# Supplementary material for: Proteo-Transcriptomic Dynamics of Cellular Response to HIV-1 Infection
Source: Sci Rep. 2019 Jan 18;9:213. doi: 10.1038/s41598-018-36135-3 (PMC6338737; doi:10.1038/s41598-018-36135-3)
Supplement: Supplementary file 2 — S1 [file 41598_2018_36135_MOESM2_ESM.xlsx]

## Sheet: RNA normalized ratios
Gene name	log2(HIV/Mock) 6h	log2(HIV/Mock) 12h	log2(HIV/Mock) 18h	log2(HIV/Mock) 24h	log2(HIV/Mock) 30h
5S_rRNA	0.507788	0.729146	0.528741	0.0430956	0.20255
7SK	0.436999	0.100558	-0.565103	-0.293521	-0.892517
A1BG	0.519539	0.504484	0.648148	0.416188	0.941637
A2LD1	0.668934	0.320011	0.720692	0.604214	0.914976
AAAS	0.227057	0.00997072	-0.120373	-0.0675437	0.101335
AACS	0.352177	0.419409	0.618766	0.537024	0.888872
AADACL1	-0.0690359	0.433024	0.414203	0.45154	0.196878
AAGAB	-0.433882	-0.243442	-0.276347	0.0283579	-0.26199
AAK1	0.290497	1.68608	1.24364	0.159528	0.553337
AAMP	0.00642513	-0.0770097	-0.0587745	0.0188349	0.169354
AARS	0.159505	-0.0314136	-0.187808	-0.06764	-0.053574
AARS2	0.0556114	-0.23667	-0.187191	-0.349643	0.0213588
AARSD1	0.139909	-0.381038	-0.257738	0.0099382	0.0936042
AASDH	-0.0874365	-0.0872936	-0.175517	-0.0297565	-0.355788
AASDHPPT	-0.540812	-0.579672	-0.43776	-0.086425	-0.502726
AATF	-0.126502	-0.454243	-0.326183	-0.0822305	-0.0473848
AB019438.63	0.678747	0.503894	-0.231779	-0.884225	-0.733915
AB019439.2	2.05827	2.02468	2.50385	1.51096	0.380861
AB019441.29	-0.254416	-0.176382	0.0893135	0.130467	-0.32911
ABAT	0.15674	1.20081	1.31003	1.01205	1.22317
ABCA1	0.00527863	0.284269	0.134123	-0.193289	-0.261106
ABCA2	0.395364	0.729734	1.17132	1.02354	1.5272
ABCA5	-0.0995965	0.573722	0.641811	0.692194	0.321487
ABCA7	0.544719	1.03736	1.10663	0.454554	1.03615
ABCB10	-0.07966	-0.281074	-0.249472	0.0549739	-0.146406
ABCB6	0.348303	0.130765	0.332021	0.157879	0.441673
ABCB7	-0.00904781	-0.0673128	-0.187371	0.00531824	-0.339343
ABCB8	0.423434	0.442145	0.473877	0.23034	0.742393
ABCB9	-0.162401	-0.893503	-0.402207	-0.370766	-0.0415086
ABCC1	0.188172	-0.329238	-0.213302	-0.31373	0.136011
ABCC10	0.311727	0.676643	0.808001	0.315464	0.943732
ABCC2	-1.03065	-0.116109	0.209235	0.0444624	0.136625
ABCC4	-0.140435	-0.152131	0.0836746	0.20388	0.28092
ABCC5	-0.146244	0.327832	0.369629	0.153145	0.19435
ABCD1	0.192182	0.172003	0.614626	0.397237	1.19995
ABCD3	-0.422616	-0.172299	-0.29331	-0.114439	-0.389355
ABCD4	0.201725	0.185778	0.0935428	-0.0373254	0.140612
ABCE1	-0.48862	-0.84195	-0.513699	-0.276961	-0.702696
ABCF1	-0.158133	-0.473377	-0.486778	-0.354743	-0.286833
ABCF2	-0.273413	-0.567754	-0.285641	-0.238316	-0.110513
ABCF3	0.488872	0.20589	0.133802	0.215684	0.467719
ABCG1	0.527789	-0.144908	0.232843	0.109816	0.424992
ABCG4	0.753823	1.44327	1.28061	1.1915	1.41966
ABHD10	-0.288379	-0.370857	-0.25659	0.0327417	-0.352549
ABHD11	0.423384	-0.164508	-0.185618	-0.0948138	0.0964843
ABHD12	0.197627	-0.0631092	0.262586	0.394274	0.596077
ABHD13	-0.539029	-0.10398	-0.107813	-0.0425095	-0.640873
ABHD14A	0.394891	-0.109719	0.466804	0.723543	0.695288
ABHD14B	0.418943	0.702979	0.677234	0.545888	0.590203
ABHD15	0.38992	0.0809585	0.146791	0.205331	0.278824
ABHD2	-0.0110277	0.246628	-0.0415679	-0.0132201	0.0382705
ABHD3	-0.123898	0.303041	-0.018356	0.232065	-0.0125316
ABHD4	0.632865	1.85567	1.17197	1.22083	1.15418
ABHD5	-0.138229	-0.125416	-0.382199	-0.0828121	-0.215832
ABHD6	0.0603894	0.286201	0.636928	0.644404	0.71817
ABHD8	0.67188	0.42903	0.834432	0.356392	0.455434
ABI1	-0.0904885	-0.118315	-0.336769	-0.228666	-0.464954
ABI2	-0.240844	0.199296	-0.210975	-0.169	-0.290453
ABL1	0.29473	0.205959	0.32249	-0.161327	0.184218
ABL2	-0.29129	-0.295114	-0.407319	-0.516583	-0.36129
ABLIM1	0.521536	1.30086	0.0814481	-0.546873	-0.329229
ABLIM2	0.212902	0.115414	0.682107	0.895196	1.36375
ABR	0.180207	0.280486	0.288456	0.223063	0.491846
ABT1	0.103423	-0.204318	-0.157254	-0.217261	-0.0599399
ABTB1	0.388707	0.708303	0.598555	0.544925	0.645464
ABTB2	0.0196804	0.845463	0.381366	-0.00636855	0.0703624
AC000036.5	0.291865	0.440302	1.08442	0.479409	0.564299
AC000068.5	0.694863	0.771438	0.670269	0.557252	0.683615
AC000078.5	0.539135	0.153548	-0.5131	-1.63277	-0.865762
AC000123.4	-0.832519	-0.322276	-0.36344	-0.165266	-0.0434393
AC002055.4	0.55894	0.991025	0.520145	0.190992	0.453629
AC002056.3	-0.122681	-1.15745	-0.839337	-0.325272	-0.533094
AC002069.5	-1.0337	-0.990813	-1.1473	-0.563859	-0.698426
AC002115.6	0.0485793	0.18317	0.145097	0.205107	0.442561
AC002126.5	0.631384	0.383344	0.448719	0.368581	0.509653
AC002310.1	0.675008	0.191752	0.423186	0.278023	-0.18981
AC002310.2	0.508891	-1.15702	-0.675723	-0.794051	-0.734215
AC002454.1	-0.398215	-1.96037	-2.88198	-0.73737	-1.56417
AC002472.9	1.17923	0.483461	0.718504	0.374883	0.443473
AC003002.1	0.255766	0.0512204	0.545537	0.0641969	0.0972486
AC003665.1	-0.759331	-0.815337	-0.0842457	0.23941	-0.111617
AC003963.1	-0.214212	0.685941	0.55245	0.373219	0.0690963
AC004041.2	-0.279123	-0.385264	-0.403301	-0.0585068	-0.265491
AC004049.3	0.365977	0.152215	-0.0318878	-0.0595105	0.0768236
AC004051.1	-0.137878	-0.24479	-0.75987	-0.718912	-0.792861
AC004057.1	0.770206	-0.80099	-0.381124	0.0145994	0.377135
AC004066.1	-0.409685	-0.0425163	-0.628759	-0.140302	-0.720485
AC004067.4	-0.267133	0.300789	-0.567312	0.34505	0.011832
AC004074.3	-0.377755	-0.365186	-0.619802	-0.27309	-0.305457
AC004086.1	-0.0298715	-0.296132	-0.370395	0.0132612	-0.37771
AC004148.1	0.552276	0.0751415	0.910632	-0.0264253	0.373552
AC004223.1	-0.545609	-0.599504	-0.597907	-0.123381	-1.1714
AC004381.6	0.434716	0.527463	0.433405	0.350721	0.0820458
AC004383.4	0.607545	0.494702	0.570722	0.403678	0.752402
AC004410.1	0.473693	0.141573	0.477587	-0.0416078	0.615433
AC004447.1	0.463227	-0.141898	0.352427	0.120812	0.39475
AC004448.3	0.265083	-0.36657	-0.300618	-0.206594	-0.144439
AC004449.1	-0.167778	-0.706188	0.824209	0.497521	0.653477
AC004453.8	-0.00881472	-0.160043	-0.430365	0.177515	-0.269017
AC004460.1	-0.346063	-0.222979	-0.245771	-0.351256	-0.149912
AC004507.1	-0.296406	0.359268	0.189056	0.155935	0.633194
AC004593.3	0.200534	-0.0834261	-0.0472759	0.16396	-0.403712
AC004596.2	0.446642	0.982896	0.722198	0.160393	0.437812
AC004687.1	-0.358119	-0.320912	0.113827	-0.579103	-0.447881
AC004771.1	0.34063	-0.736447	-0.0277696	-1.6383	0.365478
AC004797.1	-0.408083	-0.40526	-0.482056	-0.28204	-0.633615
AC004803.1	0.752526	0.76505	0.29392	0.459054	0.519628
AC004841.1	-0.384147	-0.16242	0.700149	1.01202	0.446799
AC004863.6	0.136997	0.0624008	0.355538	-0.0170951	0.127795
AC004893.11	-0.28549	-0.646648	0.423681	-0.0186657	0.390846
AC004967.8	0.199254	0.12347	0.635214	0.46447	0.52303
AC004980.7	-0.121072	-0.0322677	0.468622	-0.353589	0.194156
AC004985.13	-0.105078	-0.131815	0.0911192	0.0031315	0.319376
AC004987.9	0.293126	0.625552	0.617202	0.126707	0.342525
AC005035.1	-0.346848	-0.428626	-0.0662755	0.198427	-0.128769
AC005076.5	0.666702	0.594175	0.440766	0.828716	0.621047
AC005077.14	0.319996	0.982855	1.00419	0.0318113	0.350653
AC005154.6	0.0432714	0.905693	0.545298	0.319832	-0.0943272
AC005197.1	0.505522	0.203985	0.485584	-0.0742304	0.450849
AC005224.2	-0.70944	0.0892938	0.120312	0.0523969	0.277528
AC005251.3	-0.3473	-0.271394	-0.383305	0.13208	-0.291291
AC005258.1	0.0607952	-0.261341	0.0855918	-0.111931	0.337455
AC005304.2	0.37627	0.422473	0.462057	0.299383	0.722883
AC005307.1	-0.192604	-0.137288	-0.141832	-0.0332353	0.0108152
AC005324.4	-0.106241	-0.521314	-0.437654	-0.434699	0.0517884
AC005329.2	-0.11923	-0.541959	-0.225849	-0.310985	0.266623
AC005332.1	0.486611	1.14421	1.22931	0.757393	0.834799
AC005332.2	-0.244912	0.381094	0.624608	0.432422	0.343237
AC005412.1	-0.597479	-0.125297	-0.539442	-0.342519	-0.840786
AC005481.5	0.901292	1.04124	1.32412	0.829589	0.588884
AC005484.1	-0.165273	0.316746	0.759936	0.352696	0.188457
AC005594.2	0.472463	0.304284	0.164767	-0.0457664	0.342681
AC005674.1	-0.135118	0.332836	0.642403	0.260527	-0.125507
AC005682.5	-0.585674	-1.07705	-0.624566	-0.322372	-0.726692
AC005682.6	-0.254998	-1.05489	-0.358018	0.0257152	-0.536572
AC005726.11	0.257402	-0.110369	-0.0862955	0.0325505	-0.0564386
AC005726.6	0.0644725	-0.328297	-0.0479582	-0.326139	-0.218252
AC005768.1	-0.862245	0.0996925	-0.175403	-0.507392	-0.714438
AC005795.1	-0.125895	0.144535	0.429615	0.0426633	0.285979
AC005822.1	-0.40938	-0.132334	-0.0340059	-0.252052	-0.313353
AC005840.2	0.373884	0.261282	0.464388	0.257196	0.655319
AC005884.1	0.097378	-0.0733321	0.307797	0.0614651	-0.424473
AC005971.1	0.281753	-0.192746	0.285936	0.376052	-0.0170903
AC005971.3	-0.344946	-0.322886	-0.624481	-0.152933	-0.654274
AC006026.9	-0.645196	-0.470153	-0.509921	-0.853776	-0.55635
AC006028.9	1.33635	2.48759	2.29413	1.61733	1.84845
AC006064.1	0.0038963	-0.686505	-0.647967	-0.567356	-0.371801
AC006160.1	-0.189963	-0.643899	-0.275285	-0.161332	-0.375438
AC006207.1	-0.488791	-0.674096	-0.386756	-0.401968	-0.600127
AC006230.3	-0.0308192	-0.528031	-0.21365	-0.360833	-0.211357
AC006276.1	0.612362	0.290861	0.0633676	0.328658	0.24071
AC006427.1	0.528353	0.0969306	-0.217858	0.237076	-0.064693
AC006435.1	0.301553	-0.396874	-0.0630738	-0.0282312	0.303908
AC006465.3	-0.136138	0.161066	-0.0154598	0.170676	-0.181819
AC006486.1	0.117761	0.919988	0.828211	-0.125251	0.603027
AC006504.1	0.145669	-0.106254	0.314872	-0.185933	0.170071
AC006504.2	0.0786188	0.0625878	-0.0262636	0.248123	-0.118383
AC006504.3	0.0985477	0.23758	0.363581	-0.194452	0.156084
AC006547.13	0.348539	0.643535	0.941015	0.0767438	0.352323
AC006978.6	0.134238	-0.405737	-0.207141	0.120495	0.176803
AC007038.7	-0.106385	0.230078	0.307148	-0.291552	-0.440216
AC007040.7	1.60708	0.809638	0.337657	0.810276	0.740606
AC007041.2	-0.492541	-0.400768	-0.603267	0.18918	-0.350063
AC007066.1	0.453221	0.542684	0.0652362	-0.46509	-0.654962
AC007099.1	0.433393	2.47847	2.95516	3.30165	3.32136
AC007128.1	-0.0659978	0.351106	0.24453	-0.301566	0.152282
AC007238.1	-0.160574	0.00960715	-0.201687	0.035116	-0.216981
AC007245.1	0.726909	1.09677	0.632598	0.402619	0.231023
AC007246.3	0.421288	0.799583	0.697308	1.75124	1.76685
AC007254.3	-0.464685	-0.746641	-0.824576	-1.10304	-1.60548
AC007256.5	-0.237407	0.427323	0.021945	-0.441745	-0.162541
AC007272.2	-0.690149	-0.805086	-0.285386	-0.376385	-0.60453
AC007276.4	0.432806	0.149007	0.151647	-0.36017	0.416853
AC007276.5	-0.0791916	-0.121941	0.0449293	-0.95595	-0.0774906
AC007283.5	-0.0791475	0.550473	0.272388	-0.0466907	-0.308239
AC007314.1	-0.453128	-0.538909	0.455533	-0.0707091	-0.308043
AC007318.5	-0.316877	-0.476746	-0.463463	-0.182063	-0.466311
AC007383.3	0.917424	1.0842	0.704896	-0.196741	-0.287763
AC007383.4	-0.0601609	-0.452053	0.117952	0.213943	-0.334773
AC007390.5	-0.271481	-0.212689	0.0618693	0.347908	-0.194787
AC007405.6	1.23554	1.28066	2.25271	1.90671	1.26384
AC007618.1	0.169052	0.567422	0.143265	0.421076	0.0913731
AC007620.3	0.176075	-0.0372606	0.028613	0.249469	0.0834398
AC007842.1	0.371763	-0.0133603	0.0956008	0.206427	0.480865
AC007938.1	0.162533	-0.0372521	0.0457439	0.250655	-0.580172
AC007938.2	0.455415	0.804194	0.70298	0.972546	0.921435
AC007969.5	0.561045	-0.0758611	0.167293	0.100343	0.241686
AC008013.2	0.0972359	0.151692	0.280474	0.609856	0.186059
AC008038.1	-0.124571	-0.134509	-0.275512	0.0568878	-0.358552
AC008073.5	-0.205815	-0.0416892	-0.249903	0.156136	-0.238067
AC008074.1	-0.0661692	0.158781	0.563742	0.712723	0.402978
AC008105.1	0.287253	0.801342	0.652886	0.516127	0.129637
AC008122.2	-0.376761	-0.634189	-0.0778107	0.0877005	0.016974
AC008132.12	-0.681142	-0.464244	-0.182248	-0.259725	-0.351056
AC008268.3	0.412039	0.500688	0.30267	0.283528	0.713434
AC008280.5	0.340699	0.309128	1.13701	0.686288	-0.0531475
AC008392.1	-0.247482	0.298947	0.081962	-0.293391	-0.503337
AC008494.1	0.930476	1.06393	0.237899	0.171213	0.161964
AC008555.3	-0.0734574	1.52196	0.764257	0.117797	0.187549
AC008567.1	-0.32915	-0.172565	-0.256303	-0.0109658	-0.0933512
AC008733.3	0.736421	0.960166	1.12533	0.406848	0.398568
AC008735.1	0.359128	-0.0651019	-0.396461	-0.386549	0.0934273
AC008746.11	1.07934	0.929694	0.875423	0.0797768	-0.00420577
AC008759.1	-0.0144551	0.284676	0.681865	1.00389	0.701123
AC008763.1	0.181093	0.308127	-0.11079	0.282604	0.275614
AC008870.1	-1.26132	-0.723323	-0.449519	-0.804262	-0.407521
AC008969.1	0.996614	1.1896	1.20801	0.433621	0.187707
AC009041.3	0.64233	0.146846	0.483681	0.468908	0.903368
AC009052.1	-0.409767	0.041061	0.200981	-0.599	-0.576284
AC009053.2	-0.0160054	0.188927	-0.13168	0.0500586	0.294328
AC009060.2	-0.843742	-0.835337	-0.636056	-0.522467	-0.359566
AC009060.3	-0.00115949	-0.227371	0.318384	-0.0841545	0.303747
AC009065.4	-0.432614	-0.0924084	0.100491	-0.83001	-0.355874
AC009086.1	-0.479686	-0.904941	-0.524285	-0.741984	-0.563219
AC009086.2	-0.319471	-1.32819	-0.274372	-1.44739	0.0546375
AC009086.4	-0.78429	-1.28181	-0.615865	-0.429446	-0.639687
AC009127.1	-0.162749	0.0803456	0.468071	-0.380425	-0.25668
AC009133.4	-0.600164	-0.612285	-1.16734	0.0350943	-0.324518
AC009171.1	0.932235	1.88146	1.25157	0.93075	0.513154
AC009237.1	0.577008	0.46451	0.176971	-0.248819	0.0980219
AC009237.8	0.673969	0.462906	0.728837	0.435207	0.874402
AC009245.3	0.372463	-0.358406	0.000622506	-0.0578173	0.119274
AC009299.2	0.0128161	1.06517	0.783445	0.877105	-0.0312681
AC009299.3	0.297764	0.501858	0.462164	0.387573	-0.281363
AC009302.2	-0.233256	-0.438763	-0.460155	0.195805	-0.396701
AC009403.2	0.519986	0.0273669	0.15786	0.127347	0.251732
AC009404.2	-0.494336	-0.470714	-0.077363	-0.520987	-0.125737
AC009487.6	-0.584765	-0.265577	-0.566573	-0.901802	-0.660582
AC009533.2	0.359926	0.342462	0.307557	0.000192123	0.485957
AC009570.1	0.421356	0.86803	0.72845	0.284377	0.439294
AC009690.2	0.230679	0.275705	0.448488	0.333985	0.283782
AC009712.2	0.225793	-0.210278	0.343663	-0.261618	0.631246
AC009948.5	0.0357253	0.756744	0.474333	0.192534	0.0483974
AC009948.7	-0.0331271	-0.798627	-0.325656	0.0188983	-0.117697
AC009996.1	0.719961	0.85625	0.660725	0.324919	0.069987
AC010093.1	-0.402887	-0.257937	-0.482005	-0.11948	-0.632884
AC010132.9	-0.490808	-0.851534	-1.04537	-0.480064	-0.934406
AC010149.3	-0.484831	-0.178787	-0.350337	-0.443064	-0.718678
AC010203.2	0.0237591	0.128293	0.0890614	0.250228	0.0869479
AC010326.2	0.0542584	-0.148564	0.027001	-0.652189	-0.0269497
AC010326.5	-0.101847	-0.0292775	0.110154	-0.327825	-0.124533
AC010332.1	-0.190804	0.685965	1.49996	1.85176	1.242
AC010442.1	0.707536	1.16822	0.832501	0.607939	1.51362
AC010468.1	-0.483087	-0.183856	-0.565615	-0.0182398	-0.732212
AC010491.1	0.10256	0.149274	0.527399	0.277137	0.233895
AC010522.1	0.00597116	-0.216237	-0.00425751	-0.639794	-0.905958
AC010522.2	-0.108064	-0.443148	-0.654016	0.0485189	-0.0400693
AC010531.3	0.420218	0.688733	0.610369	0.70472	1.30265
AC010536.1	0.193233	-0.235241	-0.0318173	-0.328884	-0.0426295
AC010609.3	0.181787	0.213977	0.230558	0.0427949	0.185471
AC010616.2	-0.0419423	1.5388	0.918431	1.05	1.29789
AC010619.1	0.191907	-0.122896	-0.346589	0.100528	-0.216197
AC010627.1	-0.46997	-0.26994	-0.36344	0.108511	-0.513488
AC010733.1	-0.360415	-0.0786175	0.0930448	-1.1906	-0.494057
AC011043.2	0.337893	0.2909	-0.321372	-0.0305141	-0.121747
AC011139.1	-0.335248	-0.323768	-0.303287	0.0703988	-0.4441
AC011247.2	-0.0232316	-0.102871	-0.324822	-0.159673	-0.225844
AC011322.1	0.667583	0.553262	0.701482	0.0972661	0.256883
AC011452.1	0.534012	0.979856	0.0936287	-0.416024	0.405335
AC011466.2	1.03517	0.892208	1.10251	0.0744114	-0.222858
AC011471.1	0.573591	1.6502	0.254645	0.292726	0.516454
AC011477.1	-0.500505	-0.229883	-0.091486	-0.238482	-0.416447
AC011477.2	0.740138	0.812678	0.922109	1.11911	1.02991
AC011479.1	0.278758	-0.510989	-0.421723	-0.186449	0.39555
AC011498.2	0.174285	-0.170316	-0.0309862	-0.0955079	0.288051
AC011533.1	-0.320722	-0.378748	-0.654251	0.12808	-0.337796
AC011551.1	0.144816	-0.481428	-0.96735	-0.86108	-0.834211
AC011738.4	2.08397	3.05313	1.40009	1.5004	0.766354
AC011815.1	0.888956	0.584433	0.612882	0.409849	-0.151622
AC011841.5	0.0308456	0.285582	0.347221	0.847088	0.166573
AC011841.7	-0.280276	0.465363	0.320915	0.286198	0.354453
AC011893.3	-1.29667	-1.46622	-1.39743	-1.11258	-1.40993
AC011912.1	-0.827926	-0.404182	-0.527585	-1.67946	-0.226133
AC012066.1	-0.225289	-0.529565	-0.205926	0.056824	0.0033883
AC012100.1	-0.156896	0.413858	0.123623	0.22887	-0.245739
AC012146.7	0.487625	0.545014	0.582632	0.92055	0.614982
AC012170.2	0.351644	0.544225	1.07359	0.0777859	-0.0905943
AC012184.1	0.224575	0.46633	0.608564	0.689736	0.631014
AC012307.3	-0.077063	-0.418956	0.00289806	-0.0712849	-0.216679
AC012309.3	-0.0176705	0.64184	0.505689	-0.0572746	-0.15081
AC012313.3	0.773654	0.603021	0.228739	-0.150237	-0.11683
AC012314.8	0.31666	-0.101924	0.0421257	0.283494	0.670747
AC012354.8	0.121294	-0.041421	-0.448712	0.72392	0.175895
AC012358.4	0.658269	0.996035	0.455894	0.728024	0.746197
AC012363.5	-0.411751	-0.735815	-0.228637	-0.0985763	-0.120171
AC012379.1	-0.166956	-0.0175535	-0.17747	-0.0219079	-0.562079
AC012379.2	0.431751	0.370691	-0.0250701	-0.0667345	0.243495
AC012435.1	0.376327	0.500305	0.141969	0.306982	-0.180991
AC012507.3	1.05802	2.12012	2.63315	1.41079	1.68016
AC012615.1	0.56331	-0.0624981	0.410298	-0.276178	0.981952
AC012618.1	-0.182779	-0.485837	-0.0621439	0.0879525	-0.50446
AC012621.2	-0.331389	-0.342088	-0.687799	-0.584019	-0.517159
AC012645.1	-0.0440333	0.349744	0.506479	0.00133335	0.74808
AC012652.1	-0.017557	0.153351	0.0461163	0.109548	0.0699251
AC012652.2	-0.533415	-0.136162	-0.105529	-0.258294	-0.439716
AC013248.1	-0.019645	-0.257592	-0.589896	-0.0640489	-0.376403
AC013272.3	0.673215	0.35154	0.528974	0.274894	0.498056
AC013283.1	-0.754707	-0.633132	-0.263718	-0.0982348	-0.10394
AC013400.2	-0.0856169	1.00351	1.03341	0.128127	0.469155
AC013418.2	-0.11444	-0.707792	-0.308981	-0.259145	-0.127046
AC013461.1	-0.0986341	-0.0904331	-0.119637	-0.0282605	-0.131562
AC013470.6	-0.699121	-0.969901	-0.937402	-0.369964	-0.656342
AC013474.3	-0.317813	0.408879	-0.0220393	-0.269677	-0.60514
AC013489.3	-0.00112194	0.167545	0.342082	-0.469311	0.0501769
AC013553.1	0.196278	0.0825811	0.471481	0.132966	0.58619
AC015550.1	0.0591458	-0.0170031	0.257135	0.0296408	0.045886
AC015723.1	1.03196	0.708986	0.836509	0.756289	0.646491
AC015801.2	-0.81151	-0.423205	-0.379976	-0.727244	-0.313137
AC015802.3	-0.762593	-0.507521	-0.160352	-0.945775	-0.521278
AC015813.2	-0.0116497	0.110139	0.733929	0.367732	0.538387
AC015849.1	-0.135118	-0.117856	-0.233108	-1.18305	-0.134321
AC015911.1	-0.795139	-0.590855	-0.336743	-0.199003	-0.41732
AC015917.2	-0.0152997	-0.207276	-0.648566	-0.129567	-0.396534
AC015936.1	0.0475067	-0.471892	-0.433711	-0.518183	-0.120963
AC015959.1	0.385601	0.959005	0.408731	-0.455624	-0.793375
AC015976.3	0.00748113	-0.301411	0.439908	0.369652	0.370949
AC016292.3	0.215097	0.127815	-0.189106	-0.186055	0.00788257
AC016590.1	0.377597	0.528448	0.395027	-0.0948776	0.268912
AC016629.2	-0.0183554	-0.338274	-0.273042	-0.628745	-0.203605
AC016683.6	0.0288246	0.0662368	0.0320565	-0.090849	-0.0237598
AC016700.5	1.19173	0.412865	0.581097	0.609645	0.823382
AC016712.2	0.327893	-0.0816765	0.00713294	0.158598	0.0916909
AC016732.2	0.278033	-0.13517	-0.179031	-0.1875	-0.38737
AC016734.2	0.0392069	-0.332289	-0.198345	-0.00584573	-0.0923954
AC016738.1	-0.259346	-0.0973148	0.222128	0.719631	-0.913598
AC016739.2	-0.0492226	-0.150735	-0.132173	0.133824	-0.0853429
AC016839.1	-0.365101	0.00854058	-0.529428	-0.195308	-0.329624
AC017074.2	-0.0561303	-0.272096	0.410786	0.200615	-0.00351083
AC017104.3	0.627107	0.342767	0.258196	0.563751	-0.0114379
AC018557.1	0.104794	0.81524	0.249317	-0.277574	0.400859
AC018633.4	-0.0512355	0.326508	0.0840801	0.174015	-0.229384
AC018638.2	-0.0187487	0.0879889	-0.0157772	-0.778675	0.0390027
AC018638.6	0.62679	-0.0651412	0.244207	-0.297649	0.289222
AC018641.6	-0.151947	-0.239421	-0.621513	-0.0893837	0.0831303
AC018642.1	0.553573	0.974279	0.682948	0.670613	0.486475
AC018705.2	-0.0635726	0.337171	0.650261	0.666811	-0.0152041
AC018737.1	0.748461	0.331148	0.315613	0.363621	0.0724955
AC018766.1	-0.000752104	0.189625	0.207284	0.227785	0.347633
AC018804.7	0.177893	-0.337852	-0.0926047	0.0147884	0.276216
AC018865.5	0.204167	0.635804	0.564578	0.123151	0.444591
AC018890.1	0.0439108	-0.354593	-0.586509	-0.299996	-0.508359
AC018892.1	0.135538	-0.0484623	-0.0497609	-0.624547	-0.300458
AC018926.2	0.00580951	0.255479	0.0800042	0.11605	-0.0812088
AC019097.7	-0.033393	-0.563206	-0.374154	-0.134599	-0.299053
AC019178.1	-0.0873779	0.0480131	-0.244163	-0.305935	-0.519647
AC019201.1	-0.401553	-0.629846	-1.05259	-0.654722	-1.00606
AC020629.2	-0.211933	0.383222	-0.0700102	-0.0582865	0.25217
AC020907.6	0.377906	-0.486885	0.397616	-0.0179717	0.252308
AC020915.1	0.16787	0.276576	0.222739	-0.228085	0.0630351
AC020915.2	-0.107659	-0.336059	-0.192738	-0.349238	-0.443491
AC020915.4	0.0810508	-0.0273668	0.00385317	0.194511	0.182206
AC020928.2	-0.350889	-0.314592	-0.359741	-0.187844	-0.306678
AC020928.3	-0.298891	0.269317	0.42165	0.582997	0.389733
AC021049.1	-0.80089	-0.538957	0.149946	-0.147791	0.286929
AC021054.1	0.452219	0.983541	1.10577	1.09271	0.573513
AC021593.1	-0.406371	-0.52546	-0.24236	-0.431885	-0.432959
AC021593.2	0.235697	0.609246	0.391817	-0.179875	0.00466517
AC021755.4	0.403761	1.10324	0.826112	0.995901	0.255904
AC022007.5	0.544858	0.510532	0.116487	0.173411	0.270993
AC022035.1	0.537937	0.913249	0.642951	0.630946	0.656978
AC022087.1	0.573843	0.414486	0.401928	0.228881	-0.167391
AC022098.1	-0.0266291	-0.0120622	0.0904435	-0.0623637	0.11959
AC022098.2	2.18709	1.39309	0.696992	1.18279	0.930568
AC022098.3	-0.248545	-1.28342	-0.818421	-0.666342	-0.270639
AC022098.4	0.394684	0.250899	0.161825	0.170358	0.388659
AC022405.2	0.0837029	1.36254	0.853818	-0.303873	0.0552747
AC022431.1	-0.186551	-0.181625	-0.603812	-0.0169717	-0.438722
AC022506.1	0.429643	1.40161	0.861445	1.00421	0.992685
AC022613.1	-0.15855	-0.53808	-0.909345	-0.42081	-0.312091
AC022911.1	-0.253466	-0.439528	-0.324534	-0.691655	-0.513446
AC022916.1	0.900094	0.891745	0.924598	0.638324	0.0424189
AC023024.2	0.0342783	0.211769	0.338993	0.414409	0.329843
AC023055.2	0.67847	0.962001	0.868661	0.238145	0.669625
AC023161.2	-0.1442	-0.35976	-0.430294	-0.107362	-0.305924
AC023161.3	-0.375225	-0.59379	-0.357671	-0.299789	-0.341843
AC023355.2	0.95541	0.0228496	-0.562771	-0.402361	-0.111943
AC023355.3	1.39562	0.429737	0.897104	0.0704764	0.256866
AC023480.1	-0.737159	-0.619518	-0.510589	-0.196601	-0.705384
AC023485.1	-0.302406	-0.134252	-0.331073	-0.0325637	-0.0368147
AC023818.1	0.148097	-0.264157	0.196034	-0.350156	-0.50464
AC023818.3	-0.325597	0.334232	0.586462	1.15432	0.623122
AC023830.4	0.233591	0.257395	0.487192	-0.168899	0.329595
AC024075.1	-0.0942321	0.27532	0.373973	-0.517876	0.440092
AC024270.1	0.207813	0.0261297	-0.0926364	0.0217264	-0.302054
AC024560.3	0.7055	0.477066	0.202882	-0.0909406	-0.0598127
AC024575.2	0.456287	1.3047	1.79197	0.632029	1.20097
AC024937.1	0.643871	0.382603	0.496709	0.135193	0.626824
AC025165.8	0.382277	-0.255258	-0.321314	-0.182698	0.00281898
AC025171.1	1.1765	0.649072	0.538835	0.515513	0.565533
AC025260.1	-0.741723	-0.985417	-0.129531	-0.0813549	-0.501695
AC025287.3	0.395097	-0.301053	-0.846458	0.205901	0.144234
AC025335.1	-0.636662	-0.959717	-0.585313	-0.43491	-0.380858
AC025370.1	-0.702637	-0.815209	-0.174091	0.0349789	0.187119
AC026250.1	0.0278082	-0.0736687	-0.45679	-0.381172	-0.656167
AC026250.4	0.680991	0.151652	-0.397137	-0.382698	-1.42344
AC026271.1	-0.350178	-0.269378	-0.405748	-0.299169	-0.252988
AC026271.3	0.141725	-0.408708	-0.0476452	-0.210889	0.166606
AC026271.5	-0.411987	-0.413357	-0.448616	0.0127912	-0.56692
AC026271.6	-0.314386	-0.235119	-0.291019	-0.464549	-0.70994
AC026468.1	0.367396	-0.0571625	0.313434	0.187034	0.21655
AC026801.2	-0.0290093	-0.604524	0.0877302	-0.0559477	0.30046
AC026979.1	-0.865923	-0.334305	-0.305251	-0.725509	-0.0496314
AC027097.3	0.176395	-0.366031	0.251519	0.198929	0.275558
AC027139.3	-0.145578	-0.503392	-0.42316	-0.354724	-0.492598
AC027237.2	-0.144535	-0.564203	0.0605944	-0.0911589	-0.127934
AC027601.1	0.212105	0.602388	0.925052	0.164232	0.420482
AC027607.1	0.560321	0.185655	0.305459	1.0664	0.812556
AC027612.1	-0.266583	-0.310416	-0.433327	-0.323741	0.215129
AC027612.6	0.304218	0.025974	0.303753	0.52402	1.06257
AC027667.1	0.0446893	-0.0399559	0.0705729	-0.0305823	-0.0819747
AC027763.2	0.631606	0.637679	0.847096	0.52214	0.0193293
AC034193.5	0.550033	0.0524887	0.359215	0.277195	0.0832096
AC034220.3	1.77055	1.59106	0.57023	0.495205	0.504483
AC037459.1	0.824567	1.14466	1.07484	0.69022	0.51995
AC037473.1	-0.290426	1.1992	0.367351	0.313383	-0.191603
AC039057.1	-0.504151	-0.128606	-0.517889	-1.0416	-1.06553
AC040934.1	0.214183	0.710325	0.122527	0.138199	-0.142535
AC040975.1	0.314107	0.374979	0.445692	0.0672982	0.209784
AC044907.1	0.0902415	0.518396	1.01929	0.585281	0.705539
AC046143.5	0.71032	1.00575	0.487008	0.63675	1.1596
AC046185.1	0.610988	0.246129	0.246584	-0.151783	0.154828
AC048382.5	0.37941	1.24608	1.22722	0.547554	0.953507
AC055707.1	0.539372	1.89962	1.70557	1.75232	1.86501
AC055839.1	0.538407	1.93602	1.75291	1.3118	1.40663
AC055855.2	0.0111944	-0.168629	-0.401683	-0.0376717	0.328204
AC058791.2	1.10258	1.27837	0.918072	-0.11613	-0.0471186
AC060780.1	0.278042	0.681667	0.0271583	-0.563826	-0.340692
AC062017.1	0.578191	0.973853	0.643285	0.414878	0.934044
AC062029.1	0.714204	0.748953	0.513084	0.70238	0.143432
AC063943.1	-0.152856	0.274498	-0.127835	0.105909	-0.0739822
AC063965.2	0.781994	1.32167	1.13371	0.10454	1.04577
AC064850.4	-0.51999	-0.180736	0.185354	-0.623674	0.123525
AC067950.1	-0.251061	-0.0396734	-0.063995	-0.07542	-0.219489
AC068134.10	-0.292427	0.0670132	-0.0963427	0.0405419	0.85498
AC068152.2	0.10007	0.610203	0.243889	0.0246821	0.390135
AC068282.3	0.348539	0.548105	0.931688	1.25259	0.00949661
AC068288.1	-0.0952098	-0.315609	0.0881954	0.270814	0.107735
AC068302.3	1.15133	0.586059	0.842646	0.434489	0.699558
AC068446.1	-0.522137	-0.234559	-0.265783	-0.366802	-0.435858
AC068491.1	-0.0722722	0.050163	-0.361539	-0.0696264	-0.124711
AC068492.3	-0.541481	-0.649144	-0.666964	-0.560165	-0.760715
AC068775.1	-0.521779	-0.417095	-0.605108	-0.582844	-0.841198
AC068888.1	-0.350058	-0.333423	0.212282	-0.27036	0.0518267
AC069213.1	0.658038	0.637644	1.4927	0.623667	0.307756
AC069234.1	-0.0539586	-0.246752	-0.192339	-0.118179	-0.171487
AC069257.4	1.19308	2.32263	1.8225	0.98137	0.685016
AC069257.9	0.565497	1.41946	1.35277	0.774883	1.19153
AC069277.2	-0.338398	-0.841229	-0.541774	-0.120967	-0.000294105
AC069282.6	-0.284252	-0.474729	-0.545055	0.0490523	-0.12038
AC069360.2	0.913218	0.992218	0.783546	0.97197	0.313581
AC069513.3	0.508101	0.270784	0.334746	0.174128	0.370417
AC073046.25	-0.355115	0.0934904	0.0903295	-1.23766	-0.442022
AC073046.4	0.329501	0.499491	-0.0369581	0.710387	0.500198
AC073063.10	-0.29078	-0.176375	-0.320321	0.00444257	-0.376222
AC073150.4	-0.00429246	-0.678189	-0.713973	-0.192869	0.142444
AC073263.2	-0.311636	-0.470764	-0.274084	0.0366254	-0.319012
AC073321.5	0.0539428	-0.106469	-0.77212	0.0470978	-0.362711
AC073343.8	0.0559283	-0.156421	0.159067	-0.0341974	0.649059
AC073346.2	-0.12274	-0.15248	-0.262507	-0.0177747	-0.427754
AC073508.1	0.996706	0.465455	0.547558	0.436998	0.285901
AC073539.1	0.0257075	-0.242452	-0.318433	-0.208543	-0.288422
AC073548.1	0.442921	0.700486	0.987881	0.82287	0.848204
AC073573.2	0.194709	1.33896	1.04326	0.286441	0.361198
AC073621.1	0.484344	0.0500731	0.337472	0.230676	0.283991
AC073657.1	-0.470534	-0.735095	-0.587032	-0.146415	-0.0754562
AC073869.20	0.0126107	-0.156841	-0.300292	0.00532952	0.408901
AC073995.2	-0.295414	0.331441	-0.150387	-0.438383	-0.433115
AC074117.10	0.73307	0.671112	0.481363	0.088994	-0.0670164
AC074138.3	0.562136	1.19611	0.880328	0.462297	1.09276
AC074182.1	-0.773625	-0.64848	-0.71257	-0.295032	-0.581678
AC074286.1	-0.968902	-0.121568	0.340634	0.139196	-0.162119
AC078819.2	-0.277523	-0.586409	-0.776048	-0.574825	-0.823086
AC078864.1	-0.692025	-0.186058	-0.160281	0.017785	0.0512513
AC078875.1	0.23825	0.350185	-0.0937417	-0.125418	-0.0998499
AC078983.1	-0.78275	-1.06072	-0.55138	-0.27564	-0.156226
AC079337.1	-0.559919	-0.539939	-0.579939	-0.20697	-0.605716
AC079354.4	-0.198703	0.320196	-0.21793	-0.266192	-0.189112
AC079612.1	-0.19358	-0.371783	-0.128526	-0.152637	0.0677544
AC079612.2	-7.68963e-05	0.598062	0.870262	0.731685	0.252909
AC079779.4	-0.655739	-0.149191	-0.491776	-0.530878	-0.54987
AC079780.3	-0.431768	0.290353	-0.227635	-0.0295565	-0.526897
AC079811.1	0.0804329	0.305144	1.00632	0.395859	0.121607
AC079905.1	-0.248897	-0.704859	-0.848069	-0.208091	-0.0289614
AC079920.1	-0.111458	-0.31269	0.0969949	-0.393682	-0.336915
AC079922.3	0.655612	0.0873058	0.250636	0.148513	1.3744
AC083799.4	-0.174966	-0.164261	-0.0592641	0.0876796	-0.238072
AC083863.7	-1.07202	-0.726166	-0.220689	-0.122573	-0.692261
AC083871.2	-0.254774	-0.458989	-0.40539	-0.0731077	-0.218539
AC083873.4	-0.499593	-0.0620358	-0.387342	-0.18109	-0.494461
AC083884.8	-0.858799	-0.201023	-0.665739	-0.443295	-0.16787
AC083899.3	-0.846959	-0.278897	-0.670902	-0.263199	-0.259265
AC084018.1	1.18208	0.912031	0.576023	-0.0683678	0.270497
AC084031.1	-0.154001	-0.609631	-0.515141	-0.0817534	0.0169933
AC084058.2	-0.0971258	-0.608655	-0.410532	-0.147309	-0.786335
AC084125.1	0.303597	-0.054049	0.162446	-0.197257	0.789727
AC084880.1	-0.121169	-0.46439	-0.676548	-0.386115	-0.208197
AC087071.1	-0.0769268	-0.927641	-0.237232	-0.438015	-0.568018
AC087284.1	0.0945754	-0.282149	0.311182	0.222528	0.173682
AC087289.1	0.240602	-0.0676895	0.213914	-0.0730411	0.304815
AC087590.3	0.234043	0.524168	0.664431	0.134563	0.775404
AC087632.1	-0.107655	-0.378408	-0.614193	-0.862558	-0.57203
AC087650.2	0.363337	1.86686	1.69925	1.42036	1.0719
AC087650.4	1.34861	1.20228	1.16796	0.914804	0.723239
AC090023.1	0.220788	1.00653	0.838319	1.40777	0.691095
AC090061.1	0.757828	0.921792	0.477807	0.824271	0.0248073
AC090377.1	-0.728036	-0.53401	-0.650143	-0.5299	-0.888825
AC090421.1	0.469156	0.606435	0.199034	0.458345	0.240458
AC090510.1	-0.143533	0.11966	0.139557	0.117771	-0.0217816
AC090517.2	0.430973	0.947536	0.918216	0.760506	1.18074
AC090587.4	0.0984932	0.517403	1.01288	-0.688972	0.926828
AC090587.5	1.19347	0.909056	0.344608	0.0449054	0.504483
AC090602.1	-0.0749706	-0.32004	-0.447164	-0.12034	-0.480959
AC090673.1	-0.315322	-1.61516	-1.43238	-1.94494	-1.90335
AC090691.1	0.168374	0.153495	0.293858	-0.380576	0.559502
AC090699.1	-0.464546	-0.831368	-0.203978	-0.0828287	-0.234196
AC090937.2	-0.0854787	-0.0730992	-0.234571	-0.239523	-0.201852
AC090971.2	-0.182049	-0.640107	-0.243735	-0.00461325	-0.411764
AC091132.4	-0.000274999	0.066499	0.138369	-0.179724	0.0975154
AC091167.3	-0.38418	-0.146141	0.321215	-0.134218	0.149617
AC091167.5	-0.497272	-0.485377	-0.103414	-0.157986	0.0979023
AC091196.1	0.252267	0.292052	0.0991138	0.329844	0.521404
AC091492.2	-0.668342	-0.021158	-0.296663	0.359055	-0.0120267
AC091565.3	0.287616	0.212667	0.348816	0.258703	0.411917
AC091565.4	-0.738672	0.158613	0.065241	-0.429185	-0.369212
AC091729.9	0.00382492	0.373119	0.399023	0.205711	0.0100258
AC091736.1	-0.0154994	-0.392449	0.0233954	0.134913	0.00948841
AC091849.1	-0.0356693	0.0574931	0.256112	0.281505	0.365415
AC092070.2	-0.0695662	-0.234622	-0.315998	0.0668884	-0.399357
AC092117.1	0.468596	0.433135	1.1374	1.11268	0.870995
AC092123.1	0.10863	0.0301332	0.440448	-0.417594	-0.152984
AC092171.4	0.235106	-0.135047	0.0146078	-0.0828638	0.301381
AC092279.4	0.333763	0.795762	-0.290054	-0.208582	0.179639
AC092295.2	0.765952	1.09199	0.836302	0.207851	0.26714
AC092295.7	0.590016	0.966045	0.648221	0.408912	0.517555
AC092296.3	-0.483235	-0.499299	-0.585925	-0.27155	-0.272957
AC092329.2	0.42265	0.593966	0.160703	-0.251362	0.0175408
AC092375.4	-0.677184	-0.247894	-0.0728771	-0.640023	-0.627913
AC092375.5	-0.556337	-0.392425	-0.382565	-0.646311	-0.816674
AC092384.2	0.795001	0.0744851	0.725896	-0.602288	0.196289
AC092490.1	0.30591	-0.00306818	0.646912	0.709319	0.563491
AC092490.2	0.0809611	-0.41782	0.341892	0.243578	0.389646
AC092535.2	1.4142	1.27066	0.297061	-0.226111	0.250481
AC092535.3	0.40628	0.122955	0.738938	-0.15917	0.767208
AC092661.2	-0.310877	-0.432269	-0.323817	0.0606245	-0.411274
AC092835.2	-0.69623	0.209509	-0.160417	-0.775999	-0.466927
AC093081.1	-0.679535	-0.480107	-0.2274	0.555897	0.305063
AC093081.2	-0.248149	0.134334	-0.394227	0.42657	0.594413
AC093106.5	-0.00243179	-0.112002	-0.436189	0.226588	-0.404083
AC093106.7	-0.283294	-0.273064	-0.706925	-0.209887	-0.612131
AC093110.3	-0.0369029	0.519146	0.385987	-0.336345	-0.20189
AC093323.3	0.302235	0.0335767	0.150919	0.295363	0.0578382
AC093391.2	0.00552711	-0.582679	-0.634597	-0.423527	-1.09667
AC093484.6	-0.108251	-0.387267	0.375654	0.078115	-0.119939
AC093509.1	-0.214028	-0.60897	-0.831972	-0.329511	-0.462722
AC093555.1	0.318267	-0.38813	-0.862375	0.01719	0.00683084
AC093616.4	0.545917	0.629628	-0.111382	-0.282926	-0.446488
AC093642.3	0.654987	-0.333343	-0.214645	-0.41866	0.0850309
AC093673.5	1.2653	2.2186	1.49075	1.40294	1.05565
AC093724.2	-0.0174112	-0.524259	-0.221981	-0.00152014	0.186211
AC093726.6	0.107211	0.786079	0.473467	0.144912	0.0565051
AC093734.11	0.476134	0.700848	0.779013	0.676638	1.14413
AC093799.2	-0.353819	-0.119834	-0.442438	-0.0680243	-0.666877
AC093818.1	-0.94009	-1.41339	-0.427422	-1.09068	-1.51396
AC093838.4	0.300831	-0.125479	-0.0013163	-0.309609	0.503727
AC096772.6	0.16577	0.366683	0.386059	0.319678	0.198606
AC097359.2	-0.230258	0.333083	0.0840801	-0.071039	0.664417
AC097359.3	-0.37934	-0.262823	-0.458702	-0.323856	-0.759734
AC097523.2	-0.708459	-0.534283	-0.709044	-0.558875	-0.684727
AC097662.2	-0.263761	0.600624	0.95503	1.2046	0.815924
AC097713.4	0.720069	0.95022	0.310553	-0.197116	-0.979782
AC098614.2	0.743814	1.49633	1.15096	0.615729	0.153529
AC098776.1	1.25354	1.08035	0.585718	0.423429	0.530394
AC098824.6	-0.104021	0.25595	-0.710992	-0.12992	-0.333363
AC098850.1	-0.502639	-0.342993	-0.77165	-0.413683	-0.416947
AC099524.1	-0.101437	-0.826969	-0.762039	-0.969116	-0.510767
AC099759.1	0.0865797	-0.219247	0.392126	0.751892	1.06074
AC099778.1	-0.360723	-0.232204	0.265576	-0.0112673	0.382276
AC100748.2	0.257886	0.593423	0.279431	0.493789	0.319496
AC100778.1	-0.0930486	-0.326878	-0.524219	-0.136673	-0.510978
AC100786.1	-0.0764887	-0.399445	-0.479482	0.0670215	-0.359857
AC103563.8	0.367307	-0.185363	0.160936	0.0676955	0.0105318
AC103563.9	-0.499076	-0.844884	-0.349366	-0.312789	0.176099
AC103681.1	0.0845994	0.0643176	0.747102	-0.136319	0.545666
AC103796.1	-0.781122	-0.590197	-1.20212	-0.807314	-0.97633
AC103810.3	0.674372	0.661245	0.76628	0.307807	0.742945
AC103810.4	0.109615	0.59897	0.290041	-0.391518	0.260093
AC103965.1	1.28773	0.364405	0.339036	0.42755	0.6433
AC104073.1	0.211189	0.440435	0.260702	0.20277	0.402023
AC104135.3	-0.325002	-0.316363	-0.378173	-0.426584	-0.167771
AC104186.1	-0.837965	-0.662426	-0.146392	0.484487	0.399819
AC104297.1	-0.662704	-0.624777	-0.781994	-0.0338618	-0.381802
AC104307.1	-0.178599	0.011445	-0.187051	-0.321528	-0.635407
AC104597.1	-0.103483	0.332325	0.275096	-0.233806	0.0324807
AC104650.2	0.123909	-0.374841	-0.180458	-0.407843	-0.297872
AC104651.2	0.00674981	-0.240504	-0.597442	0.11807	-0.0939961
AC104653.1	-0.263761	0.771956	0.708209	1.33807	0.0685287
AC104759.1	1.79393	1.77418	1.54108	0.672091	0.393109
AC104772.1	-0.167234	-0.523451	-0.689546	-0.111244	-0.176011
AC104820.2	-0.179685	0.917726	-0.0259118	0.396265	-0.26122
AC104996.2	0.0944912	-0.0780928	0.0159078	0.346714	-0.012989
AC105201.1	0.253725	0.0380483	-0.446611	-0.18856	-0.182204
AC105210.1	-0.367715	0.0511017	-0.14147	0.19398	-0.0332041
AC105344.2	2.06156	3.66007	2.81521	2.62492	1.37591
AC105765.1	-0.499285	-0.0558416	-0.699851	-0.775714	-0.5289
AC106000.1	-0.670387	-1.47616	-0.216487	-0.0444819	-0.748609
AC106782.4	-0.484523	-0.39281	0.0286997	-0.837835	-0.678704
AC107883.1	-0.0741392	0.555234	0.293734	0.0103698	0.209445
AC108134.1	0.148372	0.476442	0.258091	-0.806026	-0.319201
AC108134.3	0.826938	0.739775	0.581579	0.335761	0.494202
AC108488.1	0.398657	0.478106	0.596572	0.0619727	0.343337
AC108488.3	0.184802	-0.66841	-0.40243	-0.332108	0.0219951
AC109826.1	0.506328	0.322274	0.24255	-0.0505411	-0.592081
AC109826.2	0.33193	0.599835	0.371285	0.315505	-0.190857
AC110491.1	-0.17065	1.01411	0.447379	-0.346415	-0.227074
AC112504.1	-0.582176	-0.864423	-0.374612	-0.62556	-0.285523
AC113189.5	0.852845	0.530668	0.364952	0.262916	0.474949
AC113607.1	0.622769	1.7286	1.91365	2.82756	1.73157
AC114772.2	0.286118	1.59834	1.51639	0.925433	0.786937
AC114810.5	-0.114765	0.0267923	0.171724	0.036383	0.722563
AC115617.2	0.115056	0.460411	0.134199	0.589458	-0.000505404
AC116351.3	1.03703	-0.00976846	0.353161	0.0452213	-0.0337788
AC116407.1	-0.431661	-0.274988	0.295776	-0.211747	-0.102287
AC116552.1	0.231717	0.645107	0.967152	0.35504	0.604205
AC116904.1	-0.0183468	0.0464103	0.137949	0.279924	0.0638616
AC116914.1	0.244026	0.133774	0.650718	0.0792636	0.0169237
AC118274.1	0.125732	-0.364597	-0.126736	0.2058	-0.00344487
AC118344.2	0.80094	1.17546	1.52968	-0.395952	0.925074
AC118344.5	0.220769	0.568345	0.419506	-0.947301	-0.0339124
AC119396.1	-0.656349	-0.861379	-0.704752	-0.988942	-1.09171
AC120114.3	0.203796	-0.310876	0.214639	-0.025684	-0.16377
AC121252.1	-0.273297	-0.516739	0.0553777	-0.11388	0.0567953
AC122108.1	0.19271	0.678114	0.606312	0.332614	0.0452307
AC122688.1	-0.604267	-0.816755	-0.534652	-0.65939	-0.514267
AC123769.1	-0.353434	-0.15084	-0.345679	-0.477209	-0.539514
AC124057.3	-0.30592	0.179919	0.228111	0.172439	0.238351
AC124312.1	-0.345947	-0.226317	-0.602502	-0.967818	-0.425473
AC124798.1	-0.363796	-0.636557	-0.742743	-1.17237	-0.732118
AC124944.2	0.584633	1.26815	0.646792	0.129006	0.092138
AC125232.1	-0.179152	-0.207221	-0.204028	-0.439808	-0.149063
AC125603.1	-0.434104	-0.723865	-0.547775	-0.186681	0.0101582
AC126118.2	-0.21531	-0.325345	-0.222438	-0.420992	-0.358754
AC126365.4	-0.517605	-0.607221	-0.288749	0.0502044	-0.387128
AC126544.1	-0.324527	-0.130875	-0.241443	-0.275092	-0.162467
AC126755.1	0.332335	-0.286989	0.284494	-0.722873	0.71466
AC127024.1	0.0347355	-0.0637422	-0.1242	-0.029772	-0.177672
AC127496.1	-0.262526	-0.120028	-0.271078	-0.213924	0.580869
AC127496.3	0.320214	1.39128	0.975207	0.952653	0.928365
AC127521.1	0.907963	1.0932	1.04956	0.782435	0.745455
AC129492.6	0.815514	0.890869	0.699565	0.423385	0.216018
AC131097.3	0.569971	0.339793	-0.0112566	-0.164191	0.394844
AC131263.3	-0.410987	0.12298	-0.287314	-0.723919	-0.245891
AC131971.3	-0.137683	-0.267017	-0.135233	-0.339568	0.0401313
AC132186.2	0.632181	1.14616	0.687563	0.845019	0.276503
AC132812.1	-0.215716	0.0244579	0.489979	0.0809473	-0.249785
AC132872.2	0.00953026	-0.0736224	0.0853153	0.0241486	0.297716
AC133528.2	-0.0213455	-0.399208	0.196097	0.258071	0.428155
AC135050.2	0.466148	0.278011	0.778545	0.169752	0.270959
AC135457.1	0.854547	0.420441	0.618116	-0.129517	0.125084
AC135721.1	0.359728	0.516267	0.154818	-0.262438	0.180878
AC135977.1	-0.293626	-0.481384	-0.318509	-0.115841	-0.144515
AC135983.5	-0.210805	-0.257225	-0.14159	-0.154478	-0.104841
AC136007.2	0.173365	0.320966	0.299413	-0.0501399	-0.00595698
AC136940.3	-0.630957	-0.0940098	-0.144159	0.100625	-0.487092
AC137834.1	0.675167	1.91596	1.94582	1.23261	1.89037
AC137932.3	0.511476	-0.106573	0.506887	-0.212638	0.610321
AC138028.1	0.939044	1.02837	1.15399	1.31046	1.73712
AC138028.2	-0.307264	-0.238973	0.359117	-0.179196	0.237065
AC138894.4	0.544478	1.01403	0.384553	0.428081	0.523465
AC138904.1	1.29205	1.44319	0.497416	0.724271	0.123404
AC138969.2	-0.0931147	-0.155771	0.278436	-0.543711	0.275585
AC138972.1	-0.0148593	-0.156818	-0.695791	0.217738	-0.33203
AC141586.5	-0.217998	0.126673	-0.0845324	-0.839661	-0.375552
AC142528.1	0.807689	0.297329	0.802602	0.115797	-0.103905
AC144411.1	0.331695	-0.306655	0.245623	-0.411973	-0.259203
AC144521.1	-0.616106	-0.674096	-0.797468	-0.543642	-0.720269
AC144530.1	-0.0718085	-0.148167	-0.29265	-0.423341	-0.246312
AC145098.1	-0.443709	0.00659879	0.0600197	-0.568953	-0.16488
AC145146.1	0.155727	-0.255856	-0.682593	0.280987	-0.628944
AC145207.1	0.424431	-0.795809	-0.133425	-0.233219	0.385841
AC159540.1	0.228583	0.393143	1.08375	0.983741	1.12156
AC174470.1	0.742653	0.375079	0.586437	0.660527	0.898107
AC215219.1	0.316461	0.0526104	0.324575	0.230824	0.541076
AC217773.3	0.72983	1.28754	1.15715	1.02963	0.0568147
AC233309.1	-0.644527	0.218071	-0.311868	-0.655017	-0.168628
AC233723.1	1.53217	1.05029	0.849099	0.342861	0.222074
ACAA1	0.279537	0.432646	0.422834	0.26888	0.65899
ACAA2	0.351986	0.358737	0.0293491	0.314186	0.0458642
ACACA	-0.184848	-0.642493	-0.529465	-0.571412	-0.330622
ACACB	-0.154969	-0.235178	-0.409676	-0.293568	0.484582
ACAD10	0.293713	0.360399	0.464566	0.42795	0.259062
ACAD8	-0.162983	-0.025115	-0.118436	-0.14739	-0.19013
ACAD9	0.111512	-0.252993	-0.0306732	0.0392096	0.232953
ACADM	-0.265681	-0.0410221	-0.0656501	0.157858	-0.143228
ACADS	0.741955	1.12673	0.916538	0.749174	0.73569
ACADSB	-0.213153	0.0474543	0.193716	0.212369	0.139892
ACADVL	0.0926088	0.262093	0.293892	0.147107	0.32095
ACAP1	0.195361	0.526783	0.549399	0.175047	0.312039
ACAP2	-0.435187	0.0531315	-0.203093	-0.35982	-0.631554
ACAP3	0.267299	-0.0223427	0.487147	0.126665	0.799021
ACAT1	0.0964203	-0.157519	-0.194417	0.302453	0.0183492
ACAT2	0.409743	0.591307	-0.318963	-0.326046	-0.513586
ACBD3	-0.249812	0.0288674	-0.164607	-0.00791182	-0.300167
ACBD4	0.609126	1.1433	0.987194	1.0503	1.17339
ACBD5	-0.107043	0.0824814	-0.0296776	-0.0346501	-0.112897
ACBD6	0.135589	-0.0429104	0.29503	0.392508	0.362487
ACBD7	-0.246021	0.00502948	0.0910216	0.114398	0.13718
ACCN2	0.726777	1.03838	0.887199	0.778418	0.878351
ACCN3	0.514969	0.423826	0.736815	0.331042	1.13163
ACD	0.437376	-0.0810206	0.141696	0.0719924	0.419471
ACER2	-0.553588	0.471682	0.495338	-0.0831588	0.162229
ACER3	-0.198652	0.330578	0.347787	-0.0485665	0.0822146
ACIN1	-0.112335	-0.213093	-0.342001	-0.462587	-0.243676
ACLY	-0.0372384	-0.179844	-0.325133	-0.380593	-0.292665
ACN9	0.185388	-0.102398	-0.0449428	0.391878	0.0440303
ACO1	-0.127403	0.569356	0.180136	0.268144	0.197515
ACO2	0.117406	0.175771	-0.0319484	-0.00155237	0.493673
ACOT13	0.0778278	0.353194	0.380126	0.683573	0.341723
ACOT2	0.118362	0.158059	0.637296	0.135045	0.364669
ACOT7	0.0751033	-0.567749	-0.591785	-0.23524	0.11088
ACOT8	0.366978	0.355857	0.219348	0.332224	0.480229
ACOX1	0.123492	0.413133	0.260909	0.354331	0.148365
ACOX3	0.0587661	0.192811	0.216036	-0.00642903	0.480894
ACP1	-0.103494	-0.189473	-0.0935476	0.0900288	-0.106452
ACP2	0.383271	0.573204	0.565005	0.517258	0.811909
ACP6	0.381442	-0.0373929	0.23242	0.400519	0.19758
ACPL2	-0.749516	-0.848629	-1.36059	-1.21803	-0.931709
ACRBP	-0.071078	-0.0988519	0.173126	0.133555	0.307867
ACRC	-0.282376	0.0542432	-0.163208	-0.357982	0.296322
ACRV1	-0.252567	-0.852202	-0.43744	-0.383155	-0.0942534
ACSBG1	-0.066226	-0.0884671	-0.349916	-0.222753	-0.205048
ACSF2	0.287889	0.689074	0.729885	0.90267	0.722702
ACSF3	0.480353	-0.0936092	0.321489	0.205398	0.12988
ACSL1	-0.133114	-0.283286	-0.618421	-0.270884	0.373348
ACSL3	-0.0600281	-0.171439	-0.208316	-0.197021	-0.335305
ACSL4	-0.147589	-0.221225	-0.390227	-0.345097	-0.693895
ACSS1	0.428509	0.470487	0.588665	0.541621	0.606038
ACTB	0.125907	0.198162	0.190343	-0.160111	-0.221394
ACTG1	0.0689527	0.257359	0.246587	-0.0537902	-0.300542
ACTL6A	-0.266202	-0.346442	-0.485387	-0.193212	-0.326568
ACTN1	0.420044	0.821186	0.564536	0.288544	0.396915
ACTN4	0.330216	0.473868	0.302442	-0.0322287	0.508411
ACTR10	0.0100086	0.427566	0.471089	0.700417	0.412512
ACTR1A	0.24026	0.25608	0.0359322	0.0613618	-0.0315885
ACTR1B	0.302242	-0.310406	-0.113824	-0.121808	0.0417435
ACTR2	-0.522771	-0.229175	-0.395038	-0.317268	-0.753075
ACTR3	-0.316431	0.175212	-0.0544098	-0.140282	-0.653292
ACTR3B	0.090442	-0.3157	-0.165029	-0.0846109	0.101008
ACTR3C	-0.530481	-0.123777	-0.339039	-0.0576171	-0.411022
ACTR5	0.192897	-0.0405672	0.0982666	-0.0289362	0.0102169
ACTR6	-0.272176	-0.183634	-0.537641	-0.120408	-0.713681
ACTR8	-0.130916	0.120799	-0.0852039	0.0419414	-0.0311938
ACVR1	0.905951	1.36207	1.0568	0.851301	0.995548
ACVR1B	0.0429323	-0.156771	-0.014014	-0.0324852	0.0228628
ACVR2B	-0.146937	0.10344	-0.524353	-0.696087	-0.331625
ACY1	0.00390684	-0.70826	0.0507155	-0.00872177	0.612771
ACYP1	0.296512	0.521688	0.141906	0.286611	0.252758
ACYP2	-0.19307	0.235587	0.585225	0.52368	0.459318
AD000090.2	0.591836	0.79064	0.74069	0.369371	0.31337
AD000092.3	-0.178633	-0.0864746	-0.253092	0.0337726	-0.212805
AD000671.1	0.656651	0.413497	0.475965	0.307232	0.733797
AD000671.3	0.239298	0.0982382	0.182172	-0.318573	0.350196
ADA	0.276136	-0.318295	-0.224263	-0.128193	-0.0944425
ADAL	0.1728	0.722782	0.425638	0.717267	0.230599
ADAM1	-0.158236	-0.901191	0.281303	0.252971	0.103015
ADAM10	-0.308937	-0.240692	-0.431358	-0.344752	-0.649919
ADAM11	1.24301	0.639459	0.8743	1.60466	1.82221
ADAM15	0.636702	0.970511	1.08414	1.05699	1.4824
ADAM17	-0.365523	-0.289125	-0.604829	-0.585758	-0.743274
ADAM22	0.0121833	0.252488	0.148607	-0.00937876	-0.0103482
ADAM23	0.0851904	1.10646	1.11526	1.33881	1.7309
ADAM8	0.263706	-0.228383	0.285853	-0.492422	0.506813
ADAM9	-0.198044	-0.250113	-0.411041	-0.227509	-0.425792
ADAMTS13	0.499845	0.925145	1.76224	1.52269	1.53977
ADAMTS17	0.144666	0.1361	0.414286	0.250939	0.614494
ADAMTS3	0.640968	0.835529	0.884239	0.740646	0.234459
ADAMTS6	0.37627	0.604723	0.639813	0.364172	0.423333
ADAMTSL5	-0.489039	0.362338	0.202818	-0.404332	0.527415
ADAR	-0.0631412	0.0468471	-0.114506	-0.211477	-0.108948
ADARB1	0.370846	0.743806	0.980068	0.577093	0.765221
ADAT1	-0.0659812	0.37271	-0.133037	-0.283149	-0.0100634
ADAT2	0.00152221	-0.287839	0.0122922	0.0802061	-0.184482
ADAT3	0.88587	0.0301705	0.738289	-0.0593979	0.87439
ADC	0.746715	1.43133	1.0334	0.930475	1.15611
ADCK1	0.061426	-0.205962	0.177257	0.30035	0.53973
ADCK2	0.0517062	-0.442825	-0.448167	-0.201279	0.308047
ADCK4	0.449625	0.0977979	-0.14141	-0.426374	0.0851144
ADCK5	0.528919	0.375083	0.618604	0.466852	1.12831
ADCY3	0.194123	-0.390307	-0.320233	-0.235175	0.282191
ADCY7	0.0768762	0.61183	0.117577	-0.0246244	0.205132
ADCY9	0.535302	1.79127	1.60044	1.12644	1.55374
ADD1	0.0308525	0.167629	0.125436	-0.056831	0.0781643
ADD3	-0.248038	0.133381	-0.348631	-0.277812	-0.634019
ADH5	0.0677364	0.249876	0.12701	0.299306	0.0322639
ADH5P4	0.135215	0.213024	-0.0667943	0.304499	-0.0424329
ADI1	-0.189746	-0.451299	-0.198746	-0.0401713	0.0254519
ADIPOR1	-0.041478	-0.214281	-0.331302	-0.176739	-0.0691414
ADIPOR2	-0.101379	-0.124016	-0.21375	-0.263655	-0.276728
ADK	-0.212947	-0.221483	-0.426684	0.128705	0.0891225
ADM	1.07385	0.637707	-0.546367	-1.52686	-2.14109
ADM2	0.583846	0.36868	0.484151	0.149302	0.782483
ADNP	-0.227742	-0.205555	-0.318844	-0.346298	-0.42762
ADNP2	-0.448223	-0.65274	-0.579763	-0.502031	-0.44581
ADO	-0.236509	-0.14419	0.227727	-0.022245	-0.0694725
ADORA2A	-0.865923	-0.320773	-0.165985	-0.794144	-1.02492
ADORA2B	0.511273	0.277417	0.135556	0.0647695	-0.155381
ADPGK	-0.0819733	-0.0874936	-0.179521	0.0123067	-0.0529749
ADPRHL1	-0.347696	-0.410604	0.0896225	-0.178637	0.829559
ADPRHL2	0.0799312	-0.108569	-0.18358	0.00538297	0.255238
ADRBK1	0.288174	0.0796542	0.200379	-0.185295	0.283765
ADRBK2	-0.271639	0.0235059	-0.692829	-0.900196	-1.2503
ADRM1	0.434926	-0.0477002	0.0118827	-0.0988517	0.481383
ADSL	-0.129829	-0.757035	-0.431784	-0.0799056	-0.268869
ADSS	-0.348884	-0.586168	-0.416142	-0.150455	-0.396569
ADSSL1	-0.0423281	0.560322	0.851524	0.872205	1.309
AE000658.5	0.0656878	0.482016	-0.227306	-0.678887	-1.06909
AEBP1	-1.31942	-2.38575	-1.60199	-1.64511	-1.04344
AEBP2	-0.333728	-0.436183	-0.275094	-0.286099	-0.706462
AEN	-0.624223	-0.898151	-0.250473	-0.303185	-0.101231
AES	0.155143	0.22413	0.191859	0.035572	0.114396
AF003626.2	-0.0353989	-0.0620346	-0.140625	0.0964942	-0.145407
AF111169.2	0.294677	-0.492596	0.294943	0.196097	0.168984
AF127936.7	-1.10587	-0.19256	-0.120318	-0.561388	0.276315
AF196972.1	0.235744	0.155869	0.303198	0.00944215	0.362668
AF196972.4	-0.189317	-0.253942	-0.0693815	-0.148597	-0.52233
AF205589.2	0.171799	-0.421507	-0.116735	-0.0720433	0.167261
AF235103.2	0.329359	0.456781	0.27727	0.00134779	0.335041
AF238380.5	0.248866	0.736309	-0.421851	-0.145885	-0.467817
AFAP1L2	-0.301938	0.23161	0.0590576	0.333566	-0.341841
AFF1	-0.0673013	-0.147204	-0.450734	-0.649309	-0.398084
AFF2	-0.545163	-0.246613	-0.441049	-0.148538	0.204105
AFF3	-0.344745	-0.140643	-0.455899	-0.242219	-0.328875
AFF4	-0.328339	0.178442	-0.0131986	-0.265525	-0.267104
AFG3L1	0.0347363	-0.157001	0.111634	-0.168245	0.145067
AFG3L2	-0.214507	-0.396053	-0.181737	0.163815	0.0071824
AFMID	-0.384135	-0.956987	-0.46798	-0.244327	0.0155594
AFTPH	-0.116982	0.00899158	-0.225742	-0.0847285	-0.39452
AGA	0.189501	0.69606	0.542347	0.491967	0.19383
AGAP2	0.464004	0.635609	0.331597	0.0433897	0.429264
AGAP3	0.383272	0.332536	0.479831	0.439949	0.770407
AGAP4	0.0307107	-0.467853	-0.0607244	-0.629008	0.144275
AGAP6	-0.23661	-0.411495	-0.0447223	-0.193956	0.0585993
AGBL2	0.474343	0.663747	0.679857	0.586888	-0.129423
AGBL3	0.355705	0.103626	0.174781	-0.00416831	-0.430418
AGBL5	0.112011	0.024143	-0.35328	-0.339265	0.0375464
AGER	0.276749	0.198603	0.160772	0.124877	0.39373
AGFG1	-0.234822	-0.25351	-0.379286	-0.26091	-0.280764
AGFG2	0.564496	0.0463877	0.0233245	0.0703226	0.667576
AGGF1	-0.052086	0.030396	0.146771	0.0753338	-0.253247
AGK	-0.0324371	-0.203907	-0.191144	-0.13566	-0.0604529
AGL	-0.271661	0.11162	0.117041	-0.0162388	-0.237555
AGMAT	-0.0437113	-0.222599	0.346908	0.775365	0.687774
AGPAT1	0.199069	0.509786	0.24483	0.324861	0.393122
AGPAT2	0.546884	-0.0215625	0.36037	0.277028	0.606649
AGPAT3	-0.00847535	-0.0910466	-0.00562568	-0.311951	-0.133733
AGPAT4	0.181452	0.568824	0.655444	-0.0577567	0.322743
AGPAT5	-0.787566	-1.33596	-0.924677	-0.752865	-0.978021
AGPAT6	-0.0010731	-0.0205275	0.0417416	0.128787	0.211311
AGPHD1	0.711515	0.836682	0.722499	1.04837	0.721324
AGPS	-0.52779	-0.445271	-0.318355	-0.286497	-0.605749
AGRN	0.335736	0.381344	0.149721	-0.172323	0.453007
AGTPBP1	-0.00408466	-0.00405017	-0.149458	-0.00330327	-0.287529
AGTRAP	0.53135	0.433927	0.220822	0.37345	0.515173
AGXT2L2	0.324863	0.641351	0.695565	0.395821	0.516859
AHCTF1	-0.459523	-0.4354	-0.464428	-0.417116	-0.420942
AHCY	-0.0819031	-0.546928	-0.529092	-0.140574	-0.0885461
AHCYL1	-0.0950029	0.0291794	-0.0766066	-0.000602844	-0.100208
AHCYL2	-0.116292	0.51632	0.525242	0.379389	0.7163
AHDC1	0.827273	1.01597	0.805353	0.10463	0.552862
AHI1	-0.109782	0.429701	0.341972	0.507684	0.160459
AHNAK	0.496323	1.26087	0.0786096	-0.180048	0.715844
AHRR	-0.488149	0.0628747	0.27977	0.0445951	0.432273
AHSA1	-0.399397	-0.40631	-0.477122	-0.271681	-0.348853
AHSA2	0.41366	0.838445	0.424133	0.0827513	0.311118
AIDA	0.0566735	0.23247	-0.409917	-0.0907324	-0.253998
AIF1	-0.400534	-0.972053	-1.32776	-0.522007	-0.906397
AIFM1	0.0809562	-0.150694	-0.225029	0.0535966	0.0288329
AIFM2	-0.24762	-0.462215	-0.187925	-0.417749	0.129519
AIG1	0.0213343	0.169325	-0.0328741	0.280525	0.0146319
AIM1	0.784954	1.92732	1.39207	0.822966	0.561634
AIMP1	-0.379554	-0.437799	-0.486557	-0.0881698	-0.357764
AIMP2	-0.226127	-0.784224	-0.299965	-0.077635	-0.0532942
AIP	0.200888	0.00726455	-0.118831	0.0543162	0.272687
AJ003147.3	0.529006	0.404204	0.557351	0.253845	0.615688
AK1	0.726183	0.614937	0.965776	0.715391	1.07712
AK2	-0.40527	-0.818691	-0.695085	-0.250447	-0.308641
AK3	0.102409	-0.0492054	-0.416588	-0.353003	-0.6373
AKAP1	-0.431575	-0.908052	-0.398315	-0.341628	-0.212802
AKAP10	-0.296374	-0.285748	-0.163039	-0.235363	-0.421462
AKAP11	-0.575055	-0.19828	-0.113387	-0.154456	-0.266111
AKAP12	0.125706	0.0072591	-0.206325	-0.143479	-0.102437
AKAP13	0.103721	0.345692	0.190741	-0.0469525	0.104127
AKAP5	-0.253225	-0.124874	-0.447776	-0.0785168	-0.618581
AKAP6	-0.270505	0.942143	0.686246	0.905101	1.07436
AKAP8	-0.143212	-0.282273	-0.0177794	-0.125094	0.0632607
AKAP8L	0.201064	0.268924	0.606281	0.291762	0.436949
AKAP9	-0.415123	0.0957329	-0.0815231	-0.353356	-0.0404619
AKD1	0.154859	1.2142	0.761133	0.486476	0.846188
AKIRIN1	-0.454031	-0.440775	-0.299391	-0.501978	-0.510989
AKIRIN2	0.290012	-0.0560622	0.136617	-0.229936	-0.110227
AKNA	0.160908	0.594297	0.513452	-0.137172	-0.0801312
AKR1A1	0.0483307	-0.264505	-0.089927	0.193944	0.177141
AKR1B1	0.136364	-0.0541	-0.284409	0.0282439	0.192514
AKR1C1	0.732109	1.80109	1.67918	1.97611	1.12397
AKR1C3	0.523169	1.12951	0.516608	0.505845	0.280076
AKR7A2	0.423634	0.204156	0.261409	0.37158	0.567859
AKR7A3	0.507756	-0.199807	0.854835	0.837978	0.829818
AKT1	0.13968	-0.082004	-0.0400094	-0.0729974	0.18867
AKT1S1	0.44014	0.159362	0.34462	-0.00501948	0.501557
AKT2	0.313094	0.192673	0.277384	0.049793	0.438776
AKT3	-0.385756	0.395772	0.073257	-0.028444	-0.0938723
AKTIP	0.145842	0.427081	-0.230792	0.00794961	-0.0979188
AL008732.2	0.543968	0.989142	0.716878	0.783622	0.351086
AL009179.1	1.21893	1.35904	1.16731	0.664544	0.329581
AL021807.1	-0.78033	-1.22881	-2.18589	-1.30127	-1.41977
AL022069.1	-0.468719	0.573408	0.435567	0.283577	0.0160737
AL031123.2	0.760073	0.819687	0.615826	0.349917	0.252294
AL031670.1	0.366358	0.528252	0.222097	0.253407	0.216566
AL031714.1	-0.0991884	-0.202915	0.113152	-0.449316	0.183042
AL031985.1	0.242217	0.579305	0.0536849	0.559051	0.086877
AL033532.1	0.0493217	0.428749	-0.06234	0.411218	0.570867
AL035461.1	0.347746	0.0810504	-0.388091	0.282801	0.548488
AL035661.3	0.0329662	0.744063	0.877761	0.313625	0.811499
AL049757.3	-0.0804491	-0.272282	-0.541229	-0.0532027	-0.668649
AL049829.2	0.213081	-0.0338108	-0.116044	-0.0230661	0.0289796
AL049840.1	0.0732241	-0.388251	0.280351	-0.0513123	-0.13235
AL049869.1	0.222659	0.293778	0.342293	-0.918799	-0.0617249
AL078611.2	0.281689	0.160527	0.295129	0.579869	0.0609284
AL096700.1	0.417683	1.6571	1.84519	1.64389	1.70991
AL109936.1	1.53823	1.1941	-0.07436	-0.428489	-0.997785
AL110118.1	0.27155	0.593429	0.619978	0.53368	0.384461
AL110502.1	-0.210978	-0.413138	-0.193571	-0.867573	-0.32324
AL117209.2	0.373279	-0.512164	0.122773	0.0692974	0.190469
AL117352.3	-0.217101	0.365742	0.206934	0.232636	-0.296401
AL121673.2	1.16781	0.721043	0.718854	-0.145619	0.565883
AL122007.1	-0.229448	-0.367046	0.260122	0.191986	-0.141277
AL132777.2	-0.373804	-0.761427	-0.589155	-0.163268	-0.719931
AL132780.10	-0.232086	-0.744451	-0.680608	-0.508721	-0.148334
AL132800.1	0.494017	0.566174	0.234067	0.362019	0.117391
AL133216.2	0.457508	0.42945	0.579203	0.17057	1.06472
AL133368.1	-0.128145	-0.121941	-0.361763	0.418962	-0.0356172
AL133493.2	0.0179635	0.488028	0.422874	-0.124228	0.49459
AL135752.1	-0.24378	-0.29959	0.0385474	-0.0780879	-0.133736
AL135999.1	0.123668	0.667172	0.300286	0.107659	0.41304
AL136040.1	0.473035	0.264543	0.93502	0.594337	0.0726404
AL136115.1	-0.280469	0.0303608	0.11005	-0.270931	-0.521447
AL136219.2	-0.106466	0.0239364	-0.160219	-0.29345	-0.310942
AL136304.2	-0.153474	-0.197512	-0.128197	-0.0218813	-0.16358
AL136419.1	-0.37095	-0.287997	-0.294855	-0.30616	-0.723546
AL136981.3	-0.148746	0.163367	0.325129	-1.01063	-0.233741
AL137247.2	1.0192	1.1919	0.571688	0.410226	-0.021966
AL137798.1	0.560852	0.0487089	0.49632	-0.231277	0.926253
AL138756.2	-0.0639785	-0.31631	-0.624766	-0.127684	-0.158568
AL138955.2	0.830036	1.59673	1.05399	1.03823	0.385804
AL139044.2	0.0322571	-0.101187	0.0901268	-0.510682	0.278247
AL139089.1	-0.278375	-0.712532	0.287931	0.0269414	0.117385
AL139092.1	-0.0614348	0.0480806	0.125422	-0.180645	-0.313543
AL139300.2	0.100903	0.287721	0.66217	-0.469143	-0.0239478
AL157687.1	-0.7349	-0.774279	-0.332888	-0.731932	-0.375955
AL157687.2	-0.414597	-0.873594	-0.213653	-0.311184	0.0665878
AL159974.2	-0.694156	-0.259464	-0.231169	-0.541347	-0.863622
AL160400.1	0.693057	0.721475	0.720096	0.311161	0.0665556
AL161662.1	-0.513569	0.152497	-0.259512	-0.414078	-0.0797351
AL161915.1	0.0493217	0.321788	0.682535	0.703448	0.750405
AL162151.1	-0.103053	-0.163336	-0.429868	-0.0531003	-0.679418
AL162151.3	0.636023	-0.0700391	-0.520023	-0.532637	-0.287783
AL162311.2	0.0107208	-0.700442	0.0384087	-0.0958909	0.00703759
AL163953.2	0.76622	1.09846	1.17985	0.820004	0.437129
AL163953.3	0.402035	0.824239	1.01145	0.730325	0.819069
AL353805.1	0.593467	0.236455	0.93623	0.712809	0.453735
AL354696.2	0.158033	0.660925	0.592911	0.94399	1.19228
AL355488.1	0.711758	0.453087	0.3817	0.0520144	-0.0389142
AL355922.2	0.00779972	0.161763	0.100935	0.0921717	0.00791821
AL355999.1	-0.290655	-0.342625	-0.443887	-0.536632	-0.434874
AL356017.3	0.946752	0.548855	0.756894	0.168336	-0.421203
AL356107.2	1.0631	0.78962	1.06219	-0.0908977	0.750632
AL356356.4	-0.303378	-0.681219	-0.467232	-0.625674	-0.114317
AL356356.5	-0.71175	-0.926235	0.107999	-1.82515	-0.0683343
AL356585.2	0.0622183	-0.229396	0.0845883	-0.264343	-0.142577
AL356915.2	1.27595	0.396369	0.252437	-0.285341	0.161281
AL358073.1	0.720769	0.449278	0.330321	0.219698	0.0903015
AL358933.2	0.912551	1.34639	0.675945	1.03817	0.63262
AL359643.2	-0.478733	-0.00368159	0.161672	-0.0620304	0.0578053
AL359758.1	-0.104313	-0.12481	-0.0524339	-0.183779	-0.192366
AL365277.2	0.51527	0.511869	0.606078	-0.328498	0.512254
AL365502.1	0.221477	0.197725	0.603495	0.137718	0.718752
AL365502.2	0.767152	-0.147251	0.758696	0.00266854	0.578684
AL390877.2	-0.716488	-0.0851602	-0.276376	-0.443973	-0.818642
AL391261.2	-0.0892978	-0.513964	-0.608328	-0.301287	-0.198051
AL445885.1	0.486719	0.917494	0.204195	0.0350479	-1.20389
AL445928.1	-0.0265853	0.155447	0.570044	0.112956	0.00949661
AL449305.2	0.284991	0.0141148	0.496524	0.68101	0.322376
AL450226.1	1.31351	0.71071	0.100315	0.423282	0.191319
AL450992.2	-0.497384	-0.603742	-0.933109	-1.31377	-0.9337
AL512310.5	0.300928	0.61259	0.758278	0.0790584	0.180125
AL513534.3	-0.444591	-0.206836	-0.296078	0.140272	-0.338175
AL590431.4	-0.102287	-0.309765	-0.0662989	-0.675769	-0.30649
AL590710.1	0.419972	0.264951	0.810876	0.133866	0.454949
AL590762.11	-0.147845	-0.708677	-0.256379	-0.299828	0.137734
AL590822.1	0.383569	-0.258263	0.66346	0.0713502	0.735292
AL591845.1	0.538737	-0.206568	-0.813447	-0.219322	0.103166
AL592183.4	-0.0153186	0.266597	-0.271193	-0.287051	-0.370986
AL592188.17	-0.167742	-0.351151	-2.27415	-0.764885	0.0744353
AL592307.2	0.239779	0.106939	0.404623	0.334082	0.317884
AL604028.1	-0.0723183	0.266081	0.375147	0.297149	-0.236886
AL663074.1	-0.158106	-0.160324	-0.293601	-0.499633	-0.850758
AL669918.1	-0.0283366	0.00354311	-0.196179	0.137322	-0.0365844
AL671710.1	0.748321	0.662721	0.79472	0.393156	0.783102
AL731563.2	-0.12434	-1.20475	-1.12593	-0.532764	-1.18855
AL773603.1	-0.0293316	0.510242	-0.234857	-0.363547	0.241895
AL844908.5	0.476349	0.78998	0.0345277	0.103673	-0.008368
AL928654.1	0.0545175	0.00179792	0.515316	0.0540624	0.559599
ALAD	0.0894626	0.126934	0.116707	0.0541814	0.304425
ALAS1	0.149489	0.126953	-0.271298	-0.038015	0.0119246
ALCAM	0.503054	0.960062	0.932431	0.686131	0.458906
ALDH16A1	0.393203	0.133239	0.532827	0.325769	0.974105
ALDH18A1	-0.229801	-0.586595	-0.245791	-0.0563683	-0.0581381
ALDH1B1	-0.466689	-0.661817	-0.336889	-0.093044	-0.0139693
ALDH1L1	-0.411705	-1.02127	-0.23893	0.681644	1.27364
ALDH2	0.197256	0.534487	1.29514	1.56192	1.18067
ALDH3A2	-0.140981	-0.249173	-0.0776687	-0.0177793	-0.141015
ALDH3B2	0.0134647	-0.78555	0.252195	0.332217	0.824343
ALDH4A1	0.691822	0.429676	0.391854	0.503309	0.766149
ALDH5A1	-0.497748	-0.438176	-0.0807934	-0.002991	0.00483845
ALDH6A1	-0.0117549	0.674784	0.358297	0.0368953	0.0218339
ALDH9A1	-0.0405285	0.0272048	-0.147865	0.00201644	-0.0631934
ALDOA	0.104814	-0.49069	-0.660728	-0.612417	-0.629334
ALDOAP2	-0.309638	-0.455539	-0.577083	-0.52447	-0.673259
ALDOC	0.280946	0.0685941	-0.727964	-0.899069	-1.61583
ALG1	-0.204785	-0.545933	-0.523721	-0.294001	-0.008641
ALG10	0.00979829	0.288783	-0.0862324	-0.0145308	-0.367483
ALG10B	-0.272316	0.342884	0.126117	-0.0526988	-0.0670649
ALG11	-0.514448	-0.352889	0.0547566	-0.629957	-0.00465111
ALG12	0.513467	0.619499	0.569766	0.203129	0.57357
ALG13	-0.419467	-0.124473	-0.0573819	0.00898029	-0.129845
ALG14	0.353358	0.702657	0.557134	0.634799	0.578343
ALG1L	0.195256	0.179043	-0.00127157	0.237187	0.264961
ALG2	0.0510558	0.380643	0.288029	0.166843	-0.0808112
ALG3	-0.0420861	-0.65663	-0.274497	-0.0997085	0.00194798
ALG5	-0.184829	-0.482845	-0.32867	0.0721774	-0.331398
ALG6	-0.363705	-0.185917	-0.0141009	0.219642	0.018174
ALG8	-0.198588	-0.315579	-0.247579	0.0936785	0.0345089
ALKBH1	-0.166503	-0.305686	-0.390195	-0.383939	-0.341134
ALKBH2	-0.150859	-0.302041	0.0514517	0.314639	0.529505
ALKBH4	0.122919	-0.255194	0.0204274	0.0266868	0.298375
ALKBH5	0.0134939	-0.276089	-0.0927374	-0.244061	-0.0486492
ALKBH6	0.672025	0.393134	0.791346	0.335697	0.777455
ALKBH7	0.64135	0.381616	0.482197	0.291451	0.55994
ALKBH8	-0.284405	-0.382407	-0.187572	-0.0528862	-0.452537
ALMS1	-0.447708	-0.469948	-0.506697	-0.723815	-0.656336
ALOX12	0.442592	0.550944	0.654233	-0.134882	0.463139
ALOX12B	0.976053	0.544946	1.20473	0.351398	1.12393
ALOX5AP	0.245178	0.63672	0.310798	0.453126	-0.0204511
ALPK1	-0.19491	0.535127	0.285463	0.432385	0.317329
ALS2	-0.365845	0.284186	-0.0370899	-0.0740306	-0.128275
ALS2CR4	-0.0220755	0.195814	0.0977425	0.333193	0.05165
ALS2CR8	-0.239682	0.474785	0.571698	0.317069	-0.0804543
ALX3	0.351189	0.174681	0.505471	0.349263	0.321944
AMACR	0.380029	0.851314	0.527857	0.20798	0.383863
AMBRA1	0.0143965	0.0106523	-0.178693	-0.174233	0.066332
AMD1	-0.775126	-0.94608	-0.616405	-0.335147	-0.660564
AMDHD1	-0.0674807	0.42432	0.904337	0.790036	0.716008
AMDHD2	0.561298	0.616039	0.574218	0.461652	0.520291
AMFR	0.0146107	-0.0957115	-0.125646	-0.0349405	0.0508157
AMH	0.306562	-0.875318	-0.132624	-0.673941	0.496459
AMICA1	1.05406	1.75686	2.43268	2.60907	1.83971
AMIGO1	0.132369	0.536895	0.924638	1.18954	1.41967
AMMECR1	-0.22467	-0.199349	-0.302618	-0.379448	-0.523548
AMMECR1L	-0.280078	-0.149882	-0.216139	-0.212076	-0.0512818
AMN	0.711016	-0.181452	0.801844	0.464393	0.765195
AMN1	-0.199464	0.18745	0.12306	-0.109895	-0.255022
AMOT	-0.0793779	0.646915	-0.0577555	-0.385205	-0.491539
AMOTL1	0.270336	-0.0463456	-0.347499	-0.432176	-0.184496
AMPD2	-0.293355	-0.532242	-0.0809119	-0.263118	0.0971258
AMPD3	-0.0607591	0.335568	0.0780552	-0.376954	-0.869178
AMT	0.549824	1.08652	1.02467	1.14892	0.766841
AMY2B	0.638937	0.854165	0.69691	0.695229	0.378843
AMZ1	1.88976	3.18399	3.05114	2.00313	1.5871
AMZ2	0.0678387	0.241388	0.281012	0.451681	0.231677
AMZ2P1	-0.0497404	-0.19895	0.0168168	0.325579	0.274964
ANAPC1	-0.456969	-0.767682	-0.705808	-0.635173	-0.567481
ANAPC10	-0.469797	-0.272446	-0.145094	0.0921711	-0.110353
ANAPC11	0.505477	0.158738	0.236606	0.357365	0.748316
ANAPC13	-0.241945	0.0521458	-0.0583619	0.260037	0.0389781
ANAPC16	-0.174323	-0.183744	-0.421073	-0.126108	-0.509028
ANAPC2	0.321005	0.157762	0.367203	0.147419	0.665741
ANAPC4	-0.154475	-0.0638811	-0.196251	0.0834073	-0.209572
ANAPC5	0.0175397	-0.196944	-0.0139994	0.0778642	0.117107
ANAPC7	0.0643448	-0.345511	-0.197606	-0.125091	-0.171892
ANGEL1	-0.174933	-0.344992	0.00185097	-0.0704855	0.212834
ANGEL2	-0.465699	-0.325883	0.0270654	-0.215674	-0.450046
ANGPTL6	0.669779	0.543868	0.582949	-0.263876	0.00901739
ANK2	0.423419	1.3432	0.488209	-0.0491999	0.162658
ANKAR	0.11455	0.0556669	0.0218974	-0.302329	-0.271569
ANKDD1A	-0.309016	0.0420441	1.02849	0.564417	1.0992
ANKFY1	-0.0958881	-0.14142	-0.109609	-0.329871	-0.148661
ANKH	0.0417885	-0.188758	-0.145273	-0.227262	-0.022464
ANKHD1	-0.18301	-0.153011	-0.288	-0.421916	-0.319207
ANKIB1	-0.238793	0.178479	-0.058295	-0.150945	-0.284506
ANKLE1	0.251582	-0.352376	-0.0397708	-0.706765	0.238899
ANKLE2	-0.177485	-0.333767	-0.312952	-0.276478	-0.191559
ANKMY1	-0.2778	-0.728076	-0.374584	-0.362853	0.000809833
ANKMY2	0.160215	0.419936	0.265328	0.346557	-0.136109
ANKRA2	-0.253154	0.19634	0.130798	0.202523	-0.178594
ANKRD10	-0.158366	-0.120998	0.0235188	-0.0481929	0.0330527
ANKRD11	0.132422	-0.23879	-0.0346261	-0.539505	0.0799769
ANKRD12	-0.479949	0.122418	-0.348235	-0.398058	-0.611719
ANKRD13A	0.0257191	0.203827	0.170843	0.275956	0.153586
ANKRD13B	0.488519	-0.429343	0.173392	-0.134885	0.364812
ANKRD13C	-0.040599	-0.0294689	0.0630455	-0.017055	-0.161952
ANKRD13D	0.31053	0.145911	0.418215	0.0761258	0.522899
ANKRD16	0.226287	-0.0762823	0.263987	0.235172	0.27243
ANKRD17	-0.419389	-0.349084	-0.47864	-0.640338	-0.508072
ANKRD18A	-0.382347	0.1422	-0.253509	-0.0801863	0.00907028
ANKRD18B	-0.792806	-0.515775	-0.583056	-0.827842	-0.629798
ANKRD20A5	0.509194	0.0925765	0.405051	-0.109391	-0.0060654
ANKRD24	0.876252	0.75824	1.4028	0.769789	1.23671
ANKRD26	-0.0694472	-0.0336969	-0.155325	-0.180088	-0.364624
ANKRD27	-0.00509151	0.21008	-0.16525	-0.200058	-0.126609
ANKRD28	0.0280509	-0.0811565	-0.340302	-0.271847	-0.360684
ANKRD31	-1.08367	-0.257981	-0.628617	-0.473199	-0.278602
ANKRD32	-0.411635	-0.559099	-0.713292	-0.580808	-0.768915
ANKRD34A	0.984005	0.484712	-0.0563903	-0.0488229	0.814461
ANKRD36B	-0.300359	-0.122764	0.0431378	-0.613159	-0.659678
ANKRD36BL1	-0.401696	0.0329891	-0.163395	-0.93324	-0.915209
ANKRD37	0.856012	-1.15189	-0.595554	-0.695956	-0.301042
ANKRD39	0.495675	0.188514	0.169877	0.276789	0.641323
ANKRD40	-0.215664	-0.209527	-0.160012	-0.150379	-0.0935375
ANKRD42	0.226555	0.419033	0.349659	0.0805064	0.220088
ANKRD43	-0.0338518	-0.372175	0.221132	0.0194259	-0.255512
ANKRD44	0.0568044	1.08881	0.298586	-0.0816813	0.335306
ANKRD46	-0.336745	-0.347436	-0.376187	-0.15939	-0.428818
ANKRD49	-0.135685	0.0299734	-0.248011	-0.0128981	-0.421449
ANKRD5	-0.444376	-0.301896	-0.302772	-0.305459	-0.387396
ANKRD50	-0.23117	0.209484	-0.277906	-0.546357	-0.454614
ANKRD52	0.146965	0.179469	0.0227861	-0.313728	0.198167
ANKRD54	0.199879	0.00892427	0.12074	-0.0186363	0.29862
ANKRD9	0.746715	0.0989939	0.698091	0.477032	1.14381
ANKS1A	0.000372804	-0.0783634	-0.0526289	-0.202608	0.0877653
ANKS3	0.4188	0.120057	0.623756	0.369236	0.755731
ANKS6	-0.184181	-0.608297	-0.391155	-0.174536	0.0207774
ANKZF1	0.171189	-0.145833	-0.181147	-0.130371	-0.23826
ANLN	-0.457352	-0.100231	-0.428859	-0.440456	-0.427056
ANO10	-0.0982355	0.770821	0.274146	0.527199	0.699908
ANO6	0.056152	0.102679	-0.151327	-0.10603	-0.183377
ANO8	0.876193	1.0153	1.30888	0.442367	1.12381
ANO9	0.679287	1.08132	1.18499	0.736105	1.22917
ANP32A	-0.368391	-0.665701	-0.712125	-0.381027	-0.584545
ANP32B	-0.253003	-0.701074	-0.614707	-0.284177	-0.400386
ANP32E	-0.443152	-0.584481	-0.832929	-0.692852	-1.00428
ANTXR1	-0.164067	0.293168	0.236707	0.284846	0.296094
ANXA1	-0.310506	-0.238107	-0.775707	-0.514236	-0.702304
ANXA11	0.110437	0.0410722	0.141207	0.0805803	0.164194
ANXA2	0.364952	1.30066	1.34321	0.870547	0.675058
ANXA2P2	0.427944	1.10389	1.35785	0.921461	0.433864
ANXA4	-0.0387871	0.261873	0.079618	0.620491	0.275105
ANXA5	-0.125177	0.380341	0.108393	0.402233	0.174298
ANXA6	0.111021	0.855889	0.624103	0.575787	0.420594
ANXA7	-0.0262669	0.253138	-0.0650553	0.0319877	-0.0100862
AOC2	-0.566233	-0.253847	0.280895	0.170748	0.274463
AOC3	-0.506278	-0.435279	0.322794	0.000388634	0.439432
AP000251.2	1.2866	0.563387	0.619032	0.351347	0.557075
AP000271.1	-0.316074	-0.399333	-0.635937	-0.196581	-0.349088
AP000279.69	-0.122075	-0.12309	0.323195	-0.422121	-0.194537
AP000295.7	-0.0132429	-0.369254	0.112378	-0.41187	0.336064
AP000344.3	0.585102	0.272848	0.214828	-0.2933	-0.232011
AP000344.4	0.491676	0.171905	0.378966	-0.119537	0.105343
AP000345.1	-0.098566	-0.446892	-0.374629	-0.589481	-0.945145
AP000347.2	0.0719071	0.379969	0.358023	0.116098	0.475754
AP000350.4	-0.308091	0.240164	0.132436	0.00700662	0.0800215
AP000487.1	-0.350336	0.195663	-0.445611	0.0456675	-0.371077
AP000569.2	1.11535	0.979749	1.01176	0.386713	-0.205746
AP000569.8	0.13093	0.830864	0.526124	0.0818254	-0.219242
AP000580.1	0.934574	0.734471	0.0544971	0.444899	-0.0374009
AP000640.1	-0.281194	-0.982131	-0.92826	-0.036205	-0.371073
AP000688.8	0.3082	0.426468	0.220142	0.0811991	0.477144
AP000757.1	0.171554	-0.129743	-0.0937262	-0.387611	-0.911429
AP000944.1	0.472925	-0.188823	0.075118	-0.314877	-0.32896
AP000963.3	-0.287162	-0.535631	-0.682932	-0.194879	-0.473944
AP001011.3	-0.468682	-0.536827	-0.528663	-0.37865	-0.528457
AP001046.5	0.302301	0.5149	0.606364	0.455319	-0.0511189
AP001062.7	0.210183	0.16743	0.342118	-0.113592	0.726202
AP001107.1	0.137739	0.537728	0.105308	-0.36813	0.504487
AP001107.3	0.104452	0.0415303	-0.116705	0.0961781	0.353889
AP001258.1	0.186137	0.591573	0.703526	0.127605	0.193875
AP001266.1	0.190639	-0.303789	0.049951	-0.399756	0.189767
AP001282.1	-0.140044	-0.316122	0.0878287	0.22944	-0.781217
AP001318.4	0.246389	0.162081	0.192156	0.400654	0.278461
AP001347.6	0.0159511	0.125737	-0.0460479	0.243557	-0.272654
AP001372.2	0.200101	0.229127	-0.146212	0.228327	0.19891
AP001468.1	0.868718	1.43994	0.837043	-1.08243	-0.222745
AP001469.9	0.634301	0.331923	0.0458143	0.133989	0.0125119
AP001496.1	0.562192	0.572653	0.684208	0.155608	0.521659
AP001582.1	-0.205531	0.0519766	0.319608	0.211102	0.0853013
AP001767.1	0.808849	0.918507	0.0673679	0.618392	-0.0291843
AP001999.1	-1.1525	-1.05765	-0.891405	-1.30052	-1.33664
AP002360.1	0.179085	1.03589	0.387555	0.0320848	-0.0853976
AP002364.2	-0.0185254	-0.339699	-0.647429	-0.536329	-0.160251
AP002414.2	0.304265	-0.0544277	0.314127	0.0290174	0.582228
AP002490.2	-0.10236	0.0177674	-0.262097	-0.557321	-0.235311
AP002520.1	1.47563	0.73082	0.747723	0.836602	0.85211
AP002748.1	0.473943	-0.0306151	0.690326	0.349783	0.245916
AP002841.2	0.856253	2.14467	2.19374	2.09317	1.95726
AP002884.2	1.52285	2.73745	2.59846	2.76417	2.83599
AP003068.3	-0.201183	-0.329948	0.186427	-0.454928	0.503013
AP003084.1	-0.128145	-0.384184	-0.459925	-0.695725	-0.6551
AP003357.1	-0.319982	-0.569682	-0.122514	0.0481339	-0.0948401
AP003716.2	-0.356693	-1.14625	-0.670778	-0.136544	-0.592316
AP003721.2	0.851122	0.619724	0.617201	0.108465	0.239807
AP004242.1	-0.0394335	-0.0829408	-0.184114	0.00989406	-0.0202961
AP005117.1	-0.458028	0.364413	-0.586727	-0.796043	-0.230249
AP005117.2	-1.23198	-0.361022	0.0302239	-0.352483	0.309689
AP006284.1	0.23422	0.219718	-0.203056	-0.124762	-0.331396
AP006284.3	0.296504	-1.87199	-1.97719	-1.36771	-0.942858
AP006621.1	0.968904	0.721891	0.10018	-0.41549	0.208423
AP006623.1	0.609009	0.771325	0.257756	0.820185	0.998645
AP1AR	-0.0931211	0.0619435	-0.0417036	0.033762	-0.101125
AP1B1	0.234529	-0.109429	-0.114355	-0.137221	0.305426
AP1G1	-0.282274	0.168029	-0.2102	-0.244781	-0.241214
AP1G2	0.168759	0.151632	0.0870173	0.142256	0.457958
AP1M1	0.265174	0.0814979	-0.0772473	-0.252845	0.0683875
AP1S1	0.279618	0.695299	0.183082	0.250341	0.051118
AP1S2	-0.340018	0.367267	-0.309092	0.0454414	-0.436882
AP1S3	-0.234018	0.39634	0.527568	0.69404	0.429519
AP2A1	0.537701	0.591236	0.449947	0.266347	0.727807
AP2A2	0.29795	0.0662374	0.031832	-0.0722915	0.200839
AP2B1	-0.259084	0.143242	-0.120136	-0.0841048	0.00417572
AP2M1	0.124719	0.132301	0.118269	0.192544	0.303412
AP2S1	0.469016	0.0790762	0.0666066	0.401947	0.362958
AP3B1	-0.283722	0.147181	-0.0093692	0.081102	-0.0217941
AP3D1	0.1223	-0.139403	-0.0239345	-0.267177	0.0356188
AP3M1	-0.199428	0.00244335	-0.138607	-0.108901	-0.243379
AP3M2	0.00140341	-0.120313	-0.471317	0.0315313	0.13652
AP3S1	-0.0208014	0.0817591	-0.0125897	0.325349	-0.0786884
AP3S2	-0.228527	0.0129263	0.113883	0.322898	0.208384
AP4B1	0.136868	0.209739	0.187042	0.269879	0.0828578
AP4E1	-0.263234	0.00406753	0.0444662	-0.0894872	-0.217776
AP4M1	0.146796	-0.219871	-0.264223	-0.330321	-0.120915
AP4S1	-0.579973	-0.457818	-0.673695	-0.19162	-0.285839
APAF1	-0.0230635	0.460565	0.0184328	-0.243381	-0.55725
APBA1	0.279459	1.80567	1.07911	0.448627	0.57046
APBA2	-0.570291	-1.54438	-1.15574	-1.58762	-1.60464
APBA3	0.743504	0.555363	0.626433	0.321022	0.979278
APBB1	0.167351	0.671538	0.442023	0.474221	0.550584
APBB1IP	-0.0403199	-0.616878	-0.753863	-0.687842	-0.938831
APBB3	0.273644	0.681053	1.00847	0.5512	0.881828
APC	-0.240964	0.228343	-0.260846	-0.300931	-0.496155
APC2	0.363239	0.0135092	0.47981	0.0295287	0.661609
APCDD1	0.0728283	-0.0568827	0.767658	0.390646	0.0689656
APEH	0.160877	-0.120143	-0.212049	0.123327	0.465696
APEX1	-0.146949	-0.39346	-0.215088	-0.0266112	-0.162607
APEX2	0.193813	-0.248054	-0.300503	-0.100072	0.107216
APH1A	0.0213749	-0.0994801	-0.217301	0.00162805	0.120816
APH1B	-0.189007	0.144646	0.00414856	0.0406195	-0.197956
API5	-0.445535	-0.381838	-0.397835	-0.30646	-0.623898
APIP	-0.288151	-0.26497	-0.470279	-0.082191	-0.34702
APITD1	-0.090505	-0.518673	-0.538116	0.0235993	-0.0425427
APLF	-0.405323	-0.0475437	0.024313	0.209496	-0.239165
APLP1	0.423204	1.46328	1.67855	1.47808	1.80894
APLP2	0.0443329	0.183006	0.0832754	0.128731	0.405722
APOA1BP	0.133237	-0.0231004	-0.0673843	0.497453	0.480693
APOBEC3D	0.0781082	1.18945	1.22032	0.853689	0.802171
APOL2	0.377032	0.674788	0.743789	0.834478	0.864498
APOLD1	-0.163069	-0.0773035	0.240622	0.33009	0.307648
APOM	0.037586	0.0827212	-0.021958	-0.131379	-0.0126898
APOO	0.123244	-0.284097	-0.725414	0.0274468	-0.175635
APOOL	-0.309589	-0.0551787	-0.45778	-0.834529	-0.745992
APP	-0.094359	0.0944094	0.233158	0.283102	0.443944
APPBP2	-0.410107	-0.0547153	-0.23977	-0.0621089	-0.191468
APPL1	-0.307109	-0.162086	-0.227308	-0.194477	-0.467277
APPL2	0.149335	0.797454	0.534291	0.381066	0.123947
APRT	0.119998	-0.494557	-0.364265	-0.00896525	0.226103
APTX	-0.0843182	-0.121331	0.124657	0.317692	0.0741468
AQP3	-0.396225	-0.472503	-0.523785	-0.69604	-0.586269
AQR	-0.437771	-0.228495	-0.310186	-0.222384	-0.241555
AR	-0.170796	0.661229	-0.685471	-0.897863	0.0728723
ARAF	0.367549	-0.0637877	-0.00590416	-0.126348	0.201062
ARAP1	0.376581	0.647884	0.681529	0.355095	0.612269
ARAP2	0.45026	0.537279	0.575622	0.34137	0.202474
ARCN1	-0.39802	-0.108741	-0.122657	-0.255343	-0.340078
ARF1	0.0573161	-0.107165	-0.0218118	-0.240384	0.0280098
ARF3	-0.0705373	0.0188428	-0.2653	-0.100641	0.045983
ARF4	-0.245723	0.0225585	-0.0948407	0.148488	-0.099543
ARF5	0.286789	0.165435	0.258456	0.340868	0.297031
ARF6	0.250233	-0.0364928	-0.0995854	-0.262315	-0.191066
ARFGAP1	0.324859	0.176466	0.402532	0.135244	0.58052
ARFGAP2	0.329767	-0.00128581	-0.144212	0.0132246	0.0844451
ARFGAP3	-0.129623	0.06701	0.11961	0.22481	0.038696
ARFGEF1	-0.218018	-0.036041	-0.152736	-0.183639	-0.318542
ARFGEF2	-0.317587	-0.25522	-0.339999	-0.387479	-0.472324
ARFIP1	-0.179734	0.27726	0.0879582	0.185907	-0.150929
ARFIP2	0.1019	0.181243	0.129629	0.258821	0.127013
ARFRP1	0.436624	0.261319	0.453963	0.4175	0.688872
ARG2	-0.0396179	0.70523	0.267946	0.616624	0.634411
ARGLU1	0.169362	0.257066	0.198367	0.0688131	0.0397462
ARHGAP1	0.328635	0.111324	0.0221853	-0.171607	0.203454
ARHGAP10	0.83877	1.20101	0.831339	0.94227	1.25983
ARHGAP11A	-0.563146	-0.459614	-0.646119	-0.631764	-0.726057
ARHGAP11B	-0.379009	-0.278381	-0.282639	-0.556811	-0.230313
ARHGAP12	0.148133	0.371252	0.368111	0.622533	-0.120057
ARHGAP15	-0.363366	-0.0193958	-0.276134	0.114463	-0.345861
ARHGAP17	0.216604	0.123758	0.257002	0.127587	0.311704
ARHGAP18	0.149377	0.709337	0.715336	0.443692	0.23814
ARHGAP19	-0.388867	-0.0734769	-0.321237	-0.340497	-0.418452
ARHGAP21	-0.0230047	0.184511	-0.244036	-0.392168	-0.0775012
ARHGAP23	-0.498847	-0.897536	-0.685395	-0.993425	-0.38891
ARHGAP25	0.489386	1.53179	1.51641	1.1001	0.897557
ARHGAP26	0.053863	0.936365	0.746909	0.681725	0.712977
ARHGAP29	0.475623	2.10217	1.77933	1.01694	0.715133
ARHGAP30	0.441204	0.469255	0.193354	0.0740812	0.042695
ARHGAP31	0.806422	1.23914	1.03877	0.845588	1.23242
ARHGAP32	-0.316314	-0.315726	-0.330151	-0.363501	-0.216824
ARHGAP33	0.833783	1.22533	1.03784	0.353703	1.10086
ARHGAP39	0.480255	0.231459	0.174462	-0.120094	0.711686
ARHGAP4	0.460684	0.127943	0.471041	0.225548	0.440931
ARHGAP5	-0.0134214	0.178439	-0.19165	-0.0929885	-0.329393
ARHGAP9	0.480921	0.840025	0.903832	0.707753	0.761831
ARHGDIA	0.245158	-0.269541	-0.105417	-0.114285	0.219873
ARHGDIB	-0.0993271	-0.0664034	-0.175458	-0.111594	-0.420255
ARHGEF1	0.3943	0.428706	0.489103	0.127562	0.523622
ARHGEF10	-0.425666	-1.005	-1.01929	-1.75866	-0.921265
ARHGEF11	0.963792	1.54792	1.03345	0.671697	1.01385
ARHGEF17	0.121725	0.524067	0.847377	0.417727	0.722332
ARHGEF18	-0.0339188	-0.303777	0.0161855	-0.374741	-0.0350691
ARHGEF19	-0.00607253	-0.182502	-0.100525	0.192835	0.51007
ARHGEF2	0.0948358	0.084707	0.019359	-0.235158	-0.00765642
ARHGEF25	-0.0379493	-0.23035	-0.0517248	-0.0225792	0.0468905
ARHGEF3	0.159327	0.136659	0.188138	0.171888	-0.0233127
ARHGEF40	1.07294	2.28472	1.85664	1.27913	1.75713
ARHGEF6	-0.378719	0.612658	0.478016	0.266084	-0.152213
ARHGEF7	0.28154	0.551053	0.507114	0.130939	-0.0222041
ARHGEF9	0.269953	0.35958	0.224336	0.187565	0.324074
ARID1A	-0.0131662	-0.167586	-0.294621	-0.684103	-0.247437
ARID1B	0.0381192	-0.0681993	-0.144393	-0.25518	0.0374306
ARID2	-0.148655	-0.191565	-0.518352	-0.567944	-0.619832
ARID3A	0.303953	0.516107	0.191651	-0.506106	0.122058
ARID3B	0.0259261	0.279881	-0.404076	-0.856112	-0.657648
ARID4A	0.0412079	0.545368	-0.16098	-0.13374	-0.274478
ARID4B	-0.473975	-0.16055	-0.454959	-0.392279	-0.576686
ARID5A	0.692552	0.480914	0.717029	0.283609	0.73303
ARID5B	0.273311	0.482176	-0.423986	-0.673875	-0.584056
ARIH1	-0.227291	-0.174947	-0.185484	-0.148312	-0.363281
ARIH2	-0.259605	-0.375765	-0.222166	-0.0738248	-0.0618706
ARL1	-0.347887	-0.275847	-0.378476	-0.040193	-0.334162
ARL10	-0.0758248	0.926385	0.671492	0.437104	0.361671
ARL11	0.235411	0.392903	0.467909	0.208966	0.225485
ARL13B	-0.347974	-0.0739745	-0.265648	-0.239987	-0.383025
ARL15	-0.123797	0.844656	0.562525	0.906587	0.218507
ARL16	0.171654	-0.0948037	0.0803711	0.100137	0.223098
ARL17A	0.57863	0.432959	0.464022	-0.170451	-0.166416
ARL2	0.135938	-0.801632	-0.370657	-0.00429838	0.533347
ARL2BP	0.0895073	0.289012	0.043073	0.0935973	-0.0691715
ARL3	-0.113902	-0.493382	-0.549866	-0.22936	-0.518295
ARL4A	-0.498887	-0.499542	-0.422065	-0.384864	-0.676573
ARL4C	0.435778	0.459943	0.462515	0.190816	-0.10491
ARL4D	0.661625	0.562047	0.682832	0.745879	0.900054
ARL5A	-0.596995	-0.570343	-0.491081	-0.371743	-0.646456
ARL5B	-0.608092	-0.127198	-0.316087	-0.452409	-0.64768
ARL5C	1.46919	1.30924	1.20522	0.933279	0.789273
ARL6	-0.490013	-0.297145	-0.873085	-0.451058	-1.01889
ARL6IP1	-0.329048	-0.269685	-0.272798	-0.0648897	-0.461713
ARL6IP4	0.38133	0.0111408	0.219802	0.46531	0.722848
ARL6IP5	0.0108374	0.48181	0.120405	0.38508	-0.0599655
ARL6IP6	-0.0124018	-0.388134	-0.369443	-0.209476	-0.44704
ARL8A	0.502841	0.664122	0.510944	0.374231	0.386863
ARL8B	-0.275702	-0.0873538	-0.220982	-0.0886652	-0.247955
ARMC1	-0.433012	-0.296924	-0.249229	-0.0976844	-0.477773
ARMC10	-0.435438	-0.395879	-0.283781	-0.153823	-0.52008
ARMC2	-0.213917	0.418158	0.161714	-0.236029	-0.305177
ARMC5	0.181488	0.0159838	0.337641	-0.0956052	0.472498
ARMC6	0.0848861	-0.391776	-0.107305	-0.0368632	0.269133
ARMC7	0.338488	0.188069	0.149677	0.167649	0.451083
ARMC8	-0.244687	-0.326291	-0.407575	-0.21415	-0.349232
ARMC9	-0.0795076	0.51405	-0.120571	-0.00536383	-0.413917
ARMCX2	0.217296	0.9647	0.258681	0.247319	0.601645
ARMCX3	0.0421221	0.224647	0.144729	0.170235	0.0211534
ARMCX4	0.615339	0.999839	0.464728	0.337994	0.696202
ARMCX5	0.247185	0.243321	0.0823718	0.200268	-0.0391357
ARMCX6	0.153746	0.0735732	-0.0993028	0.0884728	0.342673
ARNT	0.121569	0.640712	0.0267452	0.030825	0.0506913
ARNTL	0.0606013	0.436017	0.187602	0.135065	0.0566521
ARNTL2	-0.112826	0.374272	-0.0700961	0.0541046	0.00307444
ARPC1A	0.0516342	-0.0503253	-0.0739836	0.0971237	0.135726
ARPC1B	0.453727	0.339641	0.406764	0.0364425	0.142971
ARPC2	0.0266991	0.219142	0.0399559	0.126252	-0.201179
ARPC3	-0.260845	-0.236689	-0.213535	0.128788	-0.373411
ARPC4	0.346488	0.197957	-0.0841305	-0.0684865	0.0105044
ARPC5	-0.207479	0.290186	0.189458	0.0536026	-0.39949
ARPC5L	0.338526	0.0455012	0.441905	0.314445	0.341575
ARPP19	-0.419836	-0.49089	-0.517649	-0.469958	-0.56386
ARPP21	0.343219	0.198883	0.207584	-0.0126062	-0.168371
ARRB2	0.0376992	-0.351631	-0.316859	-0.0902654	-0.0823126
ARRDC1	0.391853	0.234981	0.429986	0.189908	0.5347
ARRDC2	0.00817392	-0.0773505	0.227134	0.207405	0.413899
ARRDC3	1.39024	1.77331	0.732295	0.898209	0.092525
ARSA	0.597789	1.11653	1.217	0.927757	1.01425
ARSB	-0.17499	0.448634	0.512944	0.375566	0.61682
ARSG	0.417189	1.22803	1.33538	1.0339	1.00261
ARSK	0.319896	0.288099	0.0220501	0.168603	0.109574
ARV1	0.38381	0.729172	0.184229	0.403607	0.164744
ARVCF	1.10778	0.983942	1.24183	0.869648	1.16851
AS3MT	0.224491	0.465094	0.0493831	0.716049	0.511278
ASAH1	-0.640192	-0.140903	0.20216	0.521114	0.106401
ASAH2B	0.0574553	-0.333525	-0.125044	0.166343	0.161604
ASAP1	-0.144241	-0.0541905	-0.161092	-0.257973	-0.0967075
ASAP3	0.458263	0.442333	0.645888	0.887675	0.807526
ASB1	-0.00815162	0.0555427	0.129502	0.0123476	0.124779
ASB13	0.140146	-0.407814	0.105235	0.203261	0.361453
ASB14	-0.13478	0.301844	0.00475991	-0.131612	-0.331739
ASB16	0.881168	1.21775	0.681777	0.103923	1.09133
ASB3	-0.0514227	-0.0533505	-0.348752	-0.0780531	-0.311696
ASB6	0.145182	-0.0349768	-0.131604	-0.150966	0.0943333
ASB7	-0.319898	-0.0198785	-0.261373	-0.381663	-0.478308
ASB8	0.0151289	0.120446	-0.0208402	0.0240027	-0.162725
ASCC1	-0.0509219	-0.0311869	-0.435921	-0.387103	-0.533407
ASCC2	0.0947694	-0.185943	-0.0676958	-0.00605367	0.220822
ASCC3	-0.438257	-0.359714	-0.290606	-0.247753	-0.338033
ASF1A	-0.108493	-0.188451	-0.557815	-0.336829	-0.620231
ASF1B	-0.0454003	-0.377542	-0.529541	-0.210133	-0.0174063
ASGR1	0.789913	1.49659	0.882066	0.988481	1.38874
ASH1L	-0.377451	-0.232407	-0.445472	-0.62853	-0.460511
ASH2L	-0.172666	-0.000447346	-0.11465	0.0538638	-0.0199613
ASL	0.521054	0.707429	0.667224	0.404687	0.850045
ASMTL	0.017701	-0.308615	-0.149448	-0.268215	0.082058
ASNA1	0.00722819	-0.23157	-0.477434	-0.213957	-0.0408309
ASNS	-0.345816	-0.747475	-0.927357	-0.93331	-1.15824
ASNSD1	-0.19261	0.037422	-0.0963101	0.180697	0.0248265
ASPHD2	0.1397	0.0819026	0.356899	0.429938	0.727375
ASPM	-0.54053	-0.315426	-0.557145	-0.679682	-0.740772
ASPRV1	-0.45095	0.238888	0.628108	0.545601	0.209357
ASPSCR1	0.23374	-0.224141	0.32751	0.244207	0.615033
ASRGL1	0.291346	0.264492	0.351062	0.54166	0.754177
ASS1	0.151992	-0.106502	-0.762324	0.326376	0.895263
ASS1P12	-0.620713	-0.490975	-0.546773	-0.4482	-0.681546
ASTE1	0.0400414	0.102238	-0.0530969	0.256717	0.0859702
ASTN2	0.366946	0.509306	0.386473	0.711989	0.993962
ASXL1	-0.387344	-0.47703	-0.440449	-0.408258	-0.264506
ASXL2	-0.578262	-0.198253	-0.596899	-0.747387	-0.789145
ATAD1	-0.410397	-0.229476	-0.176322	-0.0702309	-0.296685
ATAD2	-0.456809	-0.542772	-0.670969	-0.506995	-0.606681
ATAD2B	-0.393274	0.189589	0.080322	-0.182622	-0.309811
ATAD3A	0.230591	-0.579761	0.135664	0.113554	0.667622
ATAD3B	0.146883	-0.60647	0.146943	-0.115661	0.435481
ATAD5	-0.337435	-0.487994	-0.658774	-0.674672	-0.691742
ATBF1	0.467395	0.424861	-0.128997	-0.273004	0.0779829
ATE1	-0.261908	-0.0904391	-0.0461899	0.0394267	-0.207363
ATF1	-0.466186	-0.428629	-0.442892	-0.34943	-0.710505
ATF2	-0.323919	-0.194113	-0.504779	-0.474891	-0.560161
ATF3	0.361795	-0.2587	0.0972953	0.199782	0.417671
ATF4	-0.22052	-0.595422	-0.775393	-0.589128	-0.484005
ATF5	-0.119164	-0.586129	-0.339356	-0.070325	0.651425
ATF6	-0.39508	-0.278172	-0.381273	-0.11759	-0.258257
ATF7	-0.272215	0.0380785	-0.126085	-0.26076	-0.0975197
ATF7IP	-0.616557	-0.345051	-0.616875	-0.729062	-0.521665
ATG10	-0.0354083	0.0537538	0.262351	0.34878	0.0597182
ATG12	-0.323617	-0.228012	-0.228464	-0.0548693	-0.37809
ATG13	0.0407422	0.120887	0.00275185	-0.0304672	-0.0115316
ATG14	-0.186846	-0.238141	-0.254077	-0.233558	-0.218265
ATG16L1	-0.128905	-0.0341276	-0.117727	-0.277808	-0.0349776
ATG16L2	0.89666	1.11682	1.16898	0.868757	1.13063
ATG2A	0.448169	0.309924	0.348545	0.000793885	0.606155
ATG2B	-0.209524	-0.317142	-0.180396	-0.349639	-0.23753
ATG3	-0.0711061	-0.36062	-0.317629	-0.0712484	-0.324601
ATG4A	-0.0644645	0.266777	0.161836	0.339958	-0.0857676
ATG4B	0.351668	0.00194504	0.314758	0.0493716	0.478546
ATG4C	-0.33305	-0.215035	0.0557097	0.372611	-0.131885
ATG4D	0.482117	0.254677	0.404424	0.0978287	0.664541
ATG5	-0.11923	-0.127125	-0.2677	-0.00664123	-0.201517
ATG7	0.108245	-0.174081	-0.276107	0.0654022	-0.0300786
ATG9A	0.324747	0.292253	0.275866	-0.0249842	0.382278
ATHL1	0.884161	0.469401	0.325364	0.122043	0.434545
ATIC	-0.470878	-0.843034	-0.570092	-0.199483	-0.48563
ATL2	-0.595227	-0.602249	-0.53955	-0.405074	-0.623706
ATL3	-0.550999	-0.607779	-0.388989	-0.233924	-0.395013
ATM	-0.109723	0.745269	0.610494	0.0565708	0.0175049
ATMIN	-0.133445	-0.0157505	-0.0123547	0.0357814	-0.164271
ATN1	0.316947	0.186897	0.0825357	-0.211656	0.542635
ATOX1	0.162418	0.081524	0.00792536	0.69371	0.497873
ATP10D	0.584264	1.70087	1.5545	1.56877	1.01229
ATP11A	-0.171205	0.0286296	0.0859239	-0.358145	0.190177
ATP11B	-0.301644	0.102001	-0.281474	-0.326194	-0.523457
ATP11C	-0.253433	-0.164242	-0.0160387	-0.17161	-0.466816
ATP13A1	0.170051	-0.0833973	0.155514	-0.162951	0.410933
ATP13A2	0.45151	0.238314	0.507214	0.492763	0.989152
ATP13A3	-0.383307	-0.400482	-0.443621	-0.437654	-0.595422
ATP13A4	-0.362174	0.384662	0.374036	0.0154441	0.214672
ATP1A1	-0.326872	-0.881173	-0.758661	-0.484929	-0.397729
ATP1A3	0.708434	0.768541	0.657706	0.656999	1.08417
ATP1B1	0.302166	0.396644	-0.315872	0.141048	0.441425
ATP1B3	-0.174609	-0.638243	-0.375908	0.0737833	-0.2186
ATP1B3P1	-0.802415	-0.774477	-0.685644	-0.114659	-0.333732
ATP2A1	0.449833	0.15281	0.168407	-0.0250249	0.810654
ATP2A2	-0.411509	-0.252003	-0.233122	-0.398151	-0.176097
ATP2A3	0.133821	-0.276279	0.134731	-0.134034	0.196962
ATP2B1	-0.344861	-0.321645	-0.398148	-0.139849	-0.314101
ATP2B2	0.276304	2.25431	2.10755	1.54635	0.871329
ATP2B4	1.04257	2.68936	2.16179	1.58681	0.868949
ATP2C1	-0.347057	-0.0171733	-0.219191	-0.130055	-0.327149
ATP4B	-0.0344736	-0.207324	0.0983284	-0.150805	-0.694566
ATP5A1	-0.151876	-0.339647	-0.550342	-0.270865	-0.455724
ATP5B	-0.135645	-0.236771	-0.309102	-0.127113	-0.164189
ATP5C1	-0.341837	-0.285269	-0.467505	0.0318103	-0.304316
ATP5C1P1	-0.202916	-0.206997	-0.20895	0.38995	-0.333481
ATP5D	0.444974	0.143134	0.535803	0.297972	0.739086
ATP5E	0.00577411	-0.21057	-0.599634	0.248153	-0.207948
ATP5EP2	0.0962343	0.0714347	-0.588883	0.242309	-0.134275
ATP5F1	-0.100564	-0.17293	-0.2339	0.142627	-0.0958564
ATP5G1	0.260278	-0.193935	-0.177625	0.514928	0.506219
ATP5G2	0.118055	-0.0269467	-0.232925	0.282432	0.141071
ATP5G3	-0.107237	-0.243819	-0.343263	0.100955	0.0299414
ATP5H	-0.088864	-0.0467995	-0.163417	0.518626	0.123061
ATP5I	0.20126	-0.193652	-0.642588	0.320007	0.176049
ATP5J	0.0126656	-0.315774	-0.371101	0.175403	-0.127244
ATP5J2	0.0212433	-0.165338	-0.4385	0.132555	-0.0257037
ATP5L	-0.0714336	-0.0627829	-0.359893	0.175895	-0.0599519
ATP5LP2	0.0179855	-0.130804	-0.565071	0.518666	-0.169318
ATP5O	0.0268212	-0.143191	-0.348341	0.234847	-0.0541855
ATP5S	0.144356	0.270735	0.295813	0.23549	-0.181465
ATP5SL	0.157799	-0.252766	-0.182937	-0.246049	0.0407238
ATP6AP1	0.199243	0.224194	0.228251	0.201291	0.386138
ATP6AP1L	0.225837	0.0484703	0.487385	0.56133	0.681927
ATP6AP2	-0.2652	0.0568936	0.135443	0.432906	-0.0300256
ATP6V0A1	-0.0682879	-0.269946	-0.498166	-0.551239	-0.307476
ATP6V0A2	-0.474024	-0.521699	-0.127476	-0.2522	-0.282954
ATP6V0A4	0.611063	1.65991	1.84162	1.06157	0.192259
ATP6V0B	0.260993	0.208441	0.175144	0.358041	0.46138
ATP6V0C	0.338101	-0.19601	0.124361	-0.0893142	0.222105
ATP6V0D1	0.100568	0.122481	0.0629157	0.186106	0.251413
ATP6V0E1	-0.225734	-0.189527	-0.251786	0.206196	0.0303019
ATP6V0E2	0.398334	0.41793	0.490919	0.614491	0.86862
ATP6V1A	-0.209761	0.161345	-0.0369303	0.018241	-0.0491792
ATP6V1B1	1.27555	1.21929	0.606082	0.525923	1.0719
ATP6V1B2	-0.00124201	-0.0838122	-0.177734	-0.00403149	-0.160425
ATP6V1C1	-0.393159	-0.175638	-0.4295	-0.221967	-0.493586
ATP6V1C2	0.0114218	-0.0580904	-0.0253496	0.0263062	0.121875
ATP6V1D	-0.553327	-0.0826007	-0.299457	-0.287682	-0.240199
ATP6V1E1	-0.0525564	0.0256518	-0.0157112	0.23616	0.115512
ATP6V1E1P1	-0.585692	-0.0479583	0.223743	0.331325	-0.513731
ATP6V1E2	0.134486	-0.175401	-0.174885	-0.0650204	-0.117888
ATP6V1F	0.398706	0.22639	0.245645	0.532178	0.642996
ATP6V1G1	-0.292815	-0.211107	-0.107804	0.169487	-0.0640466
ATP6V1G2	0.672682	1.05281	0.785415	0.320703	0.335417
ATP6V1H	-0.112922	-0.131832	-0.0313056	0.173689	-0.0459911
ATP7A	-0.0874686	0.68638	0.432162	0.208744	-0.259542
ATP7B	0.452295	1.06563	0.844811	0.833392	0.992691
ATP8A1	0.118164	0.0169766	0.323348	0.221267	0.0652296
ATP8A2	-0.0991365	0.348409	0.51113	0.26131	-0.0483135
ATP8B1	0.269976	0.477026	0.617363	0.0746287	0.200156
ATP8B2	-0.0779357	-0.125422	-0.14443	-0.372568	-0.164526
ATP8B3	0.043683	0.144915	0.456222	0.0709965	0.452462
ATP9B	0.199511	0.0886825	-0.059353	-0.164894	-0.0781799
ATPAF1	-0.257711	0.0586849	0.046838	0.326017	0.0834181
ATPAF2	0.100497	-0.035529	0.120951	-0.0799173	0.417329
ATPBD4	-0.446359	-0.658635	-0.707922	-0.00538461	-0.174442
ATPIF1	0.240245	0.361535	0.173293	0.330505	0.241668
ATR	-0.207439	-0.214311	-0.0983352	-0.0683789	-0.324374
ATRIP	0.272493	-0.0597499	-0.127016	0.105397	0.269123
ATRN	0.0121251	0.219585	0.144946	0.12746	0.287094
ATRNL1	-0.0239641	-0.317712	-0.291573	0.0541604	-0.102451
ATRX	-0.646255	-0.0439127	-0.26503	-0.469646	-0.565231
ATXN1	0.282219	2.12941	2.18551	1.48037	1.20284
ATXN10	-0.192639	-0.552965	-0.423243	-0.0375997	-0.256408
ATXN1L	-0.563005	-0.618033	-0.834848	-1.15128	-0.869158
ATXN2	-0.00780499	-0.00474871	-0.0440047	-0.235617	-0.0332438
ATXN2L	0.0333943	-0.315276	-0.214795	-0.542369	-0.0416546
ATXN3	-0.346427	-0.526424	-0.460755	-0.333422	-0.544975
ATXN7	-0.438372	-0.0620272	-0.397698	-0.515165	-0.418501
ATXN7L1	0.207623	0.611793	0.27757	0.0415018	0.351989
ATXN7L2	-0.108345	0.0864189	0.350982	-0.0534639	0.458666
ATXN7L3	-0.148256	-0.156134	-0.126983	-0.393204	-0.155854
ATXN7L3B	-0.177595	0.0124253	-0.113551	-0.267439	-0.397247
AUH	-0.185583	0.0141826	-0.0635689	-0.186016	0.141403
AUP1	0.0406538	-0.0988725	-0.0554397	0.116133	0.280077
AURKA	-0.21791	-0.205899	-0.521756	-0.502751	-0.597803
AURKAIP1	0.438081	-0.0418304	0.319733	0.115007	0.550701
AURKB	-0.203869	-0.737733	-0.686755	-0.509291	-0.378332
AUTS2	1.33197	1.4832	1.08884	0.813754	0.940595
AVEN	-0.0953849	-0.198658	-0.103186	0.204496	0.17556
AVIL	-0.378862	-0.726366	-0.113419	-0.654993	-0.0875975
AVL9	-0.442475	-0.245285	-0.259985	-0.412743	-0.551005
AVPI1	1.20093	0.717545	0.374884	0.7091	1.17062
AXIN1	0.088286	-0.036964	0.207946	0.00523195	0.277287
AXIN2	0.405382	0.409271	0.0837781	-0.17848	0.0426066
AZI1	0.6306	0.205577	0.489824	0.34105	1.06364
AZI2	-0.163112	-0.144544	-0.349453	-0.18345	-0.425414
AZIN1	-0.472282	-0.397289	-0.50162	-0.460069	-0.673261
B2M	-0.218021	-0.00484815	-0.152669	0.21749	-0.222222
B3GALNT2	-0.473829	-0.811025	-0.801303	-0.951228	-0.633532
B3GALT4	0.705096	1.85	1.55853	1.23943	0.96298
B3GALT6	-0.0511676	-0.610144	0.048187	-0.250598	0.190733
B3GALTL	-0.149612	0.103138	0.0719978	0.249402	0.130607
B3GAT1	-0.0655841	-0.256388	0.0146216	-0.279737	-0.00321407
B3GAT2	-0.0783482	0.233136	0.323728	0.342645	0.0457731
B3GAT3	0.441086	0.096631	0.372566	0.296835	0.770921
B3GNT1	-0.368332	-0.238256	-0.281037	-0.142776	-0.619126
B3GNT5	0.181347	0.791349	0.255541	0.535197	0.561226
B3GNT9	0.195028	0.218654	0.513617	0.355535	0.416128
B3GNTL1	0.489513	0.577055	0.508885	0.308668	0.802522
B4GALNT1	0.749937	0.980038	0.466664	0.105358	0.649478
B4GALNT3	0.512752	0.533987	1.0387	1.17615	1.14961
B4GALT1	0.128642	-0.10548	-0.0782697	-0.29214	-0.272524
B4GALT3	0.273239	0.118526	0.195846	0.212419	0.312923
B4GALT4	-0.0302515	0.32552	0.00856647	0.29981	0.0628524
B4GALT5	-0.0480035	-0.151911	-0.182927	0.160916	0.322327
B4GALT6	-0.447774	-0.670022	-0.600754	-0.251345	-0.47396
B4GALT7	0.480526	0.147938	0.610947	0.497232	0.779689
B9D1	0.564243	1.09403	0.0563817	-0.134584	0.229009
B9D2	0.347143	0.186257	0.0442651	-0.189954	0.100178
BACE1	-0.294862	-0.0271678	0.0206754	-0.29028	0.172006
BACH1	-0.28306	-0.0523386	-0.511641	-0.399678	-0.494397
BACH2	0.45903	1.08595	0.582346	0.32516	0.263149
BAD	0.422527	0.339988	0.515665	0.390068	0.911103
BAG1	-0.107122	-0.627749	-0.262509	0.0242653	0.0517348
BAG2	-0.0262082	0.00871056	-0.0471409	0.0390491	-0.139849
BAG3	-0.0503176	0.263371	-0.308313	-0.484907	0.206648
BAG4	-0.255322	-0.400044	-0.398162	-0.218522	-0.426844
BAG5	-0.450174	-0.383957	-0.328088	-0.417771	-0.582452
BAHCC1	-0.589667	-1.41228	-1.10641	-1.70883	-1.38483
BAHD1	0.132715	0.132298	0.266106	0.0275398	0.250492
BAI2	0.254688	-0.528711	-0.375409	-0.586356	-0.020893
BAIAP2	0.68258	1.18819	0.989416	0.640508	1.17067
BAIAP2L2	0.277753	0.674252	1.26271	0.771032	1.04368
BAK1	0.382933	0.320071	0.158811	0.264281	0.34237
BAMBI	0.933345	0.363651	0.514264	0.948254	0.557444
BANF1	-0.00787286	-0.457647	-0.365867	-0.0314428	-0.00354471
BANP	0.228838	-0.0804978	0.141018	-0.346098	0.103096
BAP1	0.1404	-0.024176	0.0413258	-0.111149	0.182141
BARD1	-0.45665	-0.436672	-0.513206	-0.350927	-0.551987
BAT1	-0.0681409	-0.186471	-0.0741599	-0.403095	-0.183791
BAT2	0.0454574	-0.276016	-0.269469	-0.535383	-0.0398556
BAT2D1	-0.389203	-0.109715	-0.406396	-0.711162	-0.500379
BAT2L	-0.0152236	0.0274921	-0.0249482	-0.471986	-0.0394786
BAT3	0.117259	-0.0308687	-0.0696089	-0.178549	0.2957
BAT4	0.533421	-0.0725714	-0.146438	0.194816	0.40596
BAT5	0.76604	0.563973	0.412192	0.220811	0.409122
BATF	1.25345	1.14819	1.021	1.35265	1.08245
BATF3	0.37644	-0.725421	-0.320242	-0.0610966	0.0464244
BAX	0.810516	0.740815	0.908625	1.03323	1.0835
BAZ1A	-0.20272	-0.282891	-0.270418	-0.340871	-0.542172
BAZ1B	-0.449964	-0.496028	-0.633066	-0.591747	-0.441854
BAZ2A	0.0409272	0.286457	-0.030558	-0.565034	-0.142748
BAZ2B	-0.125726	0.632661	0.515842	0.249066	0.275891
BBC3	0.993297	0.0351223	-0.0333696	-0.353966	-0.232883
BBS10	0.0357212	0.494225	0.226753	0.155712	-0.158293
BBS12	-0.178056	0.743958	0.442093	0.258133	-0.29481
BBS2	-0.175369	-0.272949	-0.975671	-0.930457	-0.939074
BBS4	0.296548	0.405837	0.0523305	0.266482	-0.170195
BBS7	0.101998	0.251734	0.103462	0.105832	-0.0697641
BBS9	-0.116731	0.492206	0.330453	0.268739	-0.0853408
BBX	0.0686898	0.527941	0.21768	0.000204455	-0.0732035
BCAP29	-0.131358	0.104763	0.00869826	0.364087	0.0353143
BCAP31	-0.0415916	-0.276134	-0.250236	-0.00703084	0.00865823
BCAR3	-0.809493	-0.251685	0.286663	0.296388	1.06089
BCAS2	-0.137324	-0.250539	-0.482557	0.0553226	-0.278635
BCAS3	-0.0456312	0.789941	0.782518	1.09016	1.25289
BCAS4	0.0529972	0.329566	0.295308	0.376084	-0.2169
BCAT1	-0.255946	-0.334202	-0.356316	-0.312956	-0.540015
BCAT2	0.36918	-0.402785	0.0664555	0.0431978	0.264279
BCCIP	-0.144823	-0.385175	-0.22916	0.0890395	-0.253502
BCDIN3D	0.017955	-0.0427368	0.256794	0.269221	-0.039171
BCHE	-0.111378	0.460888	0.515879	0.934397	0.75572
BCKDHA	0.537025	-0.100523	0.224986	-0.0133297	0.176274
BCKDHB	0.0478064	0.0900567	-0.0412734	0.213777	0.00963716
BCKDK	0.265639	0.0385831	-0.00203276	0.158031	0.32158
BCL10	-0.0389641	-0.0468791	-0.130481	-0.0718169	-0.413031
BCL11A	0.0250318	-0.290285	0.0903372	-0.128573	-0.389655
BCL11B	-0.258513	-0.297692	0.0411634	-0.277295	-0.503801
BCL2	0.212807	0.123507	-0.113589	-0.00481359	0.132551
BCL2L1	0.180251	-0.0116849	-0.182218	-0.217136	-0.021964
BCL2L11	0.643499	0.090445	0.360304	0.279601	0.368554
BCL2L12	0.456064	-0.102778	0.0221889	0.0445814	0.531263
BCL2L13	-0.0726247	0.0641391	0.168457	0.237765	0.0775242
BCL2L7P1	0.400491	0.309071	0.00200764	-0.0881872	0.639604
BCL6	0.473128	0.451344	0.217797	-0.105499	-0.183641
BCL7A	-0.18018	-0.342907	-0.298439	-0.367425	-0.23167
BCL7B	-0.0217075	-0.279184	-0.255834	-0.220992	0.012707
BCL7C	0.460307	1.13791	1.1605	0.786691	1.09256
BCL9	0.717829	0.736117	-0.186235	-0.581919	-0.214542
BCL9L	0.885917	1.3486	1.18055	0.37799	0.31646
BCLAF1	-0.691	-0.448246	-0.694072	-0.428494	-0.567616
BCOR	0.685566	0.0735837	0.107743	-0.126054	0.073593
BCORL1	0.222343	0.136721	-0.208394	-0.194442	0.365478
BCORL2	-0.175274	0.114228	0.12831	0.229836	0.51755
BCR	0.333577	0.358447	0.384969	0.285219	0.509145
BCS1L	0.301247	0.0349129	0.157641	0.350884	0.622234
BDH1	0.24062	-0.34267	0.131072	0.279695	0.612344
BDH2	0.129376	0.694159	0.128677	0.44815	0.135057
BDNFOS	0.223303	1.20701	1.33399	1.30831	0.92428
BDP1	-0.725525	-0.426203	-0.587081	-0.619943	-0.843613
BECN1	-0.0198138	0.0966563	-0.0800145	0.106465	-0.023698
BEND3	0.00186224	-0.58743	-0.182871	-0.509336	-0.168736
BEND4	-0.448114	-0.508894	-0.404297	-0.425111	-0.540707
BEND5	0.50169	0.366579	0.491593	0.211511	-0.0916435
BEND6	-0.627644	-1.15572	-0.49109	-0.762341	-0.81056
BEST1	0.738696	0.940866	0.971247	0.697396	1.06141
BEST3	-0.93239	-2.13427	-1.45507	-1.89446	-1.43927
BET1	-0.0585186	-0.067819	-0.00218186	0.3537	-0.163111
BET1L	-0.0134537	-0.0831306	-0.150741	-0.062883	-0.00465712
BEX1	-0.0914636	-0.501251	-0.535394	-0.171702	-0.233623
BEX2	0.109669	-0.024732	0.0920628	0.550897	0.436936
BEX4	-0.150405	-0.241691	-0.189447	-0.0336876	-0.164531
BFAR	-0.139328	-0.4311	-0.345668	-0.225812	-0.288744
BFSP1	-0.181744	0.756601	0.695011	0.631212	0.832304
BHLHB9	-0.687813	0.0808414	0.226867	-0.301196	0.0781621
BHLHE23	0.965622	0.480646	1.2135	0.156086	0.961588
BHLHE40	0.924362	1.08368	-1.05618	-1.52501	-2.2985
BICD1	-0.206017	0.326731	-0.0878167	-0.268047	-0.0387651
BICD2	-0.228537	-0.265434	-0.0868343	-0.32102	-0.120506
BID	-0.171785	-0.344344	-0.183732	-0.0561954	0.182067
BIK	-0.161931	-0.135759	0.210339	0.062679	0.20817
BIN1	0.358866	0.562929	0.985818	0.950207	1.07936
BIN3	0.277945	0.442073	-0.0275527	0.0340492	0.116997
BIRC2	-0.196804	0.107589	0.00121156	0.256398	-0.324361
BIRC3	-0.630265	0.798275	0.59362	-0.0505446	-0.301633
BIRC5	-0.0763394	-0.229866	-0.246135	-0.223023	-0.0400901
BIRC6	-0.326084	-0.150418	-0.232777	-0.486966	-0.333732
BIVM	0.0651052	0.333639	0.340304	0.435918	0.134118
BLCAP	0.55236	0.695748	0.502898	0.377868	0.484578
BLM	-0.329139	-0.645661	-0.773991	-0.491553	-0.67075
BLMH	-0.00554866	-0.219162	-0.481321	-0.0943338	-0.252213
BLOC1S1	0.303679	0.182743	-0.231631	0.246579	0.300731
BLOC1S2	-0.200966	-0.0876967	-0.33447	-0.0373083	-0.322786
BLOC1S3	0.267486	0.245249	0.209958	0.22872	0.388475
BLVRA	0.0540075	0.281538	0.266858	0.765261	0.479723
BLZF1	-0.259268	0.160834	-0.170289	-0.0634566	-0.172076
BMF	-0.632017	-0.267871	-0.323337	-0.315324	-0.574763
BMI1	-0.18201	-0.154608	-0.347796	-0.215072	-0.453239
BMP1	0.555912	1.25299	1.11293	1.00197	1.4738
BMP10	0.0205892	2.02479	1.54876	1.22107	1.24717
BMP2K	-0.39451	-0.41157	-0.47257	-0.443136	-0.339694
BMP4	0.0568025	-0.449386	0.0361166	-0.0262962	0.254613
BMPR1A	0.10708	0.368426	0.15457	0.201214	-0.0618674
BMPR2	0.229865	1.43374	1.13308	0.920763	0.910467
BMS1	-0.393956	-0.484485	-0.360363	-0.128799	-0.26217
BNIP1	-0.258077	-0.190134	-0.386527	-0.074211	-0.277197
BNIP2	-0.401041	-0.267372	-0.387655	-0.304354	-0.535025
BNIP3L	-0.150269	-0.33726	-0.955942	-0.766391	-1.31484
BOD1	-0.110098	-0.332071	-0.0573565	0.0663157	-0.101693
BOD1L	-0.540162	-0.154778	-0.363304	-0.514722	-0.484481
BOLA1	0.578152	0.638248	0.321003	0.566399	0.511204
BOLA2	-0.240546	0.0050224	-0.000716009	-0.00994734	0.10108
BOLA3	0.017946	-0.492261	-0.307718	0.135358	0.0271964
BOP1	-0.1183	-0.704892	-0.404007	-0.187823	0.201695
BPGM	0.0101906	0.190825	0.148925	0.320931	0.205187
BPHL	0.381196	0.395949	0.552185	0.414772	0.441837
BPNT1	0.129797	0.243758	0.113664	0.158534	0.0083817
BPTF	-0.322102	-0.184072	-0.467346	-0.744803	-0.563253
BRAF	-0.3121	0.125145	-0.292805	-0.608953	-0.549646
BRAP	-0.253212	-0.189483	-0.118854	-0.073023	-0.153051
BRCA1	-0.12688	-0.189099	-0.428801	-0.419882	-0.478011
BRCA2	-0.303648	-0.187807	-0.467125	-0.658338	-0.373869
BRCC3	-0.313384	-0.124452	-0.0915766	0.0356005	-0.146133
BRD1	0.124	-0.0199492	0.143903	-0.20674	0.149369
BRD2	-0.322961	-0.416554	-0.531943	-0.737321	-0.365928
BRD3	-0.120219	-0.143688	-0.0176743	-0.572439	-0.159092
BRD4	0.0710562	-0.0653531	-0.108577	-0.567221	-0.123019
BRD7	-0.322196	-0.295105	-0.303374	-0.0229745	-0.230284
BRD8	-0.102145	-0.0417967	-0.278935	-0.428327	-0.337869
BRD9	0.142444	-0.0739692	0.114355	-0.116274	0.20696
BRE	0.471956	0.0484515	0.345779	0.989121	0.484119
BRF1	0.409123	0.24157	0.571018	0.345385	0.860867
BRF2	0.188097	0.212184	-0.0394675	-0.259066	0.303452
BRI3	0.27806	0.528373	0.423081	0.343592	0.356115
BRI3BP	-0.133962	-0.676575	-0.418806	-0.642524	-0.142805
BRIP1	-0.0588326	-0.120226	-0.425418	-0.528597	-0.59752
BRIX1	-0.759962	-1.03066	-0.719289	-0.354843	-0.610285
BRMS1	0.308841	0.049262	0.0315578	0.118998	0.303913
BRMS1L	-0.462224	-0.598691	-0.637229	-0.475262	-0.388996
BRP44	0.213284	0.649106	0.348404	0.578456	0.285412
BRP44L	-0.0587393	0.190463	0.171469	0.200054	0.105534
BRPF1	0.149085	-0.112743	-0.0921387	-0.346743	0.107403
BRPF3	-0.277027	0.108297	-0.0828142	-0.290107	0.32294
BRSK1	0.153335	0.210223	0.696353	0.388159	0.831075
BRWD1	-0.337766	0.0276955	-0.1047	-0.222986	-0.378161
BRWD2	-0.179112	0.0808498	0.14308	0.140175	0.0136667
BRWD3	-0.313649	0.32354	-0.302033	-0.463377	-0.581427
BSCL2	0.275854	0.0594366	-0.0856556	0.0142833	0.107513
BSDC1	0.097955	0.576814	0.132521	0.0170015	0.263419
BSG	0.122925	-0.353194	-0.158322	-0.238006	0.130952
BSN	0.581652	0.186074	0.0132829	-0.226233	0.0865008
BTAF1	-0.322352	-0.074042	-0.281413	-0.455992	-0.53098
BTBD1	-0.320736	-0.309327	-0.265628	-0.175725	-0.499313
BTBD10	-0.190236	0.196873	-0.0887707	0.145557	-0.0250713
BTBD12	0.23827	0.20503	0.063585	-0.0215839	0.38454
BTBD2	0.283237	-0.126835	0.0255306	-0.293425	0.147615
BTBD3	-0.108519	-0.165566	-0.240976	-0.526611	-0.425467
BTBD6	0.432371	0.271768	0.319891	0.465579	0.858218
BTBD7	-0.273886	-0.183421	-0.213041	-0.401742	-0.193131
BTBD9	0.0594818	0.225595	0.198325	0.000514463	0.321449
BTD	0.00578909	0.416919	0.10055	-0.543094	0.0736588
BTF3	-0.335057	-0.47906	-0.643757	-0.137752	-0.599633
BTF3L2	-0.289367	-0.688921	-0.285745	-0.140232	-0.245248
BTF3L4	-0.402808	-0.445664	-0.392876	-0.220037	-0.399362
BTF3P10	-0.520218	-0.457103	-0.499011	-0.0830772	-0.587814
BTF3P7	-0.97228	-0.742866	-0.575634	-0.0597886	-1.13724
BTG1	-0.429385	-0.298131	-0.362208	-0.156656	-0.558004
BTG2	-0.0396782	0.636836	0.681238	0.377776	0.00882899
BTG3	-0.228116	-0.586349	-0.354018	-0.14155	-0.304855
BTN2A1	0.138371	0.320366	-0.0945864	-0.201282	-0.0615576
BTN2A2	0.934269	1.21718	0.518725	0.627984	0.472128
BTN3A1	0.402538	0.590548	0.710424	0.570136	0.411702
BTN3A2	0.364638	0.254578	0.160111	0.158773	-0.0819754
BTN3A3	0.985139	0.987694	0.762237	0.830425	0.589526
BTRC	-0.223747	0.00410474	-0.198324	-0.125785	-0.20284
BUB1	-0.37594	-0.214232	-0.439112	-0.327422	-0.439427
BUB1B	-0.390437	-0.442353	-0.693438	-0.547929	-0.57621
BUB3	-0.306033	-0.19302	-0.226676	-0.104337	-0.384892
BUD13	-0.0243766	-0.318404	-0.491894	-0.262332	-0.252594
BUD31	-0.124827	-0.236744	-0.290742	-0.0886478	-0.322567
BX276089.1	-0.540751	-0.156032	-0.327723	-0.667896	-0.578037
BX322557.10	0.0716534	0.526101	0.146514	-0.555538	-0.119504
BX511012.1	-0.0568632	-0.177479	-0.475879	-0.302694	-0.867807
BX511012.2	-0.436442	-0.601415	-0.410627	-0.291485	-0.701369
BX842568.2	-0.0885578	-0.386798	-0.421635	-0.533175	-0.327396
BYSL	-0.257943	-0.640142	-0.333271	-0.232889	-0.274877
BZRAP1	0.266251	1.1601	1.49865	0.794807	1.0133
BZW1	-0.385381	-0.358995	-0.559327	-0.389934	-0.823218
BZW1L1	-0.385519	-0.35217	-0.516915	-0.499292	-0.904269
BZW1P1	-0.360415	-0.320393	-0.600861	-0.961315	-0.720414
BZW2	-0.262363	-0.675144	-0.480095	-0.136517	-0.493635
C10orf110	0.441828	-0.0366458	-0.689546	-0.478748	-0.336292
C10orf114	1.75449	1.17676	1.94486	1.70778	1.56395
C10orf116	1.20497	1.52755	0.289616	0.627093	0.306809
C10orf118	-0.523566	-0.0550391	-0.310708	-0.579828	-0.833865
C10orf119	-0.311546	-0.526555	-0.476774	-0.21243	-0.363046
C10orf12	-0.573288	-0.0169483	-0.610125	-0.804197	-0.637438
C10orf137	-0.436135	-0.251843	-0.201921	-0.339308	-0.0839084
C10orf18	-0.55794	-0.646055	-0.408236	-0.585396	-0.488119
C10orf2	-0.746364	-0.825741	-0.413005	-0.3476	-0.350995
C10orf25	0.0884783	0.244296	0.201085	0.530884	0.293788
C10orf26	0.117589	0.458994	0.257832	0.160086	0.179423
C10orf28	-0.205299	-0.151565	-0.528972	-0.184264	-0.401322
C10orf32	-0.0515452	0.449746	0.230561	0.464766	0.243936
C10orf4	-0.257958	-0.196768	-0.206556	0.0612714	-0.336829
C10orf41	0.888396	0.511264	0.742851	0.999842	1.04076
C10orf46	-0.236216	-0.145608	-0.155424	-0.172582	-0.440328
C10orf55	1.30652	2.50362	2.79646	1.95317	1.83646
C10orf57	-0.121279	-0.085568	-0.250812	0.323835	0.325113
C10orf75	0.925625	0.686631	-0.127108	-0.778843	-0.673893
C10orf76	-0.208537	0.128318	0.0334523	0.0285816	0.04312
C10orf78	0.160227	0.3015	0.277091	0.3938	-0.105426
C10orf84	-0.28174	-0.415471	-0.484963	-0.220701	-0.364352
C10orf88	-0.277741	0.237489	0.101792	0.143471	0.132047
C10orf91	0.154182	-0.19535	-0.136849	-0.265166	-0.273727
C10orf95	0.323964	0.199777	0.447739	-0.222329	-0.122808
C11orf1	-0.175188	-0.0228742	-0.103832	0.402255	0.0292562
C11orf10	0.425041	-0.0240954	-0.172001	0.387408	0.218563
C11orf17	0.335154	0.139986	0.143589	0.241299	0.221065
C11orf2	0.531478	-0.00255935	0.326648	-0.122118	0.176193
C11orf20	-0.213975	-0.938791	-0.509499	-0.339251	0.282977
C11orf24	0.428161	0.299226	0.457474	0.286054	0.620196
C11orf30	-0.0632398	0.130038	-0.269845	-0.487327	-0.394742
C11orf31	0.21018	-0.094669	-0.143522	0.25478	0.234893
C11orf35	0.889555	0.517777	0.768838	0.137188	0.767625
C11orf45	-0.427608	0.566167	0.382469	0.106112	0.370513
C11orf46	-0.73918	-0.538888	-0.405075	-0.0156368	-0.480987
C11orf48	0.0426671	-0.38651	-0.174958	0.228702	0.112931
C11orf49	0.0506908	-0.145193	-0.382909	-0.495446	-0.243681
C11orf51	0.205747	0.49378	-0.0408094	0.135828	0.133853
C11orf54	-0.0922081	0.444489	0.358187	0.478351	0.175412
C11orf57	-0.468541	-0.393153	-0.469608	-0.349351	-0.659391
C11orf58	-0.379064	-0.357055	-0.446416	-0.0972504	-0.394495
C11orf59	0.281607	0.0988597	0.0280876	0.218377	0.141795
C11orf61	0.117976	-0.0568176	0.102307	-0.292201	-0.199973
C11orf65	0.474431	0.354071	0.209415	1.00181	-0.469143
C11orf66	-0.0527268	0.639394	0.913843	0.806952	0.420638
C11orf67	0.126446	0.630337	0.139608	0.62718	0.618885
C11orf68	0.88518	0.566618	0.164318	0.172251	0.46146
C11orf71	1.18077	1.38701	1.08423	0.871518	0.629348
C11orf73	-0.0123215	-0.122278	-0.267954	0.213662	0.0669678
C11orf74	0.073065	-0.103993	0.195849	0.104739	-0.26558
C11orf75	-0.432628	-0.5563	-0.433673	-0.207728	-0.308077
C11orf80	0.362782	0.345045	0.274689	0.384471	0.520559
C11orf82	-0.427234	-0.560919	-0.585678	-0.409823	-0.53899
C11orf83	0.339043	-0.643418	-0.389075	-0.252491	0.217309
C11orf84	0.201575	0.140911	0.0450159	-0.0839125	0.472748
C11orf9	-0.0196444	0.768716	0.897077	0.352856	0.635872
C11orf95	-0.0517284	0.410731	0.42196	0.0123194	-0.0365293
C11orf96	1.75048	0.762683	1.55621	0.805499	1.12896
C12orf10	0.297992	-0.128009	-0.151897	0.00676045	0.048487
C12orf11	-0.478428	-0.57061	-0.652775	-0.349417	-0.660083
C12orf23	-0.236706	0.160408	-0.100092	0.00674333	-0.47237
C12orf24	-0.189235	-0.640861	-0.265763	0.0159032	-0.322643
C12orf26	-0.106017	-0.229115	-0.368105	-0.245774	-0.146403
C12orf29	-0.635313	-0.612761	-0.442464	-0.175151	-0.564672
C12orf32	-0.0578874	-0.169489	-0.357173	-0.0711369	-0.269432
C12orf34	0.449664	-0.11367	0.177769	0.16726	0.897889
C12orf35	-0.709969	0.0175182	-0.291485	-0.33906	-0.605486
C12orf4	-0.281037	-0.120413	-0.184855	8.93248e-05	-0.231425
C12orf41	-0.393006	-0.381666	-0.542249	-0.280476	-0.354511
C12orf43	-0.0686954	-0.323191	-0.217375	-0.126663	-0.115572
C12orf44	-0.180717	-0.314297	-0.025127	0.124738	0.170688
C12orf45	0.0554845	-0.362131	-0.234968	0.0912986	-0.31577
C12orf47	0.305161	0.47637	0.185851	0.33979	0.0569075
C12orf48	-0.52988	-0.537768	-0.817087	-0.393471	-0.617963
C12orf49	-0.134405	0.073344	-0.115013	-0.257187	-0.166003
C12orf5	0.0869122	0.613525	0.392364	0.35443	0.243945
C12orf51	0.0854959	0.451125	0.271601	-0.322401	0.36084
C12orf52	0.170315	0.101681	0.473353	0.264227	0.660582
C12orf53	1.14105	1.33264	1.0909	1.00912	1.2126
C12orf57	0.380402	0.211526	0.133733	0.401589	0.407364
C12orf59	0.347293	1.18858	1.02495	0.707912	0.87396
C12orf60	0.319318	0.202172	0.524197	0.422449	0.0174863
C12orf62	0.161434	-0.0231841	0.131255	0.563237	0.474123
C12orf65	-0.252465	-0.643289	-0.320533	-0.40319	-0.522733
C12orf66	-0.471389	-0.356135	-0.15496	-0.0949515	-0.253627
C12orf72	0.549845	0.95946	0.345918	0.706276	0.154545
C12orf73	0.110592	0.0198871	-0.21864	0.259276	0.21027
C12orf75	-0.312344	-0.548284	-0.612291	-0.477981	-0.439139
C12orf76	0.619479	0.57248	-0.161602	0.307656	-0.255357
C13orf1	0.158824	0.10988	0.152423	0.509632	0.0442406
C13orf15	-0.0604325	-0.689154	-0.467401	-0.268702	-0.346459
C13orf18	-0.808115	-1.05985	-0.934791	-0.679144	-0.970983
C13orf23	-0.171083	-0.164877	-0.205925	-0.395962	-0.262371
C13orf27	-0.327669	-0.423297	-0.311712	0.250854	-0.123528
C13orf31	0.176478	0.937188	1.04503	1.09307	0.46171
C13orf34	-0.557267	-0.542744	-0.599035	-0.377088	-0.609251
C13orf37	-0.587957	-0.560453	-0.648883	-0.301888	-0.61122
C13orf40	-0.450433	0.0164902	-0.198315	-0.254703	0.538576
C14orf1	0.36929	0.273532	0.0965746	-0.0129674	-0.25918
C14orf101	-0.312835	-0.137098	0.00545264	0.00450968	-0.324644
C14orf102	-0.192718	0.0422899	-0.19441	-0.381015	-0.23519
C14orf104	-0.32033	-0.420475	-0.12702	-0.0557384	-0.540885
C14orf106	-0.451699	-0.379892	-0.664848	-0.297854	-0.727015
C14orf109	0.205863	0.291926	0.369869	0.297936	0.146045
C14orf118	-0.184983	0.0925618	-0.498186	-0.541679	-0.533403
C14orf119	-0.0282759	0.24693	-0.119901	0.118327	-0.231099
C14orf126	-0.322232	-0.12426	0.247725	0.28791	0.0835523
C14orf129	-0.305332	-0.0870232	-0.218181	-0.0332071	-0.383465
C14orf135	-0.191549	-0.0273259	-0.156697	-0.245395	-0.448559
C14orf138	-0.128127	-0.289321	-0.111786	-0.0445044	-0.0940764
C14orf139	-0.0667607	0.231325	0.953223	0.84227	0.348897
C14orf142	0.060012	0.12685	-0.158604	-0.0264262	-0.295532
C14orf143	-0.458692	0.147063	-0.25562	0.321648	0.00788802
C14orf145	-0.658446	-1.80922	-1.7238	-2.15636	-1.64968
C14orf147	0.0988101	0.0643674	-0.0904257	0.476081	0.0366611
C14orf149	0.391807	-0.508845	0.289116	-0.0683479	0.00569945
C14orf153	0.0174207	0.0478483	0.192933	0.190676	0.0964337
C14orf156	-0.0842638	-0.762382	-0.72175	-0.148445	-0.450145
C14orf159	0.164483	0.611888	0.378541	0.188627	0.428632
C14orf166	-0.149036	-0.280989	-0.308716	0.141492	-0.226189
C14orf167	0.046682	-0.142393	-0.322302	0.0821134	-0.51031
C14orf169	0.0667148	-0.24033	0.0569003	-0.0177837	0.180491
C14orf174	-0.559513	0.392063	-0.710992	-0.508194	-1.51668
C14orf179	0.334581	0.0433854	0.26055	0.614225	0.557624
C14orf181	1.0987	0.786022	0.500428	-0.0631421	-0.291115
C14orf2	-0.081788	0.00666602	-0.157832	0.30928	0.060851
C14orf21	-0.0405653	0.0175053	0.0742717	0.0597639	0.185194
C14orf28	-0.236095	0.636519	0.26726	0.105716	0.110378
C14orf33	0.169316	0.510242	0.765743	0.378729	0.4309
C14orf37	0.413226	1.38835	0.465118	0.605633	1.06721
C14orf39	-0.0691792	-0.380434	-0.108045	-0.133555	-0.190215
C14orf4	0.23776	0.647158	0.711707	0.333015	1.00155
C14orf43	0.00789287	-0.127334	-0.145871	-0.728842	-0.260397
C14orf45	-0.280349	0.146328	0.0420197	-0.16927	-0.295787
C14orf49	0.217857	0.418017	-0.00654275	-0.3033	0.188468
C14orf64	-0.280574	0.716717	0.684834	0.801611	0.323405
C14orf79	-0.176252	-0.171511	-0.264462	-0.420468	-0.00705959
C14orf80	0.511135	-0.180739	0.0494279	0.0436562	0.593473
C14orf93	0.379324	0.304815	0.409701	0.405992	0.304041
C15orf17	0.331005	0.567415	0.594286	0.389129	0.6551
C15orf23	-0.448998	-0.658736	-0.559133	-0.302467	-0.546626
C15orf24	-0.165138	-0.115333	-0.139421	0.374428	0.200039
C15orf27	0.72288	0.739178	1.03653	0.77261	1.07432
C15orf29	-0.522458	-0.531588	-0.39073	-0.132237	-0.569148
C15orf33	0.359821	0.953031	1.29622	1.13737	0.446558
C15orf39	-0.636322	-0.987034	-0.43103	-0.553994	0.0317234
C15orf40	0.343914	0.141167	0.218212	0.135679	0.0806974
C15orf41	-0.326031	0.0489523	-0.0784506	0.247169	0.0281282
C15orf42	0.0330237	-0.0664622	-0.300922	-0.332244	-0.114029
C15orf44	-0.115169	-0.169041	-0.151992	-0.0181514	-0.121995
C15orf57	0.217595	0.219822	-0.128421	-0.0828698	-0.07461
C15orf58	-0.05941	0.181837	0.578256	0.120396	0.597073
C15orf61	0.341788	-0.0740111	0.615347	0.153154	0.366026
C15orf62	0.105684	0.218942	0.263802	0.0544151	0.141171
C16orf28	0.586694	0.758327	0.98501	0.202496	0.619495
C16orf35	0.537379	-0.0335539	0.297323	0.197809	0.685848
C16orf42	0.285063	-0.082501	0.386406	0.281535	0.60969
C16orf46	-0.265629	-0.646114	-0.807707	-1.04707	-0.436265
C16orf48	0.217644	-0.433127	-0.43524	-0.0603746	0.0871162
C16orf5	0.0878155	-0.00661089	-0.0844102	0.100268	0.396902
C16orf52	-0.209265	-0.00901423	0.144606	0.0910203	-0.092082
C16orf53	0.111337	-0.452919	-0.161718	-0.0734139	0.0299743
C16orf55	0.407862	-0.135363	0.0877537	0.055838	0.211554
C16orf57	0.00131464	0.386517	0.0806124	0.034774	0.528956
C16orf58	0.351307	0.542355	0.506994	0.376586	0.709096
C16orf59	0.360934	-0.326334	0.157907	0.270335	0.678171
C16orf61	-0.146675	0.0898541	-0.139396	0.213624	0.243306
C16orf62	-0.314001	-0.771673	-0.671473	-0.76265	-0.620263
C16orf63	-0.299224	-0.148063	-0.000489965	-0.029807	-0.29737
C16orf67	0.182472	0.169851	-0.0479085	-0.534298	0.0738035
C16orf68	0.295248	-0.0258247	-0.0868088	-0.0160272	0.0605673
C16orf7	0.372968	-0.07524	0.308173	0.0278314	0.739946
C16orf70	-0.0119656	-0.191889	-0.155918	-0.151762	-0.142829
C16orf72	-0.193683	-0.074331	-0.369053	-0.470789	-0.453454
C16orf75	0.769517	0.0408403	-0.0583078	-0.019173	-0.467882
C16orf79	0.139666	-0.312838	0.0142452	-0.06151	0.7348
C16orf80	0.00482757	-0.271466	-0.187472	-0.0108557	0.0495675
C16orf85	0.20893	0.576383	0.710352	0.947048	0.481489
C16orf87	-0.340482	-0.432404	-0.479848	-0.231579	-0.495363
[truncated: 11,058 more rows]

## Sheet: RNA normalized read counts
Gene name	mock6h	mock12h	mock18h	mock24h	mock24h_r	mock30h	HIV6h	HIV12h	HIV18h	HIV24h	HIV24h_r	HIV30h
5S_rRNA	347.211	253.48	324.782	283.498	269.549	284.018	493.688	420.183	468.554	312.072	259.944	326.828
7SK	292.615	432.682	521.283	393.739	333.673	599.967	396.137	463.916	352.339	347.412	251.749	323.186
A1BG	1033.41	890.424	960.07	1120.82	978.984	740.388	1481.39	1263.17	1504.58	1216.61	1605.95	1422.07
A2LD1	121.333	81.0962	92.988	107.618	77.1775	73.3848	192.907	101.236	153.242	121.068	158.532	138.37
AAAS	3686.13	4516.33	4869.09	4691.45	4927.19	3897.93	4314.41	4547.65	4479.32	4438.43	4742.54	4181.57
AACS	1252.86	1044.3	1006.81	1232.75	1095.02	1028.06	1599.26	1396.63	1546.02	1527.09	1861.02	1903.68
AADACL1	626.614	700.51	681.535	615.904	581.008	692.606	597.335	945.731	908.188	821.977	814.122	793.876
AAGAB	8148.01	10531.3	8665.56	8287.32	8598.54	9938.99	6031.71	8896.05	7154.97	8559.74	8658.67	8288.49
AAK1	1367.41	892.372	972.47	952.517	842.593	768.668	1672.42	2871.48	2302.77	1525.41	656.371	1128
AAMP	10144.5	11608.4	12653.8	12638.9	12401.2	10017	10189.8	11005	12148.6	11979.3	13430.1	11264.7
AARS	18825.3	14644.1	15502.1	15976.4	15958.5	15813.3	21026	14328.7	13609.9	15160.7	15311.9	15236.9
AARS2	3615.48	4574.77	4841.43	4753.72	4679.85	3816.02	3757.56	3882.61	4252.3	3873.83	3536.87	3872.93
AARSD1	2646.67	3580.39	3897.08	3542.76	3855.4	3260.18	2916.19	2749.33	3259.51	3375.71	4102.32	3478.72
AASDH	2215.25	2238.33	2204.89	1990.97	2123.04	2687.77	2084.98	2106.91	1952.32	2261.66	1793.41	2100.34
AASDHPPT	10942	12061.3	11310.7	9530.26	10411.3	11276.9	7521.38	8070.4	8350.45	9961.56	8835.88	7958.92
AATF	12605.6	17561	14964.1	14274	14645.5	12313.5	11547.4	12817.7	11936	13090	14249.6	11915.6
AB019438.63	105.275	128.818	207.454	221.225	192.193	208.931	168.519	182.669	176.665	140.421	88.8757	125.624
AB019439.2	39.9743	60.6439	33.8471	46.1859	43.5887	68.5091	166.487	246.76	191.98	137.897	118.582	89.2069
AB019441.29	5081	5352.93	4410.27	4396.07	4436.59	5195.86	4259.54	4736.91	4691.93	4454.42	5246.53	4136.04
ABAT	776.485	521.308	611.902	587.292	574.901	587.29	865.599	1198.32	1517.19	1313.37	1045.63	1371.08
ABCA1	12831.5	15602.5	14955.5	10059.6	9596.02	9889.26	12878.5	19000.6	16412.5	11306.2	6531.07	8252.07
ABCA2	628.755	347.95	600.455	699.216	601.365	472.222	826.985	577.018	1352.33	1258.68	1380.59	1361.07
ABCA5	2009.71	1321.87	1222.39	1088	1157.11	1454.2	1875.65	1967.42	1907.28	1794.67	1831.31	1817.19
ABCA7	1115.84	1651.06	2037.01	2479.9	2434.5	1743.82	1627.71	3388.73	4386.53	3208.27	3533.8	3576.13
ABCB10	2246.29	2396.11	3301.86	3475.43	3516.46	3876.48	2125.63	1971.94	2777.54	3582.7	3681.3	3502.39
ABCB6	462.826	472.612	394.416	372.701	392.708	342.527	589.206	517.451	496.481	394.532	461.743	465.212
ABCB7	2932.49	3677.79	3799.79	3640.37	3540.89	4419.64	2914.16	3510.13	3336.99	3685.35	3523.55	3493.28
ABCB8	3859.55	4113.13	4568.62	4313.6	4922.1	3254.33	5176.11	5588.19	6345.07	5194.03	5625.54	5444.32
ABCB9	720.818	875.815	1033.52	1020.68	1003.41	759.891	644.078	471.456	782.064	728.579	840.756	738.34
ABCC1	5722.24	8526.94	9708.15	10297.7	9693.73	8081.33	6519.46	6787.07	8373.87	8847.51	7303.44	8880.27
ABCC10	3130.54	2860.67	2732.39	2444.56	2428.39	1642.4	3885.6	4572.53	4783.82	3363.93	2732.75	3159.16
ABCC2	182.352	172.645	147.36	104.252	113.82	91.9127	89.2597	159.295	170.359	121.068	104.241	101.042
ABCC4	2578.15	2662.96	2771.5	2346.1	2480.3	2063.67	2339.02	2396.45	2937	3257.07	2370.12	2507.29
ABCC5	4621.76	4157.93	3990.56	3399.7	3484.91	3414.25	4176.22	5218.72	5155.89	4291.18	3413.95	3906.62
ABCD1	780.767	622.596	679.628	712.68	663.454	449.793	892.019	701.43	1040.62	865.732	947.289	1033.32
ABCD3	8585.85	10255.6	10897.6	10394.5	10967.1	12008.3	6405.65	9101.14	8892.79	10481.6	9280.45	9167.96
ABCD4	6114.05	6352.17	6334.26	6414.07	6568.96	5992.55	7031.6	7225.15	6758.58	6263.49	6387.66	6606.03
ABCE1	11679.6	12775.2	11649.3	10065.5	10820.5	11335.4	8324.14	7127.13	8159.46	9115.93	8138.29	6964.73
ABCF1	15624.5	21895.9	21522	20945.7	21697.1	19253.6	14002.4	15771.1	15358.5	16414.5	16931.4	15782.2
ABCF2	16889.8	22036.2	18388.5	16592.4	17699	13630.9	13973.9	14867.1	15085.5	14589.4	14465.8	12625.8
ABCF3	3728.95	4971.15	4751.76	4349.79	4725.65	3841.37	5233.01	5733.72	5213.55	5171.32	5360.23	5312.31
ABCG1	331.153	2483.76	2708.54	1906.82	2110.82	1406.42	477.429	2246.4	3182.94	2239.78	2092.52	1888.21
ABCG4	80.6536	103.496	150.221	128.656	127.052	114.341	136.003	281.445	364.951	337.315	252.773	305.888
ABHD10	5435.34	5139.64	5246.83	5020.49	5610.16	6961.85	4450.58	3974.6	4391.93	5300.05	5561	5452.52
ABHD11	548.466	677.136	959.116	1056.87	1039.04	891.537	735.531	604.162	843.324	913.693	1053.82	953.2
ABHD12	2496.79	2398.05	2385.17	2455.5	2540.35	2228.47	2863.35	2295.41	2861.32	3033.25	3552.24	3368.56
ABHD13	4051.17	3266.79	2868.79	2721.42	2785.65	3682.42	2788.16	3039.63	2662.22	2961.73	2413.15	2361.63
ABHD14A	551.678	682.005	614.763	486.308	563.705	402.011	725.37	632.061	849.63	772.333	967.776	650.939
ABHD14B	2194.91	1667.61	1920.63	2578.36	2243.14	2527.84	2934.48	2714.65	3071.23	3396.75	3629.06	3805.56
ABHD15	1259.28	1340.38	1520.95	1576.93	1441.08	1526.36	1650.07	1417.74	1683.86	1834.21	1646.93	1851.79
ABHD2	6909.43	4512.44	5594.05	5683.62	5086.99	6089.09	6856.82	5353.69	5435.17	6084.26	4665.71	6252.78
ABHD3	4723.45	4745.2	5009.31	5564.12	5668.17	6619.58	4334.74	5854.36	4945.98	6242.45	6969.5	6562.33
ABHD4	206.974	242.767	284.719	363.444	290.924	471.247	320.942	878.623	641.525	758.029	757.782	1048.79
ABHD5	1865.19	1989.01	2223.97	2129.82	2183.09	2336.71	1694.78	1823.4	1706.38	2051.3	2020.82	2012.02
ABHD6	461.755	569.03	474.542	493.882	427.315	387.384	481.494	693.89	737.92	766.443	672.761	637.283
ABHD8	482.095	482.352	544.176	752.232	733.684	650.675	768.048	649.403	970.35	790.003	1144.99	892.202
ABI1	7456.46	6962.82	6701.51	6727.12	6708.41	8111.56	7003.15	6414.59	5306.34	5889.89	5580.47	5876.78
ABI2	6863.4	5791.19	7189.9	7427.27	7054.47	8338.77	5808.15	6649.09	6211.73	7208.41	5750.51	6818.16
ABL1	9645.66	9903.09	10189.9	10470.3	10579.3	8286.11	11831.9	11422.7	12742.3	10407.5	8510.14	9414.69
ABL2	2812.59	2568.49	2991.85	2726.47	2476.23	2583.42	2298.37	2093.34	2255.92	2080.75	1585.46	2011.11
ABLIM1	770.062	803.745	829.388	747.183	672.614	656.525	1105.41	1980.24	877.558	626.766	375.696	522.569
ABLIM2	908.158	895.294	690.12	487.149	591.187	379.582	1052.57	969.859	1107.29	938.936	1060.99	976.871
ABR	6984.37	7481.92	8168.58	8336.97	8221.94	6757.07	7913.62	9087.57	9976.56	10156.8	9194.41	9502.09
ABT1	6299.24	7970.83	7352.06	7370.89	7702.84	6478.18	6767.4	6918.27	6592.81	6457.86	6505.46	6214.54
ABTB1	1539.76	1329.66	1495.2	1783.11	1662.97	1579.02	2015.88	2172.51	2264.03	2244.83	2811.62	2469.97
ABTB2	228.384	132.714	127.328	131.181	110.766	138.72	231.521	238.466	165.854	123.593	116.533	145.653
AC000036.5	145.955	201.862	148.313	158.951	186.086	169.925	178.681	273.905	314.501	203.528	282.48	251.263
AC000068.5	293.685	217.445	223.67	287.706	282.781	294.744	475.397	371.172	355.942	409.678	429.987	473.406
AC000078.5	549.537	379.116	385.831	347.455	315.352	348.378	798.533	421.691	270.358	195.955	58.1449	191.175
AC000123.4	148.096	176.54	120.651	100.886	122.98	117.267	83.1628	141.198	93.7829	83.2042	118.582	113.788
AC002055.4	140.602	66.4874	71.0487	49.5521	69.0347	55.8321	207.133	132.15	101.891	85.7285	51.9987	76.461
AC002056.3	314.025	506.7	694.89	707.631	810.023	841.804	288.425	227.156	388.374	577.963	631.786	581.747
AC002069.5	232.666	228.158	179.792	154.744	175.908	273.291	113.647	114.808	81.1704	111.813	111.412	168.414
AC002115.6	2611.34	2432.14	3046.22	3127.88	3145.97	2910.1	2700.77	2761.39	3368.52	3596.16	3636.23	3954.87
AC002126.5	566.665	760.893	732.091	759.806	871.093	727.711	877.792	992.479	999.178	991.946	1112.21	1036.05
AC002310.1	460.685	635.257	667.227	783.369	697.042	900.313	735.531	725.559	894.675	901.072	890.949	789.324
AC002310.2	198.41	192.123	221.763	259.935	223.746	236.235	282.328	86.1553	138.827	124.434	155.459	142.012
AC002454.1	56.0319	109.34	213.178	168.208	143.337	199.179	42.5168	28.0963	28.9187	84.0456	103.217	67.3568
AC002472.9	103.134	96.6789	92.0342	148.011	136.212	121.167	233.553	135.166	151.44	167.347	202.58	164.772
AC003002.1	500.293	371.325	312.382	266.668	277.692	325.949	597.335	384.745	455.941	283.464	285.553	348.678
AC003665.1	202.692	285.62	296.166	289.389	287.87	368.856	119.744	162.311	279.366	374.338	310.137	341.395
AC003963.1	320.448	234.002	385.831	392.898	322.477	486.849	276.231	376.45	565.85	528.319	402.33	510.734
AC004041.2	150.237	176.54	178.838	146.328	180.997	190.403	123.809	135.166	135.224	131.166	186.19	158.399
AC004049.3	178.07	228.158	203.639	217.859	225.782	223.558	229.488	253.546	199.187	238.027	190.287	235.785
AC004051.1	138.461	140.505	158.806	148.011	150.462	151.397	125.841	118.578	93.7829	105.923	77.6077	87.3861
AC004057.1	57.1024	161.932	154.991	137.072	161.658	106.54	97.3889	92.9415	119.008	104.24	216.921	138.37
AC004066.1	375.044	394.699	409.678	414.777	390.672	441.017	282.328	383.237	264.952	346.571	384.916	267.65
AC004067.4	107.416	105.444	134.959	109.301	120.945	130.919	89.2597	129.888	91.0802	130.324	163.654	131.997
AC004074.3	710.113	694.666	630.026	641.991	646.15	601.917	546.527	539.317	409.996	527.478	538.57	487.063
AC004086.1	36923.3	46464.1	39660.2	38500.9	38087.4	41762.1	36166.7	37841.9	30679.9	35803.5	41716.8	32142.5
AC004148.1	246.583	245.689	186.469	201.87	200.336	203.08	361.588	258.824	350.537	193.431	201.555	263.098
AC004223.1	290.474	290.489	312.382	223.749	233.925	284.993	199.004	191.717	206.394	224.564	196.433	126.534
AC004381.6	811.812	551.5	729.23	908.757	943.36	1244.54	1097.28	794.928	984.764	1251.11	1114.26	1317.37
AC004383.4	267.993	174.593	155.944	179.99	158.605	162.124	408.331	246.006	231.619	197.638	252.773	273.113
AC004410.1	3067.38	3078.82	3422.05	3735.47	3977.54	2505.41	4259.54	3396.27	4764.9	3446.39	4069.54	3838.34
AC004447.1	1397.38	1575.09	1555.29	1602.18	1671.12	1528.31	1926.46	1427.55	1985.65	1490.91	2123.25	2009.29
AC004448.3	9484.01	11674.6	11177.1	11770.4	11949.3	9713.73	11397	9055.14	9074.77	9163.05	11526.9	8788.31
AC004449.1	266.922	252.506	189.33	220.383	223.746	137.745	237.618	154.771	335.222	275.891	356.234	216.666
AC004453.8	7242.36	7889.99	6153.98	6054.73	6158.77	6593.25	7198.25	7061.53	4566.71	5905.04	8076.83	5471.64
AC004460.1	697.267	520.334	493.62	572.986	517.902	655.55	548.56	445.82	416.302	508.966	358.282	590.851
AC004507.1	184.493	151.218	177.884	149.695	141.301	139.695	150.229	193.979	202.791	180.81	145.215	216.666
AC004593.3	104.205	88.8876	139.728	104.252	104.659	119.217	119.744	83.8933	135.224	135.373	101.168	90.1174
AC004596.2	286.191	232.054	217.947	261.618	233.925	245.987	390.04	458.638	359.546	247.283	309.113	333.201
AC004687.1	1541.9	1344.27	1123.18	1249.58	1172.37	1031.96	1202.96	1076.17	1215.39	881.719	744.466	756.548
AC004771.1	78.5126	108.366	113.974	134.547	146.391	76.3103	99.4212	65.043	111.801	45.34	44.8282	98.3112
AC004797.1	2761.21	3157.71	2982.31	2876.26	3021.79	3295.29	2080.91	2384.39	2135.2	2443.41	2405.98	2124.01
AC004803.1	118.121	143.427	213.178	245.629	220.693	236.235	199.004	243.744	261.349	349.937	292.723	338.663
AC004841.1	113.839	107.392	112.066	89.9457	82.2667	94.8382	87.2274	95.9575	182.07	133.69	225.115	129.266
AC004863.6	2847.92	1974.4	1967.37	1836.97	1720.99	1435.67	3131.61	2061.67	2517.18	1852.73	1666.39	1568.65
AC004893.11	611.626	701.484	509.836	530.067	562.687	406.887	501.817	448.082	683.867	526.636	551.886	533.494
AC004967.8	385.749	425.864	418.263	478.734	549.455	413.713	442.88	463.916	649.633	608.255	823.341	594.493
AC004980.7	393.242	292.437	263.734	254.886	284.817	241.111	361.588	285.969	364.951	222.881	199.507	275.844
AC004985.13	913.51	1007.29	1146.08	1138.5	1112.32	813.525	849.34	919.34	1220.8	980.166	1297.62	1015.11
AC004987.9	2232.38	2457.46	2527.3	2678.5	2701.17	2346.46	2735.32	3791.38	3876.62	3040.82	2836.21	2975.25
AC005035.1	2716.25	1907.2	1658.31	1533.18	1613.1	1784.78	2135.79	1416.99	1583.86	1787.09	1822.09	1632.38
AC005076.5	113.839	83.044	92.988	110.984	104.659	123.118	180.713	125.364	126.215	196.797	186.19	189.354
AC005077.14	623.402	343.081	440.202	493.04	478.207	369.831	778.21	678.056	882.963	505.601	487.352	471.585
AC005154.6	544.184	266.141	335.275	373.542	377.44	510.253	560.754	498.601	489.274	425.665	516.034	477.958
AC005197.1	646.953	690.771	661.504	668.92	748.952	512.203	918.438	795.682	926.206	551.038	820.268	700.102
AC005224.2	145.955	117.131	98.7114	94.1533	107.713	84.1115	89.2597	124.61	107.296	116.02	93.9975	101.953
AC005251.3	1796.68	2040.62	1709.82	1751.13	1644.65	1862.79	1412.29	1690.7	1310.89	1629.75	2122.23	1522.22
AC005258.1	861.055	802.771	699.659	580.559	704.167	534.632	898.115	669.762	742.424	506.442	691.199	675.52
AC005304.2	106.346	87.9137	94.8958	79.0057	75.1418	56.8073	138.035	117.824	130.719	114.337	78.6321	93.7591
AC005307.1	540.973	1021.9	979.148	1002.17	957.609	982.226	473.365	929.142	887.468	899.389	1018.99	989.617
AC005324.4	1281.77	1275.12	1103.15	1440.61	1558.14	1209.44	1190.77	888.426	814.496	943.143	1302.74	1253.64
AC005329.2	1085.86	983.921	931.453	1047.61	980.002	725.761	999.73	675.794	796.478	767.285	869.438	873.083
AC005332.1	545.255	399.568	332.413	309.586	289.906	299.62	763.984	883.147	779.361	606.572	422.817	534.405
AC005332.2	1798.82	1707.54	1377.87	1337.94	1245.66	1518.56	1517.97	2223.78	2124.39	2175.83	1394.93	1926.44
AC005412.1	371.832	311.915	366.753	347.455	319.423	381.533	245.747	285.969	252.34	274.208	251.749	213.025
AC005481.5	292.615	320.681	236.071	312.11	252.246	387.384	546.527	659.959	591.075	499.711	497.595	582.657
AC005484.1	79.5831	70.3831	105.389	109.301	122.98	127.018	70.969	87.6634	178.467	148.836	147.264	144.743
AC005594.2	228.384	224.263	268.503	225.432	242.068	181.627	316.877	276.921	300.988	219.515	233.31	230.323
AC005674.1	381.467	175.567	139.728	162.318	109.748	175.776	347.362	221.124	218.106	162.298	157.508	161.13
AC005682.5	432.851	469.691	384.877	277.608	275.656	277.192	288.425	222.632	249.637	197.638	247.651	167.503
AC005682.6	159.871	157.062	106.342	84.0549	58.8563	101.664	133.97	75.5992	82.9722	69.7413	73.5103	70.088
AC005726.11	452.12	520.334	497.436	429.084	538.259	511.228	540.431	482.012	468.554	478.675	504.766	491.615
AC005726.6	889.959	643.048	654.827	659.664	539.277	581.439	930.632	512.173	633.417	491.296	460.718	499.808
AC005768.1	217.679	190.175	189.33	201.87	201.354	270.365	119.744	203.781	167.656	168.188	119.606	164.772
AC005795.1	108.487	143.427	117.789	125.29	140.284	107.515	99.4212	158.541	158.647	157.25	118.582	131.086
AC005822.1	763.639	933.277	771.201	798.517	743.863	729.662	574.98	851.479	753.235	683.983	612.323	587.209
AC005840.2	136.32	78.1744	100.619	132.864	81.2488	123.118	176.649	93.6955	138.827	131.166	117.558	193.906
AC005884.1	172.717	188.227	176.93	159.793	206.443	213.807	184.778	178.899	219.007	164.823	217.945	159.31
AC005971.1	188.775	254.454	297.12	217.859	245.121	312.297	229.488	222.632	362.248	301.975	297.845	308.619
AC005971.3	260.499	298.281	320.967	249.837	219.675	361.055	205.101	238.466	208.196	259.904	170.824	229.412
AC006026.9	145.955	129.792	150.221	145.487	129.087	144.571	93.3243	93.6955	105.494	108.447	53.0231	98.3112
AC006028.9	287.262	153.166	112.066	76.4811	89.3915	88.9873	725.37	859.019	549.634	224.564	286.577	320.455
AC006064.1	275.486	320.681	362.938	285.181	338.762	273.291	276.231	199.257	231.619	207.735	211.799	211.204
AC006160.1	706.902	696.614	651.011	520.811	545.384	538.532	619.69	445.82	537.922	432.397	525.253	415.139
AC006207.1	122.404	127.844	127.328	131.181	95.4986	133.844	87.2274	80.1232	97.3864	92.4599	77.6077	88.2965
AC006230.3	2142.46	2728.21	2418.56	2365.45	2599.39	2035.39	2097.17	1892.02	2085.65	1909.94	1952.19	1758.02
AC006276.1	497.082	587.535	579.47	584.767	563.705	542.433	759.919	718.773	605.489	639.388	813.098	640.924
AC006427.1	376.114	477.482	408.724	415.619	401.869	393.235	542.463	510.665	351.438	404.629	573.398	375.991
AC006435.1	202.692	154.14	113.974	97.5194	134.177	89.9624	249.811	117.07	109.098	101.716	123.704	111.057
AC006465.3	2005.43	1896.48	1998.85	1842.86	1934.74	2331.84	1824.84	2120.48	1977.55	2105.15	2145.79	2055.72
AC006486.1	100.993	111.288	110.158	136.23	143.337	100.689	109.583	210.568	195.584	142.104	115.509	152.937
AC006504.1	909.228	935.225	775.016	793.467	832.415	626.296	1005.83	868.821	964.044	731.945	697.345	704.654
AC006504.2	613.767	494.039	423.032	445.073	426.297	533.656	648.142	515.943	415.401	477.834	560.081	491.615
AC006504.3	614.838	398.594	399.185	428.242	479.224	406.887	658.304	469.948	513.598	420.617	372.623	453.377
AC006547.13	95.6408	94.7311	91.0803	106.776	90.4094	94.8382	121.777	147.984	174.863	142.104	75.559	121.072
AC006978.6	962.754	701.484	568.977	588.133	600.347	678.954	1056.63	529.515	492.878	579.646	719.881	767.473
AC007038.7	225.172	121.027	158.806	119.399	112.802	130.919	209.165	141.952	196.484	114.337	78.6321	96.4903
AC007040.7	86.0062	220.367	227.486	224.591	257.335	271.341	262.005	386.253	287.474	404.629	439.207	453.377
AC007041.2	368.621	405.412	391.554	332.307	324.513	386.408	262.005	307.081	257.745	357.51	392.086	303.157
AC007066.1	105.275	76.2266	93.9419	93.3118	92.4451	202.105	144.132	111.038	98.2873	73.9485	61.218	128.355
AC007099.1	168.435	41.1655	28.1238	25.9891	16.107	22.677	227.456	229.418	218.106	195.955	207.701	226.681
AC007128.1	418.935	230.106	216.039	219.542	217.639	234.285	400.202	293.509	255.943	231.295	135.996	260.367
AC007238.1	2971.03	3538.51	2926.98	2681.03	2807.03	3023.22	2658.09	3562.16	2545.11	2824.57	2797.28	2601.07
AC007245.1	421.076	371.325	507.928	548.581	491.438	639.948	696.918	794.174	787.469	706.702	666.614	751.086
AC007246.3	56.0319	49.9307	100.619	79.8473	71.0704	88.0121	75.0336	86.9094	163.151	246.441	260.968	299.515
AC007254.3	246.583	224.263	174.068	100.886	174.89	168.95	178.681	133.658	98.2873	78.1556	48.9257	55.5212
AC007256.5	145.955	89.8615	96.8036	108.459	111.784	96.7885	123.809	120.84	98.2873	93.3013	70.4372	86.4757
AC007272.2	134.179	175.567	126.374	144.645	130.105	132.869	83.1628	100.482	103.693	109.288	102.192	87.3861
AC007276.4	153.448	159.984	187.423	202.711	198.3	137.745	207.133	177.391	208.196	190.907	127.801	183.891
AC007276.5	193.057	213.549	264.687	271.717	251.228	241.111	182.746	196.241	273.06	195.114	92.9731	228.502
AC007283.5	195.198	146.349	132.097	124.449	149.444	182.602	184.778	214.338	159.548	124.434	140.094	147.474
AC007314.1	141.673	166.801	121.605	98.361	117.891	110.441	103.486	114.808	166.755	114.337	91.9488	89.2069
AC007318.5	5090.64	6101.87	5952.71	5879.69	6168.95	6744.4	4086.8	4384.79	4317.16	5295.85	5321.3	4881.68
AC007383.3	88.1472	61.6178	69.1409	99.2025	84.3023	105.565	166.487	130.642	112.702	113.496	56.0962	86.4757
AC007383.4	357.916	401.516	349.583	329.783	372.351	383.483	343.297	293.509	379.365	363.4	454.572	304.067
AC007390.5	281.909	331.394	286.627	238.897	272.603	292.794	233.553	285.969	299.186	279.257	377.745	255.815
AC007405.6	56.0319	59.67	34.801	47.869	55.8028	65.5836	131.938	144.968	165.854	180.81	207.701	157.489
AC007618.1	177	93.7572	189.33	215.334	205.425	253.788	199.004	138.936	209.097	254.855	311.162	270.381
AC007620.3	413.582	466.769	507.928	514.92	587.115	525.855	467.268	454.868	518.103	683.983	624.616	557.165
AC007842.1	576.3	758.945	701.567	761.489	762.184	543.408	745.693	751.949	749.632	798.417	967.776	758.369
AC007938.1	295.826	271.011	355.307	399.63	276.674	492.7	331.104	264.102	366.753	401.264	390.037	329.559
AC007938.2	186.634	162.906	144.498	132.864	129.087	118.242	255.908	284.461	235.223	235.503	280.431	223.95
AC007969.5	4613.19	5286.7	4449.38	4843.77	4903.78	3391.83	6806.01	5015.89	4996.43	4048.85	6742.09	4010.41
AC008013.2	113.839	114.21	145.452	157.268	152.498	204.055	121.777	126.872	176.665	248.124	225.115	232.144
AC008038.1	48303.9	47944.4	43651.2	43000.6	42202.5	49653	44308.1	43676.4	36062.8	41022.9	47867.1	38726.7
AC008073.5	6609.69	8303.91	8299.27	7978.48	8157.81	9697.15	5730.93	8067.39	6979.29	8914.83	9065.34	8222.03
AC008074.1	597.71	949.833	995.364	1017.32	1042.09	1238.69	570.915	1060.34	1471.25	1607.03	1771.9	1637.84
AC008105.1	238.019	158.036	190.284	201.028	160.64	225.508	290.458	275.413	299.186	234.661	281.455	246.71
AC008122.2	411.441	545.656	477.404	363.444	437.493	462.47	316.877	351.568	452.338	467.736	383.891	467.944
AC008132.12	117.051	137.584	105.389	102.569	125.016	117.267	73.0013	99.7276	92.882	94.1427	95.0218	91.9382
AC008268.3	1450.91	1130.98	1239.56	1120.82	1139.8	1054.39	1930.52	1600.21	1528.9	1153.5	1640.78	1728.88
AC008280.5	72.0896	110.314	72.9564	85.738	78.1953	112.391	91.292	136.674	160.449	133.69	129.85	108.326
AC008392.1	175.929	228.158	210.316	153.902	252.246	180.652	148.196	280.691	222.61	190.065	135.996	127.445
AC008494.1	157.73	112.262	178.838	131.181	134.177	190.403	300.619	234.696	210.899	145.47	153.41	213.025
AC008555.3	446.768	173.619	221.763	166.525	134.177	220.633	424.589	498.601	376.663	240.551	109.363	251.263
AC008567.1	1641.46	1607.23	1406.49	1381.7	1476.71	1647.28	1306.61	1426.04	1177.55	1431.17	1404.15	1544.07
AC008733.3	309.743	195.045	163.576	223.749	191.176	231.359	516.043	379.467	356.843	308.707	243.554	304.978
AC008735.1	321.518	195.045	240.84	261.618	243.085	203.08	412.396	186.439	182.971	171.554	216.921	216.666
AC008746.11	175.929	145.375	163.576	190.088	163.694	182.602	371.75	276.921	300.087	157.25	221.018	182.07
AC008759.1	560.242	555.396	417.309	414.777	414.083	446.868	554.657	676.548	669.452	800.1	863.291	726.504
AC008763.1	795.754	921.59	901.883	986.178	995.269	1008.56	902.18	1141.02	835.216	1069.36	1358.06	1220.86
AC008870.1	881.395	626.492	723.506	680.702	574.901	594.116	367.685	379.467	529.814	577.963	222.042	447.914
AC008969.1	117.051	82.0701	81.5414	100.044	86.338	91.9127	233.553	187.193	188.376	103.398	152.386	104.684
AC009041.3	98.8523	203.81	177.884	179.148	133.159	135.795	154.293	225.648	248.736	258.221	176.971	253.994
AC009052.1	188.775	168.749	174.068	185.88	170.819	191.378	142.1	173.621	200.088	150.518	91.9488	128.355
AC009053.2	575.229	410.281	465.957	423.193	431.386	328.875	568.883	467.686	425.311	471.944	414.622	403.303
AC009060.2	721.889	585.587	527.96	462.745	596.276	509.278	402.234	328.194	339.726	360.875	370.575	396.93
AC009060.3	498.152	490.143	478.358	546.898	487.367	522.93	497.752	418.675	596.48	535.051	443.304	645.476
AC009065.4	221.961	147.323	145.452	179.148	184.051	163.099	164.455	138.182	155.944	126.117	82.7295	127.445
AC009086.1	308.672	270.037	225.578	205.236	217.639	270.365	221.359	144.214	156.845	121.068	131.899	182.981
AC009086.2	463.896	481.378	378.2	471.16	398.815	188.453	371.75	191.717	312.699	161.457	156.483	195.727
AC009086.4	241.23	222.315	161.668	174.099	170.819	241.111	140.067	91.4334	105.494	107.606	152.386	154.758
AC009127.1	154.519	127.844	97.7575	95.8364	110.766	96.7885	138.035	135.166	135.224	68.8999	90.9244	81.0131
AC009133.4	212.326	157.062	188.377	153.061	182.015	204.055	140.067	102.744	83.8731	149.677	195.409	162.951
AC009171.1	120.262	52.8525	108.25	106.776	108.731	139.695	229.488	194.733	257.745	162.298	259.944	199.368
AC009237.1	162.012	122.001	153.083	142.121	140.284	151.397	241.682	168.343	173.061	145.47	97.0706	162.041
AC009237.8	727.241	732.649	796.956	723.62	785.594	469.296	1160.28	1009.82	1320.8	977.641	1063.04	860.337
AC009245.3	72.0896	128.818	122.558	121.924	111.784	93.863	93.3243	100.482	122.611	100.033	125.753	101.953
AC009299.2	110.628	50.9047	69.1409	53.7597	49.6958	95.8133	111.615	106.514	119.008	126.117	71.4616	93.7591
AC009299.3	1562.24	992.686	1213.8	1325.32	1452.28	1933	1920.36	1405.68	1672.14	1719.78	1915.31	1590.5
AC009302.2	613.767	848.546	581.377	617.587	574.901	801.823	522.14	626.029	422.608	633.498	735.247	609.059
AC009403.2	535.62	541.761	492.666	453.488	437.493	459.545	768.048	552.136	549.634	508.125	465.84	547.151
AC009404.2	583.793	501.83	435.433	441.707	417.136	387.384	414.428	362.124	412.698	278.415	321.405	355.051
AC009487.6	1545.11	1542.95	1938.76	2002.75	1794.27	1945.68	1030.21	1283.53	1309.08	1340.3	768.026	1230.88
AC009533.2	919.933	1059.89	1243.37	1339.62	1512.33	1173.36	1180.61	1343.85	1538.81	1476.61	1372.4	1643.3
AC009570.1	194.128	173.619	166.437	156.427	130.105	130.919	259.973	316.883	275.763	218.674	138.045	177.518
AC009690.2	373.973	449.238	391.554	408.887	379.476	409.812	438.815	543.841	534.319	446.701	551.886	498.898
AC009712.2	168.435	175.567	134.959	144.645	144.355	98.7388	196.972	151.755	171.26	132.848	109.363	152.937
AC009948.5	1024.84	884.581	1040.2	976.08	970.841	1175.31	1050.54	1494.65	1445.12	1300.75	951.386	1215.4
AC009948.7	307.602	548.578	402.047	406.362	420.19	401.036	300.619	315.375	320.807	338.998	517.058	369.618
AC009996.1	399.666	255.428	303.797	402.154	334.691	444.918	658.304	462.408	480.265	467.736	451.499	467.033
AC010093.1	2020.42	1761.11	1559.11	1447.34	1443.12	1883.27	1528.13	1472.79	1116.29	1478.29	1197.23	1214.49
AC010132.9	579.511	767.71	758.8	706.789	697.042	852.531	412.396	425.461	367.654	504.759	501.693	446.093
AC010149.3	127.756	103.496	103.481	132.022	113.82	134.819	91.292	91.4334	81.1704	103.398	78.6321	81.9235
AC010203.2	233.737	255.428	329.552	323.05	279.728	323.999	237.618	279.183	350.537	334.791	381.843	344.126
AC010326.2	267.993	265.167	213.178	217.017	228.836	204.055	278.264	239.22	217.205	174.078	115.509	200.279
AC010326.5	1373.83	1220.58	1019.21	987.02	1040.05	1074.87	1280.19	1196.06	1100.08	832.916	782.367	985.975
AC010332.1	145.955	84.018	63.4176	49.5521	44.6066	53.8818	127.873	135.166	179.368	150.518	191.312	127.445
AC010442.1	271.204	135.636	198.869	190.088	183.033	154.322	442.88	304.819	354.14	250.648	322.43	440.631
AC010468.1	5783.26	5299.36	4626.81	4718.38	4723.62	6616.65	4137.6	4665.28	3126.18	4645.42	4678.01	3983.09
AC010491.1	649.094	650.84	525.098	604.964	573.884	498.551	696.918	721.789	756.839	619.193	823.341	586.299
AC010522.1	712.254	531.048	575.654	571.303	553.527	631.172	715.208	457.13	573.958	417.251	312.186	336.842
AC010522.2	166.294	175.567	170.253	137.072	156.569	110.441	154.293	129.134	108.197	142.946	160.581	107.415
AC010531.3	150.237	151.218	216.039	224.591	235.961	173.825	201.036	243.744	329.816	329.742	426.914	428.795
AC010536.1	5687.98	4974.07	4208.05	4083.02	4192.31	3438.63	6503.2	4225.69	4116.26	3266.32	3321.75	3338.51
AC010609.3	546.325	338.211	372.477	337.356	337.745	361.055	619.69	392.285	437.022	400.422	301.942	410.587
AC010616.2	68.878	85.9658	102.527	92.4703	71.0704	79.2358	66.9044	249.776	193.782	154.726	182.092	194.816
AC010619.1	87131.3	94804.6	80180.3	80667.6	78554.7	77898.3	99527.7	87063.1	63057.1	72239.8	100837	67057.3
AC010627.1	109.557	122.975	120.651	115.192	101.606	126.043	79.0982	101.99	93.7829	100.033	135.996	88.2965
AC010733.1	247.653	165.827	203.639	168.208	187.104	212.832	192.907	157.033	217.205	126.117	47.9013	151.116
AC011043.2	1151.16	933.277	1189.96	1170.47	1144.89	1456.15	1454.97	1141.77	952.332	1210.72	1060.99	1338.31
AC011139.1	866.408	912.824	701.567	771.588	754.041	876.91	686.756	729.329	568.552	712.592	900.168	644.566
AC011247.2	54814.7	55892.6	54297.5	57071	58065.6	56127	53939.1	52046	43351	49880.6	53243.9	47993.9
AC011322.1	1956.19	1901.35	1930.17	2633.06	2475.21	1908.62	3107.23	2790.05	3138.79	2185.93	3411.9	2280.6
AC011452.1	119.192	104.47	85.357	98.361	132.141	106.54	172.584	206.043	91.0802	88.2527	82.7295	141.101
AC011466.2	102.064	65.5135	101.573	110.142	103.641	145.546	209.165	121.594	218.106	120.227	105.265	124.714
AC011471.1	249.794	111.288	234.163	216.176	193.211	276.216	371.75	349.306	279.366	275.891	227.164	395.11
AC011477.1	1238.95	1094.95	823.664	668.92	728.595	914.941	875.76	933.666	773.055	636.863	549.837	685.535
AC011477.2	137.391	151.218	170.253	151.378	137.23	164.074	229.488	265.611	322.609	291.037	336.771	335.022
AC011479.1	63.5255	124.923	188.377	157.268	175.908	89.9624	77.0659	87.6634	140.629	142.104	150.337	118.341
AC011498.2	4743.79	5876.9	6843.64	7786.61	7888.08	6097.87	5352.92	5222.49	6698.22	6416.63	8385.16	7445.44
AC011533.1	4340.21	5619.78	4904.39	4424.68	4723.62	5948.67	3475.07	4322.2	3116.27	4838.95	5158.43	4706.88
AC011551.1	1692.84	2121.46	2293.6	2719.74	2628.9	2838.91	1871.59	1519.53	1173.05	1314.21	1648.98	1592.32
AC011738.4	134.179	37.2698	43.386	39.4537	29.339	41.2048	568.883	309.343	114.503	97.5084	95.0218	70.088
AC011815.1	149.166	173.619	134.959	174.941	161.658	252.813	276.231	260.332	206.394	251.49	198.482	227.591
AC011841.5	105.275	135.636	125.42	104.252	110.766	124.093	107.55	165.327	159.548	154.726	241.505	139.28
AC011841.7	2112.48	1520.55	1885.34	1742.72	1602.92	1477.6	1739.49	2099.37	2355.02	2117.78	1961.4	1889.12
AC011893.3	16914.4	17354.6	18380.9	17837	18684.3	20251.2	6885.27	6281.13	6977.49	8141.55	8754.96	7621.15
AC011912.1	190.916	162.906	170.253	142.121	136.212	84.1115	107.55	123.102	118.107	116.861	16.1462	71.9089
AC012066.1	211.256	314.837	295.212	265.826	281.763	221.608	180.713	218.108	255.943	248.965	325.503	222.129
AC012100.1	2945.34	2215.93	2252.58	2263.63	2408.03	3281.63	2641.83	2952.16	2454.12	2710.98	2761.43	2767.68
AC012146.7	968.106	879.711	883.759	902.867	990.18	1118.75	1357.42	1283.53	1323.5	1662.56	1926.58	1713.4
AC012170.2	461.755	286.593	342.906	297.804	297.031	450.768	589.206	417.921	721.704	396.215	248.676	423.333
AC012184.1	229.454	177.514	219.855	206.077	218.657	218.682	268.102	245.252	335.222	307.024	381.843	338.663
AC012307.3	411.441	459.951	447.833	430.767	482.278	514.153	390.04	344.028	448.734	387.801	485.303	442.452
AC012309.3	329.012	235.95	251.333	247.312	218.657	256.713	325.007	368.156	356.843	317.121	157.508	231.233
AC012313.3	639.46	569.03	695.844	772.429	731.649	819.376	1093.22	864.297	815.397	683.142	671.736	755.638
AC012314.8	265.852	368.403	450.695	368.493	426.297	259.639	331.104	343.274	464.049	424.824	547.789	413.318
AC012354.8	209.115	225.236	239.886	181.673	166.747	203.08	227.456	218.862	175.764	284.305	290.675	229.412
AC012358.4	104.205	58.696	102.527	72.2735	70.0526	79.2358	164.455	117.07	140.629	94.9842	146.24	132.907
AC012363.5	1859.84	1770.85	1587.73	1422.09	1476.71	1295.25	1398.06	1063.36	1355.03	1300.75	1408.25	1191.73
AC012379.1	10951.7	11026	10482.7	11056	11581.8	15190.2	9754.88	10892.7	9269.36	11190	11100.7	10288.7
AC012379.2	537.761	520.334	649.103	657.139	556.58	522.93	725.37	672.778	637.921	565.342	589.787	619.074
AC012435.1	587.005	604.092	694.89	758.123	762.184	1241.62	761.951	854.495	766.749	1025.6	862.267	1095.23
AC012507.3	50.6794	48.9568	27.1699	38.6121	39.5174	27.5527	105.518	212.83	168.557	116.02	92.9731	88.2965
AC012615.1	185.564	209.654	216.993	238.897	254.282	122.142	274.199	200.765	288.375	190.065	217.945	241.248
AC012618.1	290.474	388.855	310.474	261.618	262.424	395.185	255.908	277.675	297.384	264.952	292.723	278.575
AC012621.2	9220.66	10364.7	11383.2	12070.9	12462.3	13432	7328.32	8176.72	7066.68	9107.51	7350.56	9385.55
AC012645.1	171.647	55.7743	86.3108	109.301	102.623	70.4594	166.487	71.0751	122.611	123.593	90.9244	118.341
AC012652.1	6554.03	6068.76	6023.29	6085.03	6111.95	6407.97	6474.75	6749.37	6218.94	6997.21	6186.89	6726.2
AC012652.2	14065.8	11982.4	12592.7	12811.4	12244.4	14482.2	9718.3	10903.2	11704.5	12255.3	8947.54	10677.4
AC013248.1	1868.4	2142.89	1912.05	1904.29	1928.63	1947.63	1843.14	1792.49	1270.35	1766.9	1901.99	1500.37
AC013272.3	183.423	114.21	167.391	170.733	178.962	161.148	292.49	145.722	241.529	179.127	249.7	227.591
AC013283.1	634.107	879.711	746.4	714.363	734.702	659.451	375.814	567.216	621.705	679.776	673.785	613.612
AC013400.2	817.164	283.672	354.353	317.16	256.317	332.775	770.08	568.724	725.308	393.691	246.627	460.66
AC013418.2	2492.51	2244.17	2516.81	3286.93	3321.03	3570.28	2302.44	1374.01	2031.6	2610.85	2919.18	3269.32
AC013461.1	6739.22	7346.54	8714.21	8144.26	7925.74	8817.57	6293.87	6900.17	8020.72	9354.05	6635.56	8049.05
AC013470.6	224.102	303.15	258.964	211.968	242.068	262.564	138.035	154.771	135.224	161.457	190.287	166.593
AC013474.3	3191.55	2562.65	2132.4	2005.28	2110.82	2753.1	2560.54	3402.31	2100.07	2112.73	1378.54	1809.91
AC013489.3	193.057	101.549	85.357	73.115	85.3202	87.037	192.907	114.054	108.197	100.033	32.5359	90.1174
AC013553.1	948.837	903.085	796.002	758.123	695.007	605.818	1087.12	956.287	1103.68	807.673	784.416	909.5
AC015550.1	148.096	190.175	185.515	182.514	213.568	154.322	154.293	187.947	221.709	174.078	233.31	159.31
AC015723.1	91.3587	102.522	94.8958	126.973	116.873	152.372	186.81	167.589	169.458	194.273	217.945	238.517
AC015801.2	145.955	132.714	119.697	157.268	161.658	122.142	83.1628	98.9736	91.9811	90.777	102.192	98.3112
AC015802.3	165.224	138.558	134.005	102.569	90.4094	120.192	97.3889	97.4655	119.909	72.2656	34.5846	83.7444
AC015813.2	1390.96	879.711	889.482	723.62	775.416	659.451	1379.77	949.501	1479.35	968.386	964.703	957.752
AC015849.1	381.467	368.403	523.19	471.16	471.082	374.707	347.362	339.504	445.13	258.221	166.727	341.395
AC015911.1	366.48	383.012	350.537	360.078	349.959	370.806	211.198	254.3	277.565	299.451	319.357	277.665
AC015917.2	21053	23235.1	21397.1	20004.8	19924	22335.1	20830.9	20125.6	13649.5	18274	18225.2	16967.6
AC015936.1	2442.2	2424.35	2257.35	2914.97	3008.56	2803.81	2523.96	1748	1671.24	1817.39	2352.71	2578.31
AC015959.1	100.993	52.8525	72.0026	73.115	64.9634	164.074	131.938	102.744	95.5847	60.4856	41.7551	94.6695
AC015976.3	1334.22	2003.62	1634.47	1276.51	1333.19	1022.21	1341.16	1625.85	2217.18	1670.98	1700.19	1321.92
AC016292.3	329.012	369.377	433.525	447.597	449.707	414.688	381.911	403.595	380.266	352.461	441.255	416.96
AC016590.1	466.037	314.837	320.013	276.766	343.852	304.496	605.464	454.114	420.806	305.341	273.26	366.886
AC016629.2	2704.47	2605.5	2415.7	2893.93	2842.65	2501.51	2670.28	2060.92	1999.17	1941.92	1771.9	2172.26
AC016683.6	4818.73	4591.32	4544.77	4755.41	5007.6	4961.82	4915.97	4807.03	4646.89	4521.73	4643.18	4880.77
AC016700.5	103.134	94.7311	123.512	128.656	146.391	126.043	235.585	126.118	184.773	180.81	242.53	223.039
AC016712.2	124.545	167.775	128.282	134.547	141.301	108.49	156.326	158.541	128.918	115.178	205.653	115.609
AC016732.2	113.839	149.271	123.512	136.23	152.498	195.279	138.035	135.92	109.098	143.787	111.412	149.295
AC016734.2	694.056	1014.11	993.456	1024.05	1092.98	991.978	713.176	805.484	865.847	980.166	1132.7	930.439
AC016738.1	138.461	150.245	112.066	79.8473	91.4272	154.322	115.68	140.444	130.719	135.373	146.24	81.9235
AC016739.2	12881.8	14140.6	12402.9	12000.2	11449.5	12401.3	12449.7	12737.7	11317.1	12202.3	13555.1	11688.9
AC016839.1	2431.49	2550.96	4097.4	4684.72	4470.18	6109.57	1887.85	2566.11	2838.8	4844.84	3297.17	4861.65
AC017074.2	684.421	517.413	403.955	403.838	448.689	522.93	658.304	428.477	537.021	530.002	451.499	521.659
AC017104.3	82.7947	108.366	131.143	147.17	146.391	182.602	127.873	137.428	156.845	190.065	247.651	181.16
AC018557.1	487.447	359.638	444.972	434.974	387.619	373.732	524.172	632.815	528.913	412.202	278.382	493.436
AC018633.4	159.871	100.575	160.714	132.022	122.98	161.148	154.293	126.118	170.359	169.871	121.655	137.459
AC018638.2	1140.46	966.39	1101.25	1090.53	906.717	880.81	1125.73	1027.16	1089.27	761.395	441.255	904.947
AC018638.6	99.9228	99.6007	114.927	124.449	115.855	93.863	154.293	95.2035	136.125	92.4599	103.217	114.699
AC018641.6	196.269	237.897	270.411	248.995	301.102	222.583	176.649	201.519	175.764	209.418	316.283	235.785
AC018642.1	181.282	131.74	142.59	143.804	122.98	159.198	266.07	258.824	228.917	213.625	209.75	223.039
AC018705.2	331.153	265.167	267.549	291.072	222.729	337.651	316.877	334.98	419.905	343.205	476.084	334.111
AC018737.1	524.915	532.995	584.239	579.718	527.063	808.649	881.857	670.516	727.109	701.653	720.905	850.322
AC018766.1	1101.92	981.973	821.757	903.708	925.038	888.611	1101.35	1119.91	948.729	960.813	1193.14	1130.73
AC018804.7	125.615	221.341	188.377	172.416	179.979	117.267	142.1	175.129	176.665	155.567	203.604	142.012
AC018865.5	363.268	381.064	388.693	397.947	425.279	331.8	418.492	592.098	574.859	384.435	522.18	451.556
AC018890.1	5007.14	6118.43	5723.77	5737.47	5894.14	6183.68	5161.88	4785.17	3811.76	4431.7	5034.48	4347.26
AC018892.1	765.78	786.215	940.992	1016.47	917.914	945.17	841.211	760.243	909.089	782.43	501.693	767.473
AC018926.2	750.793	636.231	669.135	728.669	677.703	760.867	753.822	759.489	707.29	690.715	839.731	719.221
AC019097.7	528.127	712.197	648.149	757.281	795.773	823.276	516.043	482.012	500.085	696.605	717.832	669.147
AC019178.1	7567.8	10533.2	11366	12546.3	13226.7	12491.9	7123.05	10889.7	9596.38	10049.9	10804.7	8713.66
AC019201.1	362.198	495.012	443.064	494.723	476.171	581.439	274.199	319.899	213.601	376.021	252.773	289.5
AC020629.2	171.647	170.697	177.884	201.028	157.587	158.223	148.196	222.632	169.458	208.577	140.094	188.443
AC020907.6	422.146	683.953	658.642	753.915	642.079	441.017	548.56	488.044	867.648	550.196	858.17	525.3
AC020915.1	685.492	450.212	480.266	560.363	462.939	530.731	770.08	545.349	560.444	440.811	428.963	554.434
AC020915.2	1418.79	1382.25	1353.07	1214.23	1198.84	1342.06	1316.77	1095.03	1183.86	916.217	979.044	986.886
AC020915.4	5873.18	6006.43	5130.46	5217.41	5287.5	4777.52	6212.58	5893.57	5144.18	5535.65	6525.95	5420.65
AC020928.2	163.083	176.54	171.207	142.962	139.266	147.496	127.873	141.952	133.422	132.848	115.509	119.251
AC020928.3	227.313	237.897	199.823	188.405	223.746	185.527	184.778	286.723	267.655	307.024	308.089	243.069
AC021049.1	144.884	210.628	199.823	200.186	190.158	208.931	83.1628	144.968	221.709	203.528	152.386	254.904
AC021054.1	377.185	263.219	332.413	380.275	364.208	551.209	516.043	520.467	715.398	864.049	729.1	820.278
AC021593.1	592.357	360.611	239.886	292.755	200.336	298.645	446.945	250.53	202.791	187.541	171.849	221.219
AC021593.2	11011.6	6810.89	5628.39	5777.03	5212.18	5685.38	12965.9	10389.7	7384.69	5541.54	4234.46	5703.8
AC021755.4	142.743	88.8876	138.775	142.121	116.873	173.825	188.842	190.963	246.033	275.891	239.457	207.562
AC022007.5	154.519	184.332	158.806	195.979	201.354	199.179	225.424	262.594	172.16	206.053	243.554	240.337
AC022035.1	174.858	150.245	170.253	222.066	200.336	170.9	253.876	282.953	265.853	324.694	328.576	269.471
AC022087.1	869.619	759.919	737.815	724.462	708.238	828.152	1294.41	1012.84	974.854	832.075	846.902	737.429
AC022098.1	703.69	478.456	484.081	447.597	410.011	480.998	690.821	474.472	515.4	440.811	381.843	522.569
AC022098.2	83.8652	159.984	241.794	226.274	208.479	269.39	381.911	420.183	391.978	412.202	589.787	513.465
AC022098.3	3833.86	6044.41	6391.49	7263.17	7550.16	5316.77	3227.13	2483.16	3624.38	4150.66	5245.5	4407.35
AC022098.4	401.807	457.03	509.836	551.106	537.241	358.129	528.237	543.841	570.354	521.588	718.857	468.854
AC022405.2	473.531	186.28	230.348	248.154	210.515	256.713	501.817	478.996	416.302	259.904	131.899	266.74
AC022431.1	16506.6	16854	14466.1	13975.2	13351.9	16109.8	14504.4	14860.3	9518.91	13264.2	13740.5	11885.6
AC022506.1	167.365	74.2788	135.913	116.875	137.23	144.571	225.424	196.241	246.934	296.085	217.945	287.68
AC022613.1	7807.59	7829.61	7951.1	8523.79	8572.07	9194.95	6995.02	5392.15	4233.38	6147.37	6632.48	7406.29
AC022911.1	142.743	143.427	119.697	150.536	129.087	118.242	119.744	105.76	95.5847	104.24	71.4616	82.834
AC022916.1	215.538	107.392	110.158	142.962	129.087	224.533	402.234	199.257	209.097	211.101	211.799	231.233
AC023024.2	2559.95	2154.57	1677.39	1662.77	1856.36	1711.64	2621.51	2495.23	2121.69	2094.22	2618.02	2151.32
AC023055.2	916.722	458.003	671.043	743.817	620.704	689.681	1467.16	892.196	1225.3	836.282	768.026	1097.05
AC023161.2	103.134	147.323	113.02	134.547	126.034	155.298	93.3243	114.808	83.8731	114.337	127.801	125.624
AC023161.3	242.301	297.307	359.122	312.952	346.905	366.905	186.81	196.995	280.267	240.551	297.845	289.5
AC023355.2	128.827	112.262	122.558	105.093	93.4629	139.695	249.811	114.054	82.9722	65.5342	85.8026	129.266
AC023355.3	118.121	139.531	131.143	142.962	155.551	127.993	310.781	187.947	244.232	166.505	147.264	152.937
AC023480.1	114.91	159.01	142.59	141.279	143.337	151.397	68.9367	103.498	100.089	131.166	117.558	92.8486
AC023485.1	275.486	297.307	231.301	273.4	323.495	303.521	223.392	270.889	183.872	255.697	330.625	295.873
AC023818.1	163.083	180.436	141.636	134.547	164.712	156.273	180.713	150.246	162.251	116.02	117.558	110.147
AC023818.3	251.935	165.827	157.852	129.498	87.3559	121.167	201.036	209.06	237.025	245.6	228.189	186.622
AC023830.4	527.056	562.213	399.185	424.876	459.885	331.8	619.69	672.024	559.544	343.205	450.475	416.96
AC024075.1	448.909	290.489	314.289	300.329	308.227	206.005	420.525	351.568	407.293	269.16	167.751	279.486
AC024270.1	4522.2	5644.13	6432.51	7115.06	7062.62	8888.75	5222.85	5747.29	6032.46	7094.82	7299.34	7209.64
AC024560.3	451.05	463.847	403.955	408.045	402.886	449.793	735.531	645.633	464.95	407.995	355.209	431.527
AC024575.2	140.602	84.018	59.602	73.9565	78.1953	55.8321	192.907	207.551	206.394	89.9356	154.435	128.355
AC024937.1	280.839	271.985	258.01	259.935	273.621	238.185	438.815	354.584	364.05	307.024	279.407	367.797
AC025165.8	73.1601	94.7311	114.927	142.962	132.141	156.273	95.3566	79.3692	91.9811	118.544	123.704	156.578
AC025171.1	351.493	371.325	495.528	424.876	410.011	356.179	794.468	582.296	719.902	630.973	564.178	527.121
AC025260.1	400.736	403.464	308.566	220.383	230.871	269.39	239.65	203.781	282.069	238.868	190.287	190.264
AC025287.3	193.057	281.724	256.102	222.066	175.908	210.881	253.876	228.664	142.431	223.723	232.286	233.054
AC025335.1	1266.78	1365.7	1346.39	1217.6	1123.52	957.847	814.791	702.184	897.378	889.292	841.78	735.608
AC025370.1	132.038	347.95	145.452	121.082	114.838	114.341	81.1305	197.749	128.918	128.641	113.46	130.176
AC026250.1	1150.09	895.294	1065.95	1125.03	982.038	1535.14	1172.48	850.725	776.658	841.33	774.172	974.14
AC026250.4	588.075	248.611	216.039	298.646	221.711	461.495	942.826	276.167	164.052	187.541	207.701	172.056
AC026271.1	743.299	829.067	871.359	768.221	667.525	696.507	583.109	687.858	657.741	717.64	471.986	584.478
AC026271.3	1263.57	1190.39	1117.46	1405.26	1584.6	1180.18	1394	896.72	1081.16	1123.21	1479.96	1324.65
AC026271.5	2352.28	2811.97	2444.32	2298.97	2523.05	3300.16	1767.94	2111.44	1791.06	2302.05	2564.75	2227.79
AC026271.6	479.954	499.882	442.11	354.187	329.602	399.085	385.976	424.707	361.348	313.755	195.409	243.979
AC026468.1	335.435	350.872	319.059	311.269	350.977	373.732	432.719	337.242	396.482	376.862	375.696	434.258
AC026801.2	279.768	323.602	256.102	302.854	264.46	206.981	274.199	212.83	272.159	294.402	251.749	254.904
AC026979.1	173.788	119.079	115.881	116.875	120.945	76.3103	95.3566	94.4495	93.7829	97.5084	53.0231	73.7297
AC027097.3	199.48	438.525	295.212	289.389	312.299	265.49	225.424	340.258	351.438	377.704	315.259	321.365
AC027139.3	2663.79	5790.22	5561.61	5320.92	5219.31	5409.41	2408.11	4084.69	4147.79	3956.29	4292.85	3844.71
AC027237.2	285.121	323.602	307.612	215.334	250.21	259.639	257.941	218.862	320.807	222.04	213.848	237.606
AC027601.1	138.461	131.74	103.481	115.192	129.087	93.863	160.39	200.011	196.484	99.1913	188.239	125.624
AC027607.1	126.686	193.097	187.423	195.137	215.604	217.707	186.81	219.616	231.619	311.231	592.861	382.364
AC027612.1	236.948	234.002	209.362	211.968	234.943	195.279	196.972	188.701	155.043	201.845	157.508	226.681
AC027612.6	129.897	129.792	92.0342	100.044	91.4272	63.6333	160.39	132.15	113.602	131.166	144.191	132.907
AC027667.1	908.158	1097.87	1207.13	1160.38	1044.13	1285.5	936.729	1067.88	1267.64	1178.74	985.19	1214.49
AC027763.2	229.454	175.567	158.806	166.525	165.73	202.105	355.491	273.151	285.673	199.321	285.553	204.831
AC034193.5	1181.14	1457.25	1258.64	1273.98	1295.53	1315.73	1729.33	1511.24	1614.49	1312.53	1846.68	1393.85
AC034220.3	35.6922	43.1133	77.7259	77.3227	57.8385	80.2109	121.777	129.888	115.404	116.02	76.5834	113.788
AC037459.1	150.237	152.192	145.452	154.744	136.212	152.372	266.07	336.488	306.393	211.943	258.919	218.487
AC037473.1	173.788	72.3309	72.0026	84.8965	118.909	145.546	142.1	166.081	92.882	130.324	119.606	127.445
AC039057.1	210.185	160.958	250.379	271.717	242.068	278.167	148.196	147.23	174.863	170.713	90.9244	132.907
AC040934.1	185.564	109.34	122.558	90.7872	110.766	107.515	215.262	178.899	133.422	113.496	107.314	97.4008
AC040975.1	3447.41	2925.92	2711.4	2581.73	2532.21	2604.88	4285.96	3794.39	3692.84	2672.28	2685.63	3012.58
AC044907.1	242.301	151.218	183.607	198.503	163.694	209.906	257.941	216.6	372.158	316.28	231.262	342.305
AC046143.5	305.461	188.227	245.61	202.711	267.514	219.658	499.784	377.958	344.231	370.131	354.185	490.704
AC046185.1	106.346	148.297	192.192	179.148	173.872	196.254	162.423	175.883	228.016	169.03	149.313	218.487
AC048382.5	117.051	52.8525	50.0632	75.6396	48.6779	58.7576	152.261	125.364	117.206	100.033	78.6321	113.788
AC055707.1	166.294	129.792	175.976	157.268	171.837	168.95	241.682	484.274	573.958	535.892	572.373	615.432
AC055839.1	1008.79	796.928	797.909	911.282	713.328	965.648	1465.13	3049.43	2689.25	2203.6	1817.99	2560.1
AC055855.2	112.769	169.723	198.869	160.634	153.515	112.391	113.647	151	150.539	158.933	147.264	141.101
AC058791.2	355.775	171.671	171.207	206.919	153.515	258.664	763.984	416.413	323.51	187.541	144.191	250.352
AC060780.1	279.768	172.645	200.777	210.285	203.39	216.732	339.233	276.921	204.592	166.505	117.558	171.145
AC062017.1	122.404	68.4352	76.772	83.2134	84.3023	51.9315	182.746	134.412	119.909	98.3499	126.777	99.2216
AC062029.1	160.942	84.018	118.743	110.984	125.016	179.676	264.038	141.198	169.458	205.211	179.019	198.458
AC063943.1	1256.07	583.639	535.591	594.866	509.76	540.482	1129.8	705.954	490.175	538.416	652.273	513.465
AC063965.2	95.6408	61.6178	97.7575	102.569	88.3737	71.4345	164.455	154.017	214.502	123.593	84.7782	147.474
AC064850.4	151.307	139.531	124.466	136.23	142.319	109.465	105.518	123.102	141.53	97.5084	83.7539	119.251
AC067950.1	135.25	136.61	119.697	133.705	123.998	149.447	113.647	132.904	114.503	122.751	121.655	128.355
AC068134.10	141.673	143.427	137.821	113.509	104.659	54.857	115.68	150.246	128.918	133.69	93.9975	99.2216
AC068152.2	824.658	662.527	806.494	792.626	717.399	641.898	883.889	1011.33	955.035	931.363	631.786	841.218
AC068282.3	95.6408	72.3309	54.8326	76.4811	72.0883	133.844	121.777	105.76	104.594	152.201	205.653	134.728
AC068288.1	1048.39	951.781	718.737	749.708	749.97	751.115	981.44	764.767	764.046	872.463	938.07	809.353
AC068302.3	167.365	163.879	177.884	188.405	219.675	181.627	371.75	246.006	319.006	240.551	314.235	294.963
AC068446.1	239.089	238.871	218.901	244.788	204.408	216.732	166.487	203.027	182.07	200.163	150.337	160.22
AC068491.1	794.684	866.076	945.762	853.216	804.933	901.288	755.854	896.72	736.118	746.249	835.634	826.651
AC068492.3	1366.34	2087.37	1985.5	1761.23	1731.17	1983.71	938.761	1331.03	1250.53	1401.72	1000.56	1170.79
AC068775.1	3226.88	3252.18	3428.73	3460.29	3381.09	4093.93	2247.56	2435.66	2254.12	2740.43	1903.02	2285.15
AC068888.1	305.461	309.968	276.134	275.083	301.102	218.682	239.65	246.006	319.907	250.648	227.164	226.681
AC069213.1	97.7818	74.2788	63.4176	82.3719	84.3023	88.9873	154.293	115.562	178.467	126.958	129.85	110.147
AC069234.1	4875.47	4826.04	4648.75	4509.68	4932.28	5125.64	4696.49	4067.35	4068.51	4387.95	4303.09	4551.2
AC069257.4	76.3716	37.2698	40.5243	38.6121	45.6244	50.9564	174.616	186.439	143.332	84.0456	81.7052	81.9235
AC069257.9	196.269	144.401	155.944	158.11	163.694	129.944	290.458	386.253	398.284	313.755	241.505	296.784
AC069277.2	1132.96	1657.87	1757.52	1591.24	1746.44	1647.28	896.083	925.372	1207.28	1583.47	1484.05	1646.94
AC069282.6	400.736	400.542	314.289	201.028	200.336	217.707	329.071	288.231	215.403	203.528	211.799	200.279
AC069360.2	323.659	204.784	262.78	295.28	246.139	455.644	609.529	407.365	452.338	545.148	512.961	566.269
AC069513.3	1025.91	765.762	849.419	880.987	829.361	886.661	1459.03	923.864	1071.25	871.622	1067.14	1146.21
AC073046.25	324.73	200.888	237.025	267.509	209.497	204.055	253.876	214.338	252.34	190.065	53.0231	150.205
AC073046.4	143.814	141.479	196.962	170.733	195.247	202.105	180.713	200.011	191.98	275.05	324.478	285.859
AC073063.10	636.248	626.492	554.669	603.281	648.186	849.605	520.107	554.398	444.23	555.245	708.613	654.581
AC073150.4	95.6408	141.479	130.19	123.607	103.641	105.565	95.3566	88.4174	79.3686	84.887	115.509	116.52
AC073263.2	10250.5	10961.7	9865.55	9376.26	10310.5	11809.3	8259.11	7909.8	8158.56	9334.7	10895.9	9466.58
AC073321.5	291.544	238.871	229.394	192.613	162.676	176.751	302.651	221.878	134.323	156.408	213.848	137.459
AC073343.8	95.6408	153.166	165.483	175.782	157.587	117.267	99.4212	137.428	184.773	185.858	142.142	183.891
AC073346.2	2294.47	2463.31	2507.27	2562.37	2820.26	3509.82	2107.33	2216.24	2090.16	2668.07	2642.6	2609.26
AC073508.1	158.801	154.14	157.852	170.733	151.48	225.508	316.877	212.83	230.718	227.088	208.726	274.934
AC073539.1	125.615	159.01	173.114	217.017	203.39	247.937	127.873	134.412	138.827	243.075	135.996	203.01
AC073548.1	239.089	194.071	220.809	263.301	213.568	238.185	325.007	315.375	437.923	380.228	462.767	428.795
AC073573.2	267.993	147.323	147.36	169.05	153.515	160.173	306.716	372.68	303.69	185.858	207.701	205.741
AC073621.1	19466.5	22012.8	19168.8	20643.6	20338.3	15534.4	27232.7	22790.2	24220.5	19129.8	30218.4	18914.1
AC073657.1	216.608	273.932	227.486	155.585	184.051	161.148	156.326	164.573	151.44	151.36	154.435	152.937
AC073869.20	179.141	227.184	240.84	222.908	198.3	142.621	180.713	203.781	195.584	188.383	236.383	189.354
AC073995.2	1289.26	811.537	1210.94	1259.68	1069.57	1199.68	1050.54	1021.13	1091.07	946.509	775.197	888.56
AC074117.10	975.6	562.213	617.625	650.407	616.633	638.973	1621.61	895.212	862.243	706.702	642.03	609.97
AC074138.3	209.115	157.062	147.36	185.039	179.979	131.894	308.748	359.862	271.258	229.613	275.309	281.307
AC074182.1	2626.33	3182.06	2812.52	2894.78	3222.3	3430.83	1536.26	2030	1716.29	2268.39	2731.72	2292.43
AC074286.1	158.801	234.002	228.44	211.968	185.069	234.285	81.1305	215.092	289.276	239.71	198.482	209.383
AC078819.2	928.497	1449.45	1562.93	1880.73	1612.08	2093.9	766.016	965.335	912.693	1143.4	1195.18	1183.54
AC078864.1	469.249	395.673	497.436	636.101	555.562	565.836	290.458	347.798	445.13	584.695	619.494	586.299
AC078875.1	377.185	411.255	414.447	460.22	483.296	499.526	444.912	524.237	388.374	435.762	428.963	466.123
AC078983.1	401.807	593.378	468.819	419.827	481.26	383.483	233.553	284.461	319.907	375.179	367.501	344.126
AC079337.1	527.056	610.909	612.856	551.106	653.275	834.003	357.523	420.183	409.996	578.805	466.864	548.061
AC079354.4	163.083	141.479	153.083	170.733	165.73	149.447	142.1	176.637	131.62	132.848	147.264	131.086
AC079612.1	713.325	550.526	649.103	615.062	633.936	427.365	623.755	425.461	593.777	577.122	546.764	447.914
AC079612.2	150.237	92.7833	72.0026	81.5303	68.0169	80.2109	150.229	140.444	131.62	101.716	150.337	95.5799
AC079779.4	147.025	195.045	155.944	131.181	140.284	117.267	93.3243	175.883	110.9	99.1913	88.8757	80.1027
AC079780.3	227.313	151.218	193.146	237.214	160.64	251.838	168.519	184.931	164.953	183.334	199.507	174.787
AC079811.1	305.461	181.41	158.806	138.755	159.623	222.583	322.974	224.14	319.006	158.091	242.53	242.158
AC079905.1	212.326	276.854	258.01	223.749	247.157	170.9	178.681	169.851	143.332	188.383	219.994	167.503
AC079920.1	366.48	365.481	342.906	318.843	307.209	361.055	339.233	294.263	366.753	238.027	238.432	285.859
AC079922.3	109.557	81.0962	97.7575	111.826	149.444	64.6085	172.584	86.1553	116.305	116.02	176.971	167.503
AC083799.4	520.633	350.872	330.506	380.275	398.815	448.818	461.171	313.113	317.204	394.532	434.085	380.543
AC083863.7	166.294	159.984	139.728	137.072	110.766	133.844	79.0982	96.7115	119.909	90.777	141.118	82.834
AC083871.2	123.474	145.375	149.267	143.804	95.4986	126.043	103.486	105.76	112.702	120.227	103.217	108.326
AC083873.4	422.146	426.838	392.508	397.947	434.439	501.476	298.587	408.873	300.087	354.144	379.794	355.961
AC083884.8	121.333	118.105	135.913	113.509	104.659	68.5091	66.9044	102.744	85.6749	87.4113	73.5103	60.9838
AC083899.3	102.064	105.444	132.097	130.339	143.337	104.59	56.7429	86.9094	82.9722	108.447	119.606	87.3861
AC084018.1	1851.28	1182.6	1020.16	1176.36	1203.93	1258.19	4200.6	2225.29	1520.79	955.764	1347.81	1517.66
AC084031.1	755.075	1395.89	1230.97	1034.99	1177.46	986.127	678.627	914.816	861.342	828.709	1312.99	997.811
AC084058.2	7695.19	9323.6	7829	6619.4	6573.03	8317.32	7194.18	6114.49	5890.12	5497.79	6452.2	4822.5
AC084125.1	429.64	386.907	374.384	385.324	421.208	213.807	530.269	372.68	419.005	332.267	371.599	369.618
AC084880.1	733.665	762.841	882.805	875.096	839.54	766.718	674.562	552.89	552.336	632.656	679.931	663.685
AC087071.1	443.556	609.935	406.816	439.182	504.67	468.321	420.525	320.653	345.131	357.51	337.795	315.903
AC087284.1	355.775	281.724	318.105	284.34	266.496	345.452	379.879	231.68	394.68	362.558	284.528	389.647
AC087289.1	168.435	184.332	174.068	157.268	146.391	128.968	199.004	175.883	201.89	168.188	123.704	159.31
AC087590.3	1278.55	856.337	770.247	709.314	682.792	582.414	1503.74	1231.5	1220.8	864.89	674.809	996.9
AC087632.1	120.262	154.14	258.01	232.165	228.836	238.185	111.615	118.578	168.557	157.25	102.192	160.22
AC087650.2	67.8075	44.0872	71.0487	79.8473	90.4094	94.8382	87.2274	160.803	230.718	263.27	196.433	199.368
AC087650.4	61.3845	53.8264	75.8181	89.1041	77.1775	82.1612	156.326	123.856	170.359	124.434	196.433	135.639
AC090023.1	364.339	123.949	141.636	125.29	120.945	174.801	424.589	249.022	253.241	292.72	364.428	282.217
AC090061.1	102.064	62.5917	79.6336	94.9948	71.0704	160.173	172.584	118.578	110.9	152.201	139.069	162.951
AC090377.1	1177.93	1272.2	1200.45	1099.79	1123.52	1247.47	711.144	878.623	764.947	900.23	658.42	673.7
AC090421.1	531.338	444.369	476.45	508.188	503.653	550.234	735.531	676.548	546.931	694.922	695.297	650.029
AC090510.1	1052.68	1014.11	943.854	930.637	1015.63	1182.13	952.988	1101.81	1039.72	966.703	1151.14	1164.42
AC090517.2	230.525	98.6268	134.959	164.842	163.694	130.919	310.781	190.209	255.042	317.962	243.554	296.784
AC090587.4	121.333	111.288	77.7259	125.29	128.069	66.5588	129.906	159.295	156.845	99.1913	62.2423	126.534
AC090587.5	71.019	77.2005	95.8497	94.1533	75.1418	80.2109	162.423	144.968	121.71	113.496	66.3398	113.788
AC090602.1	3619.76	3819.98	3277.06	3208.67	3304.75	3426.93	3436.46	3059.98	2403.67	2666.39	3365.8	2455.4
AC090673.1	513.14	340.159	408.724	360.919	379.476	313.272	412.396	111.038	151.44	131.166	70.4372	83.7444
AC090691.1	224.102	140.505	158.806	180.831	131.123	119.217	251.844	156.279	194.683	148.836	93.9975	175.697
AC090699.1	6107.62	7959.14	6310.41	5494.27	6280.91	5358.71	4426.19	4473	5478.41	5154.49	5968.7	4555.75
AC090937.2	14227.4	12118.8	12215	12676.8	12900.9	13577.3	13409	11520	10382	11644.4	10076.4	11804.6
AC090971.2	802.177	995.608	733.999	679.86	757.095	792.071	707.079	638.847	619.903	652.851	783.391	595.403
AC091132.4	692.985	585.587	603.317	673.97	583.044	525.855	692.853	613.211	664.047	514.856	594.909	562.628
AC091167.3	530.268	500.856	444.972	484.625	512.813	371.781	406.299	452.606	555.94	418.092	493.498	412.408
AC091167.5	487.447	478.456	554.669	461.903	519.938	398.11	345.33	341.766	516.301	479.516	402.33	426.064
AC091196.1	1934.78	2132.17	1874.85	1918.6	1890.97	1501.98	2304.47	2610.59	2008.18	2064.77	2775.77	2155.87
AC091492.2	109.557	103.496	134.005	95.8364	117.891	121.167	68.9367	101.99	109.098	171.554	108.339	120.161
AC091565.3	1353.49	2325.01	2430.01	2300.65	2525.08	2275.28	1652.1	2694.29	3094.65	2912.92	2854.65	3027.15
AC091565.4	274.416	286.593	350.537	349.138	366.244	372.756	164.455	319.899	366.753	372.655	189.263	288.59
AC091729.9	618.049	441.447	593.778	731.194	567.777	741.364	619.69	571.74	782.965	743.725	742.417	746.534
AC091736.1	519.563	609.935	508.882	523.335	500.599	558.035	514.011	464.67	517.202	604.889	522.18	561.717
AC091849.1	1060.17	950.807	903.791	822.08	795.773	782.32	1034.28	989.463	1079.36	953.24	1013.87	1007.83
AC092070.2	1234.66	1683.2	1719.36	1649.31	1688.42	2222.62	1176.54	1430.56	1381.16	1756.8	1739.12	1685.18
AC092117.1	143.814	73.3048	84.4031	80.6888	98.5521	107.515	199.004	98.9736	185.674	131.166	283.504	196.637
AC092123.1	610.556	546.63	507.928	540.166	496.528	485.874	658.304	558.168	689.272	411.361	365.453	436.989
AC092171.4	1527.98	1624.76	1447.51	1443.13	1419.71	1093.39	1798.42	1479.57	1462.24	1273.82	1433.86	1347.41
AC092279.4	498.152	264.193	351.491	306.22	344.869	332.775	627.819	458.638	287.474	285.147	277.358	376.901
AC092295.2	322.589	223.289	242.748	290.231	320.441	366.905	548.56	475.98	433.419	348.254	356.234	441.541
AC092295.7	203.762	129.792	136.867	171.574	138.248	207.956	306.716	253.546	214.502	252.331	165.703	297.694
AC092296.3	1127.61	1061.83	1085.98	907.916	904.682	990.027	806.662	751.195	723.506	747.932	753.685	819.368
AC092329.2	598.78	391.777	481.219	536.8	548.438	610.693	802.597	591.344	537.922	556.086	373.648	618.164
AC092375.4	1055.89	566.109	517.467	569.62	593.223	693.581	660.336	476.734	491.977	342.364	406.427	448.825
AC092375.5	1240.02	549.552	525.098	657.139	556.58	796.947	843.243	418.675	402.789	399.581	373.648	452.466
AC092384.2	154.519	202.836	198.869	236.372	195.247	153.347	268.102	213.584	328.915	137.897	145.215	175.697
AC092490.1	366.48	367.429	331.459	310.427	371.333	389.334	453.042	366.648	519.003	521.588	590.812	575.374
AC092490.2	191.987	176.54	160.714	179.99	165.73	190.403	203.069	132.15	203.692	224.564	186.19	249.442
AC092535.2	290.474	79.1484	74.8642	106.776	91.4272	137.745	774.145	190.963	91.9811	105.923	67.3641	163.862
AC092535.3	512.069	428.786	445.926	499.772	505.688	327.899	678.627	466.932	744.226	424.824	477.108	558.076
AC092661.2	294.756	364.507	367.707	348.296	386.601	392.259	237.618	270.135	293.781	354.985	412.573	294.963
AC092835.2	371.832	246.663	315.243	337.356	267.514	226.484	229.488	285.215	282.069	264.111	116.533	163.862
AC093081.1	126.686	158.036	143.544	106.776	112.802	131.894	79.0982	113.3	122.611	163.14	159.556	162.951
AC093081.2	137.391	125.897	154.037	105.935	144.355	100.689	115.68	138.182	117.206	137.056	201.555	152.026
AC093106.5	238.019	334.316	343.86	339.881	299.067	390.309	237.618	309.343	254.141	340.681	408.476	294.963
AC093106.7	4928.99	4663.39	4108.85	3849.92	3989.76	4869.18	4050.21	3859.24	2517.18	3400.11	3377.07	3185.56
AC093110.3	179.141	106.418	103.481	108.459	98.5521	117.267	174.616	152.509	135.224	137.056	48.9257	101.953
AC093323.3	2722.67	2600.63	2730.48	2687.76	2770.38	2976.41	3357.2	2661.86	3031.59	3101.4	3615.75	3098.16
AC093391.2	139.532	162.906	214.132	247.312	159.623	414.688	140.067	108.776	137.927	142.104	154.435	193.906
AC093484.6	118.121	157.062	144.498	118.558	147.408	154.322	109.583	120.086	187.476	125.276	155.459	142.012
AC093509.1	1977.6	2086.4	1834.78	2095.32	2230.93	2439.1	1704.94	1367.98	1030.71	1522.05	1945.02	1769.85
AC093555.1	213.397	374.246	357.214	333.149	367.262	380.558	266.07	285.969	196.484	325.535	384.916	382.364
AC093616.4	178.07	165.827	162.622	178.307	200.336	238.185	259.973	256.562	150.539	177.444	135.996	174.787
AC093642.3	372.903	347.95	548.945	438.34	491.438	499.526	587.173	276.167	473.058	289.354	416.671	529.852
AC093673.5	98.8523	53.8264	52.9248	73.115	42.5709	96.7885	237.618	250.53	148.737	148.836	146.24	201.189
AC093724.2	956.331	1376.41	1349.26	1285.76	1293.5	850.581	944.858	957.041	1156.83	1262.04	1315.03	967.767
AC093726.6	1584.72	1279.99	1472.31	1617.33	1629.38	1813.06	1706.97	2207.19	2044.21	2057.19	1566	1885.47
AC093734.11	1026.98	613.831	713.014	686.593	661.418	519.029	1428.55	997.757	1223.5	1090.39	1064.07	1147.12
AC093799.2	4531.83	4330.31	3898.04	3738.83	3867.61	4904.29	3546.2	3985.16	2868.53	3518.75	3739.69	3089.06
AC093818.1	112.769	153.166	172.161	222.066	166.747	301.57	58.7752	57.5028	128.017	82.3628	99.1193	105.595
AC093838.4	1382.39	1322.85	1279.62	1468.38	1470.6	945.17	1702.91	1212.65	1278.45	1122.37	1252.55	1340.13
AC096772.6	409.3	408.334	349.583	310.427	297.031	390.309	459.138	526.499	456.842	413.885	347.014	447.914
AC097359.2	204.833	152.192	160.714	103.41	146.391	101.664	174.616	191.717	170.359	100.874	135.996	161.13
AC097359.3	3753.57	4084.88	4082.14	4014.86	3684.4	4632.22	2885.71	3404.57	2970.33	3510.34	2689.72	2735.81
AC097523.2	441.415	549.552	464.05	479.576	469.046	579.488	270.134	379.467	283.871	339.84	305.016	360.514
AC097662.2	126.686	100.575	92.988	86.5795	98.5521	81.1861	105.518	152.509	180.268	211.943	213.848	142.922
AC097713.4	165.224	91.8093	135.913	162.318	103.641	290.844	272.167	177.391	168.557	154.726	82.7295	147.474
AC098614.2	112.769	117.131	87.2647	107.618	123.998	171.875	188.842	330.456	193.782	179.127	174.922	191.175
AC098776.1	44.2563	63.5656	111.112	134.547	88.3737	85.0867	105.518	134.412	166.755	94.1427	227.164	122.893
AC098824.6	135.25	134.662	154.991	111.826	136.212	151.397	125.841	160.803	94.6838	118.544	107.314	120.161
AC098850.1	152.378	159.01	189.33	191.771	172.854	164.074	107.55	125.364	110.9	174.078	107.314	122.893
AC099524.1	7153.51	13583.5	16227	15100.4	15172.8	11883.4	6667.82	7657.2	9568.45	8631.27	6926.48	8340.39
AC099759.1	175.929	159.984	143.544	120.241	177.944	114.341	186.81	137.428	188.376	222.881	272.236	238.517
AC099778.1	396.454	342.107	281.857	294.438	279.728	191.378	308.748	291.247	338.825	264.952	306.04	249.442
AC100748.2	377.185	309.968	373.43	386.165	405.94	488.799	451.009	467.686	453.238	545.989	569.3	609.97
AC100778.1	20224.4	21584.3	19356.7	18951.2	20269.1	22063.1	18961.2	17208.3	13459.4	16926.9	18776.3	15482.7
AC100786.1	23090.2	27851.5	22439.7	19756.6	20091	22806.1	21897.9	21115.6	16094.5	18571.9	23453.5	17771.5
AC103563.8	308.672	286.593	345.768	371.018	323.495	342.527	398.169	252.038	386.572	340.681	386.964	345.036
AC103563.9	330.082	416.125	414.447	334.832	377.44	295.719	233.553	231.68	325.312	291.037	281.455	334.111
AC103681.1	141.673	183.358	140.682	158.951	178.962	86.0618	150.229	191.717	236.124	165.664	142.142	125.624
AC103796.1	5304.74	7509.19	6954.29	7214.37	6876.35	7759.53	3086.9	4988	3022.58	4786.78	3384.24	3943.95
AC103810.3	728.312	450.212	440.202	502.297	453.778	298.645	1162.31	711.986	748.731	519.905	671.736	499.808
AC103810.4	489.588	296.333	358.168	355.029	316.37	295.719	528.237	448.836	437.923	323.852	201.555	354.141
AC103965.1	185.564	214.523	178.838	167.367	155.551	138.72	453.042	276.167	226.214	201.845	233.31	216.666
AC104073.1	187.705	190.175	282.811	296.963	275.656	269.39	217.295	258.07	338.825	350.778	309.113	355.961
AC104135.3	1659.66	1122.22	1216.67	1193.2	1214.11	1054.39	1324.9	901.244	936.116	1010.46	793.635	938.633
AC104186.1	217.679	233.028	206.5	151.378	203.39	150.422	121.777	147.23	186.575	264.111	228.189	198.458
AC104297.1	350.422	383.986	460.234	358.395	384.565	379.582	221.359	249.022	267.655	339.84	386.964	291.321
AC104307.1	147.025	158.036	141.636	161.476	130.105	148.472	129.906	159.295	124.413	146.311	91.9488	95.5799
AC104597.1	23174.8	15486.6	14816.2	13966	14628.2	14550.5	21570.7	19498.2	17928.7	13985.3	10564	14881.8
AC104650.2	661.94	251.532	237.979	217.859	202.372	161.148	721.305	193.979	209.998	134.531	186.19	131.086
AC104651.2	137.391	208.68	185.515	162.318	192.193	201.13	138.035	176.637	122.611	184.175	199.507	188.443
AC104653.1	126.686	117.131	130.19	119.399	79.2131	164.074	105.518	200.011	212.7	194.273	311.162	172.056
AC104759.1	84.9357	58.696	66.2792	76.4811	68.0169	92.8879	294.522	200.765	192.881	118.544	111.412	121.982
AC104772.1	129.897	124.923	114.927	113.509	87.3559	80.2109	115.68	86.9094	71.2606	110.971	76.5834	70.9985
AC104820.2	114.91	87.9137	110.158	125.29	109.748	130.919	101.454	166.081	108.197	144.628	164.678	109.236
AC104996.2	235.878	270.037	224.624	201.028	215.604	217.707	251.844	255.808	227.115	248.124	282.48	215.756
AC105201.1	73.1601	194.071	309.52	342.406	367.262	457.595	87.2274	199.257	227.115	333.108	290.675	403.303
AC105210.1	1012	512.543	556.576	503.138	458.868	620.445	784.307	531.023	504.589	538.416	561.105	606.328
AC105344.2	28.1987	20.7131	20.4927	23.4645	17.1249	25.6024	117.712	261.84	144.233	95.8256	159.556	66.4463
AC105765.1	94.5703	108.366	121.605	148.853	130.105	122.142	66.9044	104.252	74.8642	92.4599	71.4616	84.6548
AC106000.1	239.089	514.491	444.972	351.662	384.565	396.16	150.229	184.931	382.969	360.034	353.16	235.785
AC106782.4	301.179	180.436	174.068	211.968	166.747	189.428	215.262	137.428	177.566	86.5699	127.801	118.341
AC107883.1	2216.32	1691.96	2393.76	2454.65	2316.43	2644.86	2105.3	2486.18	2934.29	3019.79	1910.19	3058.1
AC108134.1	124.545	73.3048	102.527	144.645	101.606	139.695	138.035	101.99	122.611	92.4599	51.9987	111.968
AC108134.3	267.993	215.497	337.183	376.908	353.012	348.378	475.397	359.862	504.589	341.522	620.518	490.704
AC108488.1	271.204	253.48	291.396	363.444	326.548	317.173	357.523	353.076	440.626	376.021	343.941	402.393
AC108488.3	409.3	509.621	625.256	510.712	597.294	375.682	465.235	320.653	473.058	420.617	457.645	381.453
AC109826.1	499.223	380.09	444.018	502.297	443.6	573.638	709.111	475.226	525.31	450.908	460.718	380.543
AC109826.2	871.76	740.44	827.48	980.288	938.27	1254.29	1097.28	1122.17	1070.35	1161.91	1225.91	1098.87
AC110491.1	509.928	197.967	375.338	366.81	256.317	416.638	453.042	399.825	511.796	455.115	127.801	355.961
AC112504.1	14601	14196.1	13510.3	11998.5	11288.7	10371	9752.85	7797.45	10420.7	10268.7	5541.54	8508.81
AC113189.5	317.236	307.046	319.059	329.783	317.388	292.794	572.947	443.558	410.897	341.522	441.255	406.945
AC113607.1	81.7241	59.67	73.9103	32.7214	47.6601	52.9067	125.841	197.749	278.466	301.134	260.968	175.697
AC114772.2	2326.58	1826.36	1499.97	1389.27	1400.37	1665.81	2836.93	5530.13	4291.03	3107.29	2258.47	2874.2
AC114810.5	138.461	209.654	166.437	132.864	136.212	86.0618	127.873	213.584	187.476	151.36	125.753	142.012
AC115617.2	148.096	180.436	233.209	228.799	211.532	299.62	160.39	248.268	255.943	280.94	390.037	299.515
AC116351.3	232.666	278.802	304.751	391.215	365.226	352.278	477.429	276.921	389.275	323.011	470.962	344.126
AC116407.1	114.91	129.792	110.158	116.875	137.23	119.217	85.1951	107.268	135.224	121.91	98.0949	111.057
AC116552.1	399.666	377.168	451.649	548.581	547.42	476.122	469.3	589.836	882.963	615.828	797.732	723.773
AC116904.1	2144.6	1624.76	1667.85	1615.65	1683.33	1783.8	2117.5	1677.88	1835.21	1973.89	2031.06	1864.54
AC116914.1	948.837	947.886	736.861	857.424	919.949	1114.85	1123.7	1039.98	1156.83	865.732	1016.95	1128
AC118274.1	189.846	302.176	296.166	230.482	243.085	266.465	207.133	234.696	271.258	225.405	330.625	265.829
AC118344.2	109.557	88.8876	77.7259	84.0549	107.713	71.4345	190.875	200.765	224.412	89.9356	58.1449	135.639
AC118344.5	148.096	118.105	154.991	145.487	118.909	163.099	172.584	175.129	207.295	134.531	34.5846	159.31
AC119396.1	983.093	1233.24	1095.52	907.074	851.754	896.413	623.755	678.81	672.155	558.611	351.112	420.602
AC120114.3	82.7947	141.479	190.284	186.722	197.283	228.434	95.3566	114.054	220.809	241.393	147.264	203.92
AC121252.1	471.39	320.681	253.241	249.837	261.407	228.434	390.04	224.14	263.15	242.234	230.237	237.606
AC122108.1	1964.75	1251.75	1371.19	1672.03	1829.9	2453.73	2245.53	2002.86	2087.45	2471.18	1963.45	2531.88
AC122688.1	3697.91	4717.93	5691.34	5799.75	6040.7	6010.11	2432.5	2678.45	3928.88	4540.25	3093.32	4207.97
AC123769.1	1217.53	1215.71	1243.37	1222.65	1234.46	1468.83	952.988	1095.03	978.458	975.117	798.757	1010.56
AC124057.3	97.7818	149.271	97.7575	90.7872	122.98	84.1115	79.0982	169.097	114.503	126.117	112.436	99.2216
AC124312.1	547.396	701.484	842.742	904.55	801.88	718.935	430.686	599.638	555.039	588.061	322.43	535.315
AC124798.1	12118.5	10306.3	13827	13081.5	11171.6	12045.3	9417.52	6629.48	8263.06	8655.67	3323.8	7251.52
AC124944.2	165.224	109.34	147.36	156.427	121.962	142.621	247.779	263.348	230.718	169.03	134.972	152.026
AC125232.1	577.37	598.248	500.297	566.253	652.257	494.65	509.946	518.205	434.32	473.626	423.841	446.093
AC125603.1	191.987	214.523	139.728	118.558	109.748	95.8133	142.1	129.888	95.5847	114.337	87.8513	96.4903
AC126118.2	422.146	441.447	375.338	390.373	418.154	386.408	363.62	352.322	321.708	307.865	295.796	301.336
AC126365.4	107.416	147.323	138.775	142.962	141.301	163.099	75.0336	96.7115	113.602	125.276	172.873	124.714
AC126544.1	3308.24	3551.18	3632.86	3888.63	4194.34	4180.72	2641.83	3243.21	3073.03	3560.82	3128.15	3735.46
AC126755.1	506.716	448.264	499.343	523.335	478.207	255.738	637.981	367.402	608.192	370.972	247.651	419.691
AC127024.1	1656.44	1499.12	1484.71	1443.13	1577.47	1862.79	1696.81	1434.33	1362.24	1453.89	1502.49	1646.94
AC127496.1	180.211	123.949	166.437	131.181	116.873	82.1612	150.229	114.054	137.927	112.654	101.168	122.893
AC127496.3	1461.61	693.692	714.921	825.446	771.345	849.605	1824.84	1819.63	1405.48	1547.29	1541.42	1616.9
AC127521.1	130.968	89.8615	110.158	99.2025	106.695	107.515	245.747	191.717	228.016	174.92	179.019	180.249
AC129492.6	475.672	472.612	696.798	676.494	657.346	757.941	837.146	876.361	1131.61	936.412	854.072	880.366
AC131097.3	424.287	259.324	388.693	388.69	326.548	285.968	629.852	328.194	385.672	334.791	301.942	375.991
AC131263.3	507.787	397.62	543.222	561.204	444.618	496.601	381.911	433.001	445.13	406.312	225.115	418.781
AC131971.3	896.382	902.111	886.621	896.976	790.684	748.19	814.791	749.687	807.289	731.945	605.153	769.294
AC132186.2	381.467	307.046	320.013	359.236	324.513	425.415	591.238	679.564	515.4	597.316	629.738	515.286
AC132812.1	1897.31	1114.43	892.344	967.665	925.038	1143.13	1633.81	1133.48	1253.23	954.923	1048.7	961.394
AC132872.2	5602.34	5182.49	3817.91	3770.81	4223.86	3495.19	5639.47	4924.66	4050.5	3818.3	4313.33	4296.28
AC133528.2	408.23	236.924	199.823	253.203	237.996	180.652	402.234	179.653	228.917	273.367	315.259	243.069
AC135050.2	99.9228	108.366	118.743	135.388	134.177	95.8133	138.035	131.396	203.692	139.58	164.678	115.609
AC135457.1	324.73	306.072	391.554	444.231	415.1	352.278	587.173	409.627	600.985	354.985	434.085	384.185
AC135721.1	427.499	365.481	318.105	325.575	346.905	322.048	548.56	522.729	354.14	249.807	314.235	365.066
AC135977.1	575.229	820.302	779.786	833.861	878.218	794.997	469.3	587.574	625.309	803.466	776.221	719.221
AC135983.5	232.666	289.515	270.411	266.668	291.942	311.322	201.036	242.236	245.133	250.648	250.724	289.5
AC136007.2	4444.05	3281.4	2882.15	2775.28	2795.83	2950.08	5011.49	4099.01	3546.9	2912.92	2484.85	2937.93
AC136940.3	179.141	166.801	145.452	159.793	154.533	174.801	115.68	156.279	131.62	172.395	164.678	124.714
AC137834.1	110.628	54.8003	86.3108	117.716	100.588	101.664	176.649	206.797	332.519	298.61	218.969	376.901
AC137932.3	199.48	175.567	182.653	184.197	214.586	127.018	284.361	163.065	259.547	158.091	186.19	193.906
AC138028.1	170.576	94.7311	110.158	105.935	107.713	90.9376	327.039	193.225	245.133	291.878	240.481	303.157
AC138028.2	457.473	587.535	518.421	614.221	558.616	426.39	369.717	497.847	664.948	505.601	529.35	502.54
AC138894.4	376.114	292.437	353.399	347.455	319.423	310.347	548.56	590.59	461.346	375.179	535.496	446.093
AC138904.1	87.0767	65.5135	113.02	143.804	127.052	244.036	213.23	178.145	159.548	219.515	227.164	265.829
AC138969.2	390.031	299.254	334.321	369.335	305.174	239.161	365.653	268.627	405.491	281.781	188.239	289.5
AC138972.1	589.146	650.84	604.271	518.286	454.796	616.544	583.109	583.804	373.059	583.012	546.764	489.794
AC141586.5	266.922	180.436	255.149	256.569	230.871	197.229	229.488	196.995	240.628	170.713	108.339	152.026
AC142528.1	88.1472	104.47	73.9103	74.7981	96.5164	79.2358	154.293	128.38	128.918	88.2527	96.0462	73.7297
AC144411.1	182.352	131.74	133.051	119.399	153.515	86.0618	229.488	106.514	157.746	86.5699	119.606	71.9089
AC144521.1	118.121	127.844	125.42	114.35	147.408	128.968	77.0659	80.1232	72.1615	92.4599	85.8026	78.2819
AC144530.1	228.384	194.071	220.809	190.088	190.158	213.807	217.295	175.129	180.268	123.593	162.63	180.249
AC145098.1	624.473	274.906	318.105	289.389	297.031	268.415	459.138	276.167	331.618	196.797	198.482	239.427
AC145146.1	120.262	119.079	121.605	110.142	108.731	118.242	133.97	99.7276	75.765	116.02	152.386	76.461
AC145207.1	337.576	437.551	532.729	626.002	610.526	348.378	453.042	252.038	485.67	413.044	669.688	455.198
AC159540.1	194.128	180.436	121.605	132.022	111.784	95.8133	227.456	236.958	257.745	189.224	305.016	208.473
AC174470.1	418.935	246.663	195.054	179.148	179.979	131.894	700.982	319.899	292.88	228.771	352.136	245.8
AC215219.1	1062.31	1018.01	803.633	859.107	845.647	635.072	1322.87	1055.82	1006.39	880.877	1135.77	924.066
AC217773.3	96.7113	53.8264	55.7865	70.5904	63.9455	83.1364	160.39	131.396	124.413	110.13	170.824	86.4757
AC233309.1	238.019	145.375	236.071	249.837	218.657	212.832	152.261	169.097	190.178	172.395	127.801	189.354
AC233723.1	87.0767	64.5396	101.573	120.241	103.641	124.093	251.844	133.658	182.971	120.227	166.727	144.743
ACAA1	1999.01	2262.68	2428.1	2596.87	2534.24	1874.49	2426.41	3053.95	3255.01	2870.85	3327.9	2959.78
ACAA2	2350.13	3613.51	4138.42	4475.17	4788.76	5533.26	2999.51	4633.61	4223.47	5501.16	6021.97	5711.99
ACACA	9762.34	10068.7	10172.7	10827.9	10509	10281.3	8588.34	6450.03	7047.76	8627.9	5972.8	8175.6
ACACB	248.724	270.037	354.353	410.57	385.583	288.893	223.392	229.418	266.754	378.545	278.382	404.214
ACAD10	1835.22	1630.6	1877.71	1850.43	1654.83	1784.78	2249.6	2093.34	2591.05	2408.07	2301.49	2135.84
ACAD8	5212.68	4700.4	4856.69	4640.12	4672.73	4803.84	4655.84	4619.28	4473.92	4208.72	4199.63	4210.7
ACAD9	2336.22	3436.25	3617.6	3456.08	3248.77	3096.35	2523.96	2883.54	3541.49	3353.83	3534.82	3638.95
ACADM	7732.66	8895.08	9814.99	10211.1	11109.5	13115.1	6432.07	8645.71	9378.37	12441.2	11348.6	11875.6
ACADS	426.428	328.472	597.593	607.489	638.008	574.613	713.176	717.264	1128.01	897.706	1219.77	956.842
ACADSB	2376.9	2306.5	2719.99	2628.85	2557.65	2748.23	2050.43	2383.63	3110.87	3355.52	2689.72	3028.06
ACADVL	9369.47	8728.54	11164.7	13560.4	13621.6	13269.1	9990.63	10467.4	13687.3	14321	15815.9	16575.2
ACAP1	4346.63	5203.92	5145.72	5566.64	5300.73	4867.23	4976.94	7497.35	7530.64	5698.05	6600.73	6042.47
ACAP2	8344.99	7657.22	7972.08	8048.32	7987.83	10373.9	6171.94	7944.48	6925.24	7247.12	5386.86	6696.16
ACAP3	8096.63	6955.03	7307.22	7885.07	7921.67	4830.17	9744.72	6848.15	10242.3	7461.68	9978.04	8404.12
ACAT1	3233.3	3697.26	4144.14	4356.52	4435.57	4941.34	3456.78	3314.84	3621.67	5111.57	5749.49	5004.59
ACAT2	9792.32	5633.42	5264	8519.58	8667.75	14961	13008.6	8487.37	4219.86	7061.16	6655.02	10479.9
ACBD3	6173.99	6215.82	5745.71	5322.6	5405.57	6163.21	5192.37	6341.45	5126.16	5446.46	5225.01	5005.5
ACBD4	694.056	427.812	550.853	566.253	528.081	592.165	1058.67	944.976	1091.97	1031.49	1243.33	1335.58
ACBD5	3357.48	2845.08	3266.57	3085.8	3284.39	3507.87	3117.39	3012.48	3200.06	3570.92	2705.09	3243.83
ACBD6	4277.05	4662.42	3877.05	3835.61	3849.29	3524.45	4698.52	4525.79	4756.8	4423.29	5751.54	4531.17
ACBD7	2573.87	2456.49	2721.9	2851.02	2916.95	3303.09	2170.34	2465.07	2899.16	3220.89	3025.71	3632.58
ACCN2	1681.07	1688.07	2197.26	2155.07	1951.02	1901.79	2782.06	3467.15	4064.01	3478.36	3556.33	3496.02
ACCN3	560.242	321.655	246.564	262.46	296.013	220.633	800.565	431.493	410.897	289.354	424.866	483.421
ACD	2036.47	3171.35	3470.7	3924.81	3897.13	2903.27	2757.67	2998.15	3828.88	3690.4	4579.67	3882.95
ACER2	271.204	178.488	144.498	202.711	160.64	219.658	184.778	247.514	203.692	240.551	120.631	245.8
ACER3	907.087	731.675	773.108	870.047	830.379	842.779	790.403	920.094	983.863	923.79	731.149	892.202
ACIN1	25202.3	29936.6	27608.8	27540.8	27369.5	24196.7	23314.4	25825.9	21781.8	20951.4	18946.3	20436.3
ACLY	35127	35563.9	37444.3	40419.6	39106.3	40051.7	34231.9	31395.8	29889	33567	27783.5	32697.9
ACN9	1971.17	2579.2	2266.89	2043.14	2354.09	2456.66	2241.47	2402.48	2197.36	2840.56	2915.08	2532.79
ACO1	2153.16	2082.5	2320.31	2477.38	2389.71	2716.05	1971.17	3090.14	2628.89	3147.68	2727.63	3114.55
ACO2	6465.17	8151.98	9492.58	9420.87	9414.84	6969.66	7013.31	9208.21	9284.67	9872.37	8964.95	9813.45
ACOT13	1707.83	1892.59	1760.38	1804.99	1793.26	2163.13	1802.49	2417.56	2291.06	2868.33	2910.99	2741.27
ACOT2	1748.51	1973.42	1788.04	2251	2257.39	1774.05	1898.01	2201.92	2781.14	2252.4	2720.46	2284.24
ACOT7	8361.05	13173.5	13550.4	14390.1	15298	11563.6	8807.83	8887.75	8990.98	11591.4	13706.7	12487.4
ACOT8	1496.94	1721.18	1777.55	1874	1736.26	1647.28	1930.52	2202.67	2069.44	2183.41	2361.93	2297.9
ACOX1	3454.9	3147.97	3108.22	3137.98	2991.25	3594.66	3763.66	4191.76	3724.37	4239.01	3618.82	3984
ACOX3	1160.8	993.66	1089.8	1133.45	1123.52	923.717	1209.06	1135.74	1265.84	1193.05	1057.92	1289.15
ACP1	9888.66	9410.28	9021.36	8707.25	8932.39	9818.07	9204.13	8252.12	8454.95	9051.14	9735.27	9119.71
ACP2	1297.82	1198.18	1240.51	1250.42	1286.37	1096.32	1692.75	1782.69	1835.21	1723.99	1911.21	1924.62
ACP6	953.119	1152.41	1214.76	1162.9	1109.27	1194.81	1241.57	1122.92	1427.1	1354.6	1659.22	1370.17
ACPL2	5446.05	4967.26	6584.18	5665.94	5918.56	5562.51	3239.33	2758.38	2564.03	2613.38	2371.15	2916.08
ACRBP	187.705	118.105	135.913	156.427	127.052	133.844	178.681	110.284	153.242	147.994	161.605	165.683
ACRC	452.12	362.559	357.214	312.11	384.565	289.868	371.75	376.45	319.006	253.173	288.626	355.961
ACRV1	263.711	287.567	194.1	264.143	244.103	211.856	221.359	159.295	143.332	228.771	165.703	198.458
ACSBG1	429.64	403.464	362.938	312.952	305.174	279.142	410.363	379.467	284.772	245.6	285.553	242.158
ACSF2	619.12	421.968	550.853	742.975	639.025	874.959	755.854	680.318	913.594	1228.39	1350.89	1443.92
ACSF3	4636.74	6597.6	6313.28	6695.14	6275.83	5554.71	6468.65	6183.11	7889.19	6754.88	8269.41	6077.98
ACSL1	122.404	126.87	170.253	158.11	159.623	137.745	111.615	104.252	110.9	119.386	145.215	178.429
ACSL3	9275.26	8259.11	7437.91	8939.51	9385.33	11701.1	8897.25	7333.73	6437.86	8440.26	7564.65	9274.48
ACSL4	9743.07	9475.53	9753.94	10314.6	10630.1	14019	8795.64	8128.46	7442.35	9046.93	7511.38	8666.32
ACSS1	2686.27	3455.73	3485.96	3647.11	3469.64	3103.18	3615.3	4788.18	5242.38	5210.02	5146.14	4723.27
ACTB	358746	427588	350743	357654	358589	320769	391462	490545	400210	308464	333012	275135
ACTG1	253457	283493	220041	208001	209641	194161	265865	338856	261056	192663	210067	157648
ACTL6A	11839.1	13589.4	12555.5	11284.9	11964.5	12308.6	9844.3	10688.3	8968.46	10628	9718.88	9815.27
ACTN1	2463.61	4638.07	6062.4	7156.3	6507.89	6592.27	3296.23	8194.81	8965.76	8766.73	7925.23	8679.97
ACTN4	11731	11426.3	12006.1	13728.7	13296.9	10121.3	14748.2	15869.2	14806.2	14203.2	12291	14397.4
ACTR10	5059.59	4359.53	3886.59	3574.73	3825.88	4102.71	5094.82	5863.41	5387.42	5890.74	6130.55	5460.71
ACTR1A	12525.3	13199.8	12353.3	13088.3	13138.1	14164.3	14795	15763.6	12664.8	13593.2	13773.3	13857.6
ACTR1B	4054.39	5500.96	6404.85	6462.03	6531.3	5646.38	4999.3	4436.06	5918.94	5891.58	6050.65	5812.14
ACTR2	39502.2	43663.1	42878.6	41532.9	41952.1	55966.1	27494.8	37250	32607.8	36327.7	30895.5	33206.8
ACTR3	36237.1	34685.5	30975	30305.2	30892.3	38408.5	29100.4	39164.4	29828.6	28812.9	26749.9	24421.2
ACTR3B	893.17	1082.29	1104.11	1077.91	1096.04	961.748	950.955	869.575	984.764	974.276	1078.41	1031.5
ACTR3C	164.153	204.784	177.884	187.563	160.64	171.875	113.647	187.947	140.629	144.628	192.336	129.266
ACTR5	1790.26	1949.08	1684.07	1589.56	1686.38	1396.67	2046.37	1895.03	1802.77	1668.45	1543.47	1406.59
ACTR6	2981.73	4717.93	4612.5	4341.37	4897.67	6129.08	2469.08	4154.06	3177.53	4345.03	4141.24	3737.28
ACTR8	3940.91	4476.4	4213.77	3509.09	3754.63	3617.09	3599.04	4867.35	3972.12	3987.43	3502.04	3539.72
ACVR1	199.48	220.367	226.532	233.006	281.763	247.937	373.782	566.462	471.256	485.406	440.231	494.346
ACVR1B	2503.22	2658.09	2878.33	2828.29	2617.71	2760.9	2578.83	2384.39	2850.51	2850.66	2482.8	2805
ACVR2B	915.651	703.431	1035.43	1102.31	985.091	873.009	826.985	755.719	719.902	712.592	580.568	693.729
ACY1	123.474	139.531	154.037	208.602	197.283	127.993	123.809	85.4013	159.548	189.224	214.872	195.727
ACYP1	1083.72	1171.89	1114.6	1430.51	1322	1541.96	1331	1682.4	1229.81	1531.3	1837.46	1837.22
ACYP2	757.216	931.329	704.429	568.778	575.919	513.178	662.369	1096.53	1056.84	842.172	803.879	705.564
AD000090.2	412.512	285.62	346.722	325.575	366.244	282.067	621.723	494.077	579.363	435.762	456.621	350.499
AD000092.3	935.991	1070.6	969.609	987.02	969.823	981.251	826.985	1008.31	813.595	901.913	1112.21	846.68
AD000671.1	191.987	220.367	178.838	170.733	219.675	149.447	302.651	293.509	248.736	226.247	253.798	248.531
AD000671.3	8665.07	9737.52	9535.5	9067.42	9329.35	6423.57	10228.4	10423.7	10818.9	7810.03	6964.38	8188.34
ADA	33201.2	81627.5	106375	103910	104054	86113	40204.8	65466.6	91060.4	85313.9	106100	80656.3
ADAL	1389.89	1011.19	1153.71	1146.91	1032.93	1434.7	1566.74	1668.83	1549.62	1966.32	1628.49	1683.36
ADAM1	564.524	641.101	427.802	341.564	406.958	367.881	505.881	343.274	519.904	452.591	436.134	395.11
ADAM10	23456.3	17738.3	19064.8	18453	18155	21985	18934.8	15012.6	14137.8	15336.6	13544.9	14011.4
ADAM11	84.9357	58.696	62.4637	69.7489	52.7493	46.0806	201.036	91.4334	114.503	173.237	196.433	162.951
ADAM15	499.223	458.003	596.64	686.593	683.81	510.253	776.177	897.474	1264.94	1379	1473.81	1425.71
ADAM17	3673.28	3139.21	3273.24	3384.55	3408.57	4116.36	2851.16	2569.12	2152.32	2503.99	2045.4	2459.04
ADAM22	1277.48	1985.11	1947.34	1773.01	1762.72	2101.7	1288.32	2364.78	2158.63	2020.17	1527.08	2086.68
ADAM23	168.435	118.105	185.515	172.416	153.515	142.621	178.681	254.3	401.888	483.724	350.087	473.406
ADAM8	373.973	294.385	221.763	259.935	275.656	160.173	448.977	251.284	270.358	157.25	230.237	227.591
ADAM9	1331.01	1539.06	1837.64	1761.23	1821.76	2219.69	1160.28	1294.08	1382.06	1652.47	1416.45	1652.41
ADAMTS13	173.788	111.288	97.7575	92.4703	99.57	95.8133	245.747	211.322	331.618	227.088	334.722	278.575
ADAMTS17	22003.6	23549.7	25373.8	24183.9	22599.9	18089.3	24324.4	25879.4	33814.1	29248.8	26461	27695.1
ADAMTS3	92.4292	126.87	143.544	148.853	119.927	208.931	144.132	226.402	264.952	213.625	233.31	245.8
ADAMTS6	106.346	143.427	209.362	158.11	172.854	166.999	138.035	218.108	326.213	278.415	162.63	223.95
ADAMTSL5	148.096	132.714	190.284	214.493	214.586	135.795	105.518	170.605	219.007	217.833	120.631	195.727
ADAR	38249.7	42088.2	42574.3	41614.6	39952.1	40836.7	36611.7	43477.4	39325.8	40350.6	30733.6	37866.4
ADARB1	3378.89	2549.99	2284.06	2190.41	2180.04	2007.11	4369.29	4270.18	4505.45	3351.31	3171.17	3411.35
ADAT1	2091.07	1496.2	2225.88	2323.37	2134.23	2247.97	1997.59	1937.26	2029.8	2369.36	1413.37	2232.35
ADAT2	1715.32	1678.33	1554.34	1441.45	1454.32	1514.66	1717.13	1374.76	1567.64	1554.02	1507.61	1332.85
ADAT3	499.223	638.179	526.052	749.708	715.363	362.03	922.503	651.665	877.558	535.892	921.68	663.685
ADC	105.275	69.4092	86.3108	102.569	109.748	122.142	176.649	187.193	176.665	201.845	202.58	272.202
ADCK1	997.01	1414.39	1274.85	1023.21	1153.03	745.264	1040.38	1226.22	1441.52	1379.84	1296.6	1083.39
ADCK2	6072.3	5717.17	6562.24	7751.26	7920.66	6205.14	6293.87	4206.08	4809.95	6453.65	7196.91	7682.15
ADCK4	1916.58	1750.4	2272.62	2500.94	2507.78	1945.68	2617.44	1873.17	2060.43	1841.79	1885.6	2063.92
ADCK5	1353.49	1317	1437.01	1465.01	1505.21	969.549	1952.88	1708.04	2206.37	1755.96	2398.81	2119.45
ADCY3	2668.08	4026.45	5401.36	5489.22	5460.54	3890.13	3052.35	3072.05	4326.17	5051.83	4282.6	4730.55
ADCY7	3134.82	2435.06	2896.46	2786.22	2705.24	2595.13	3306.39	3721.25	3142.4	2870.01	2538.12	2991.64
ADCY9	133.109	97.6529	102.527	105.935	121.962	109.465	192.907	337.996	310.898	289.354	212.823	321.365
ADD1	18689.3	14055.9	13930.1	14588.7	14280.1	14208.2	19093.3	15787.7	15195.4	14536.4	13245.7	14999.2
ADD3	15183.4	10929.6	12294.1	13502.3	12681.1	19862.1	12785	11988.3	9654.94	12084.5	9640	12798.7
ADH5	11374.5	11022.1	11522.4	12059.9	11844.4	13726.5	11921.3	13106.5	12582.8	14708.9	14705.5	14036.9
ADH5P4	542.043	564.161	665.319	601.598	581.008	748.19	595.303	653.927	635.218	743.725	716.808	726.504
ADI1	7004.71	9244.72	7765.09	6871.02	7748.64	6291.93	6141.45	6761.44	6765.78	6836.5	7365.93	6403.91
ADIPOR1	7042.18	8607.77	9051.88	9281.17	9422.99	9100.36	6842.6	7419.69	7194.61	8988.03	7615.87	8674.51
ADIPOR2	14546.5	13531.9	12264.6	13122.8	13016	15405.7	13559.3	12417.3	10575.7	11885.9	9970.87	12716.8
ADK	3073.8	4787.08	4828.08	4366.62	4661.53	4889.66	2651.99	4105.8	3591.94	4816.23	5051.9	5201.24
ADM	1569.73	1086.18	1069.77	1692.22	947.431	3341.12	3304.36	1689.94	732.515	394.532	489.4	757.459
ADM2	566.665	135.636	132.097	126.973	148.426	145.546	849.34	175.129	184.773	129.483	179.019	250.352
ADNP	21213.6	19685.1	19082.9	18300.7	18491.9	19484.8	18115.8	17071.1	15299	15487.2	13520.3	14486.7
ADNP2	3507.35	3477.16	4532.37	5128.2	4960.78	5323.6	2570.7	2211.72	3032.49	3874.68	3273.61	3908.44
ADO	4204.26	4396.54	4002.96	4064.51	4064.06	3936.94	3568.56	3978.37	4687.43	4112.8	3894.37	3751.85
ADORA2A	173.788	142.453	108.25	166.525	102.623	124.093	95.3566	114.054	96.4855	64.6928	87.8513	60.9838
ADORA2B	1947.62	1365.7	1295.84	1591.24	1533.71	1790.63	2775.96	1655.26	1423.5	1550.65	1721.7	1607.8
ADPGK	5358.27	5947.99	5972.74	5513.63	5717.03	5756.57	5062.3	5597.99	5273.91	6018.63	5327.45	5549.02
ADPRHL1	152.378	103.496	102.527	100.886	126.034	55.8321	119.744	77.8612	109.098	91.6185	108.339	99.2216
ADPRHL2	3230.09	3560.91	3500.27	3541.07	3611.12	3011.52	3414.1	3302.78	3082.04	3287.36	3918.96	3594.34
ADRBK1	21523	25764.4	25502.6	28580.9	30299.9	19658.3	26281.6	27226.9	29302.5	24021.8	27883.8	23931.4
ADRBK2	3981.59	4414.07	6794.99	8730.81	6596.44	12488	3298.26	4486.58	4203.65	4613.45	3583.99	5249.49
ADRM1	7088.21	10377.4	9507.84	10017.5	10513.1	6669.31	9582.14	10039.9	9586.47	8493.27	10811.9	9310.9
ADSL	5169.86	8953.51	8234.4	7492.91	7840.25	7160.79	4724.94	5297.9	6104.53	6698.51	7850.45	5943.24
ADSS	11587.6	13762.7	12742.5	11346.3	12721.8	12666.5	9098.45	9167.49	9549.54	10805.5	10843.6	9622.26
ADSSL1	209.115	94.7311	115.881	132.022	140.284	128.968	203.069	139.69	209.097	224.564	276.333	319.544
AE000658.5	485.306	284.646	333.367	345.772	392.708	450.768	507.914	397.563	284.772	227.088	233.31	214.846
AEBP1	15676.9	28728	33342.6	33353.2	34821.2	20078.6	6281.68	5496.95	10983.8	10438.7	11373.2	9741.53
AEBP2	6136.53	6527.48	5726.64	5580.95	5835.1	7007.69	4869.23	4824.37	4732.47	4745.55	4615.52	4294.46
AEN	6471.6	7516.98	6554.61	5782.92	6309.41	4116.36	4198.57	4033.41	5509.94	4911.31	4879.81	3837.43
AES	34183.9	34363.1	32678.7	37039.1	36877.2	32490.3	38064.8	40138.6	37326.7	33906.9	42320.1	35171.5
AF003626.2	593.428	714.145	540.36	578.035	598.312	563.886	579.044	684.088	490.175	561.976	703.491	509.823
AF111169.2	206.974	308.994	218.901	234.689	204.408	204.055	253.876	219.616	268.556	232.137	271.212	229.412
AF127936.7	135.25	224.263	235.117	185.039	235.961	225.508	62.8398	196.241	216.304	183.334	109.363	273.113
AF196972.1	122.404	122.001	113.974	98.361	98.5521	58.7576	144.132	135.92	140.629	93.3013	105.265	75.5506
AF196972.4	175.929	175.567	169.299	141.279	143.337	162.124	154.293	147.23	161.35	119.386	138.045	112.878
AF205589.2	432.851	629.414	909.514	928.113	1126.57	734.538	487.591	469.948	838.82	827.867	1142.94	824.83
AF235103.2	954.189	472.612	574.7	695.85	693.989	749.165	1198.9	648.649	696.479	726.896	665.59	945.006
AF238380.5	95.6408	75.2527	147.36	96.6779	121.962	161.148	113.647	125.364	109.999	119.386	80.6808	116.52
AFAP1L2	423.217	314.837	394.416	485.466	391.69	587.29	343.297	369.664	410.897	464.371	650.225	463.391
AFF1	9085.78	8570.76	11696.1	11608	10573.1	11426.1	8671.67	7739.39	8557.65	8537.87	5843.73	8670.87
AFF2	1515.14	933.277	764.523	528.384	542.331	428.34	1038.34	786.634	563.147	569.549	409.5	493.436
AFF3	505.646	476.508	608.086	551.947	499.581	465.396	398.169	432.247	443.329	483.724	407.451	370.528
AFF4	12847.6	10648.1	11610.2	11178.8	10392	12420.8	10232.5	12050.1	11504.5	10951.1	7341.34	10321.5
AFG3L1	3563.02	3607.66	3176.9	3296.19	3333.25	2595.13	3649.85	3235.67	3432.49	2683.21	3242.88	2869.64
AFG3L2	8250.78	10145.6	10391.1	10047.8	10049	9921.44	7110.86	7709.98	9161.25	10828.2	11702	9970.96
AFMID	2779.41	3690.45	3752.09	3808.68	3905.28	3191.92	2129.69	1901.07	2712.67	3110.66	3407.8	3226.53
AFTPH	5866.76	5605.17	5270.68	4965.79	4820.31	5667.83	5409.82	5640.22	4507.25	5183.1	4106.41	4311.76
AGA	1427.35	786.215	757.846	836.386	699.078	826.202	1627.71	1273.73	1103.68	1111.43	1040.51	945.006
AGAP2	1763.49	2868.46	3040.49	3267.57	3226.38	2625.36	2432.5	4456.42	3826.17	3298.3	3394.48	3535.16
AGAP3	2594.21	4091.7	4390.24	4578.68	4570.94	3216.3	3383.62	5152.37	6122.55	5801.54	6638.63	5486.2
AGAP4	91.3587	132.714	101.573	142.121	114.838	115.316	93.3243	95.9575	97.3864	94.1427	72.4859	127.445
AGAP6	1400.59	1517.63	1317.78	1179.73	1222.25	1069.99	1188.73	1141.02	1277.55	1064.31	1035.38	1114.35
AGBL2	137.391	99.6007	106.342	148.011	94.4808	200.155	190.875	157.787	170.359	159.774	197.458	182.981
AGBL3	149.166	153.166	134.959	122.765	114.838	191.378	190.875	164.573	152.341	171.554	81.7052	142.012
AGBL5	3898.09	3253.16	3468.79	4008.12	4084.41	3963.26	4212.8	3308.05	2715.38	3108.98	3290	4067.76
AGER	974.529	694.666	751.169	774.112	703.149	681.879	1180.61	797.19	839.721	652.851	991.336	895.843
AGFG1	8037.75	8875.6	8470.96	8420.28	8670.8	8672.27	6830.4	7445.33	6512.63	7254.69	7009.45	7138.63
AGFG2	1067.66	1067.68	1349.26	1347.2	1457.37	991.002	1578.94	1102.57	1371.25	1352.92	1599.81	1574.11
AGGF1	6268.2	5843.78	5824.89	6123.74	5774.03	6920.9	6045.93	5968.21	6448.67	6477.21	6059.87	5806.67
AGK	3506.28	4716.96	5092.3	4875.74	5241.7	4804.82	3428.33	4095.24	4460.4	4773.32	4436.26	4607.64
AGL	10127.4	9348.93	9928.5	8910.9	8942.57	10317.4	8389.18	10101	10767.5	10388.2	7500.12	8750.99
AGMAT	121.333	191.149	199.823	186.722	163.694	136.77	117.712	163.819	254.141	270.001	331.649	220.308
AGPAT1	2814.74	2719.45	2968.95	3354.25	3168.36	3078.8	3231.2	3872.06	3518.07	3874.68	4303.09	4043.18
AGPAT2	680.139	1057.94	1095.52	1230.22	1211.05	868.133	993.634	1042.24	1406.38	1222.5	1789.31	1321.92
AGPAT3	10529.9	9585.59	9915.15	10174.9	9917.66	9175.45	10468.2	8999.35	9876.56	8516.83	7688.6	8363.15
AGPAT4	437.133	327.498	258.01	269.192	272.603	306.446	495.72	485.782	406.392	303.658	223.067	383.274
AGPAT5	8973.38	10745.5	10281.4	9568.98	10349.2	10713.3	5198.46	4256.6	5416.25	6159.99	5661.39	5438.86
AGPAT6	8519.48	8955.46	7762.23	7483.66	7747.62	6843.86	8513.15	8828.94	7990.09	8255.15	8396.43	7923.41
AGPHD1	236.948	221.341	327.644	344.089	315.352	385.433	388.008	395.301	540.625	614.986	754.709	635.462
AGPS	13530.5	14963.6	14718	13899.5	14504	16089.3	9385	10989.9	11803.6	12877.1	10524	10572.7
AGRN	1863.05	1264.41	2505.36	3427.47	2865.04	2406.92	2351.21	1646.96	2779.34	2614.22	2958.11	3294.81
AGTPBP1	2553.53	2130.23	2761.96	2751.72	2550.53	3585.88	2546.31	2124.25	2490.15	2758.1	2533	2937.93
AGTRAP	347.211	420.995	520.329	565.412	594.24	510.253	501.817	568.724	606.39	677.252	832.561	729.235
AGXT2L2	3361.77	2433.11	2695.19	2463.91	2543.4	2368.89	4210.77	3795.15	4364.91	3307.55	3279.76	3389.5
AHCTF1	7422.21	8079.91	8678.91	8596.16	8257.56	9184.23	5397.63	5975	6290.11	6961.87	5718.76	6860.04
AHCY	13938.4	21226.9	21419	20604	20623.3	17251.7	13169.1	14529.3	14843.2	17958.5	19471.8	16224.7
AHCYL1	7414.72	8709.06	11165.7	11114.9	10473.4	12885.9	6942.18	8887	10588.3	11477.8	10133.7	12021.2
AHCYL2	1200.41	1387.12	1215.71	1030.78	1094	951.996	1107.44	1984.01	1749.62	1529.62	1247.43	1564.09
AHDC1	2381.18	3716.74	3977.21	4280.78	4074.24	2914.98	4224.99	7516.2	6950.46	4625.23	4359.43	4276.25
AHI1	3004.22	2643.48	2531.12	2416.78	2549.51	3001.76	2784.09	3560.65	3208.16	3648.33	3413.95	3354.9
AHNAK	397.524	76.2266	61.5098	46.1859	24.2498	30.4782	560.754	182.669	64.9544	34.4014	25.3654	50.0587
AHRR	1077.3	1673.46	1656.41	1431.35	1453.3	1094.37	768.048	1748	2010.88	1511.95	1463.57	1476.69
AHSA1	20655.8	26280.5	20137	19784.3	21414.2	18821.6	15660.7	19830	14466.6	16116.6	18037.7	14778.9
AHSA2	5211.61	3424.57	3808.37	4013.17	3894.08	4233.38	6942.18	6123.54	5109.94	4001.73	4379.92	5252.23
AIDA	855.703	660.579	837.973	777.478	841.576	1046.59	889.986	776.078	630.714	811.88	710.662	877.635
AIF1	4536.11	4933.17	5284.99	5302.4	5342.47	6870.19	3436.46	2514.83	2105.47	3530.53	3891.3	3665.36
AIFM1	5933.13	6556.69	6583.23	6277.74	6576.09	6265.6	6275.58	5906.38	5632.46	6554.62	6784.09	6392.08
AIFM2	166.294	156.088	154.037	162.318	122.98	100.689	140.067	113.3	135.224	104.24	107.314	110.147
AIG1	626.614	710.249	971.517	1115.77	1129.62	1447.37	635.949	798.698	949.629	1231.75	1509.66	1462.13
AIM1	5195.55	2177.95	1887.25	2195.46	2144.41	2774.55	8952.12	8283.79	4953.19	4456.1	3306.39	4095.08
AIMP1	7471.45	8915.53	8056.98	7574.54	8172.06	8294.89	5743.12	6581.98	5750.48	7157.93	7652.75	6473.1
AIMP2	2968.89	4168.64	3642.4	3212.03	3403.48	2561.97	2538.18	2420.58	2958.62	2981.92	3292.05	2469.06
AIP	8159.79	11644.5	11433.7	11509.6	12215.9	9135.47	9378.91	11703.2	10529.7	11317.9	13394.3	11036.2
AJ003147.3	363.268	178.488	170.253	178.307	149.444	131.894	524.172	236.204	250.538	206.894	183.117	202.1
AK1	111.698	56.7482	72.0026	77.3227	91.4272	65.5836	184.778	86.9094	140.629	130.324	146.24	138.37
AK2	14245.6	20654.2	20788.5	19701.9	20196.8	19007.9	10756.8	11710	12840.5	16937.8	16601.6	15347
AK3	3943.05	4584.51	5847.78	7439.05	5921.62	10413.9	4233.12	4430.78	4381.12	5214.23	5178.92	6695.25
AKAP1	12156	16102.1	12857.9	11175.5	11276.5	8957.99	9013.09	8580.87	9755.84	9276.64	8459.94	7729.49
AKAP10	4032.98	4169.62	3712.03	3414.84	3557.17	4013.97	3284.04	3420.4	3315.37	3012.21	2909.96	2997.1
AKAP11	7002.57	5365.59	6494.51	5851.92	5768.94	6772.68	4700.55	4676.59	6003.63	6112.03	4458.79	5631.87
AKAP12	3973.03	5033.48	6358.11	6810.43	6369.47	6420.65	4334.74	5058.87	5510.84	6932.42	5128.72	5980.57
AKAP13	10642.3	10545.9	10329.1	8836	8583.27	8237.35	11435.6	13401.3	11789.2	10363.8	6856.82	8853.87
AKAP5	576.3	596.3	752.123	886.878	943.36	1306.95	483.526	546.857	551.436	1020.55	735.247	851.232
AKAP6	384.678	288.541	402.047	282.657	272.603	249.887	318.91	554.398	646.93	593.109	455.596	526.211
AKAP8	6333.5	7510.16	6815.02	6288.68	6698.23	5262.17	5734.99	6175.57	6731.55	5872.22	6031.19	5498.04
AKAP8L	7235.94	7312.46	5084.67	5742.52	5758.76	4823.35	8318.05	8810.84	7740.55	6223.1	7963.13	6529.55
AKAP9	8330	6984.25	6753.97	5917.56	6211.7	6436.25	6247.13	7463.42	6382.9	6109.51	3686.43	6258.24
AKD1	306.531	163.879	134.005	159.793	165.73	164.074	341.265	380.221	227.115	243.075	213.848	294.963
AKIRIN1	13560.5	14148.4	12014.6	12680.1	13379.3	13024.4	9899.18	10423.7	9763.05	9683.89	8735.49	9139.74
AKIRIN2	1685.35	1872.14	1591.54	1810.88	1984.61	1809.15	2060.59	1800.78	1749.62	1520.36	1718.63	1676.08
AKNA	12737.3	8642.83	6206.44	6908.89	6250.38	6468.43	14240.2	13048.4	8859.45	6330.8	5639.88	6118.95
AKR1A1	5227.66	5705.49	5431.89	5203.94	5286.48	4624.42	5405.76	4749.73	5103.64	5380.83	6689.85	5228.55
AKR1B1	5582	7329.01	8919.29	10004.9	9957.35	8731.75	6135.35	7059.27	7323.43	9439.88	10974.7	9978.24
AKR1C1	89.2177	47.009	35.7549	42.8198	33.4103	50.9564	148.196	163.819	114.503	132.007	167.751	111.057
AKR1C3	3852.06	3595	3583.26	3674.88	3813.67	4904.29	5535.83	7865.31	5126.16	5359.8	5272.13	5955.07
AKR7A2	2883.25	3783.94	4754.63	5386.56	5354.68	4476.19	3867.31	4359.15	5699.13	6259.28	7713.18	6635.16
AKR7A3	87.0767	93.7572	88.2186	100.044	63.9455	76.3103	123.809	81.6313	159.548	116.861	174.922	135.639
AKT1	10675.5	13003.1	14169.5	15452.1	15134.1	12867.4	11760.8	12284.6	13781.9	14538.1	14537.5	14665.1
AKT1S1	1948.69	2238.33	2086.61	2047.35	2371.39	1493.21	2643.86	2499.75	2649.61	1963.79	2455.15	2113.99
AKT2	11735.3	12036	12235	12343.5	12650.6	9439.71	14579.6	13755.7	14828.8	12702.1	13172	12795.1
AKT3	3313.59	2100.03	2331.76	2521.13	2631.96	3158.76	2536.15	2762.9	2453.22	3013.05	2117.11	2959.78
AKTIP	863.196	707.327	775.016	724.462	795.773	877.885	955.02	951.009	660.443	791.686	736.271	820.278
AL008732.2	426.428	222.315	245.61	238.055	203.39	276.216	621.723	441.296	403.689	386.118	371.599	352.32
AL009179.1	168.435	159.984	219.855	233.006	263.442	306.446	392.073	410.381	493.779	370.131	416.671	385.095
AL021807.1	114.91	145.375	221.763	215.334	176.926	231.359	66.9044	62.0269	48.7383	73.1071	85.8026	86.4757
AL022069.1	221.961	90.8354	113.974	144.645	133.159	172.85	160.39	135.166	154.143	163.14	174.922	174.787
AL031123.2	3813.52	2171.13	2683.74	3087.49	2882.35	3287.48	6458.49	3832.09	4112.66	3963.03	3647.5	3915.72
AL031670.1	3293.25	2053.29	1881.52	1748.61	1700.63	1992.48	4245.31	2961.21	2194.66	2185.09	1933.75	2315.2
AL031714.1	681.21	573.9	568.977	546.898	627.829	468.321	635.949	498.601	615.399	486.248	378.769	531.673
AL031985.1	228.384	128.818	121.605	69.7489	77.1775	83.1364	270.134	192.471	126.215	86.5699	134.972	88.2965
AL033532.1	231.595	146.349	245.61	294.438	246.139	284.993	239.65	196.995	235.223	344.888	371.599	423.333
AL035461.1	105.275	95.705	116.835	122.765	145.373	111.416	133.97	101.236	89.2784	127.8	206.677	162.951
AL035661.3	103.134	93.7572	85.357	98.361	86.338	77.2855	105.518	157.033	156.845	154.726	84.7782	135.639
AL049757.3	5436.41	6025.91	4707.89	4866.49	4655.42	5699.03	5141.56	4989.5	3235.19	4095.13	5138.97	3585.24
AL049829.2	699.408	554.422	803.633	765.697	665.489	774.519	810.727	541.579	741.524	805.99	612.323	790.234
AL049840.1	380.396	223.289	218.901	238.055	242.068	225.508	400.202	170.605	265.853	220.357	243.554	205.741
AL049869.1	198.41	161.932	224.624	330.624	290.924	175.776	231.521	198.503	284.772	176.603	152.386	168.414
AL078611.2	337.576	296.333	378.2	407.204	389.654	513.178	410.363	331.21	464.049	577.963	613.348	535.315
AL096700.1	763.639	359.638	320.967	275.083	289.906	267.44	1020.05	1134.23	1153.23	1002.04	777.245	874.903
AL109936.1	104.205	77.2005	104.435	95.8364	66.9991	250.862	302.651	176.637	99.1882	77.3142	45.8526	125.624
AL110118.1	4501.86	4386.8	3938.1	4179.8	4056.93	4160.24	5434.21	6618.93	6052.28	5553.32	6398.93	5430.67
AL110502.1	256.217	195.045	275.18	253.203	256.317	218.682	221.359	146.476	240.628	176.603	110.387	174.787
AL117209.2	115.98	175.567	147.36	163.159	147.408	134.819	150.229	123.102	160.449	151.36	174.922	153.847
AL117352.3	531.338	496.96	479.312	418.985	461.921	642.873	457.106	640.355	553.237	504.759	529.35	523.48
AL121673.2	160.942	163.879	162.622	190.93	148.426	109.465	361.588	270.135	267.655	147.994	156.483	162.041
AL122007.1	733.665	644.022	528.914	434.974	470.064	584.364	625.787	499.355	633.417	541.782	492.473	529.852
AL132777.2	128.827	188.227	139.728	178.307	143.337	229.409	99.4212	111.038	92.882	126.117	161.605	139.28
AL132780.10	233.737	374.246	349.583	330.624	346.905	269.39	199.004	223.386	218.106	243.917	232.286	243.069
AL132800.1	536.691	514.491	511.744	521.652	505.688	642.873	755.854	761.751	601.885	772.333	564.178	697.371
AL133216.2	334.364	273.932	278.042	321.367	294.995	188.453	459.138	368.91	415.401	308.707	389.013	394.199
AL133368.1	193.057	213.549	235.117	230.482	195.247	297.67	176.649	196.241	182.971	307.024	261.992	290.411
AL133493.2	393.242	234.002	256.102	284.34	234.943	225.508	398.169	328.194	343.33	246.441	228.189	317.724
AL135752.1	266.922	295.359	170.253	172.416	185.069	257.688	225.424	239.974	174.863	149.677	191.312	234.875
AL135999.1	749.722	776.476	965.793	849.009	850.736	843.755	816.823	1233.01	1189.27	934.729	897.095	1123.45
AL136040.1	160.942	120.053	83.4492	94.9948	111.784	136.77	223.392	144.214	159.548	148.836	162.63	143.832
AL136115.1	221.961	189.201	217.947	208.602	183.033	181.627	182.746	193.225	235.223	166.505	157.508	126.534
AL136219.2	1472.32	1330.64	1297.75	1439.76	1413.6	1515.63	1367.58	1352.9	1161.34	1321.79	1025.14	1221.78
AL136304.2	942.414	762.841	775.97	849.85	807.987	875.935	847.308	665.238	709.992	755.505	881.73	782.04
AL136419.1	407.159	336.263	406.816	369.335	330.62	533.656	314.845	275.413	331.618	342.364	233.31	323.186
AL136981.3	247.653	202.836	168.345	185.88	205.425	210.881	223.392	227.156	210.899	146.311	64.2911	179.339
AL137247.2	405.018	327.498	444.972	451.805	448.689	598.992	820.888	748.179	661.344	604.889	591.836	589.941
AL137798.1	174.858	208.68	167.391	200.186	195.247	123.118	257.941	215.846	236.124	132.007	214.872	233.964
AL138756.2	205.903	182.384	196.008	139.596	152.498	151.397	196.972	146.476	127.116	153.043	116.533	135.639
AL138955.2	209.115	133.688	216.993	223.749	235.961	323.999	371.75	404.349	450.536	433.238	513.985	423.333
AL139044.2	242.301	267.115	312.382	358.395	333.673	227.459	247.779	249.022	332.519	264.111	223.067	275.844
AL139089.1	916.722	823.224	474.542	419.827	493.474	438.092	755.854	502.371	579.363	486.248	442.28	475.227
AL139092.1	614.838	577.796	514.605	420.668	442.582	481.973	589.206	597.376	561.345	357.51	405.403	387.826
AL139300.2	490.659	417.099	461.188	402.996	384.565	469.296	526.204	509.157	729.812	365.924	221.018	461.571
AL157687.1	351.493	385.933	373.43	298.646	313.316	252.813	211.198	225.648	296.483	243.917	139.069	194.816
AL157687.2	181.282	171.671	179.792	158.951	150.462	126.043	136.003	93.6955	155.043	150.518	103.217	131.997
AL159974.2	348.281	271.011	354.353	296.121	283.799	306.446	215.262	226.402	301.889	211.943	187.214	168.414
AL160400.1	154.519	193.097	163.576	158.11	138.248	198.204	249.811	318.391	269.457	213.625	157.508	207.562
AL161662.1	614.838	494.039	531.775	484.625	449.707	413.713	430.686	549.12	444.23	447.542	274.285	391.468
AL161915.1	231.595	245.689	183.607	217.859	179.979	169.925	239.65	307.081	294.682	290.195	358.282	285.859
AL162151.1	31977.6	27105.4	23166.5	21292.4	20076.7	27666.3	29773	24204	17197.2	18334.6	21660.9	17275.3
AL162151.3	5301.53	5443.5	4763.21	4959.9	4970.95	3867.7	8238.79	5185.55	3321.68	3095.51	3806.28	3168.26
AL162311.2	78.5126	142.453	115.881	126.132	113.82	98.7388	79.0982	87.6634	119.008	98.3499	127.801	99.2216
AL163953.2	179.141	47.9829	48.1554	56.2843	48.6779	86.0618	304.684	102.744	109.098	94.9842	89.9	116.52
AL163953.3	705.831	603.118	646.242	697.533	679.739	605.818	932.665	1067.88	1302.78	1171.17	1114.26	1068.82
AL353805.1	236.948	263.219	260.872	270.875	237.996	262.564	357.523	310.097	499.184	384.435	450.475	359.603
AL354696.2	94.5703	85.9658	87.2647	59.6505	92.4451	77.2855	105.518	135.92	131.62	144.628	141.118	176.608
AL355488.1	588.075	576.822	567.069	530.067	593.223	978.325	963.149	789.65	738.821	463.529	729.1	952.29
AL355922.2	189.846	205.758	208.408	211.126	220.693	249.887	190.875	230.172	223.511	227.93	232.286	251.263
AL355999.1	327.941	313.863	259.918	307.903	290.924	283.042	268.102	247.514	191.079	240.551	176.971	209.383
AL356017.3	180.211	125.897	121.605	109.301	115.855	186.502	347.362	184.177	205.493	104.24	153.41	139.28
AL356107.2	80.6536	61.6178	72.9564	79.0057	70.0526	56.8073	168.519	106.514	152.341	66.3756	73.5103	95.5799
AL356356.4	318.307	255.428	254.195	187.563	260.389	210.881	257.941	159.295	183.872	163.14	125.753	194.816
AL356356.5	139.532	130.766	92.0342	133.705	90.4094	78.2606	85.1951	68.813	99.1882	52.9128	18.1949	74.6402
AL356585.2	476.742	478.456	455.465	523.335	571.848	501.476	497.752	408.119	482.968	425.665	487.352	454.287
AL356915.2	114.91	121.027	126.374	132.022	112.802	141.645	278.264	159.295	150.539	116.861	85.8026	158.399
AL358073.1	117.051	128.818	96.8036	100.044	105.677	116.292	192.907	175.883	121.71	116.861	122.68	123.803
AL358933.2	685.492	535.917	571.839	539.324	560.652	714.059	1290.35	1362.7	913.594	974.276	1308.89	1107.06
AL359643.2	282.98	233.028	298.073	266.668	273.621	209.906	203.069	232.434	333.42	314.597	212.823	218.487
AL359758.1	615.908	712.197	708.244	695.008	692.971	596.066	572.947	653.173	682.966	727.738	512.961	521.659
AL365277.2	248.724	204.784	174.068	226.274	199.318	162.124	355.491	292.001	264.952	159.774	179.019	231.233
AL365502.1	250.865	216.471	231.301	211.968	225.782	174.801	292.49	248.268	351.438	223.723	258.919	287.68
AL365502.2	87.0767	140.505	86.3108	90.7872	100.588	69.4842	148.196	126.872	146.035	81.5213	112.436	103.774
AL390877.2	323.659	295.359	245.61	238.055	284.817	298.645	196.972	278.429	202.791	211.943	172.873	169.324
AL391261.2	2804.03	4233.89	4726.01	4696.5	4350.07	3725.33	2635.73	2964.98	3100.06	3510.34	3832.91	3247.47
AL445885.1	165.224	103.496	150.221	158.11	159.623	268.415	231.521	195.487	173.061	199.321	132.923	116.52
AL445928.1	140.602	113.236	111.112	90.7872	110.766	133.844	138.035	126.118	164.953	140.421	83.7539	134.728
AL449305.2	156.66	137.584	173.114	126.132	130.105	214.782	190.875	138.936	244.232	213.625	197.458	268.561
AL450226.1	171.647	125.897	230.348	216.176	249.192	291.819	426.622	206.043	246.934	275.891	351.112	333.201
AL450992.2	263.711	402.49	469.773	642.833	558.616	639.948	186.81	264.856	246.033	310.39	187.214	335.022
AL512310.5	199.48	243.741	250.379	286.864	244.103	236.235	245.747	372.68	423.509	307.865	253.798	267.65
AL513534.3	414.653	400.542	411.586	349.138	364.208	531.706	304.684	347.044	335.222	354.144	436.134	420.602
AL590431.4	143.814	161.932	136.867	174.099	173.872	176.751	133.97	130.642	130.719	97.5084	121.655	142.922
AL590710.1	244.442	165.827	173.114	160.634	173.872	134.819	327.039	199.257	303.69	175.761	191.312	184.802
AL590762.11	141.673	176.54	171.207	181.673	161.658	167.975	127.873	108.022	143.332	135.373	143.167	184.802
AL590822.1	418.935	438.525	333.367	452.646	518.92	281.092	546.527	366.648	528.012	445.859	581.593	467.944
AL591845.1	152.378	114.21	156.898	158.11	130.105	179.676	221.359	98.9736	89.2784	154.726	98.0949	192.995
AL592183.4	1503.36	1264.41	1224.3	1326.16	1397.32	1540.01	1487.48	1521.04	1014.49	1165.28	1068.16	1190.82
AL592188.17	3609.05	7033.92	7138.39	5937.76	5669.19	4842.85	3212.91	5514.3	1475.75	5813.32	2005.45	5099.27
AL592307.2	1037.69	1163.12	961.024	947.468	916.896	1078.77	1225.32	1252.61	1272.15	1189.68	1160.36	1344.68
AL604028.1	269.063	253.48	241.794	234.689	262.424	345.452	255.908	304.819	313.6	338.998	274.285	293.142
AL663074.1	3095.21	1856.55	1782.32	1725.04	1862.47	2334.76	2773.93	1661.29	1454.13	1420.23	1131.67	1294.61
AL669918.1	4167.86	4175.46	4522.83	4731	4791.81	5346.03	4086.8	4185.73	3947.79	5577.73	4916.68	5212.17
AL671710.1	189.846	146.349	151.175	157.268	156.569	133.844	318.91	231.68	262.25	197.638	214.872	230.323
AL731563.2	143.814	292.437	330.506	381.116	230.871	556.085	131.938	126.872	151.44	174.078	241.505	243.979
AL773603.1	149.166	92.7833	136.867	121.082	97.5343	112.391	146.164	132.15	116.305	110.971	64.2911	132.907
AL844908.5	410.371	370.351	413.494	381.116	403.904	416.638	570.915	640.355	423.509	394.532	450.475	414.229
AL928654.1	312.954	229.132	276.134	392.898	343.852	329.85	325.007	229.418	394.68	455.957	319.357	486.152
ALAD	2616.69	2339.62	2336.53	2357.88	2310.32	2207.99	2784.09	2554.79	2533.4	2559.52	2294.32	2726.71
ALAS1	3351.06	4439.39	5328.87	5755.99	5710.92	5934.05	3716.92	4847.75	4415.36	5448.15	5723.88	5983.3
ALCAM	1023.77	922.564	787.417	737.085	844.629	786.221	1450.9	1794.75	1502.78	1402.56	1149.09	1080.66
ALDH16A1	2984.95	4259.22	5099.93	5596.94	5607.1	3499.09	3920.15	4671.31	7378.39	6066.59	8126	6873.69
ALDH18A1	11739.6	16383.6	15322.7	14497.8	15009.9	13031.2	10011	10910	12922.5	14409.3	13966.9	12516.5
ALDH1B1	1331.01	1994.85	2173.41	1925.33	2004.97	1503.93	963.149	1260.91	1720.79	1911.63	1774.97	1489.44
ALDH1L1	110.628	115.183	114.927	98.361	117.891	63.6333	83.1628	56.7488	97.3864	171.554	173.898	153.847
ALDH2	249.794	115.183	91.0803	81.5303	60.892	103.615	286.393	166.835	223.511	213.625	202.58	234.875
ALDH3A2	4093.99	4815.32	4761.3	4590.47	5064.6	4673.17	3712.85	4051.51	4511.75	5093.06	4453.67	4238.01
ALDH3B2	126.686	271.985	451.649	478.734	514.849	259.639	127.873	157.787	537.922	576.281	677.882	459.75
ALDH4A1	1086.93	1161.17	1383.6	1239.48	1407.49	1096.32	1755.75	1564.02	1815.39	1795.51	1952.19	1864.54
ALDH5A1	16571.9	13041.1	12037.5	10400.4	10606.7	8874.13	11736.4	9625.18	11381.9	10759.2	10210.6	8903.94
ALDH6A1	512.069	498.908	853.235	902.867	932.163	1101.19	507.914	796.436	1093.77	1196.41	740.368	1117.99
ALDH9A1	4293.11	4961.41	4743.18	4570.27	4738.89	4828.22	4174.18	5055.86	4281.12	4814.55	4511.04	4621.3
ALDOA	64605.6	73954.9	86440.6	109259	94638.6	110641	69474	52632.6	54678.8	59353.3	74536.3	71526.6
ALDOAP2	153.448	167.775	201.731	241.422	216.622	223.558	123.809	122.348	135.224	156.408	161.605	140.191
ALDOC	2995.65	760.893	796.956	1854.64	801.88	3719.48	3639.69	797.944	481.166	550.196	777.245	1213.58
ALG1	2199.19	2171.13	2278.34	2193.78	2198.36	1563.42	1908.17	1487.11	1584.76	1723.99	1861.02	1554.08
ALG10	855.703	729.727	871.359	866.681	830.379	1018.31	861.534	891.442	820.802	919.583	767.002	789.324
ALG10B	3725.74	2434.09	2542.57	2327.58	2483.35	2986.16	3084.87	3087.13	2774.83	2820.37	1905.07	2850.53
ALG11	185.564	170.697	139.728	110.984	116.873	111.416	129.906	133.658	145.134	98.3499	55.0718	111.057
ALG12	1067.66	1079.36	1130.82	1277.35	1208	1012.46	1524.06	1658.27	1678.45	1421.07	1438.98	1506.74
ALG13	3275.05	3250.23	3351.46	3120.31	3067.59	3479.59	2448.76	2981.57	3220.78	3283.15	2951.96	3180.1
ALG14	744.37	721.936	549.899	562.887	594.24	580.464	950.955	1174.95	809.09	922.107	874.559	866.71
ALG1L	386.819	223.289	240.84	261.618	296.013	274.266	442.88	252.792	240.628	313.755	342.917	329.559
ALG2	2206.69	1876.03	1777.55	1640.05	1722.01	1968.1	2286.18	2442.45	2170.34	1916.67	1856.92	1860.89
ALG3	3990.15	5332.48	4633.48	4161.28	4267.63	3061.25	3875.44	3382.7	3830.68	3708.07	4170.95	3065.39
ALG5	2903.59	3561.89	3255.12	3100.11	3396.35	3929.13	2554.44	2548.76	2591.95	3246.97	3583.99	3122.74
ALG6	3859.55	3436.25	3078.65	3052.98	3086.93	3486.42	2999.51	3020.78	3048.71	3684.51	3468.24	3530.61
ALG8	3519.13	3805.37	3143.51	3101.79	3390.25	3374.27	3066.58	3057.72	2647.81	3356.36	3567.6	3455.96
ALKBH1	1858.77	2271.44	2087.56	2085.22	2164.77	2217.74	1656.16	1837.73	1592.87	1729.04	1533.22	1750.73
ALKBH2	2314.81	2819.76	2349.88	2148.34	2197.34	1547.81	2084.98	2287.12	2435.2	2394.61	3049.27	2234.17
ALKBH4	1276.41	1657.87	1478.98	1482.68	1536.76	1148.98	1389.93	1389.09	1500.07	1380.69	1712.49	1412.96
ALKBH5	15223	19645.2	18602.2	20398.7	19486.4	17972.3	15366.1	16223.5	17444	16082.1	17621.8	17376.4
ALKBH6	655.517	751.154	705.383	928.954	898.575	746.239	1044.44	986.447	1220.8	1071.88	1240.26	1279.13
ALKBH7	2240.94	1824.41	1803.3	2124.77	2187.16	1506.86	3495.4	2376.85	2518.98	2024.38	3438.53	2221.42
ALKBH8	3984.8	4066.38	3521.25	2962.1	3231.46	3362.57	3271.84	3119.55	3091.95	3411.05	2607.78	2457.22
ALMS1	7580.64	6267.44	6808.34	6393.03	5748.58	6547.42	5558.18	4525.03	4791.93	4659.73	2891.52	4154.25
ALOX12	167.365	120.053	119.697	128.656	135.194	99.7139	227.456	175.883	188.376	137.056	105.265	137.459
ALOX12B	76.3716	78.1744	73.9103	93.3118	108.731	53.8818	150.229	114.054	170.359	153.884	107.314	117.43
ALOX5AP	1448.76	1267.33	933.361	1116.62	974.913	1387.89	1717.13	1970.43	1157.74	1336.93	1526.05	1368.35
ALPK1	611.626	548.578	665.319	647.041	522.992	748.19	534.334	794.928	810.892	896.864	687.102	932.26
ALS2	3540.54	2497.39	2436.68	2378.92	2186.14	2934.48	2747.51	3041.13	2374.84	2300.37	2040.28	2684.83
ALS2CR4	6551.88	5968.45	5905.01	5987.41	6267.68	7523.54	6452.39	6836.08	6318.94	7982.52	7461.19	7797.77
ALS2CR8	988.446	590.457	742.584	779.161	762.184	954.922	837.146	820.564	1103.68	1014.66	908.363	903.127
ALX3	412.512	384.959	423.986	383.641	386.601	347.402	526.204	434.509	601.885	461.847	521.155	434.258
AMACR	134.179	117.131	156.898	188.405	152.498	151.397	174.616	211.322	226.214	189.224	202.58	197.547
AMBRA1	5472.81	6230.43	6525.04	6128.79	6137.4	5504	5527.7	6276.6	5764.89	5728.34	5157.41	5762.97
AMD1	13661.1	13173.5	11438.5	10497.2	11222.5	12193.5	7982.72	6837.59	7461.27	8816.38	8396.43	7714.01
AMDHD1	99.9228	99.6007	97.7575	132.864	91.4272	107.515	95.3566	133.658	182.971	176.603	205.653	176.608
AMDHD2	722.959	539.813	796.956	944.102	911.807	810.599	1066.8	827.35	1186.56	1054.21	1548.59	1162.6
AMFR	5709.39	5654.84	6061.45	6622.77	6796.96	6748.3	5767.51	5291.86	5555.89	6720.38	6381.52	6990.23
AMH	2274.13	1553.66	1518.09	1791.53	1976.47	980.276	2812.54	846.955	1384.76	891.816	1559.86	1382.92
AMICA1	554.889	379.116	261.826	228.799	252.246	323.024	1152.15	1281.27	1413.59	1364.7	1574.2	1156.22
AMIGO1	543.114	589.483	592.824	530.909	459.885	433.216	595.303	855.249	1125.3	1242.69	1022.07	1158.96
AMMECR1	3224.74	3445.02	3359.09	3343.31	3310.86	3585.88	2759.7	3000.42	2723.48	2909.56	2248.23	2494.55
AMMECR1L	9545.03	9146.35	8304.03	7890.96	8185.29	7691.27	7860.78	8243.83	7148.66	7711.58	6242.2	7422.68
AMN	220.89	371.325	345.768	419.827	353.012	225.508	361.588	327.44	602.786	415.568	678.907	383.274
AMN1	823.587	572.926	489.804	424.876	477.189	535.607	717.241	652.419	533.418	471.102	369.55	448.825
AMOT	184.493	118.105	144.498	211.968	224.764	271.341	174.616	184.931	138.827	160.616	173.898	192.995
AMOTL1	2229.17	2601.6	3139.7	3317.23	2749.01	3109.03	2688.57	2519.36	2467.63	2518.3	1989.06	2735.81
AMPD2	4069.37	5086.07	4092.63	3615.13	3816.72	2601.95	3320.62	3516.92	3869.42	3029.04	3162.98	2783.15
AMPD3	798.966	711.223	693.936	848.167	597.294	1200.66	766.016	897.474	732.515	593.951	505.79	657.312
AMT	287.262	134.662	174.068	137.072	155.551	178.701	420.525	285.969	354.14	263.27	398.232	304.067
AMY2B	711.184	388.855	382.969	324.733	309.245	426.39	1107.44	702.938	620.804	476.151	552.911	554.434
AMZ1	730.453	312.889	158.806	189.247	151.48	246.962	2706.86	2843.58	1316.29	782.43	588.763	741.981
AMZ2	4637.81	5227.29	4955.9	4892.58	5185.72	5989.63	4861.1	6179.34	6021.65	7120.9	6664.24	7033.02
AMZ2P1	992.728	777.449	664.365	684.068	645.132	740.388	959.084	677.302	672.155	830.392	834.609	895.843
ANAPC1	7626.68	9168.75	9658.55	8416.07	8203.61	8369	5556.15	5385.36	5921.65	6369.51	4493.62	5647.35
ANAPC10	959.542	926.459	861.82	834.703	931.146	1036.83	692.853	767.029	779.361	996.994	885.827	960.483
ANAPC11	2437.92	2918.13	2796.3	2999.97	2911.86	2203.12	3460.85	3257.54	3294.65	3173.77	4517.18	3700.86
ANAPC13	4378.75	4585.48	3941.92	3606.71	4169.91	3881.35	3702.69	4754.25	3785.63	4560.44	4729.22	3987.65
ANAPC16	8567.65	8227.94	8824.86	9701.94	9018.91	12325.2	7592.51	7244	6591.01	8200.45	8958.8	8660.86
ANAPC2	2718.39	2878.2	2693.28	2460.54	2586.15	1697.01	3395.81	3210.79	3473.93	2492.21	3132.25	2692.11
ANAPC4	4073.65	3751.8	3765.45	3414	3679.31	4143.67	3660.01	3589.3	3286.54	3773.7	3736.62	3583.42
ANAPC5	16973.3	20533.4	19521.7	18169.4	19094.5	17249.7	17180.9	17913.3	19333.2	19419.2	19902	18708.3
ANAPC7	7943.55	8583.42	9418.17	8831.79	9320.19	8723.95	8305.85	6755.4	8212.61	8287.12	8351.36	7744.06
ANGEL1	2668.08	3335.94	3464.97	3158.18	3224.34	2774.55	2363.4	2626.43	3469.42	3288.2	2808.55	3215.61
ANGEL2	5523.12	4184.22	3514.58	3204.46	3306.78	3501.04	3999.41	3338.21	3581.13	3193.96	2460.27	2562.83
ANGPTL6	108.487	152.192	237.025	273.4	261.407	272.316	172.584	221.878	355.041	201.004	246.627	274.023
ANK2	1463.75	391.777	362.938	328.1	379.476	292.794	1963.04	993.987	509.094	394.532	294.772	327.738
ANKAR	255.147	309.968	287.581	253.203	321.459	287.918	276.231	322.162	291.979	245.6	217.945	238.517
ANKDD1A	432.851	212.575	203.639	207.76	231.889	183.577	349.394	218.862	415.401	319.645	329.6	393.289
ANKFY1	8377.1	9002.21	8616.91	8068.52	7822.94	7802.44	7838.42	8161.64	7986.49	7196.63	5551.78	7038.48
ANKH	5849.63	6154.47	5852.55	6159.08	6069.2	5644.43	6021.55	5399.69	5291.92	5517.14	4944.34	5557.22
ANKHD1	17949.6	19282.9	21101.4	21024.8	19945.4	21592.1	15811.1	17342.5	17282.8	18018.2	12967.1	17306.2
ANKIB1	9510.77	6597.6	6697.69	6048.84	6019.33	7076.92	8059.94	7466.44	6432.45	6181.03	4778.39	5810.32
ANKLE1	296.897	331.394	337.183	426.559	329.602	220.633	353.459	259.578	328.015	283.464	186.19	260.367
ANKLE2	13144.1	12724.5	12761.5	12827.4	13171.7	12051.2	11622.6	10096.4	10273	10603.6	10861	10552.7
ANKMY1	1768.85	1972.45	2005.53	2077.65	1951.02	1546.84	1459.03	1190.78	1546.92	1585.99	1545.51	1547.71
ANKMY2	1362.05	1107.61	1244.33	1434.72	1478.74	1857.91	1522.03	1481.83	1495.57	1763.53	1945.02	1690.64
ANKRA2	1351.35	1197.21	1183.28	1236.11	1129.62	1605.35	1133.86	1371.75	1295.57	1454.73	1270.99	1418.43
ANKRD10	7652.37	8471.42	7953.96	7911.15	8070.28	7571.32	6856.82	7789.91	8084.69	7608.09	7849.42	7746.79
ANKRD11	12633.4	11291.9	12608	12711.3	12367.6	9745.91	13847.9	9569.38	12309	9506.35	7827.91	10301.4
ANKRD12	5909.58	3338.86	4209	3983.72	3859.47	4869.18	4237.19	3634.54	3306.36	3678.62	2407	3186.47
ANKRD13A	6597.92	6007.4	7035.37	6727.12	6666.68	7507.94	6716.59	6919.02	7919.82	8293.85	7927.27	8351.31
ANKRD13B	1667.15	2886.96	3119.67	3096.74	3150.04	1917.4	2339.02	2143.86	3518.07	2642.83	3061.57	2469.06
ANKRD13C	4654.94	3961.2	3439.22	3263.37	3297.62	3436.68	4525.77	3881.1	3592.84	3363.09	3125.08	3071.76
ANKRD13D	3669	3093.43	2668.48	2867.01	2923.06	2078.3	4550.16	3422.66	3565.82	2869.17	3245.95	2986.18
ANKRD16	932.779	834.911	778.832	850.692	756.077	689.681	1091.18	791.912	935.215	863.207	1032.31	833.024
ANKRD17	22324.8	22803.6	24185.3	23118.5	21743.9	21894.3	16693.2	17902.7	17356.7	17891.2	11564.8	15395.3
ANKRD18A	360.057	393.725	455.465	376.067	450.725	422.489	276.231	434.509	382.068	460.164	329.6	425.154
ANKRD18B	189.846	292.437	414.447	427.4	399.833	400.061	109.583	204.535	276.664	262.428	206.677	258.546
ANKRD20A5	301.179	278.802	293.304	312.11	297.031	318.148	428.654	297.279	388.374	289.354	275.309	316.813
ANKRD24	110.628	135.636	158.806	206.077	177.944	155.298	203.069	229.418	419.905	287.671	370.575	365.976
ANKRD26	1746.37	1599.44	2021.74	2169.37	2020.23	2629.26	1664.29	1562.51	1815.39	2143.86	1592.64	2042.07
ANKRD27	7515.34	6397.95	7087.83	7083.09	7205.11	7238.8	7488.87	7400.84	6320.74	6576.5	5880.6	6630.61
ANKRD28	7468.24	7901.68	9316.11	9505.86	9416.88	9909.74	7614.87	7469.45	7358.57	8688.48	7067.84	7717.66
ANKRD31	120.262	84.9919	128.282	137.072	85.3202	168.95	56.7429	71.0751	82.9722	165.664	36.6333	139.28
ANKRD32	3157.3	4011.84	4369.26	4211.78	4319.54	4989.12	2373.57	2722.94	2664.93	3114.87	2610.85	2927.91
ANKRD34A	117.051	102.522	136.867	150.536	163.694	155.298	231.521	143.46	131.62	181.651	126.777	273.113
ANKRD36B	477.813	345.029	488.851	526.701	521.974	527.805	388.008	316.883	503.688	366.765	320.381	334.111
ANKRD36BL1	2206.69	1244.93	1405.53	1534.86	1394.26	1655.08	1670.39	1273.73	1255.03	1230.07	477.108	877.635
ANKRD37	170.576	504.752	479.312	596.549	561.669	539.507	308.748	227.156	317.204	289.354	441.255	437.9
ANKRD39	929.568	1463.09	1580.1	1576.93	1682.31	1197.73	1310.67	1667.32	1777.55	1840.95	2115.06	1868.18
ANKRD40	8370.68	7671.83	7953.96	6982.94	7528.79	7016.46	7208.41	6634.76	7118.93	7342.2	5813	6575.98
ANKRD42	375.044	357.69	307.612	275.924	251.228	239.161	438.815	478.242	391.978	307.865	251.749	278.575
ANKRD43	755.075	952.755	1012.53	1187.3	1160.16	1255.27	737.564	736.115	1180.26	1072.72	1319.13	1051.53
ANKRD44	1156.52	807.641	1071.67	1092.21	975.931	937.369	1202.96	1717.84	1318.09	1318.42	721.93	1182.63
ANKRD46	4470.81	4865.97	4911.06	4561.01	4860.01	5337.25	3540.11	3824.55	3783.83	4447.69	3995.78	3964.88
ANKRD49	3531.98	3415.8	3179.76	3031.1	3088.97	4130.99	3214.94	3487.51	2677.54	3156.1	2914.06	3084.5
ANKRD5	1363.12	1447.51	1518.09	1371.6	1401.39	1374.24	1001.76	1174.2	1230.71	1255.31	1002.6	1050.62
ANKRD50	4601.42	3692.39	4121.25	3782.59	3749.55	3845.27	3920.15	4269.42	3399.15	3135.06	2121.2	2805.91
ANKRD52	13006	12880.4	14376.5	14980	14617	11114.1	14400.7	14586.6	14605.3	13502.3	10497.4	12750.5
ANKRD54	3860.62	3435.28	3195.02	3607.55	3551.07	2920.83	4434.32	3456.59	3473.93	3257.91	3831.89	3592.52
ANKRD9	105.275	147.323	229.394	311.269	292.96	235.26	176.649	157.787	372.158	288.512	612.323	519.838
ANKS1A	4967.53	4883.5	4547.63	4201.68	4211.65	3411.33	4968.81	4625.32	4384.73	4022.77	3321.75	3625.3
ANKS3	1409.16	1169.94	978.194	925.588	993.234	608.743	1883.78	1271.46	1507.28	1022.24	1500.44	1027.85
ANKS6	551.678	561.239	868.497	844.801	779.487	751.115	485.558	368.156	662.245	698.288	740.368	762.011
ANKZF1	3245.08	4605.93	5040.79	5363.83	4303.25	6047.16	3653.92	4163.11	4445.99	4063.16	4741.52	5126.59
ANLN	6152.58	4466.66	4345.41	5313.34	5325.16	7415.3	4481.06	4166.88	3227.98	4503.22	3411.9	5515.34
ANO10	641.601	371.325	556.576	636.942	743.863	695.531	599.367	633.569	673.056	935.57	1051.77	1129.82
ANO6	7216.67	7339.73	7907.22	7734.43	7593.93	8407.03	7503.09	7881.14	7119.83	7848.74	6460.39	7403.56
ANO8	1434.85	1525.42	1504.74	1847.91	1798.35	1273.8	2633.7	3083.36	3727.98	2530.92	2424.42	2775.87
ANO9	1890.89	1063.78	1185.19	1337.94	1247.69	1006.6	3027.97	2250.93	2694.66	1857.77	2493.05	2359.81
ANP32A	29199.6	40075.1	35982.9	36424	38384.6	39791.3	22619.3	25262.7	21964.7	27936.1	29510.5	26535.2
ANP32B	29527.2	35162.7	33284.4	35296.3	35499	34665.9	24777.6	21629.1	21736.8	27366.5	30877	26264.8
ANP32E	27796.1	32362.7	33794.7	37677	38453.8	50300.5	20444.8	21582.3	18972	24405.5	22719	25075.8
ANTXR1	6673.92	9002.21	8492.9	7243.82	7088.06	7277.8	5956.51	11030.7	10007.2	10135.7	7518.56	8935.8
ANXA1	34977.1	24385.3	22424.4	22929.2	22970.4	31936.5	28204.1	20675.2	13098.1	16675.3	15484	19627.8
ANXA11	9858.69	10685.1	10338.7	11432.1	10974.2	9891.21	10643	10993.7	11401.8	11192.6	12533.8	11083.5
ANXA2	1435.92	741.414	280.903	336.515	350.977	378.607	1849.23	1826.42	712.695	572.915	689.15	604.507
ANXA2P2	765.78	428.786	137.821	140.438	174.89	245.987	1030.21	921.602	353.24	285.988	308.089	332.29
ANXA4	1152.23	1576.06	2082.79	1965.72	1821.76	2044.17	1121.67	1889.76	2200.97	2839.72	2980.64	2473.61
ANXA5	9916.5	10277.1	10794.6	10988.6	11161.5	13394	9092.35	13377.1	11636.9	14757.7	14514.9	15113.9
ANXA6	7626.68	11459.4	10578.1	11113.2	10650.5	11805.4	8236.75	20740.1	16303.5	15961.8	16473.5	15801.3
ANXA7	8054.88	7403.03	8141.87	8562.5	8583.27	9543.08	7909.55	8822.91	7782.89	8954.37	8579.79	9476.6
AOC2	595.569	327.498	261.826	235.531	267.514	206.981	402.234	274.659	318.105	225.405	354.185	250.352
AOC3	698.338	391.777	340.044	282.657	265.478	182.602	491.655	289.739	425.311	239.71	313.21	247.621
AP000251.2	137.391	173.619	252.287	325.575	298.049	284.018	335.168	256.562	387.473	328.901	480.181	417.87
AP000271.1	212.326	235.95	201.731	198.503	200.336	228.434	170.552	178.899	129.819	168.188	180.044	179.339
AP000279.69	351.493	282.698	280.903	278.449	310.263	323.999	322.974	259.578	351.438	297.768	161.605	283.127
AP000295.7	256.217	192.123	221.763	185.88	189.14	137.745	253.876	148.738	239.727	178.285	111.412	173.876
AP000344.3	1196.12	705.379	1002.99	1304.28	1158.12	1266	1794.36	852.233	1164.04	991.104	1014.9	1077.93
AP000344.4	1268.92	892.372	1031.61	1374.13	1231.41	1023.18	1784.2	1005.3	1341.52	1052.53	1362.15	1100.69
AP000345.1	765.78	520.334	589.962	666.396	648.186	664.327	715.208	381.729	455.04	477.834	399.257	345.036
AP000347.2	1790.26	1636.45	1505.69	1425.46	1446.17	1292.32	1881.75	2129.53	1929.8	1617.13	1497.37	1797.16
AP000350.4	175.929	127.844	152.129	167.367	125.016	145.546	142.1	151	166.755	119.386	176.971	153.847
AP000487.1	144.884	123.949	164.529	127.815	120.945	137.745	113.647	141.952	120.81	135.373	121.655	106.505
AP000569.2	209.115	115.183	78.6798	92.4703	74.1239	195.279	453.042	227.156	158.647	130.324	89.9	169.324
AP000569.8	3112.34	1986.08	1882.48	2074.28	1651.78	2517.11	3408.01	3532.75	2710.87	2525.03	1519.91	2162.24
AP000580.1	91.3587	63.5656	72.9564	68.0658	82.2667	105.565	174.616	105.76	75.765	102.557	101.168	102.863
AP000640.1	856.773	1744.55	1435.1	1341.31	1344.39	1272.82	705.047	883.147	754.136	1108.9	1546.54	984.154
AP000688.8	96.7113	100.575	100.619	94.9948	73.1061	96.7885	119.744	135.166	117.206	126.958	61.218	134.728
AP000757.1	616.979	393.725	292.35	288.547	307.209	433.216	694.885	359.862	273.961	214.467	241.505	230.323
AP000944.1	5423.57	2105.88	1872.94	2408.37	2441.62	2597.08	7527.48	1847.53	1973.04	1774.47	2141.69	2067.56
AP000963.3	168.435	160.958	163.576	143.804	158.605	163.099	138.035	111.038	101.891	136.214	127.801	117.43
AP001011.3	18060.9	19445.6	22558.9	21480	20979.5	25708.2	13051.3	13403.5	15637.8	19717.1	13521.3	17823.4
AP001046.5	581.652	575.848	663.412	806.932	563.705	1001.73	717.241	822.826	1009.99	896.864	953.435	966.856
AP001062.7	447.838	367.429	372.477	350.821	446.654	280.117	518.075	412.643	472.157	376.862	355.209	463.391
AP001107.1	171.647	150.245	182.653	197.662	192.193	155.298	188.842	218.108	196.484	163.981	139.069	220.308
AP001107.3	1279.62	1416.34	1561.02	1493.62	1651.78	1408.37	1375.71	1457.71	1439.71	1601.14	1760.63	1799.89
AP001258.1	126.686	150.245	175.976	191.771	228.836	297.67	144.132	226.402	286.574	266.635	196.433	340.484
AP001266.1	1029.13	1490.36	1583.91	1796.57	1636.51	1164.58	1174.51	1207.37	1639.71	1280.56	1319.13	1328.29
AP001282.1	304.39	207.706	187.423	131.181	207.461	236.235	276.231	166.835	199.187	174.92	213.848	137.459
AP001318.4	297.967	260.298	366.753	351.662	347.923	390.309	353.459	291.247	419.005	451.749	471.986	473.406
AP001347.6	90.2882	114.21	134.959	116.875	91.4272	105.565	91.292	124.61	130.719	110.13	135.996	87.3861
AP001372.2	358.986	269.063	273.272	241.422	256.317	241.111	412.396	315.375	246.934	306.182	277.358	276.754
AP001468.1	432.851	72.3309	69.1409	170.733	149.444	205.03	790.403	196.241	123.512	89.9356	63.2667	175.697
AP001469.9	331.153	250.558	262.78	292.755	329.602	433.216	514.011	315.375	271.258	339.84	341.892	436.989
AP001496.1	430.71	373.272	411.586	407.204	392.708	313.272	635.949	555.152	661.344	451.749	439.207	449.735
AP001582.1	3290.04	3458.65	2868.79	2463.91	2556.64	2651.69	2853.19	3585.53	3580.23	2839.72	2972.45	2813.2
AP001767.1	296.897	197.967	249.425	254.045	223.746	367.881	520.107	374.188	261.349	324.694	412.573	360.514
AP001999.1	731.523	251.532	267.549	226.274	223.746	213.807	329.071	120.84	144.233	94.9842	87.8513	84.6548
AP002360.1	319.377	148.297	229.394	209.443	183.033	279.142	361.588	304.065	300.087	246.441	162.63	263.098
AP002364.2	2498.93	2779.83	3189.3	3764.92	3793.31	3553.7	2467.05	2196.64	2036.1	2733.7	2483.83	3180.1
AP002414.2	503.505	603.118	650.057	697.533	757.095	372.756	621.723	580.788	808.19	590.585	930.899	558.076
AP002490.2	372.903	281.724	337.183	374.384	367.262	360.079	347.362	285.215	281.168	292.72	216.921	305.888
AP002520.1	109.557	154.14	128.282	136.23	162.676	168.95	304.684	255.808	215.403	261.587	270.187	304.978
AP002748.1	121.333	95.705	97.7575	116.875	114.838	128.968	168.519	93.6955	157.746	163.981	132.923	152.937
AP002841.2	148.096	95.705	142.59	157.268	119.927	165.049	268.102	423.199	652.335	542.624	632.811	640.924
AP002884.2	1051.61	893.346	814.125	852.375	827.326	834.003	3021.87	5957.66	4930.67	5300.9	6139.77	5955.07
AP003068.3	198.41	211.602	179.792	170.733	121.962	114.341	172.584	168.343	204.592	111.813	99.1193	162.041
AP003084.1	193.057	189.201	192.192	216.176	191.176	275.241	176.649	144.968	139.728	158.933	99.1193	174.787
AP003357.1	1402.73	1846.81	1441.78	1385.91	1637.53	1564.39	1123.7	1244.32	1324.4	1373.95	1765.75	1464.86
AP003716.2	431.781	444.369	547.991	449.28	405.94	411.762	337.2	200.765	344.231	386.959	390.037	273.113
AP003721.2	245.512	208.68	202.685	220.383	217.639	175.776	442.88	320.653	310.898	227.93	244.578	207.562
AP004242.1	490.659	576.822	524.144	546.898	543.348	551.209	477.429	544.595	461.346	563.659	534.472	543.509
AP005117.1	52.8204	130.766	201.731	239.739	183.033	227.459	38.4522	168.343	134.323	187.541	77.6077	193.906
AP005117.2	152.378	341.133	382.969	470.319	337.745	341.552	64.8721	265.611	391.077	449.225	216.921	423.333
AP006284.1	82.7947	84.9919	123.512	153.061	112.802	205.03	97.3889	98.9736	107.296	110.971	130.874	162.951
AP006284.3	52.8204	124.923	213.178	399.63	227.818	637.022	64.8721	34.1284	54.1437	94.1427	145.215	331.38
AP006621.1	123.474	57.7221	89.1725	81.5303	100.588	85.0867	241.682	95.2035	95.5847	70.5828	65.3154	98.3112
AP006623.1	203.762	141.479	149.267	128.656	119.927	100.689	310.781	241.482	178.467	204.37	235.359	201.189
AP1AR	5241.58	4219.29	4248.11	3938.28	4296.13	4330.9	4913.94	4404.39	4127.07	4327.36	4097.19	4037.72
AP1B1	9251.71	13584.5	15243.6	15970.5	16420.6	11707.9	10884.8	12592.2	14081.9	14464.9	14989.2	14468.5
AP1G1	14470.4	12595	13231.8	12962	12439.9	14253.1	11899	14150.8	11437.8	12148.4	9453.57	12058.6
AP1G2	3187.27	3579.42	4320.61	4467.6	4433.53	3829.67	3582.78	3976.11	4589.23	4584	5262.92	5260.42
AP1M1	7171.71	7359.21	7009.61	7216.89	7818.87	5899.92	8618.83	7786.89	6644.16	5976.56	6649.9	6186.32
AP1S1	2263.42	2350.33	2244.95	2144.97	2202.43	2246.02	2747.51	3805.7	2548.71	2265.87	2949.91	2327.03
AP1S2	2518.2	2063.02	2016.98	2028.84	2303.19	2944.23	1989.46	2661.11	1628	2334.86	2131.45	2174.99
AP1S3	343.999	296.333	249.425	228.799	280.746	252.813	292.49	390.023	359.546	418.934	401.305	340.484
AP2A1	4905.44	5929.49	7344.43	8381.57	8164.94	5927.22	7121.02	8932.99	10032.4	9492.05	10429.8	9816.18
AP2A2	4803.74	5445.45	5294.53	5437.89	5440.18	4501.55	5905.7	5701.29	5412.64	5109.89	5237.31	5173.93
AP2B1	22545.3	19719.2	18592.6	17658.6	17745.9	17567.6	18839.3	21777.6	17107.1	18323.7	15219.7	17618.5
AP2M1	22397.6	27139.5	24304.5	24753.6	26156.3	22145	24420	29746	26380.9	27551.6	30689.6	27328.2
AP2S1	2463.61	3589.16	3519.34	3657.2	3595.85	3230.93	3410.04	3791.38	3685.64	3788.01	6060.89	4155.16
AP3B1	8705.75	9339.19	8032.18	7648.6	8065.19	8464.56	7151.5	10342.2	7980.18	9428.94	7320.85	8337.65
AP3D1	11796.3	12109	12478.2	13644.5	13544.2	10887.8	12839.9	10993.7	12272.9	11199.3	11393.7	11160
AP3M1	10398.2	10556.6	9831.21	9552.99	9901.37	11211.6	9055.77	10574.5	8930.62	9896.77	8218.19	9471.13
AP3M2	422.146	387.881	554.669	493.04	485.331	531.706	422.557	356.846	400.086	514.015	486.327	584.478
AP3S1	3803.89	3723.56	4086.91	4261.43	4437.61	5186.1	3749.43	3940.67	4051.4	4851.57	6119.28	4910.82
AP3S2	1109.41	985.868	874.22	803.566	867.022	828.152	946.891	994.741	946.026	965.862	1128.6	956.842
AP4B1	3005.29	2364.94	2037.01	1781.43	1962.22	2014.91	3304.36	2735	2318.98	2206.97	2302.52	2134.02
AP4E1	4138.96	3868.67	3958.13	3717.8	3447.25	4065.66	3448.65	3879.6	4082.03	3844.38	2944.79	3496.02
AP4M1	1785.98	1919.86	2130.49	2385.65	2426.35	2225.54	1977.27	1648.47	1773.94	1867.87	1960.38	2046.62
AP4S1	382.537	294.385	293.304	248.995	281.763	275.241	255.908	214.338	183.872	208.577	257.895	225.771
APAF1	2837.22	2355.2	2773.41	3275.99	2929.17	4545.43	2792.22	3240.95	2809.07	3050.08	2245.15	3089.06
APBA1	286.191	66.4874	109.204	144.645	121.962	167.975	347.362	232.434	230.718	190.065	172.873	249.442
APBA2	2139.24	1122.22	987.733	1061.92	1103.16	908.115	1440.74	384.745	443.329	304.5	425.89	298.605
APBA3	1318.16	1637.42	1753.7	1679.6	1745.42	1026.11	2206.92	2406.25	2707.27	1842.63	2482.8	2022.95
APBB1	3096.28	2102.96	1907.28	2336	1934.74	2283.08	3477.11	3349.52	2591.05	2857.39	3052.35	3343.98
APBB1IP	10131.7	12570.7	13267.1	11961.5	11551.3	12871.3	9852.43	8197.08	7867.57	7173.91	7422.27	6714.37
APBB3	2373.69	1767.93	1503.78	1402.74	1188.66	1021.23	2869.45	2834.53	3025.28	1891.43	1892.77	1881.83
APC	6503.71	4691.64	5588.32	5096.23	4732.78	5865.78	5503.31	5496.2	4664	4894.49	3246.98	4158.81
APC2	821.446	541.761	575.654	616.745	557.598	419.564	1056.63	546.857	802.784	582.171	615.396	663.685
APCDD1	7782.97	4327.39	3174.99	3293.66	3029.93	3376.22	8185.95	4160.09	5405.44	3999.21	4288.75	3541.54
APEH	5537.04	8279.56	11807.7	12062.4	12123.3	9566.48	6190.23	7617.99	10193.7	12458.1	13926.9	13211.2
APEX1	22358	26005.9	22083.9	19803.7	20413.6	18660.7	20192.8	19798.3	19025.1	18908.5	20605.8	16671.7
APEX2	3151.95	4302.07	4409.32	4629.18	4667.64	3829.67	3605.14	3622.48	3580.23	4151.51	4530.5	4125.12
APH1A	12302.7	12264.8	13110.7	14031.6	14127.4	13323.7	12486.3	11447.6	11277.4	14242.7	13949.5	14487.6
APH1B	2631.68	1939.34	2152.43	2123.09	2135.25	2742.37	2308.53	2143.86	2158.63	2212.86	2167.3	2390.76
API5	16768.8	18446.3	17621.6	16572.2	17492.4	19107.4	12313.5	14156.8	13374.7	14514.5	13059.3	12399.1
APIP	3833.86	4939.01	5557.8	5112.22	5661.05	6146.63	3139.74	4110.32	4011.76	5124.2	5039.61	4832.52
APITD1	962.754	1177.73	1283.44	1364.87	1355.58	1408.37	904.212	822.072	883.864	1244.37	1536.3	1367.44
APLF	290.474	315.811	330.506	320.526	331.638	477.098	219.327	305.573	336.123	387.801	366.477	404.214
APLP1	369.691	250.558	371.523	469.477	415.1	422.489	495.72	690.874	1189.27	1045.8	1446.15	1480.34
APLP2	8359.98	7150.79	7628.68	8012.14	7912.51	7468.93	8620.86	8117.91	8081.98	9436.51	8030.73	9894.48
APOA1BP	3020.27	3821.93	4595.33	4724.27	4522.09	4423.54	3312.49	3761.22	4385.63	5928.6	7181.54	6172.66
APOBEC3D	138.461	99.6007	104.435	137.072	120.945	166.024	146.164	227.156	243.331	219.515	246.627	289.5
APOL2	780.767	939.12	920.007	915.49	879.236	890.562	1013.96	1499.18	1540.61	1546.45	1655.12	1621.45
APOLD1	950.978	712.197	709.198	719.412	733.684	852.531	849.34	675.04	837.919	948.192	879.681	1055.17
APOM	322.589	185.306	147.36	202.711	202.372	201.13	331.104	196.241	145.134	150.518	227.164	199.368
APOO	671.575	1281.94	1497.11	1509.61	1604.96	1778.92	731.467	1052.8	905.486	1488.39	1690.97	1575.02
APOOL	1531.19	1509.84	1525.72	1557.58	1370.85	1630.7	1235.48	1453.18	1110.89	1119	600.031	972.319
APP	25337.2	25532.6	22743	24139.3	24051.4	24007.5	23733	27259.3	26732.2	30280.4	28388.9	32657.8
APPBP2	6988.65	6837.18	6393.4	5640.7	5917.55	6560.09	5259.43	6582.73	5414.45	6125.49	4999.66	5744.77
APPL1	10650.9	11121.5	11967	11865.5	11737.6	13720.6	8608.66	9939.6	10222.5	11543.4	9213.87	9924.52
APPL2	2349.06	1696.83	1723.18	1532.33	1606.99	1917.4	2605.25	2949.14	2495.56	2166.58	1927.6	2089.41
APRT	8073.08	10990	11968.9	11112.3	11249	8673.25	8773.28	7800.47	9298.19	10127.3	12190.7	10144.8
APTX	2798.68	3189.85	2883.1	2865.32	2888.45	3047.6	2639.8	2932.56	3143.3	3482.57	3691.55	3208.32
AQP3	21696.4	20157.5	16662	17243.8	16663.9	13693.3	16485.9	14527.8	11589.2	10000.3	10948.1	9120.62
AQR	10344.7	10979.3	10957.7	9606	9859.64	10238.4	7637.22	9371.08	8837.83	9739.42	7144.66	8659.94
AR	191.987	130.766	140.682	137.072	128.069	121.167	170.552	206.797	87.4766	99.1913	50.9744	127.445
ARAF	5801.46	6530.4	5944.12	5863.7	5945.03	4586.39	7484.8	6247.95	5919.85	4893.64	5978.94	5272.25
ARAP1	7620.25	8157.82	8362.22	9066.58	8557.82	7452.36	9893.08	12782.2	13411.7	11131.1	11404	11392.1
ARAP2	841.786	1158.25	1129.86	1208.34	1151	1173.36	1150.12	1680.89	1683.86	1738.29	1284.3	1350.15
ARCN1	25593	24733	22059.1	21586.1	21800.9	23290.8	19422.5	22937.3	20261.1	21028.9	15707.3	18399.7
ARF1	27416.1	33352.2	31804.9	33587.2	34632.9	25653.6	28527.2	30964.5	31327.7	27743.4	30045.2	26156.5
ARF3	13107.7	12934.9	13730.7	13889.4	13906.6	12645	12482.2	13104.9	11424.3	12884.7	13038.8	13054.6
ARF4	8857.76	10004.4	8529.15	8593.64	8833.66	10087.2	7470.58	10162	7986.49	10044	9285.58	9414.69
ARF5	7809.73	7514.06	7227.1	7643.55	7982.74	7542.07	9527.26	8427.05	8645.04	8611.91	11365	9266.29
ARF6	8281.83	9045.06	9167.3	9886.23	9713.07	8956.04	9850.4	8819.14	8555.85	7546.67	8845.1	7845.11
ARFGAP1	13921.3	15135	13613.4	13111.8	13854.7	9608.42	17437	17104.2	17994.5	13817.8	15857.9	14368.3
ARFGAP2	5832.5	6148.62	6838.87	7222.78	7362.88	6855.56	7330.35	6143.14	6188.31	6873.52	7880.15	7268.82
ARFGAP3	5564.87	6496.31	6107.24	5982.36	6014.24	6886.77	5086.69	6805.17	6635.15	7063.69	6956.18	7073.99
ARFGEF1	10192.7	10572.2	10902.4	9749.06	9965.5	10955.1	8763.12	10311.3	9807.19	9800.01	7685.53	8784.67
ARFGEF2	6828.08	7024.18	7902.45	6850.82	6374.56	7222.22	5478.92	5885.27	6243.27	6099.41	4184.27	5205.79
ARFIP1	1171.5	1190.39	1062.14	1077.91	1118.43	1388.86	1034.28	1442.63	1128.91	1195.57	1304.79	1250.91
ARFIP2	4463.32	4660.47	4171.8	4082.18	4034.54	4067.61	4789.97	5284.32	4564	4716.94	4998.63	4441.95
ARFRP1	2824.37	3112.91	3049.08	2644	3000.41	2209.94	3822.6	3731.06	4176.62	3340.37	4236.51	3562.48
ARG2	879.254	972.234	1119.37	1118.3	1100.11	1244.54	855.437	1585.13	1347.82	1723.99	1677.66	1931.91
ARGLU1	19515.8	18076.2	18836.8	18520.4	19185.1	19140.5	21946.7	21601.9	21613.4	20217.7	19333.5	19675.2
ARHGAP1	4071.51	3971.91	4534.28	4582.05	4647.28	3321.61	5113.11	4290.53	4604.54	4194.42	4001.93	3824.68
ARHGAP10	285.121	240.819	245.61	264.143	277.692	207.956	509.946	553.644	437.022	510.649	530.375	497.988
ARHGAP11A	12905.4	13132.6	12256	13242.3	13584.9	18188.8	8734.67	9549.78	7831.54	9916.12	7556.46	10996.1
ARHGAP11B	1310.67	824.198	878.99	971.872	970.841	1012.46	1007.86	679.564	722.605	719.323	606.177	863.068
ARHGAP12	872.831	837.833	701.567	654.614	603.401	1031.96	967.214	1083.71	905.486	989.421	946.265	949.558
ARHGAP15	9994.64	14296.4	11613.1	10105	10944.7	13845.4	7769.32	14105.5	9590.08	10954.4	11832.1	10894.1
ARHGAP17	3555.53	4416.02	4367.35	4464.24	4474.25	3903.78	4131.51	4811.56	5218.95	4955.91	4810.15	4845.27
ARHGAP18	168.435	171.671	123.512	121.082	155.551	176.751	186.81	280.691	202.791	221.198	157.508	208.473
ARHGAP19	16897.3	12118.8	12084.3	14534	14431.8	19865.1	12904.9	11517	9672.06	12377.3	10570.1	14863.6
ARHGAP21	3415.29	2429.22	3019.51	3453.55	3442.16	3475.69	3361.26	2760.64	2549.61	3184.71	2167.3	3293.9
ARHGAP23	6863.4	5548.69	5150.49	5336.9	5450.36	3682.42	4857.04	2978.55	3202.76	2623.47	2797.28	2812.29
ARHGAP25	593.428	366.455	283.765	262.46	329.602	320.098	833.082	1059.59	811.793	700.812	567.252	596.313
ARHGAP26	3369.26	3194.72	3287.55	2931.8	2717.46	2776.5	3497.43	6113.74	5517.15	5115.78	4007.05	4551.2
ARHGAP29	157.73	165.827	158.806	142.962	121.962	179.676	219.327	711.986	545.129	263.27	271.212	294.963
ARHGAP30	21218.9	16836.4	14319.2	14835.3	14158	14568	28809.7	23308.3	16372.9	15708.5	14817.1	15005.6
ARHGAP31	358.986	406.386	501.251	470.319	356.066	342.527	627.819	959.303	1029.81	887.609	609.25	804.801
ARHGAP32	2090	2191.58	2928.89	3010.91	2689.97	2765.78	1678.52	1760.82	2329.79	2571.3	1903.02	2379.84
ARHGAP33	4786.61	1874.08	2194.4	2767.7	2703.21	2146.56	8531.44	4381.77	4505.45	3182.18	3839.06	4604
ARHGAP39	922.074	910.877	918.099	925.588	925.038	537.557	1286.28	1069.39	1036.11	844.696	858.17	880.366
ARHGAP4	7800.1	9908.93	9659.51	9985.53	9310.01	6748.3	10734.5	10827.8	13389.1	9662.86	13152.5	9160.68
ARHGAP5	5005	5509.73	6339.03	5955.43	5656.98	7119.83	4958.65	6235.13	5550.48	6354.36	4660.59	5666.47
ARHGAP9	907.087	1013.14	1103.15	1305.12	1214.11	1260.14	1265.96	1813.6	2064.03	1713.05	2467.44	2136.75
ARHGDIA	29479	31124.8	29574.7	28881.3	29723.8	19578.4	34939.2	25820.6	27490.8	24236.4	30230.7	22801.6
ARHGDIB	52797.9	77289.6	69180.1	67188.8	65918.2	71259.4	49285.2	73812.8	61258	60672.7	62534.9	53251.6
ARHGEF1	13514.5	20678.5	23745.5	23534.2	23619.8	16629.5	17762.1	27833.8	33328.6	24603.2	26964	23905.9
ARHGEF10	603.062	404.438	356.26	362.602	289.906	265.49	448.977	201.519	175.764	110.971	82.7295	140.191
ARHGEF11	2680.92	1804.94	2030.33	1959.83	1947.97	1679.46	5228.95	5277.54	4155.9	3368.14	2876.16	3391.32
ARHGEF17	911.369	746.284	1013.49	1448.18	1231.41	1296.22	991.601	1073.16	1823.49	1849.36	1720.68	2138.57
ARHGEF18	9647.8	11333.8	9712.92	9625.36	9447.42	7172.49	9423.62	9181.82	9822.51	7074.62	7645.58	7000.24
ARHGEF19	883.536	1106.63	1179.46	1116.62	1060.41	849.605	879.825	975.137	1100.08	1143.4	1352.94	1209.94
ARHGEF2	15701.5	16369.9	15400	16031.9	15367.2	14006.3	16768.4	17359.8	15608	13930.6	12765.3	13932.2
ARHGEF25	552.748	626.492	824.618	1083.8	961.681	1069.01	538.398	534.039	795.577	964.179	1047.68	1104.33
ARHGEF3	791.472	1018.01	955.301	841.435	891.45	935.419	883.889	1119.15	1088.37	1065.99	892.998	920.425
ARHGEF40	84.9357	35.3219	56.7404	55.4428	49.6958	69.4842	178.681	172.113	205.493	110.971	146.24	234.875
ARHGEF6	7630.96	8278.59	7487.51	7300.2	6976.1	9042.83	5869.12	12658.6	10428.8	9757.94	7547.24	8137.36
ARHGEF7	16564.4	21412.9	19724.9	19345.9	17668.5	20447.2	20133.8	31373.2	28033.1	21641.4	18938.1	20134.9
ARHGEF9	2081.44	1915.96	2140.03	2163.48	1957.13	2242.12	2509.73	2458.28	2500.06	2698.36	2035.16	2806.82
ARID1A	35253.3	32075.4	34676.1	36633.5	34274.6	28912.5	34933.1	28557.7	28271	25949.5	18743.5	24355.7
ARID1B	9807.3	11955.1	11949.8	11958.9	11505.5	9724.46	10069.9	11403.1	10811.7	11142.9	8668.91	9980.06
ARID2	7578.5	8762.62	10415.9	9859.3	9295.76	10962.9	6836.5	7673.04	7272.08	7507.96	5554.86	7134.07
ARID3A	564.524	804.719	1229.07	1713.26	1499.1	1269.9	696.918	1150.82	1403.68	1289.81	987.239	1382.01
ARID3B	434.992	476.508	617.625	778.32	765.238	830.102	442.88	578.526	466.752	481.199	377.745	526.211
ARID4A	3331.79	2272.42	2798.21	2879.63	2853.85	3937.91	3428.33	3316.35	2502.77	2795.97	2441.83	3255.66
ARID4B	14000.5	12110	11676	11563.4	10739.1	13931.3	10080.1	10834.6	8518.02	10271.2	7018.67	9340.94
ARID5A	1716.39	1822.47	1403.63	1450.7	1564.24	1023.18	2773.93	2543.48	2307.27	1584.31	2122.23	1700.66
ARID5B	284.05	225.236	255.149	257.411	252.246	376.657	343.297	314.621	190.178	173.237	147.264	251.263
ARIH1	7665.21	7432.25	6898.01	6625.29	6518.07	7612.28	6547.91	6583.49	6065.79	6244.14	5630.66	5917.75
ARIH2	10549.2	12255.1	11507.2	10968.4	11264.3	10401.2	8811.89	9444.97	9864.85	10569.1	10552.7	9964.58
ARL1	4733.09	4996.47	5046.52	4813.47	5320.07	5378.21	3718.95	4126.91	3882.03	5275.65	4590.94	4266.24
ARL10	1205.76	601.17	899.975	908.757	811.04	1067.06	1144.02	1142.53	1433.41	1403.4	962.654	1371.08
ARL11	282.98	337.237	379.154	370.176	463.957	389.334	333.136	442.804	524.409	522.429	439.207	455.198
ARL13B	2594.21	2277.29	2514.9	2488.32	2343.91	3069.05	2038.24	2163.46	2091.96	2168.26	1928.63	2353.43
ARL15	597.71	569.03	559.438	453.488	440.546	672.128	548.56	1021.89	826.207	850.586	825.39	782.04
ARL16	1867.33	2105.88	2000.76	2065.02	2133.22	1818.91	2103.27	1971.94	2115.38	1955.38	2588.31	2123.1
ARL17A	253.006	187.254	208.408	221.225	212.55	219.658	377.846	252.792	287.474	208.577	177.995	195.727
ARL2	832.151	1131.96	1134.63	1163.74	1278.23	759.891	914.374	649.403	877.558	1005.41	1470.74	1099.78
ARL2BP	7697.33	6360.94	6249.37	5921.77	6248.34	6456.73	8190.01	7771.81	6438.76	6381.29	6601.75	6154.46
ARL3	626.614	862.181	838.927	928.954	935.217	1219.19	579.044	612.457	573.057	743.725	849.975	851.232
ARL4A	456.403	394.699	361.03	323.892	378.458	323.024	322.974	279.183	269.457	269.16	267.114	202.1
ARL4C	44899.7	37134.9	29584.3	29681.6	28265.2	32504	60733.1	51078.6	40765.4	33483.7	32643	30224.3
ARL4D	362.198	442.421	412.54	452.646	459.885	430.29	572.947	653.173	662.245	775.699	754.709	802.98
ARL5A	7761.56	8584.4	8907.84	8272.17	8617.88	9482.62	5131.4	5781.22	6337.86	7299.29	5833.48	6057.95
ARL5B	8403.87	6905.36	7282.42	6824.74	7202.06	8870.23	5513.47	6322.6	5849.58	5882.32	4462.89	5661.92
ARL5C	118.121	234.976	196.962	219.542	179.979	239.161	327.039	582.296	454.139	418.934	343.941	413.318
ARL6	841.786	741.414	731.137	542.69	631.9	728.687	599.367	603.408	399.185	464.371	395.159	359.603
ARL6IP1	7633.1	4949.73	4116.48	4520.62	4416.23	6854.59	6076.42	4105.8	3407.26	4194.42	4350.21	4977.28
ARL6IP4	8865.26	9617.73	9006.09	8963.91	9099.31	7010.61	11547.4	9692.28	10488.3	10543	14746.4	11570.6
ARL6IP5	4939.7	4116.05	3870.37	4199.99	4170.93	5418.19	4976.94	5748.04	4207.25	5372.42	5561	5197.6
ARL6IP6	6245.72	5233.14	6754.92	7168.92	7965.44	8769.79	6192.26	3998.73	5228.86	6170.09	6922.38	6433.05
ARL8A	2703.4	2139.96	2044.64	2019.58	2213.62	1973.96	3830.73	3391	2913.57	2525.87	2973.47	2581.04
ARL8B	11314.6	9573.9	8777.16	8065.16	8991.42	9441.67	9346.39	9011.41	7530.64	8236.64	7785.91	7950.72
ARMC1	7951.04	8358.45	8051.25	8203.17	8592.43	10282.2	5889.45	6803.66	6773.89	7904.27	7787.96	7383.53
ARMC10	2492.51	2712.63	2309.82	2367.13	2399.89	2432.28	1843.14	2061.67	1897.37	2005.02	2289.2	1696.11
ARMC2	145.955	79.1484	127.328	129.498	121.962	133.844	125.841	105.76	142.431	89.0942	127.801	108.326
ARMC5	3196.91	3405.09	2939.38	3122.83	3193.8	1718.47	3625.46	3443.02	3714.46	2620.95	3333.02	2384.39
ARMC6	14455.5	15377.5	13655.3	12545.5	13292.8	8246.13	15331.5	11720.6	12676.5	11889.3	13327.7	9937.27
ARMC7	1652.16	1627.68	1391.23	1466.69	1564.24	1129.47	2089.04	1854.32	1543.32	1515.31	1910.19	1544.07
ARMC8	6330.29	6385.28	6214.07	6115.32	6205.59	6642.01	5342.76	5092.8	4684.72	5480.12	5146.14	5213.99
ARMC9	536.691	559.291	599.501	475.368	546.402	588.265	507.914	798.698	551.436	522.429	493.498	441.541
ARMCX2	321.518	167.775	213.178	214.493	182.015	206.981	373.782	327.44	255.042	267.477	205.653	314.082
ARMCX3	3418.5	3185.96	3034.77	3026.9	3016.7	3890.13	3519.78	3722.76	3355.01	3574.29	3234.68	3947.59
ARMCX4	501.364	540.787	704.429	758.965	747.934	750.14	768.048	1081.45	972.152	1157.71	783.391	1215.4
ARMCX5	3260.07	3242.44	3086.28	2953.68	2837.56	3418.15	3869.34	3838.13	3267.62	3571.76	3097.42	3326.68
ARMCX6	1335.29	1087.16	1182.33	1146.91	1071.61	1055.36	1485.45	1144.04	1103.68	1140.04	1218.74	1338.31
ARNT	3762.14	2519.79	3149.24	3522.56	3114.41	3777.01	4092.89	3928.61	3208.16	3654.22	3133.27	3912.08
ARNTL	927.427	1497.18	1972.14	1997.7	2007	2418.62	967.214	2025.48	2246.01	2253.25	2145.79	2515.49
ARNTL2	768.991	1008.27	1397.9	1410.31	1364.75	1604.37	711.144	1306.9	1331.61	1689.49	1227.96	1607.8
ARPC1A	6611.83	6228.48	5439.52	5427.79	6014.24	5383.08	6852.76	6014.96	5167.6	5750.22	6495.22	5914.1
ARPC1B	508.857	712.197	729.23	825.446	841.576	671.153	696.918	901.244	966.746	763.078	957.533	741.071
ARPC2	25799.6	29459.4	27624	29405.6	29470.4	34531.3	26281.6	34292	28399.8	30779.3	33540.4	30036.7
ARPC3	9401.58	12036	11042.6	10975.2	11159.4	14896.7	7846.55	10214.8	9523.41	11493	12739.7	11499.6
ARPC4	5002.86	5225.35	4446.52	4565.22	4678.83	4172.92	6360.94	5993.85	4194.64	4077.46	4764.05	4203.42
ARPC5	17843.6	18299.3	15478.2	15629.7	16361.6	20741.7	15453.5	22376.3	17650.3	15638.7	17613.6	15724.8
ARPC5L	2863.98	3582.34	3078.65	3269.26	3764.81	3277.73	3621.4	3697.13	4182.03	3988.27	4772.25	4153.34
ARPP19	27780.1	27803.7	29599.5	28505.2	29670.9	32525.5	20765.9	19784.8	20675.5	23698.7	18603.1	22003.1
ARPP21	14456.5	14169.8	13556.1	12555.6	11902.4	12192.6	18339.3	16264.3	15654	12955.4	11335.3	10849.5
ARRB2	3636.89	4288.43	4397.87	4646.85	4711.4	4313.34	3733.18	3360.84	3530.68	4142.25	4663.67	4074.14
ARRDC1	1269.99	1009.24	1240.51	1422.93	1274.16	1069.01	1666.33	1187.77	1671.24	1251.11	1885.6	1548.62
ARRDC2	2600.63	3487.87	2780.08	2758.45	2625.85	2009.06	2615.41	3305.79	3254.11	2952.47	3270.54	2676.63
ARRDC3	1252.86	488.195	450.695	508.188	495.51	876.91	3284.04	1668.83	748.731	1018.03	859.194	934.991
ARSA	968.106	803.745	965.793	1000.48	891.45	832.053	1465.13	1742.72	2245.11	1493.44	2161.15	1680.63
ARSB	1289.26	1737.74	1739.39	1556.74	1713.86	1444.45	1141.99	2371.57	2482.05	2308.78	1945.02	2215.05
ARSG	2148.88	1802.01	1559.11	1424.62	1291.46	1305	2869.45	4221.16	3934.28	2934.8	2628.26	2614.73
ARSK	1204.69	1166.04	1125.09	1016.47	1002.39	1101.19	1503.74	1423.77	1142.42	1313.37	980.068	1188.09
ARV1	1610.41	1074.5	1290.11	1342.99	1442.1	1587.8	2101.24	1781.18	1465.84	1777	1907.11	1779.87
ARVCF	986.305	1372.51	1601.08	1759.55	1651.78	1278.67	2125.63	2714.65	3786.54	2873.38	3377.07	2874.2
AS3MT	396.454	436.577	693.936	730.352	692.971	827.177	463.203	602.654	718.1	1070.2	1276.11	1178.99
ASAH1	4567.16	2629.85	2294.56	1995.18	2212.61	2438.13	2930.42	2385.14	2639.7	3032.41	2998.06	2624.74
ASAH2B	183.423	271.985	209.362	179.148	210.515	161.148	190.875	215.846	191.98	211.943	224.091	180.249
ASAP1	3813.52	2949.29	3028.09	2913.29	2769.37	2794.06	3450.69	2840.57	2708.17	2882.63	1957.31	2612.9
ASAP3	369.691	390.803	516.513	546.057	533.17	657.501	507.914	531.023	808.19	954.082	1044.6	1150.76
ASB1	5863.55	4924.4	4783.24	4460.03	4576.03	4378.68	5830.51	5117.69	5232.47	4849.05	4281.58	4774.25
ASB13	1419.86	2398.05	2722.85	2657.46	2683.87	2084.15	1564.71	1807.57	2928.89	2785.03	3394.48	2677.54
ASB14	198.41	146.349	208.408	206.077	186.086	198.204	180.713	180.407	209.097	211.101	151.362	157.489
ASB16	158.801	107.392	138.775	177.465	179.979	126.043	292.49	249.776	222.61	185.858	198.482	268.561
ASB3	3062.02	4006.97	4048.75	3876.84	4147.52	4570.78	2954.8	3861.5	3179.33	3837.65	3760.18	3682.65
ASB6	2870.4	3130.44	3087.23	2914.13	3065.56	2234.32	3174.29	3055.46	2818.08	2538.49	2854.65	2385.3
ASB7	2686.27	2566.54	2726.67	2580.88	2575.98	2924.73	2152.05	2531.42	2274.84	2103.47	1862.04	2099.42
ASB8	3587.64	3429.44	3270.38	3339.11	3309.84	3644.39	3625.46	3728.04	3223.48	3590.27	3182.44	3255.66
ASCC1	3818.87	4455.95	4505.66	4998.61	4788.76	6801.93	3686.43	4360.66	3330.68	3827.56	3656.72	4699.6
ASCC2	10065.3	10964.7	10348.2	10160.6	10514.1	8412.88	10748.7	9638.75	9873.86	9969.13	10626.5	9804.35
ASCC3	5179.49	6632.66	6371.46	5855.29	5781.15	5764.37	3822.6	5168.96	5209.04	5610.54	4279.53	4560.3
ASF1A	5229.8	5362.67	5234.43	5214.04	5811.69	6742.45	4850.94	4705.99	3555.91	4280.24	4438.31	4386.41
ASF1B	7518.55	7784.81	10568.6	13003.3	12847	13086.8	7285.64	5992.34	7321.63	10887.1	11466.4	12929.8
ASGR1	160.942	150.245	272.319	232.165	274.638	223.558	278.264	423.953	501.887	442.494	567.252	585.388
ASH1L	6940.48	5561.35	6051.91	5151.77	4666.62	5624.92	5342.76	4733.89	4444.19	4053.06	2481.78	4087.79
ASH2L	4661.36	5340.27	6155.88	5908.31	6031.54	6187.58	4135.57	5338.61	5685.61	6115.4	6279.08	6102.56
ASL	348.281	202.836	299.027	382.799	395.761	387.384	499.784	331.21	474.86	506.442	524.228	698.281
ASMTL	3372.47	2951.24	3561.32	4135.2	4008.08	3241.65	3414.1	2382.88	3210.87	3356.36	3404.73	3431.38
ASNA1	4871.18	6060.97	6218.84	6319.82	6701.28	5625.9	4895.65	5162.17	4466.71	5192.35	6062.94	5468.91
ASNS	8871.68	4328.36	3409.65	3328.17	3589.74	4327.97	6980.79	2578.17	1792.86	1745.02	1877.41	1939.19
ASNSD1	5032.83	4540.68	4132.69	4130.99	4210.63	5020.33	4403.83	4660	3865.81	5056.88	4418.84	5107.47
ASPHD2	569.877	1045.28	944.808	830.495	864.986	638.973	627.819	1106.34	1209.99	1141.72	1141.92	1057.9
ASPM	15583.8	8947.67	10112.6	11233.5	11174.7	17750	10714.1	7190.47	6872.99	8357.8	5853.97	10621.9
ASPRV1	366.48	516.439	390.6	337.356	342.834	342.527	268.102	609.441	603.687	501.394	491.449	396.02
ASPSCR1	2799.75	2973.64	2425.24	2314.96	2314.39	1468.83	3292.17	2545.75	3043.3	2300.37	3267.46	2249.64
ASRGL1	2588.86	4409.2	4943.5	4816.84	5095.13	4106.61	3168.2	5296.39	6305.43	6914.75	7520.6	6926.5
ASS1	398.595	214.523	94.8958	52.0767	73.1061	65.5836	442.88	199.257	55.9454	78.1556	76.5834	121.982
ASS1P12	93.4998	108.366	133.051	129.498	145.373	124.093	60.8075	77.1072	91.0802	91.6185	110.387	77.3714
ASTE1	1577.23	1610.15	1466.58	1283.24	1319.96	1537.09	1621.61	1728.4	1413.59	1607.03	1504.54	1631.47
ASTN2	171.647	303.15	334.321	329.783	339.78	288.893	221.359	431.493	437.022	541.782	554.959	575.374
ASXL1	11496.6	13782.2	13723.1	13068.9	13250.1	13162.8	8789.54	9901.9	10112.6	10634.7	9245.63	10957.9
ASXL2	7303.38	7029.05	8028.36	7553.5	6760.32	8047.2	4891.59	6126.56	5308.14	5431.32	3336.1	4656.81
ATAD1	9348.06	9575.85	8653.16	7800.07	8329.83	9060.38	7033.63	8167.67	7657.66	8090.23	7286.03	7376.25
ATAD2	11991.1	13447.2	17241	19261.8	19829.4	24652.1	8736.7	9230.83	10828.8	15195.2	12446.7	16189.2
ATAD2B	6413.79	5190.28	4413.14	4300.98	3975.51	5010.58	4883.46	5919.2	4665.81	4444.32	2986.79	4042.27
ATAD3A	4006.21	6620	6683.38	6495.7	7261.09	3629.76	4700.55	4429.27	7342.35	6066.59	9100.17	5765.7
ATAD3B	5651.59	7597.82	6772.09	6627.82	7419.88	3747.76	6257.29	4990.26	7498.21	5542.39	7558.51	5068.32
ATAD5	5651.59	6062.92	7717.4	8660.96	8400.06	10320.3	4472.93	4322.96	4888.33	6222.26	4588.89	6389.35
ATBF1	805.389	1333.56	1995.04	1946.37	1634.47	1693.11	1113.54	1790.23	1824.39	1810.65	1203.38	1787.15
ATE1	4995.36	5203.92	4968.3	4194.94	4320.55	4575.66	4166.06	4887.71	4811.75	4600.83	4160.7	3963.06
ATF1	4637.81	5262.35	4450.34	4053.57	4560.76	4683.9	3357.2	3909.76	3273.93	3190.6	3569.65	2862.36
ATF2	7229.52	7396.21	8154.27	8136.69	8263.67	9985.8	5775.64	6465.11	5746.87	6462.07	5386.86	6772.63
ATF3	491.729	269.063	270.411	301.17	273.621	343.502	631.884	224.894	289.276	372.655	291.699	458.839
ATF4	51190	47373.7	48145	52844	56422.8	53760.4	43934.1	31354.3	28127.7	33486.2	39345.4	38438.1
ATF5	9537.54	7179.03	5195.32	4916.98	5138.9	3507.87	8781.41	4782.15	4106.35	4711.9	4864.44	5509.88
ATF6	6424.49	6817.71	6666.21	6355.16	6071.24	7181.26	4885.49	5622.12	5118.05	6216.37	5273.16	6004.24
ATF7	3308.24	2696.07	2606.48	2496.73	2481.32	2448.85	2739.38	2768.18	2388.35	2381.98	1811.85	2288.79
ATF7IP	5458.89	4036.19	4324.42	3974.46	4087.47	3979.84	3560.43	3177.61	2819.88	3039.98	1945.02	2772.23
ATG10	785.049	1003.4	1097.43	1183.94	1187.64	1388.86	766.016	1041.49	1316.29	1535.51	1485.08	1447.56
ATG12	5058.52	5162.04	4592.47	4200.84	4738.89	5197.81	4042.08	4407.41	3919.87	4270.15	4320.5	3999.48
ATG13	9435.84	9107.39	9682.4	10002.4	10170.1	10235.4	9706.11	9903.41	9700.89	9772.24	9979.07	10154
ATG14	1746.37	1658.85	1831.92	1553.37	1860.43	1848.16	1534.23	1406.43	1536.11	1575.05	1327.33	1588.68
ATG16L1	4642.1	4373.16	3886.59	3920.6	4170.93	3492.27	4245.31	4270.93	3582.03	3547.36	3136.35	3408.62
ATG16L2	1186.49	1746.5	2457.67	2478.22	2421.26	2139.73	2208.95	3787.61	5526.16	4204.52	4758.93	4685.03
ATG2A	2375.83	3319.38	3478.33	3270.94	3192.79	2352.31	3241.36	4114.85	4428.87	3348.78	3122	3580.69
ATG2B	5989.87	6651.16	6909.45	5693.72	5595.91	5949.65	5180.17	5338.61	6097.32	5306.79	3697.69	5046.47
ATG3	6240.37	8149.05	8931.69	9440.22	9504.41	9597.69	5940.25	6346.73	7166.68	8441.94	9628.74	7663.94
ATG4A	2224.88	2540.25	2210.61	1957.31	2083.34	2600	2127.66	3056.21	2473.04	2509.04	2603.68	2449.94
ATG4B	6188.98	8162.69	8250.62	8720.71	9406.7	6849.71	7897.36	8173.7	10262.1	8378.84	10484.1	9543.97
ATG4C	2168.15	2624.98	2368.96	2406.69	2466.05	3222.15	1721.2	2261.48	2462.23	2969.3	3350.44	2940.66
ATG4D	2298.75	2952.21	2705.68	3186.79	3308.82	2192.39	3210.87	3522.19	3581.13	2965.93	4071.59	3475.08
ATG5	2474.31	2739.9	2552.1	2473.17	2524.07	2877.92	2278.05	2508.8	2119.89	2467.81	2506.36	2502.74
ATG7	1677.85	2024.07	2083.75	1905.13	1819.72	1925.2	1808.59	1794	1720.79	1882.18	2016.72	1885.47
ATG9A	3952.69	3998.21	3815.05	4478.54	4146.5	3808.22	4950.52	4896.01	4618.96	4242.38	4228.31	4963.62
ATHL1	2713.04	2071.79	2804.88	3190.15	3123.57	3001.76	5007.43	2868.46	3514.47	3100.56	3806.28	4056.84
ATIC	21713.5	27863.2	25730.6	21829.3	23196.4	21741.3	15666.8	15532.9	17331.4	19753.3	19441.1	15527.3
ATL2	6545.46	7260.84	7272.88	7386.88	7452.45	9353.9	4332.7	4782.9	5003.64	6264.33	5011.95	6070.7
ATL3	16501.2	17310.7	16143.1	14769.7	14951.9	16728	11262.8	11359.4	12327.9	13674.8	11676.4	12721.3
ATM	7534.61	7716.63	7652.53	7310.3	6571	8396.3	6982.82	12935.3	11683.7	9519.81	5457.54	8498.8
ATMIN	6288.54	6854.71	5873.53	5863.7	5406.59	6252.92	5732.96	6780.29	5823.45	6230.67	5346.91	5579.98
ATN1	4618.54	5825.28	7168.91	8494.34	8288.1	6085.19	5753.28	6630.99	7591	7834.43	6701.12	8863.88
ATOX1	1438.06	1736.76	1779.46	1882.41	1788.17	1837.43	1609.42	1837.73	1789.26	2558.68	3441.6	2594.7
ATP10D	78.5126	69.4092	66.2792	73.115	36.4638	63.6333	117.712	225.648	194.683	147.994	158.532	128.355
ATP11A	10183.1	7692.29	8611.19	8524.63	8113.03	6815.58	9043.58	7846.46	9139.63	7900.06	5328.47	7775.92
ATP11B	14520.8	11618.2	12462	11899.2	11691.8	14105.8	11781.1	12469.3	10253.1	11084	7985.66	9813.45
ATP11C	9353.41	6947.24	6855.08	6842.41	7001.55	8153.49	7846.55	6199.7	6779.3	7171.39	5265.99	5899.54
ATP13A1	8189.76	10072.5	9236.93	9266.02	9736.48	5899.92	9214.29	9506.8	10288.3	8268.61	8704.76	7844.2
ATP13A2	3825.3	4854.28	5026.48	4878.27	4909.88	3149.99	5230.98	5726.17	7144.16	6321.55	7502.17	6252.78
ATP13A3	22430.8	17398.4	19552.3	18678.6	18229.3	20827.5	17197.2	13181.1	14376.5	16317.7	11375.3	13784.7
ATP13A4	216.608	156.088	150.221	121.082	103.641	115.316	168.519	203.781	194.683	137.897	92.9731	133.818
ATP1A1	29212.4	36872.9	36452.2	37019.8	37452.3	36466	23290	20019.3	21544.9	27345.5	25886.3	27679.6
ATP1A3	4076.87	4241.69	4366.4	4180.64	4385.7	2820.39	6661.72	7225.91	6888.3	6945.04	6563.85	5979.65
ATP1B1	309.743	273.932	443.064	427.4	414.083	394.21	381.911	360.616	355.942	508.966	422.817	535.315
ATP1B3	16854.5	18685.9	16068.7	14793.2	15348.9	16181.9	14933.2	12005.6	12382.8	14568.4	17264.3	13906.7
ATP1B3P1	325.8	298.281	291.396	241.422	264.46	300.595	186.81	174.375	181.169	224.564	242.53	238.517
ATP2A1	581.652	435.603	575.654	599.073	666.507	494.65	794.468	484.274	646.93	642.753	600.031	867.62
ATP2A2	24368.4	29504.2	27804.3	26408.9	27780.8	23549.2	18321	24775.6	23655.7	23734.9	17799	20843.2
ATP2A3	70452.7	84411.9	81489	80732.4	77074.8	58539.6	77300.4	69700.4	89465.8	67948.5	76047.2	67102.8
ATP2B1	4178.56	4561.13	4540	3983.72	4348.04	4417.68	3290.13	3649.62	3445.1	4115.32	3467.21	3553.37
ATP2B2	2085.72	639.153	535.591	482.1	388.637	517.079	2525.99	3049.43	2308.17	1329.36	1202.35	945.917
ATP2B4	5936.34	4228.05	3189.3	3197.73	2457.91	4261.66	12228.2	27272.1	14271.1	9911.92	7154.91	7783.21
ATP2C1	11976.2	8059.45	8201.02	8453.94	8163.92	10385.6	9415.49	7964.09	7045.06	8007.77	7196.91	8278.48
ATP4B	93.4998	122.975	104.435	115.192	115.855	104.59	91.292	106.514	111.801	75.6313	143.167	64.6255
ATP5A1	50836.7	58230	59509.6	56444.9	57605.5	59667.8	45757.1	46015.4	40636.6	45304	49303.2	43506.4
ATP5B	95606.5	116406	117775	119433	123518	112787	87027	98787.3	95061.2	107907	114624	100655
ATP5C1	21336.7	28073.5	27089.9	26033.6	27911	31551.3	16835.4	23036.8	19591.8	27983.3	27137.1	25551.1
ATP5C1P1	233.737	310.941	277.088	267.509	315.352	404.936	203.069	269.381	239.727	323.011	448.426	321.365
ATP5D	2911.08	4413.1	4326.33	5025.54	5115.49	2975.44	3962.82	4873.39	6272.09	4860.83	7993.86	4966.35
ATP5E	13288.6	17427.6	14803.8	13606.7	13755.9	16560.3	13341.9	15060.9	9769.35	14909.2	17708.9	14337.4
ATP5EP2	420.005	567.083	471.681	466.111	452.761	496.601	448.977	595.868	313.6	464.371	635.884	452.466
ATP5F1	14947.9	18396.6	17167.5	16305.4	17384.5	19023.5	13941.4	16318.6	14598.1	17785.2	19422.6	17800.6
ATP5G1	2831.86	4530.94	4503.75	4241.23	4181.11	3415.23	3391.75	3961.03	3982.03	5027.43	7202.03	4850.73
ATP5G2	18892.7	21013.6	18207.3	17301.8	17517.9	16484.2	20503.7	20624.7	15492.7	19784.4	22661.7	18177.5
ATP5G3	18830.6	25290.1	27342.6	27659.4	28550.2	27347.4	17481.7	21357.6	21553	28902.1	31427.1	27920.9
ATP5H	4707.4	6183.68	5985.14	6018.55	5961.31	7285.61	4426.19	5986.31	5344.18	7786.47	9456.64	7934.34
ATP5I	2582.43	3778.1	3469.74	3461.13	3079.81	3210.45	2969.03	3303.53	2222.59	3651.7	4548.94	3627.12
ATP5J	6027.33	8800.61	8924.06	8833.48	9087.1	10003.4	6080.48	7070.58	6900.02	8929.13	11464.4	9158.86
ATP5J2	4189.27	5665.56	5689.43	5790.49	6014.24	6311.43	4251.41	5052.09	4198.24	5820.06	7190.76	6199.98
ATP5L	13777.8	14116.3	13639.1	14280.7	13831.3	15558.8	13112.2	13515.1	10627.9	14068.6	17916.8	14925.5
ATP5LP2	248.724	233.028	222.716	217.017	205.425	251.838	251.844	212.83	150.539	224.564	407.451	223.95
ATP5O	8525.9	10473.8	9381.93	9466.31	9557.34	10849.8	8685.89	9484.18	7369.38	10067.6	12444.7	10449.8
ATP5S	1110.48	900.163	1029.7	1192.35	1139.8	1357.66	1227.35	1085.98	1264.04	1350.39	1394.93	1197.19
ATP5SL	4144.31	4970.18	4642.07	4673.78	4814.21	3658.04	4623.32	4171.4	4089.23	3941.99	4058.27	3762.77
ATP6AP1	6057.31	5790.22	5396.59	5402.54	5710.92	4840.9	6954.37	6763.7	6321.64	6083.42	6704.19	6326.53
ATP6AP1L	823.587	890.424	1044.97	905.391	1048.2	853.506	963.149	920.848	1464.94	1392.47	1484.05	1369.26
ATP6AP2	5478.16	5649	4730.78	4340.53	4511.91	5483.53	4558.29	5876.22	5196.43	5797.34	6156.16	5370.58
ATP6V0A1	3909.87	2925.92	2794.39	2725.63	2679.8	2488.84	3729.11	2426.61	1978.45	1752.6	1940.92	2011.11
ATP6V0A2	5826.08	5437.66	4949.22	4488.64	4497.66	4362.1	4194.51	3787.61	4530.67	4207.88	3382.19	3585.24
ATP6V0A4	670.504	276.854	101.573	126.973	113.82	142.621	1024.12	874.853	364.05	222.881	282.48	162.951
ATP6V0B	8038.82	7921.16	7341.56	7645.23	7998.01	6502.56	9632.94	9152.41	8289.19	8869.39	11325.1	8953.1
ATP6V0C	4813.38	4977.97	4682.13	5166.92	5334.32	3948.64	6084.55	4345.58	5103.64	4213.77	5779.19	4605.82
ATP6V0D1	3722.53	3688.5	3559.41	3801.11	3608.07	3399.63	3991.28	4015.32	3718.07	3849.43	4611.42	4046.82
ATP6V0E1	6886.95	6689.15	5429.98	5968.05	6167.93	6305.58	5889.45	5865.67	4560.4	6456.18	7588.21	6439.42
ATP6V0E2	3649.73	5649	5896.43	6101.02	6229	4857.48	4810.29	7547.12	8286.49	8605.18	10351.9	8869.34
ATP6V1A	4789.83	4590.35	4986.42	4860.6	4887.49	5256.32	4141.67	5133.52	4860.4	5683.74	4286.7	5080.16
ATP6V1B1	52.8204	60.6439	75.8181	112.667	119.927	94.8382	127.873	141.198	115.404	194.273	144.191	199.368
ATP6V1B2	7684.48	8151.98	7081.15	6298.78	6660.57	6659.56	7677.87	7691.89	6260.38	6372.87	6546.44	5958.71
ATP6V1C1	5447.12	4842.59	5230.62	5042.37	5500.23	6510.36	4147.76	4287.52	3883.83	4776.69	4268.26	4624.03
ATP6V1C2	354.704	477.482	392.508	424.034	444.618	404.936	357.523	458.638	385.672	452.591	432.036	440.631
ATP6V1D	3307.17	3031.1	2366.1	2356.19	2540.35	2838.91	2253.66	2862.43	1922.59	2121.14	1893.8	2403.51
ATP6V1E1	8295.74	9772.58	8734.24	8997.57	9133.92	9228.11	7998.97	9947.9	8639.64	10056.6	11337.4	9997.36
ATP6V1E1P1	109.557	121.027	123.512	125.29	141.301	204.055	73.0013	117.07	144.233	153.043	183.117	142.922
ATP6V1E2	633.037	555.396	713.014	791.784	757.095	773.544	694.885	491.815	631.615	732.786	747.539	712.848
ATP6V1F	3574.8	4899.08	4798.51	5113.06	4933.29	4263.61	4712.74	5731.45	5689.22	6324.07	8341.12	6657.92
ATP6V1G1	7710.18	8307.8	7526.62	7215.21	7659.07	7882.4	6293.87	7176.9	6984.7	8350.23	8370.82	7540.12
ATP6V1G2	390.031	342.107	299.027	365.969	408.993	465.396	621.723	709.724	515.4	564.501	413.598	587.209
ATP6V1H	5120.61	6017.14	5512.97	5167.76	5447.3	5871.64	4735.1	5491.68	5394.63	5746.85	6231.96	5687.41
ATP7A	3472.03	2413.64	2273.57	2150.86	1903.18	3124.63	3267.78	3884.12	3067.62	2828.78	1932.72	2610.17
ATP7B	660.87	507.673	784.555	810.298	797.808	872.034	904.212	1062.6	1409.08	1581.79	1297.62	1735.25
ATP8A1	1690.7	1503.99	1669.76	1664.45	1534.72	1687.26	1835.01	1521.8	2089.26	2130.4	1629.51	1765.3
ATP8A2	2958.18	2523.69	2424.28	2203.88	2237.03	2361.09	2761.74	3213.05	3455.01	3131.7	2261.54	2283.33
ATP8B1	100.993	97.6529	83.4492	86.5795	89.3915	79.2358	121.777	135.92	128.017	100.033	85.8026	91.0278
ATP8B2	5336.86	5872.03	6520.27	6367.78	6040.7	5767.29	5056.2	5383.1	5899.13	5417.01	4236.51	5145.71
ATP8B3	267.993	266.141	485.989	682.385	610.526	763.792	276.231	294.263	666.75	709.226	648.176	1045.15
ATP9B	3279.34	2735.03	3049.08	2992.39	2934.26	2854.52	3765.69	2908.43	2926.18	2703.41	2584.22	2703.95
ATPAF1	5418.21	6871.27	7025.83	6987.15	7518.61	8234.43	4531.87	7156.54	7257.67	9149.58	9022.31	8724.59
ATPAF2	2012.92	1897.46	1843.37	1878.2	1924.56	1399.59	2158.14	1851.3	2004.57	1735.77	1864.09	1869.09
ATPBD4	766.85	868.024	941.946	788.418	777.452	829.127	562.786	549.874	576.66	801.783	758.807	734.698
ATPIF1	5398.95	5506.81	5447.15	5814.05	5955.21	6320.21	6377.2	7075.1	6142.37	6679.99	8195.66	7472.75
ATR	5664.43	5696.72	5613.12	5056.67	4664.58	5728.29	4905.81	4910.33	5243.28	5242.84	4092.07	4574.87
ATRIP	2028.98	2316.24	2490.1	2422.68	2566.81	2229.44	2450.79	2222.28	2280.25	2486.32	2894.6	2686.65
ATRN	2565.31	2160.42	2238.28	2090.27	1903.18	1921.3	2586.96	2515.59	2474.84	2536.81	1871.26	2344.33
ATRNL1	1762.42	1634.5	1904.42	2075.12	2100.64	2207.02	1733.39	1311.43	1555.93	2138.81	2197.01	2055.72
ATRX	17417.6	15202.2	14022.6	13474.5	12325.9	15445.7	11128.7	14746.4	11669.3	12164.4	7120.08	10438.9
ATXN1	272.275	165.827	126.374	154.744	127.052	160.173	331.104	725.559	574.859	451.749	338.819	368.707
ATXN10	17463.6	23650	21628.9	20211.8	20531.7	21362.9	15280.7	16120.2	16129.6	19055.7	20671.3	17884.4
ATXN1L	8628.67	7912.39	8821.99	8189.7	7948.14	8193.47	5840.67	5155.39	4945.98	4658.89	2832.11	4485.65
ATXN2	4019.06	3903.73	3905.67	3838.98	3570.41	3419.13	3997.37	3890.91	3788.34	3459.85	2857.72	3341.24
ATXN2L	25138.1	26179.2	28508.3	29977	29803.2	22564.3	25726.7	21040.2	24564.7	22132	19032.4	21922.1
ATXN3	5043.54	4829.93	4670.68	4244.59	4425.39	5205.61	3966.89	3353.29	3393.75	3719.01	3181.42	3567.94
ATXN7	4576.79	3262.89	3875.14	3506.57	3269.12	3620.01	3377.52	3125.58	2941.5	2752.21	2039.26	2708.5
ATXN7L1	1075.16	792.058	883.759	844.801	778.469	751.115	1241.57	1210.39	1071.25	954.082	730.125	958.663
ATXN7L2	2096.42	2318.19	1882.48	1727.57	2011.07	1214.31	1944.75	2461.3	2400.96	1903.21	1695.07	1668.79
ATXN7L3	9222.81	8266.9	8644.57	9311.47	9385.33	8498.69	8322.11	7418.93	7916.22	7284.98	6955.16	7628.43
ATXN7L3B	27768.3	22889.3	22032.4	21841.9	21569.9	24611.1	24552.1	23087.3	20364.7	19840.8	16389.5	18687.4
AUH	603.062	687.849	695.844	636.101	689.917	520.004	530.269	694.644	665.849	613.303	552.911	573.553
AUP1	10762.2	12201.5	11331.7	10918.8	11204.2	8875.1	11069.8	11393.3	10904.5	11216.1	12812.4	10776.7
AURKA	6551.88	5452.27	4997.87	5950.38	6560.82	8962.87	5633.38	4727.11	3481.13	4467.88	4352.26	5922.3
AURKAIP1	4786.61	6874.19	6798.8	7819.43	8244.33	4860.4	6484.91	6677.74	8485.58	7045.17	10732	7119.51
AURKB	6579.72	5867.16	4826.17	6441.84	6632.07	8053.05	5712.64	3518.42	2998.26	4103.54	5138.97	6195.43
AUTS2	1896.24	1879.93	2001.71	2259.42	1941.86	2053.92	4773.71	5255.67	4257.7	3955.45	3427.26	3942.12
AVEN	1578.3	2149.7	2032.24	1570.2	1774.94	1435.67	1477.32	1873.17	1891.96	1916.67	1930.67	1621.45
AVIL	375.044	239.845	196.962	217.859	178.962	210.881	288.425	144.968	182.07	143.787	109.363	198.458
AVL9	10756.8	8436.36	7582.9	7584.64	7433.11	8188.6	7915.65	7117.33	6332.45	6335.85	5021.17	5589.08
AVPI1	89.2177	170.697	211.27	208.602	233.925	155.298	205.101	280.691	273.961	313.755	415.646	349.588
AXIN1	6749.93	6231.41	6038.56	6612.67	6705.35	5089.56	7175.89	6073.78	6974.79	6356.05	7026.86	6168.11
AXIN2	1417.72	1150.46	1145.12	1365.71	1196.8	1433.72	1877.68	1527.83	1213.59	1215.77	1049.72	1476.69
AZI1	1603.99	2184.76	2371.82	2726.47	2752.06	1835.48	2483.31	2519.36	3330.68	3093.83	3891.3	3836.51
AZI2	2525.7	2438.96	2565.46	2660.83	2876.24	3050.52	2255.69	2206.44	2013.58	2636.09	2251.3	2271.49
AZIN1	26304.9	21831.7	21194.8	20882.5	21045.7	24972.9	18961.2	16576.4	14970.2	16755.2	13861.4	15660.2
B2M	56424.8	61194.6	49592	48325.8	51275.6	65358.8	48510.9	60989.3	44612.2	57157.2	58608.5	56028.4
B3GALNT2	3008.5	3385.61	4352.09	4730.16	4279.84	4042.25	2166.27	1929.72	2497.36	2873.38	1884.58	2605.62
B3GALT4	230.525	93.7572	101.573	93.3118	97.5343	149.447	375.814	337.996	299.186	212.784	238.432	291.321
B3GALT6	5771.48	5629.52	4836.66	5175.33	5467.66	3290.41	5570.37	3688.08	5000.94	3946.2	5066.24	3755.49
B3GALTL	1266.78	1566.33	1625.88	1720.84	1697.58	1733.09	1141.99	1682.4	1709.08	2150.59	1919.41	1897.31
B3GAT1	3447.41	2993.12	3516.48	4164.65	3860.49	3359.65	3294.2	2505.78	3552.3	3020.63	3611.65	3352.17
B3GAT2	244.442	206.732	180.746	176.624	149.444	191.378	231.521	242.99	226.214	198.48	213.848	197.547
B3GAT3	3954.83	2864.56	2633.19	2911.61	2834.51	1949.58	5369.18	3063	3409.06	3094.67	4024.46	3326.68
B3GNT1	3105.91	3761.54	3674.83	3437.56	3679.31	4676.1	2406.08	3188.92	3024.38	3398.43	3053.37	3044.45
B3GNT5	112.769	106.418	135.913	148.853	105.677	140.67	127.873	184.177	162.251	211.101	156.483	207.562
B3GNT9	184.493	116.157	113.02	71.4319	119.927	74.36	211.198	135.166	161.35	134.531	104.241	99.2216
B3GNTL1	955.26	1135.85	1200.45	1259.68	1251.77	817.425	1341.16	1694.47	1708.18	1424.44	1698.14	1425.71
B4GALNT1	1110.48	1071.57	1726.99	1985.92	2038.56	1586.82	1867.52	2113.7	2386.55	2270.07	2063.84	2489.09
B4GALNT3	113.839	99.6007	98.7114	130.339	72.0883	99.7139	162.423	144.214	202.791	210.26	228.189	221.219
B4GALT1	3580.15	3583.31	3806.46	3988.77	4082.38	3919.38	3914.05	3330.67	3605.46	3572.6	3040.06	3244.74
B4GALT3	2976.38	3418.72	3324.75	3067.29	3394.32	2798.93	3597.01	3711.45	3808.16	3481.73	4014.22	3476.9
B4GALT4	1099.78	1165.07	1209.99	1187.3	1227.34	1500.03	1076.96	1459.97	1217.19	1427.81	1546.54	1566.83
B4GALT5	4981.45	6057.07	6812.16	6536.09	6560.82	5664.9	4818.42	5451.71	6000.93	7954.76	6737.99	7083.09
B4GALT6	3553.39	5485.38	6426.79	6212.94	6632.07	6921.87	2605.25	3447.55	4237.88	5338.76	5447.3	4983.65
B4GALT7	1197.2	1260.51	1245.28	1244.53	1197.82	892.512	1670.39	1396.63	1901.87	1552.34	1913.26	1532.23
B9D1	98.8523	70.3831	156.898	132.864	131.123	121.167	146.164	150.246	163.151	121.91	118.582	142.012
B9D2	536.691	501.83	411.586	449.28	415.1	340.576	682.692	570.986	424.41	310.39	461.743	365.066
BACE1	837.504	647.918	715.875	615.904	726.56	649.699	682.692	635.831	726.208	668.838	447.402	731.967
BACH1	4072.58	3136.29	3652.89	3470.38	3373.96	4041.28	3347.04	3024.55	2562.22	2948.26	2282.03	2868.73
BACH2	1479.81	866.076	1060.23	953.359	983.055	1126.55	2034.17	1838.48	1587.46	1406.77	1045.63	1351.97
BAD	1552.6	1507.89	1586.77	1697.27	1799.36	1270.87	2080.91	1908.61	2268.53	2002.5	2619.04	2389.85
BAG1	6087.28	8120.81	7214.7	6905.52	7253.97	6395.29	5651.67	5255.67	6014.44	6496.56	7974.4	6628.79
BAG2	4014.78	5131.85	5103.75	5338.59	5555.19	5190	3942.5	5162.93	4939.68	5473.39	5719.78	4710.52
BAG3	338.646	277.828	278.996	265.826	255.3	180.652	327.039	333.472	225.313	189.224	183.117	208.473
BAG4	2886.46	3408.98	3282.78	3337.42	3574.48	3935.96	2418.28	2583.45	2491.05	3003.8	2933.52	2927.91
BAG5	8257.21	9292.44	9337.09	9045.54	9291.69	10040.4	6043.9	7121.1	7437.85	7422.13	6345.66	6705.26
BAHCC1	51.7499	90.8354	190.284	227.957	151.48	180.652	34.3876	34.1284	88.3775	64.6928	49.95	69.1776
BAHD1	4533.97	4720.85	4309.16	4449.09	4327.68	3776.04	4970.85	5174.24	5182.02	4571.38	4375.82	4492.02
BAI2	6152.58	8142.24	11629.3	14942.2	13833.3	11568.5	7340.51	5643.99	8964.86	8963.63	10229	11402.1
BAIAP2	7870.75	5036.4	3773.08	3961.84	3991.79	2763.83	12632.6	11476.3	7491	5753.58	6679.6	6221.83
BAIAP2L2	164.153	75.2527	114.927	105.935	133.159	124.093	199.004	120.086	275.763	181.651	226.14	255.815
BAK1	2032.19	1968.55	1915.86	1983.4	1954.08	1753.57	2649.96	2457.53	2138.81	2148.91	2601.63	2223.24
BAMBI	285.121	381.064	300.935	287.706	255.3	346.427	544.495	490.306	429.815	445.859	613.348	509.823
BANF1	8259.35	13481.3	11945	11413.6	12209.8	10136.9	8214.4	9816.7	9269.36	10375.5	12858.5	10112.1
BANP	2991.37	2681.46	2024.61	2288.03	2448.75	1761.37	3505.56	2535.94	2232.5	1676.03	2068.96	1891.85
BAP1	11640	14725	15199.7	15750.9	16217.1	13029.2	12829.8	14480.3	15641.4	14462.4	15139.8	14782.6
BARD1	5310.09	4839.67	6080.53	6314.77	6367.43	8054.02	3869.34	3575.73	4260.4	5462.45	4525.38	5493.49
BAT1	13015.6	13443.3	13322.4	12946	13285.7	12505.6	12415.2	11813.3	12654.9	10002.8	9833.61	11009.8
BAT2	48034.1	48161.6	50187.2	49806.9	49603.3	38897.1	49571.7	39775.2	41636.6	37257.5	31568.5	37837.2
BAT2D1	23848.1	23233.1	25500.7	23896.9	21434.5	22313.7	18209.3	21531.8	19240.4	17910.5	10670.5	15774
BAT2L	19840.1	17939.9	18565.9	18474.1	17763.2	15297.4	19631.9	18285	18247.6	14751	11563.8	14884.5
BAT3	20859.2	27039.2	26604.3	26934	27800.1	19660.3	22625.4	26466.8	25351.2	23902.3	24457.4	24132.6
BAT4	3858.48	5721.07	6298.01	6624.45	6477.36	5892.11	5584.6	5440.4	5690.12	6967.76	8067.61	7806.88
BAT5	682.28	723.884	724.46	676.494	754.041	701.382	1160.28	1070.14	964.044	853.11	812.073	931.35
BATF	320.448	408.334	360.076	306.22	350.977	303.521	763.984	905.014	730.713	699.129	1002.6	642.745
BATF3	126.686	267.115	347.675	372.701	413.065	319.123	164.455	161.557	278.466	329.742	428.963	329.559
BAX	750.793	932.303	919.053	869.205	845.647	720.885	1316.77	1557.99	1725.3	1505.22	2045.4	1527.68
BAZ1A	20086.3	24181.7	23703.6	23345.7	23310.4	25489.7	17453.2	19876	19652.1	21013.7	16144.7	17504.7
BAZ1B	29285.2	32754.2	33290.1	33167.2	32140.2	32386	21438.6	23224.6	21465.6	25108.9	18692.3	23842.2
BAZ2A	9867.25	7094.3	7332.98	7927.14	7315.04	7696.14	10151.2	8652.5	7179.29	6214.69	4263.14	6971.11
BAZ2B	2534.26	2517.85	2592.17	2416.78	2376.48	2528.82	2322.76	3903.72	3706.36	3524.64	2301.49	3061.74
BBC3	144.884	75.2527	99.6652	125.29	120.945	124.093	288.425	77.1072	97.3864	90.777	102.192	105.595
BBS10	2351.2	1678.33	1718.41	1569.36	1468.57	1971.03	2410.15	2364.03	2010.88	2148.07	1331.42	1766.21
BBS12	303.32	183.358	149.267	162.318	144.355	255.738	268.102	307.081	202.791	159.774	209.75	208.473
BBS2	1555.82	1185.52	1734.63	1628.27	1635.49	1701.89	1377.74	981.169	882.063	847.22	865.34	887.649
BBS4	1247.51	1117.35	1262.45	1254.63	1220.21	1607.3	1532.19	1480.33	1309.08	1462.3	1514.78	1428.44
BBS7	2633.82	2335.72	2313.63	2298.13	2313.37	2789.18	2826.77	2781	2485.65	2653.76	2319.93	2657.51
BBS9	471.39	1075.47	914.283	843.959	915.878	991.002	434.751	1512.75	1149.63	1024.76	1094.8	934.081
BBX	7293.75	7645.54	7905.31	7476.08	6977.12	8334.87	7649.42	11023.9	9192.78	8944.28	5833.48	7922.5
BCAP29	3826.37	3723.56	3898.99	3940.8	4268.64	5280.69	3493.36	4004.01	3922.57	5412.81	5148.19	5411.55
BCAP31	9747.36	9995.61	8865.87	9061.53	9260.13	8623.51	9470.36	8254.38	7454.06	8623.69	9635.91	8675.42
BCAR3	615.908	298.281	240.84	220.383	253.264	147.496	351.427	250.53	293.781	318.804	264.041	307.709
BCAS2	5599.13	7281.29	6472.57	5763.56	6528.25	6860.44	5090.75	6120.52	4632.47	5844.46	6951.06	5655.54
BCAS3	543.114	1009.24	869.451	658.822	707.221	627.271	526.204	1744.98	1495.57	1385.73	1524	1494.9
BCAS4	201.621	220.367	183.607	210.285	171.837	264.515	209.165	276.921	225.313	229.613	265.066	227.591
BCAT1	12912.9	9435.6	9469.68	8672.74	9202.12	9847.33	10813.7	7484.53	7397.31	8022.91	6446.05	6772.63
BCAT2	4224.6	5504.86	5803.9	6202.84	6301.27	4435.24	5456.57	4163.86	6077.5	5680.38	7305.49	5326.88
BCCIP	7803.31	11330.9	10057.3	9156.62	9295.76	9888.28	7058.02	8675.87	8580.18	10016.3	9614.39	8294.86
BCDIN3D	505.646	475.534	394.416	413.936	383.547	453.694	511.978	461.654	471.256	489.614	470.962	441.541
BCHE	16397.4	13352.7	11901.1	10991.2	12329.9	13869.8	15179.1	18378.5	17017	24031.1	20596.6	23418.8
BCKDHA	1977.6	2797.36	3343.83	3801.11	3382.11	2943.26	2869.45	2609.08	3908.16	3177.97	3971.2	3325.77
BCKDHB	1208.97	1467.96	2029.38	1877.36	1915.4	2288.93	1249.7	1562.51	1972.14	2213.7	2184.72	2304.27
BCKDK	1845.92	2397.08	3088.19	3408.95	3315.95	2989.09	2219.11	2462.05	3083.84	3462.38	4064.41	3735.46
BCL10	1747.44	1871.16	1701.24	1709.9	1814.63	2280.15	1700.87	1811.34	1554.13	1594.41	1761.65	1712.49
BCL11A	4338.07	5715.23	5229.66	4706.6	4845.76	4636.12	4414	4673.57	5567.6	4144.77	4604.25	3538.81
BCL11B	25903.5	26003	22161.1	20080.6	19936.3	20240.5	21654	21154.8	22802.5	17087.6	15951.1	14274.5
BCL2	2240.94	2564.59	2877.38	2953.68	2633.99	2797.96	2597.12	2793.82	2659.52	3055.97	2528.9	3067.21
BCL2L1	7159.93	8425.65	8672.23	9425.07	9677.45	8093.03	8112.78	8357.68	7643.25	8070.87	8363.65	7970.75
BCL2L11	1380.25	2330.85	2216.34	2089.43	2139.32	1772.1	2156.11	2481.66	2845.1	2925.55	2251.3	2287.88
BCL2L12	1965.82	2592.84	3063.39	3404.74	3601.96	2656.56	2696.7	2414.55	3110.87	3204.06	4071.59	3839.25
BCL2L13	5124.89	4625.41	4893.89	4763.82	4399.95	4865.28	4873.3	4835.69	5500.03	5719.08	5095.94	5133.87
BCL2L7P1	163.083	139.531	152.129	165.684	149.444	110.441	215.262	172.867	152.341	143.787	152.386	172.056
BCL6	7345.13	8794.76	8549.18	9007.67	8518.13	9563.56	10195.9	12025.2	9942.32	8548.81	7754.16	8420.5
BCL7A	13138.7	12331.1	11761.9	12155.8	11904.5	10853.7	11596.1	9722.45	9563.95	9492.05	9160.6	9243.53
BCL7B	5910.65	7032.94	6245.55	6288.68	6726.73	5309.95	5822.38	5795.54	5230.66	5403.55	5762.8	5356.92
BCL7C	670.504	571.952	692.028	854.899	980.002	718.935	922.503	1258.65	1546.92	1363.02	1829.26	1533.14
BCL9	4128.25	3045.71	3468.79	4100.69	3735.3	3883.3	6789.76	5073.2	3048.71	3238.56	2110.96	3346.71
BCL9L	2914.29	2377.6	1684.07	2065.87	1675.19	2023.69	5385.44	6054.92	3817.17	2645.35	2209.3	2520.04
BCLAF1	43134.4	51064.9	50995.2	45763.3	45972.6	48016.7	26718.5	37427.2	31520.5	37249.1	31183.3	32398.4
BCOR	5446.05	7490.68	8058.89	8034.86	7200.02	6608.85	8759.05	7882.65	8683.78	7552.56	6431.71	6954.72
BCORL1	1498.01	2297.74	2537.8	2433.62	2163.75	1842.31	1747.62	2526.14	2196.46	2182.57	1842.58	2373.46
BCORL2	231.595	259.324	234.163	206.077	211.532	178.701	205.101	280.691	255.943	243.075	246.627	255.815
BCR	7387.95	7652.36	7507.54	7524.05	7555.25	5881.39	9309.81	9810.66	9803.59	8866.02	9521.18	8370.43
BCS1L	2572.8	2982.41	2716.17	2352.83	2510.83	1777.95	3170.23	3055.46	3029.79	2949.95	3257.22	2736.72
BDH1	2898.23	5506.81	5516.78	4980.09	5143.99	3605.38	3424.27	4342.56	6041.47	5772.09	6540.29	5511.7
BDH2	1971.17	1959.79	2188.67	2192.1	2164.77	2710.19	2156.11	3170.82	2392.86	3075.32	2872.06	2976.16
BDNFOS	137.391	136.61	174.068	154.744	157.587	193.328	160.39	315.375	438.824	413.885	361.355	366.886
BDP1	20817.5	16369.9	17191.4	14424.6	14214	17651.5	12589.9	12182.8	11444.1	11463.5	7572.85	9836.21
BECN1	4938.63	5089.97	5399.45	5084.45	5081.9	4994	4871.26	5442.67	5108.14	5636.62	5313.11	4912.64
BEND3	1219.68	1748.45	1722.22	1656.04	1718.95	1288.42	1221.25	1163.64	1517.19	1246.06	1127.58	1146.21
BEND4	5040.32	5414.29	5678.94	5595.26	5132.79	5551.79	3694.56	3804.95	4291.03	4695.91	3392.44	3816.49
BEND5	532.409	611.883	559.438	732.877	682.792	891.537	753.822	788.896	786.568	751.298	892.998	836.666
BEND6	489.588	514.491	353.399	410.57	491.438	403.961	316.877	230.926	251.439	270.842	258.919	230.323
BEST1	269.063	90.8354	51.971	59.6505	55.8028	55.8321	448.977	174.375	101.891	94.1427	92.9731	116.52
BEST3	240.16	659.605	1111.74	903.708	1027.84	720.885	125.841	150.246	405.491	291.878	230.237	265.829
BET1	1796.68	1823.44	1543.85	1505.4	1579.51	1825.73	1725.26	1739.71	1541.51	1839.26	2110.96	1630.56
BET1L	5105.63	5177.62	5971.78	5828.36	5824.92	5171.48	5058.24	4887.71	5379.31	5591.19	5565.1	5154.81
BEX1	4627.11	5879.82	6685.29	6819.69	6820.37	6880.92	4342.87	4154.06	4612.65	5560.9	6592.53	5852.2
BEX2	1436.99	1047.23	1109.83	1107.36	1097.05	1128.5	1550.48	1029.43	1182.96	1591.04	1638.73	1527.68
BEX4	3908.8	4678.98	4489.45	4485.27	4771.46	5063.24	3521.82	3957.26	3936.98	4398.89	4643.18	4517.51
BFAR	6092.64	6657.01	6191.18	6229.77	6172.01	6255.85	5531.76	4937.48	4872.11	5310.15	5294.67	5121.12
BFSP1	112.769	94.7311	86.3108	96.6779	95.4986	68.5091	99.4212	160.049	139.728	137.056	161.605	121.982
BHLHB9	539.902	571.952	461.188	466.111	422.225	438.092	335.168	604.916	539.724	530.002	244.578	462.481
BHLHE23	506.716	494.039	408.724	574.669	528.081	266.465	989.569	689.366	947.828	485.406	776.221	518.927
BHLHE40	1430.57	428.786	504.113	912.124	411.029	1943.73	2714.99	908.784	242.43	185.858	243.554	395.11
BICD1	3068.45	2706.79	2931.75	2539.65	2471.14	2254.8	2660.12	3394.77	2758.62	2694.99	1605.95	2195.02
BICD2	7202.75	7573.47	7688.78	7752.95	7686.55	6568.87	6147.55	6300.73	7239.65	6891.19	5541.54	6042.47
BID	4388.38	6216.8	5746.67	5542.24	6086.51	4544.45	3895.76	4896.76	5059.49	5376.62	5803.78	5155.72
BIK	247.653	410.281	439.248	475.368	424.261	372.756	221.359	373.434	508.193	446.701	492.473	430.616
BIN1	608.415	967.364	1093.61	1099.79	1018.68	853.506	780.242	1429.05	2165.83	1856.09	2253.35	1803.54
BIN3	1681.07	1538.08	1711.73	1729.25	1826.85	1688.24	2038.24	2089.57	1679.35	1760.17	1881.5	1830.85
BIRC2	5462.11	4379.01	3843.67	3715.27	3626.39	5101.27	4765.58	4718.06	3846.9	4512.48	4260.07	4074.14
BIRC3	430.71	279.776	291.396	271.717	296.013	344.477	278.264	486.536	439.725	396.215	189.263	279.486
BIRC5	11364.9	9940.09	8701.8	11272.2	11570.6	13263.3	10779.2	8476.06	7336.95	8991.4	10648	12899.8
BIRC6	17372.6	16277.4	17694.1	16446	15092.4	15963.5	13858.1	14665.8	15057.6	14395	8778.52	12666.7
BIVM	1996.87	2130.23	2946.06	2991.55	2923.06	3705.82	2089.04	2684.49	3729.78	4208.72	3802.18	4066.85
BLCAP	3831.72	3211.28	3157.82	3342.47	3339.36	2817.46	5619.15	5201.38	4474.82	4026.97	4680.06	3942.12
BLM	6522.98	8014.65	10226.1	11139.3	10867.3	14501.7	5192.37	5122.96	5980.21	8188.67	7478.61	9109.69
BLMH	7154.58	10760.1	11106.6	10442.5	10533.5	11342.2	7127.12	9243.65	7955.86	9855.54	9792.63	9523.03
BLOC1S1	1684.28	1855.58	2081.84	2384.81	2340.85	2417.65	2078.88	2106.16	1773.04	2475.38	3174.25	2977.98
BLOC1S2	4288.83	4402.38	4156.54	4217.67	4382.64	5141.25	3731.14	4142.75	3296.45	4126.26	4253.92	4110.55
BLOC1S3	852.491	781.345	754.031	710.997	733.684	671.153	1026.15	926.126	872.153	784.113	913.485	878.545
BLVRA	497.082	589.483	726.368	785.894	773.38	977.35	516.043	716.51	873.955	1209.88	1451.27	1362.89
BLZF1	2578.15	2114.64	1669.76	1497.83	1561.19	1744.79	2154.08	2364.03	1483.86	1632.27	1311.96	1548.62
BMF	4916.15	1431.92	914.283	937.37	765.238	1254.29	3172.26	1189.28	730.713	719.323	644.079	842.128
BMI1	12486.8	12855	13044.8	13031	13279.6	14856.7	11006.8	11548.7	10250.4	12201.4	10526.1	10851.3
BMP1	457.473	477.482	654.827	658.822	697.042	498.551	672.53	1138	1416.29	1382.37	1332.45	1384.74
BMP10	584.864	254.454	211.27	123.607	139.266	99.7139	593.27	1035.46	618.101	415.568	225.115	236.696
BMP2K	2644.52	1616	1841.46	1790.68	1706.74	1912.52	2011.82	1214.91	1327.1	1567.48	1054.85	1511.29
BMP4	20253.3	19620.9	17344	16905.5	17696	15456.4	21066.7	14369.4	17783.7	16769.6	17200.8	18439.7
BMPR1A	1116.91	1019.96	1071.67	1157.85	1061.43	1631.68	1202.96	1316.71	1192.87	1556.54	1043.58	1563.18
BMPR2	2325.51	930.355	894.252	863.315	843.611	1062.19	2727.19	2513.32	1961.33	1819.07	1434.88	1996.55
BMS1	13421.3	17679.8	15071.9	13608.3	13036.3	12610.9	10214.2	12636.7	11740.5	12708.8	11676.4	10515.4
BNIP1	1856.63	2085.42	1829.06	1730.09	1797.33	1899.84	1552.52	1827.93	1399.17	1559.91	1798.53	1567.74
BNIP2	13790.7	13661.4	12744.4	11965.7	12438.8	14595.3	10443.8	11350.4	9741.43	10392.4	9392.11	10072.9
BNIP3L	6195.4	5044.2	7916.76	12719.7	9040.28	24805.2	5582.57	3992.7	4081.13	6056.5	6561.8	9970.96
BOD1	2708.75	3099.28	2478.66	2367.98	2549.51	2307.46	2509.73	2462.05	2382.05	2447.62	2704.07	2150.41
BOD1L	12361.5	11620.1	13030.5	12298.9	10955.9	12247.2	8500.95	10438	10129.7	9931.27	6646.83	8753.72
BOLA1	1129.75	1007.29	1302.51	1398.53	1403.42	1288.42	1686.65	1567.79	1627.1	1853.57	2321.98	1836.31
BOLA2	331.153	325.55	320.967	302.012	308.227	299.62	280.296	326.686	320.807	323.852	283.504	321.365
BOLA3	730.453	1346.22	1540.03	1544.96	1647.71	1521.48	739.596	957.041	1244.22	1532.14	2004.43	1550.44
BOP1	1654.3	2406.82	2293.6	2018.74	2027.36	1130.45	1524.06	1476.56	1733.4	1542.24	2045.4	1300.07
BPGM	1799.89	2090.29	1812.84	1622.38	1827.86	1801.35	1812.65	2385.9	2009.98	2214.54	2089.45	2076.66
BPHL	553.819	428.786	596.64	742.975	683.81	678.954	721.305	564.2	874.855	896.864	1006.7	922.246
BPNT1	4988.94	5393.83	5270.68	5587.68	5716.01	5670.75	5458.6	6386.69	5702.73	6413.26	6204.3	5703.8
BPTF	20609.8	16529.6	17070.2	16812.1	15109.7	16823.6	16485.9	14549.6	12346.8	11869.9	7620.99	11385.8
BRAF	2336.22	1846.81	2119.04	1941.32	1847.2	2149.48	1881.75	2014.17	1729.8	1663.4	926.802	1468.5
BRAP	3969.82	4485.17	3959.09	3913.03	3782.12	3911.58	3330.78	3933.13	3646	3769.5	3548.14	3517.87
BRCA1	8257.21	8972.02	11988.9	13233.9	12770.7	15608.5	7562.03	7869.83	8906.3	11347.4	8321.65	11206.4
BRCA2	4637.81	3503.45	5931.72	6154.03	6104.83	7103.25	3757.56	3075.82	4291.03	5119.99	2945.81	5481.65
BRCC3	3555.53	3692.39	3542.24	3420.73	3416.71	3594.66	2861.32	3387.23	3324.38	3666	3349.41	3248.38
BRD1	9902.58	8682.76	8212.46	8315.93	8506.93	6718.07	10791.4	8563.53	9073.87	7200.84	7376.17	7450.9
BRD2	52163.1	53642.8	49182.8	50008.9	50814.5	43838.2	41700.6	40189.9	34015.9	32463	28166.6	34017.1
BRD3	3326.44	4011.84	4457.01	4502.1	4365.34	3668.77	3060.48	3631.53	4402.74	3615.52	2458.22	3285.71
BRD4	14254.2	12745	12676.6	13142.1	12925.4	9974.1	14973.8	12180.5	11757.6	9632.56	8032.78	9158.86
BRD7	6275.69	6854.71	7238.54	6747.31	6917.06	7507.94	5019.62	5586.68	5865.79	6492.36	6963.35	6400.27
BRD8	6851.63	7649.43	7232.82	7525.73	7747.62	8267.58	6383.3	7431	5961.29	5875.59	5480.08	6541.39
BRD9	6926.56	7517.95	6908.5	6791.07	6847.85	5243.64	7645.35	7142.21	7478.39	6340.9	6242.2	6052.49
BRE	128.827	229.132	216.993	227.116	192.193	212.832	178.681	236.958	275.763	333.95	515.009	297.694
BRF1	3189.41	3662.2	3417.28	3728.74	3929.7	2752.13	4235.15	4329.74	5076.61	4529.31	5221.94	4998.22
BRF2	1211.11	1220.58	1186.14	1266.41	1310.8	1047.56	1379.77	1413.97	1154.13	1117.32	1037.43	1292.79
BRI3	1147.95	655.709	690.12	842.276	739.792	845.705	1391.96	945.731	925.305	882.56	1136.8	1082.48
BRI3BP	2131.75	2740.87	3368.63	3732.94	3631.48	2753.1	1942.72	1714.82	2519.88	2751.37	2021.84	2493.64
BRIP1	4085.43	3908.6	5330.77	5988.25	5568.43	7331.44	3922.18	3596.09	3969.42	4988.73	3212.15	4845.27
BRIX1	8032.4	12730.4	11395.6	10283.4	12041.9	11306.2	4743.23	6231.36	6921.64	8699.42	8703.74	7406.29
BRMS1	5333.64	6806.99	6189.27	6125.42	6213.74	4813.6	6606.85	7043.44	6326.15	6256.76	7174.37	5942.33
BRMS1L	971.318	1351.09	1157.52	1162.9	1360.67	1345.96	705.047	892.196	744.226	1042.43	785.44	1027.85
BRP44	3001	2733.08	3487.87	3836.45	4132.25	5168.55	3479.14	4286.01	4440.58	5436.37	6502.39	6299.21
BRP44L	3968.74	5125.03	4686.9	4807.58	5353.66	5028.13	3810.4	5848.33	5278.41	5527.24	6144.89	5409.73
BRPF1	5483.52	5947.02	5905.97	6414.07	6245.29	4776.54	6080.48	5499.97	5540.57	5263.87	4705.66	5145.71
BRPF3	6079.79	5582.77	5428.07	5510.26	5455.45	4062.73	5017.59	6017.98	5125.26	5306.79	3788.86	5081.98
BRSK1	670.504	872.894	939.085	1178.89	1130.64	923.717	745.693	1009.82	1521.7	1398.36	1632.59	1643.3
BRWD1	7060.38	5972.34	6135.85	5785.44	5650.87	6621.53	5586.63	6088.1	5706.33	5206.66	4609.37	5094.72
BRWD2	5814.3	6605.39	6807.39	6055.57	5905.33	6462.58	5135.46	6986.13	7517.13	6743.94	6439.9	6524.09
BRWD3	4366.97	3417.75	4043.03	3727.05	3433	4791.17	3513.69	4276.96	3279.33	3008.85	2236.96	3201.95
BSCL2	4156.08	3870.62	4049.71	4335.48	4607.58	4400.13	5031.82	4033.41	3816.26	4336.62	4698.49	4740.57
BSDC1	10062.1	7045.6	7922.48	8568.39	8436.7	8222.73	10769	10508.9	8684.68	8903.89	8312.43	9869.9
BSG	17851.1	21716.7	19709.6	20367.5	21717.5	15889.4	19438.8	17000.9	17661.2	16549.1	19216.7	17399.1
BSN	563.453	419.047	481.219	427.4	375.405	303.521	843.243	476.734	485.67	352.461	332.673	322.276
BTAF1	17218.4	12745	13768.8	12888	12400.2	14799.1	13770.7	12107.4	11328.8	11319.6	7503.19	10242.3
BTBD1	13950.2	14843.8	13835.6	13597.4	14228.2	16101.9	11169.4	11979.2	11509	12590.2	12044.2	11391.2
BTBD10	2981.73	2529.53	2489.15	2367.13	2650.28	2829.16	2613.38	2899.38	2340.61	2843.09	2699.97	2780.42
BTBD12	2644.52	2249.04	2754.33	2745.82	2494.55	2443	3119.42	2592.5	2878.44	2893.57	2297.39	3189.2
BTBD2	10402.5	10120.3	10340.6	12243.4	12213.9	8584.51	12659	9268.53	10525.2	9145.38	10886.6	9509.37
BTBD3	1851.28	1760.14	1726.99	1812.56	1722.01	1985.66	1717.13	1569.3	1461.34	1406.77	1069.19	1478.52
BTBD6	3629.39	3318.41	3177.85	3244.85	3330.2	2433.25	4897.68	4006.27	3966.71	4216.3	4886.98	4410.99
BTBD7	4039.4	3656.36	3256.07	2877.95	2879.29	2816.49	3340.94	3219.83	2809.07	2527.55	1878.43	2463.59
BTBD9	1799.89	1456.27	1330.18	1093.89	1112.32	889.587	1875.65	1702.76	1526.2	1341.98	907.339	1111.61
BTD	509.928	350.872	307.612	371.859	376.423	419.564	511.978	468.44	329.816	335.632	196.433	441.541
BTF3	64446.1	68069.5	59953.1	56915.3	58305.8	69784	51089.8	48836.1	38372.6	50744.7	54027.6	46052
BTF3L2	151.307	196.019	140.682	171.574	152.498	174.801	123.809	121.594	115.404	140.421	153.41	147.474
BTF3L4	10062.1	9001.24	7634.41	7096.55	7291.63	8107.66	7610.8	6609.12	5814.44	6451.13	5912.36	6147.17
BTF3P10	2075.01	2026.99	1838.6	1693.07	1694.53	2081.22	1446.84	1476.56	1300.98	1630.59	1568.05	1384.74
BTF3P7	135.25	136.61	96.8036	104.252	100.588	160.173	68.9367	81.6313	64.9544	89.0942	108.339	72.8193
BTG1	6050.89	5264.3	4304.39	4200.84	4170.93	5738.04	4493.26	4281.49	3348.7	3639.08	3874.91	3897.51
BTG2	2341.57	1822.47	1202.36	1399.37	1063.46	2030.51	2278.05	2833.78	1928	1544.76	1626.44	2042.98
BTG3	2708.75	3833.61	4238.57	4506.31	4843.72	5460.12	2312.6	2553.29	3316.27	3948.72	4542.79	4420.1
BTN2A1	3539.47	3270.69	3349.55	3499	3478.8	3616.11	3895.76	4083.93	3136.99	3191.44	2885.38	3465.06
BTN2A2	420.005	478.456	639.564	766.538	722.488	1021.23	802.597	1112.37	916.296	1176.22	1124.5	1416.61
BTN3A1	579.511	730.701	805.541	778.32	730.631	880.81	766.016	1100.3	1318.09	1202.3	1042.55	1171.7
BTN3A2	1268.92	2043.55	2081.84	2001.91	1875.7	2184.59	1633.81	2437.92	2326.19	2284.38	2048.48	2063.92
BTN3A3	240.16	414.177	457.372	468.636	406.958	463.445	475.397	821.318	775.757	872.463	691.199	697.371
BTRC	2259.14	2249.04	2242.09	2210.61	2173.93	2477.13	1934.59	2255.45	1954.12	2185.93	1846.68	2152.23
BUB1	10134.9	12374.9	13071.6	14640.1	15258.3	20052.3	7809.97	10667.2	9641.43	12451.3	11394.7	14787.1
BUB1B	12802.6	14599.3	14804.8	16204.5	16801.3	21984.1	9767.08	10744.1	9154.95	12247.7	10400.1	14745.2
BUB3	33067.3	34608.5	31390	32521	33381.9	39123.3	26746.9	30274.6	26825.9	30423.4	30878	29962.1
BUD13	3718.25	4890.32	5140	5343.64	5043.22	5557.64	3655.95	3921.82	3655.01	4321.47	4334.85	4665
BUD31	4478.31	4152.08	3522.21	3429.99	3645.73	4017.87	4107.12	3523.7	2879.34	3098.88	3568.62	3212.87
BX276089.1	3988.01	3351.52	3419.19	2963.78	2811.1	2714.1	2741.41	3007.96	2724.38	2412.28	1368.3	1818.1
BX322557.10	384.678	259.324	363.892	385.324	340.798	435.166	404.266	373.434	402.789	407.154	149.313	400.572
BX511012.1	460.685	445.343	441.156	392.056	481.26	699.432	442.88	393.793	317.204	343.205	361.355	383.274
BX511012.2	1374.9	1192.34	1019.21	976.922	1014.61	1289.4	1015.99	785.88	766.749	775.699	853.048	792.965
BX842568.2	406.089	563.187	671.043	665.554	650.222	581.439	381.911	430.739	500.986	469.419	440.231	463.391
BYSL	14264.9	19841	18407.6	17768.9	18842.1	14997.1	11929.4	12731	14610.7	14667.7	16527.8	12395.4
BZRAP1	7370.82	4775.39	6013.76	7112.54	6481.43	6153.45	8864.73	10671.7	16993.6	12369.7	11216.5	12420.9
BZW1	17106	17125.7	15872.2	16147.2	16582.5	20776.8	13096	13353	10771.1	12862.8	12124.1	11742.6
BZW1L1	7226.31	7211.17	6780.68	7000.62	6955.74	9036	5531.76	5649.27	4738.78	5397.66	4515.13	4827.97
BZW1P1	247.653	226.21	225.578	254.045	235.961	245.987	192.907	181.161	148.737	154.726	102.192	149.295
BZW2	9884.38	12538.5	12415.3	11715.7	12020.5	12798.1	8240.82	7852.49	8900.89	10835	10756.6	9089.67
C10orf110	219.82	123.949	114.927	135.388	142.319	201.13	298.587	120.84	71.2606	92.4599	107.314	159.31
C10orf114	42.1153	67.4613	51.971	60.492	60.892	59.7327	142.1	152.509	200.088	170.713	230.237	176.608
C10orf116	157.73	27.5306	37.6627	37.7706	42.5709	41.2048	363.62	79.3692	46.0356	52.9128	72.4859	50.9691
C10orf118	6257.49	4771.5	5113.29	4906.04	4929.22	6246.09	4353.03	4592.89	4122.57	4042.96	2677.43	3504.21
C10orf119	15907.1	21500.5	21839.7	20545.1	20976.5	21423.4	12817.6	14925.9	15693.6	18831.9	17047.1	16657.1
C10orf12	1145.81	1133.9	1710.78	1705.69	1431.92	1610.22	770.08	1120.66	1120.8	1054.21	759.831	1035.14
C10orf137	4654.94	5285.73	4602	4741.1	4743.98	4308.47	3440.52	4439.07	4000.95	4111.12	3418.04	4065.03
C10orf18	13538	16192.7	14824.8	12621.2	12947.8	11941	9196	10347.5	11171.1	10155.1	7147.74	8513.37
C10orf2	9255.99	10555.6	8349.82	7444.1	7652.96	6112.5	5517.54	5955.39	6271.19	5956.37	5907.24	4792.46
C10orf25	833.222	758.945	850.373	813.664	785.594	1008.56	885.922	898.982	977.557	1140.88	1169.57	1236.34
C10orf26	6256.42	4798.77	4660.19	4842.08	4782.65	5054.46	6787.72	6596.31	5572.1	5477.6	5278.28	5723.83
C10orf28	2811.52	2852.87	2918.4	2843.44	2816.19	3545.9	2438.6	2568.37	2022.59	2694.99	2301.49	2684.83
C10orf32	3207.61	2965.85	2636.05	2213.13	2355.1	2418.62	3095.03	4050.76	3092.85	3151.89	3149.66	2864.18
C10orf4	2658.44	2393.18	2423.33	2313.28	2481.32	3050.52	2223.18	2088.06	2100.07	2349.17	2660.02	2415.34
C10orf41	189.846	246.663	250.379	222.066	200.336	169.925	351.427	351.568	419.005	443.335	401.305	349.588
C10orf46	7657.72	7058.26	6390.54	6508.32	6331.81	7866.8	6501.17	6380.66	5737.87	5989.18	5416.57	5797.57
C10orf55	65.6665	43.1133	23.3544	26.8307	21.1962	39.2545	162.423	244.498	162.251	108.447	78.6321	140.191
C10orf57	970.247	842.702	1094.57	1121.67	1151	1260.14	892.019	794.174	919.9	1505.22	1343.72	1578.66
C10orf75	1106.2	416.125	544.176	1260.52	1056.34	2169.96	2101.24	669.762	498.283	753.822	600.031	1360.16
C10orf76	3449.55	3606.69	3359.09	3359.3	3337.32	3367.45	2985.29	3942.18	3437.89	3570.92	3266.44	3469.61
C10orf78	854.632	809.589	743.538	795.992	849.718	1172.38	955.02	997.757	900.981	1063.47	1097.87	1089.76
C10orf84	4313.45	4290.38	3896.13	3713.59	3968.38	4716.08	3548.24	3216.82	2783.84	3421.15	3172.2	3663.53
C10orf88	2382.25	1661.77	1586.77	1484.37	1572.38	1698.96	1965.07	1959.12	1702.77	1729.04	1646.93	1861.8
C10orf91	83.8652	106.418	113.02	164.001	144.355	156.273	93.3243	92.9415	102.792	103.398	158.532	129.266
C10orf95	142.743	96.6789	130.19	137.072	135.194	135.795	178.681	111.038	177.566	92.4599	147.264	124.714
C11orf1	1686.42	1640.34	1646.87	1650.99	1693.51	2114.38	1493.58	1614.54	1532.51	2169.1	2251.3	2157.69
C11orf10	2385.46	3362.23	3112.99	3134.61	3020.77	3249.45	3202.74	3306.55	2763.12	3319.33	4880.83	3780.98
C11orf17	974.529	1201.1	1459.91	1534.86	1464.49	1321.58	1229.38	1323.49	1612.69	1640.69	1914.28	1540.42
C11orf2	11082.3	13984.8	13300.5	14429.7	14696.4	9674.73	16018.4	13960	16680.1	11562.8	15484	10931.5
C11orf20	379.326	692.718	846.558	875.938	998.323	594.116	327.039	361.37	594.678	594.792	918.607	722.863
C11orf24	891.029	728.753	768.339	858.265	809.005	693.581	1198.9	896.72	1055.03	996.994	1035.38	1066.09
C11orf30	4184.99	4341.03	5085.62	5498.48	4971.97	5795.57	4005.5	4750.48	4218.06	4516.69	3080.01	4408.26
C11orf31	2483.95	2871.38	3024.28	3169.96	3098.13	2735.55	2873.51	2689.01	2737.9	2963.41	4717.96	3219.25
C11orf35	329.012	189.201	237.979	408.887	377.44	362.03	609.529	270.889	405.491	361.717	516.034	616.343
C11orf45	155.589	114.21	124.466	120.241	113.82	138.72	115.68	169.097	162.251	130.324	121.655	179.339
C11orf46	3385.32	3651.49	2734.3	2344.41	2610.58	2982.26	2028.07	2513.32	2064.93	2557.84	2341.44	2136.75
C11orf48	4433.35	6701.81	5719.96	5410.12	5616.26	5111.02	4566.42	5126.73	5066.7	5780.51	7217.39	5527.17
C11orf49	1555.82	2179.9	2472.93	2557.32	2431.44	2242.12	1611.45	1971.19	1896.47	1586.83	1971.65	1893.67
C11orf51	2646.67	2049.39	1778.5	1874.84	1775.95	1862.79	3052.35	2885.81	1728.9	1942.76	2068.96	2043.89
C11orf54	5155.94	3349.57	3000.43	2649.05	2800.92	3348.92	4836.71	4558.21	3845.99	4035.39	3568.62	3781.89
C11orf57	8987.29	8877.55	8370.81	7933.03	8289.11	9402.66	6495.07	6759.93	6045.07	7387.64	5484.18	5953.25
C11orf58	18067.4	22092.7	20553.8	18980.7	19827.4	22969	13892.6	17249	15083.7	17870.1	18403.4	17473.8
C11orf59	3664.72	3951.46	4091.68	4085.55	3953.11	3846.25	4454.64	4231.72	4172.12	4201.99	5202.48	4243.47
C11orf61	1557.96	1635.47	1449.41	1433.87	1584.6	1548.79	1690.71	1572.32	1555.93	1215.77	1246.4	1348.32
C11orf65	93.4998	73.3048	83.4492	64.6997	73.1061	186.502	129.906	93.6955	96.4855	115.178	164.678	134.728
C11orf66	170.576	140.505	161.668	116.033	128.069	145.546	164.455	218.862	304.591	187.541	242.53	194.816
C11orf67	560.242	427.812	479.312	449.28	397.797	481.973	611.561	662.222	528.012	592.268	719.881	740.161
C11orf68	1675.71	1503.02	1680.25	1819.3	1671.12	1371.31	3095.03	2226.05	1882.95	1769.42	2181.64	1888.21
C11orf71	234.807	189.201	234.163	268.351	284.817	308.396	532.301	494.831	496.481	460.164	555.984	477.048
C11orf73	1766.71	2827.55	2533.03	2501.78	2646.21	2483.96	1751.68	2597.77	2103.67	2697.52	3300.24	2601.98
C11orf74	281.909	289.515	307.612	248.154	239.014	297.67	296.554	269.381	352.339	295.244	232.286	247.621
C11orf75	2929.28	1809.81	1749.89	1900.08	2239.07	2113.4	2170.34	1230.75	1295.57	1517	2102.77	1707.03
C11orf80	771.132	643.048	640.518	737.085	744.881	737.463	991.601	816.794	774.857	850.586	1099.92	1057.9
C11orf82	2929.28	4101.44	4354.95	4619.92	5095.13	5874.56	2178.46	2780.24	2901.86	4150.66	3213.17	4043.18
C11orf83	877.113	979.051	973.424	1059.39	1095.02	730.637	1109.47	626.783	743.325	748.773	1091.72	849.412
C11orf84	5322.94	6449.56	6428.7	7082.24	7466.7	5195.86	6121.13	7111.3	6632.45	6416.63	7336.22	7210.55
C11orf9	1186.49	1008.27	1011.58	1173	984.073	1027.08	1170.44	1717.84	1883.85	1422.76	1323.23	1595.96
C11orf95	5975.95	4035.21	3743.51	3991.29	3877.79	3976.92	5765.48	5364.25	5015.35	3915.06	4021.39	3877.48
C11orf96	135.25	242.767	173.114	204.394	217.639	112.391	455.074	411.889	509.094	274.208	495.546	245.8
C12orf10	3011.71	4067.35	3702.49	3678.24	3868.63	3075.88	3702.69	3722.01	3332.49	3455.65	4156.61	3181.01
C12orf11	7101.06	9336.26	8613.09	8318.46	8787.86	9880.48	5096.85	6286.41	5478.41	6608.47	6814.82	6252.78
C12orf23	3249.36	4013.79	4664.01	5070.98	5270.2	7097.4	2757.67	4485.82	4351.39	5224.33	5163.55	5115.66
C12orf24	3232.23	4573.79	5271.63	5438.73	5368.93	5973.05	2834.9	2933.31	4384.73	5077.08	5879.58	4776.07
C12orf26	835.363	868.998	819.849	718.571	732.667	612.644	776.177	741.393	635.218	677.252	552.911	553.524
C12orf29	4280.26	4457.9	4243.34	3537.71	4044.72	4416.71	2755.64	2915.21	3122.58	3490.99	3215.22	2986.18
C12orf32	4127.18	3456.71	3924.75	4435.62	4479.34	5938.92	3964.86	3073.56	3064.02	4074.09	4418.84	4927.2
C12orf34	501.364	824.198	770.247	799.358	868.039	355.204	684.724	761.751	871.252	924.632	946.265	661.864
C12orf35	51391.3	29617.2	26085.4	23442.5	23392.8	26383.9	31417.2	29979	21313.4	21649	15831.2	17340.8
C12orf4	3014.92	2633.74	2386.13	2495.05	2641.12	3107.08	2481.28	2422.84	2099.17	2827.1	2331.2	2646.59
C12orf41	6369.9	7140.07	6694.83	6225.56	6506.88	6660.53	4850.94	5480.37	4597.34	5580.25	4920.78	5209.44
C12orf43	2493.58	2914.23	2985.17	2852.7	2807.03	2340.61	2377.63	2329.34	2567.63	2551.11	2633.38	2160.42
C12orf44	5698.69	7705.92	6531.72	6150.67	6373.54	5011.55	5027.75	6197.43	6418.94	6072.48	7674.26	5640.98
C12orf45	1304.25	1581.91	1325.41	1327.84	1361.69	1449.32	1355.38	1230.75	1126.2	1386.58	1479.96	1164.42
C12orf47	2070.73	1819.54	1673.58	1675.39	1730.15	1876.44	2558.51	2531.42	1903.67	2142.18	2167.3	1951.94
C12orf48	2667	3868.67	3923.79	3621.02	4135.31	4862.35	1847.2	2664.88	2227.09	3020.63	2873.08	3168.26
C12orf49	4351.99	4004.05	3864.65	3435.04	3497.12	3491.29	3964.86	4212.87	3568.52	3473.32	2421.34	3111.82
C12orf5	1633.96	1730.92	1394.09	1315.22	1482.82	1517.58	1735.42	2648.29	1829.8	1793.83	1777.02	1797.16
C12orf51	9000.14	7158.58	7927.25	7410.44	6753.19	5962.32	9549.62	9786.54	9569.36	7055.27	4536.64	7656.66
C12orf52	2345.85	2909.36	2706.63	2889.73	2881.33	2000.28	2639.8	3121.81	3757.71	3158.62	3802.18	3161.89
C12orf53	533.479	501.83	579.47	665.554	604.419	587.29	1176.54	1263.92	1234.31	1322.63	1232.06	1361.07
C12orf57	8920.92	9917.69	9786.37	10190.9	10075.4	8713.23	11612.4	11483.8	10736.9	11323.8	15822	11556
C12orf59	111.698	61.6178	74.8642	96.6779	95.4986	119.217	142.1	140.444	152.341	207.735	118.582	218.487
C12orf60	110.628	148.297	99.6652	117.716	125.016	147.496	138.035	170.605	143.332	140.421	188.239	149.295
C12orf62	1522.63	2008.49	1813.8	1766.28	1841.09	1714.56	1702.91	1976.47	1986.56	2310.46	3072.83	2381.66
C12orf65	11160.4	14455.2	12844.5	13312.1	13640.9	12064.8	9368.75	9254.96	10285.6	9452.5	10985	8397.74
C12orf66	1312.81	1175.78	1194.73	978.605	1103.16	952.971	946.891	918.586	1073.05	971.752	973.922	799.338
C12orf72	198.41	90.8354	112.066	101.727	78.1953	115.316	290.458	176.637	142.431	136.214	155.459	128.355
C12orf73	1460.54	1425.11	1582	1496.99	1672.13	1491.26	1576.9	1444.89	1359.53	1695.38	2115.06	1725.24
C12orf75	2192.77	2519.79	3101.54	3597.46	3809.6	3985.69	1765.91	1723.12	2028.9	2468.65	2861.82	2939.75
C12orf76	653.376	433.655	525.098	479.576	545.384	677.004	1003.8	644.879	469.454	613.303	653.298	567.18
C13orf1	258.358	271.985	332.413	376.908	416.118	482.948	288.425	293.509	369.456	554.404	573.398	497.988
C13orf15	989.516	1101.77	934.315	928.954	1004.43	1047.56	948.923	683.334	675.759	801.783	801.83	823.92
C13orf18	17862.9	13891.3	12954.2	11806.6	11630.7	12956.1	10202	6663.41	6776.59	7357.34	7279.88	6609.67
C13orf23	9962.53	10362.8	10262.4	9805.45	9257.08	8951.16	8848.48	9243.65	8897.29	8597.61	6097.77	7462.74
C13orf27	2810.45	3573.58	3326.66	3308.81	3539.87	4311.39	2239.43	2664.88	2680.24	3911.7	4239.58	3957.6
C13orf31	64.596	69.4092	72.9564	79.0057	47.6601	93.863	73.0013	132.904	150.539	126.958	134.972	129.266
C13orf34	3062.02	2672.7	2596.94	2818.2	2916.95	3962.29	2080.91	1834.71	1714.49	2382.83	2045.4	2597.43
C13orf37	7352.63	6738.82	7459.85	7823.64	9005.67	11116	4891.59	4569.52	4757.7	6552.1	7076.03	7277.01
C13orf40	119.192	196.993	153.083	165.684	138.248	124.093	87.2274	199.257	133.422	131.166	122.68	180.249
C14orf1	4000.86	2913.26	2466.26	3164.07	3227.39	4542.5	5167.98	3521.44	2637	3309.24	3030.84	3795.55
C14orf101	2054.67	1763.06	1497.11	1466.69	1408.51	1901.79	1654.13	1603.23	1502.78	1394.99	1490.2	1518.57
C14orf102	3140.17	3611.56	3390.57	3210.35	3252.84	3241.65	2747.51	3718.99	2963.12	2698.36	2282.03	2754.02
C14orf104	2202.4	2678.54	2427.15	2339.36	2587.17	2614.63	1763.88	2001.35	2222.59	2281.85	2455.15	1797.16
C14orf106	2668.08	2906.44	3289.46	3433.36	3420.78	4877.96	1950.85	2233.59	2074.84	2855.71	2721.48	2947.03
C14orf109	1351.35	1052.1	786.463	869.205	871.093	956.872	1558.61	1288.05	1016.3	1036.54	1104.02	1058.81
C14orf118	2665.93	1750.4	2043.68	2038.09	1822.77	2101.7	2345.11	1866.38	1446.92	1542.24	1136.8	1452.11
C14orf119	3676.5	3621.3	3402.97	3463.65	3394.32	4251.91	3605.14	4297.32	3131.59	3463.22	3999.88	3622.57
C14orf126	1044.11	968.338	962.932	816.189	992.216	937.369	835.114	888.426	1143.32	1125.73	1072.26	993.259
C14orf129	2101.78	2145.81	2022.7	1897.56	2095.55	2541.49	1700.87	2020.2	1738.81	2160.69	1757.56	1948.29
C14orf135	9014.06	7280.32	7196.57	6967.8	6900.78	8264.66	7893.29	7143.72	6455.88	6421.68	5328.47	6056.13
C14orf138	2243.08	2291.9	1867.22	1695.59	1996.82	1886.19	2052.46	1875.43	1728	1725.67	1844.63	1767.12
C14orf139	91.3587	111.288	97.7575	130.339	136.212	178.701	87.2274	130.642	189.277	214.467	266.09	227.591
C14orf142	2152.09	1794.22	1936.85	2136.55	2210.57	2483.96	2243.5	1959.12	1735.21	2078.23	2190.86	2023.86
C14orf143	231.595	260.298	264.687	288.547	259.371	376.657	168.519	288.231	221.709	315.438	370.575	378.722
C14orf145	381.467	391.777	452.603	386.165	399.833	311.322	241.682	111.792	137.026	104.24	74.5346	99.2216
C14orf147	1206.83	1255.64	1279.62	1240.32	1241.59	1746.74	1292.38	1312.93	1201.88	1684.44	1768.83	1791.7
C14orf149	351.493	316.785	310.474	312.11	353.012	320.098	461.171	222.632	379.365	326.377	307.064	321.365
C14orf153	14121.5	13818.2	12887.5	12528.6	12806.3	12454.9	14293	14284.2	14731.5	13910.4	15024	13315.9
C14orf156	2986.02	4829.93	4280.55	4025.8	4387.73	4330.9	2816.61	2847.35	2595.56	3385.81	4246.75	3170.08
C14orf159	3029.91	3452.81	3774.03	3742.2	3760.74	3039.8	3395.81	5276.78	4906.34	4424.97	4131	4091.43
C14orf166	18223.7	22826	19586.6	18784.6	20514.4	22806.1	16435.1	18786.4	15813.4	20794.1	22548	19496.7
C14orf167	346.14	303.15	425.894	376.908	336.727	512.203	357.523	274.659	340.627	414.727	342.917	359.603
C14orf169	3019.2	3929.06	3608.06	3662.25	3648.78	2894.5	3162.1	3326.15	3753.2	3352.15	3889.25	3280.25
C14orf174	332.223	154.14	154.991	201.87	155.551	164.074	225.424	202.273	94.6838	102.557	151.362	57.3421
C14orf179	428.569	473.586	414.447	376.908	420.19	415.663	540.431	488.044	496.481	609.096	609.25	611.791
C14orf181	272.275	238.871	277.088	320.526	355.048	354.228	583.109	411.889	391.978	321.328	324.478	289.5
C14orf2	5977.02	6613.18	6153.98	6234.82	6626.98	7042.79	5647.6	6643.81	5516.25	7279.09	8715.01	7346.2
C14orf21	6722.1	10112.5	8915.48	7844.67	7765.94	6642.98	6535.72	10235.9	9386.47	8749.06	7564.65	7552.87
C14orf28	167.365	88.8876	127.328	148.011	107.713	185.527	142.1	138.182	153.242	147.994	124.728	200.279
C14orf33	95.6408	92.7833	109.204	113.509	126.034	93.863	107.55	132.15	185.674	155.567	155.459	126.534
C14orf37	134.179	75.2527	90.1264	126.973	116.873	101.664	178.681	196.995	124.413	174.92	196.433	213.025
C14orf39	641.601	880.685	726.368	778.32	879.236	753.065	611.561	676.548	673.957	674.728	842.804	660.043
C14orf4	218.749	159.01	164.529	195.137	146.391	90.9376	257.941	249.022	269.457	191.748	236.383	182.07
C14orf43	2952.83	3393.4	3691.04	3868.43	3483.89	3293.34	2969.03	3106.73	3336.09	2732.86	1795.46	2749.47
C14orf45	755.075	458.003	514.605	498.931	490.421	591.19	621.723	506.895	529.814	501.394	385.94	481.6
C14orf49	111.698	128.818	187.423	230.482	189.14	193.328	129.906	172.113	186.575	252.331	113.46	220.308
C14orf64	915.651	672.266	816.033	822.921	707.221	985.151	753.822	1104.83	1311.79	1438.74	1228.99	1232.7
C14orf79	371.832	232.054	228.44	268.351	276.674	188.453	329.071	206.043	190.178	187.541	221.018	187.533
C14orf80	1766.71	2037.7	2218.24	2746.67	2698.12	1810.13	2517.86	1797.77	2295.56	2276.81	3457.99	2731.26
C14orf93	657.658	819.328	731.137	732.877	727.577	743.314	855.437	1012.08	971.251	908.644	1030.26	917.693
C15orf17	1568.66	1272.2	1349.26	1414.52	1434.98	1423.97	1973.2	1885.23	2037	1887.22	1844.63	2242.36
C15orf23	4546.82	5318.84	5147.63	5738.32	6117.04	8008.19	3330.78	3369.13	3493.75	4761.54	4847.03	5482.56
C15orf24	4117.55	4191.04	3163.55	3052.98	3064.54	3499.09	3672.21	3869.04	2872.13	3787.17	4151.49	4019.51
C15orf27	167.365	166.801	250.379	294.438	299.067	207.956	276.231	278.429	513.598	474.468	541.643	437.9
C15orf29	2933.56	3229.78	2971.81	2786.22	3020.77	3872.58	2042.3	2234.34	2266.73	2800.17	2502.27	2610.17
C15orf33	156.66	164.853	136.867	158.11	153.515	203.08	201.036	319.145	336.123	390.325	300.918	276.754
C15orf39	5749	6936.52	6601.35	6329.07	6173.02	3829.67	3698.63	3499.57	4896.43	4200.31	4315.38	3914.81
C15orf40	1154.37	1135.85	1200.45	1274.82	1159.14	1320.6	1465.13	1252.61	1396.47	1288.97	1383.67	1396.58
C15orf41	1472.32	1538.08	1581.05	1308.49	1349.48	1583.89	1174.51	1591.17	1497.37	1727.35	1440.01	1615.08
C15orf42	1463.75	1597.49	2317.45	3003.33	2705.24	3527.37	1497.64	1525.57	1881.15	2302.05	2226.71	3259.31
C15orf44	8478.8	9160.96	8745.68	8172.03	8977.17	8683	7828.26	8148.07	7871.18	8672.49	8248.92	7978.95
C15orf57	934.92	886.529	802.679	796.834	834.451	896.413	1087.12	1032.44	734.316	779.065	760.856	851.232
C15orf58	340.787	255.428	193.146	212.809	160.64	163.099	327.039	289.739	288.375	253.173	159.556	246.71
C15orf61	1228.24	1329.66	1147.99	1298.39	1427.85	945.17	1556.58	1263.17	1758.63	1339.46	1711.46	1218.13
C15orf62	557.03	398.594	336.229	413.936	355.048	359.104	599.367	463.916	403.689	312.072	507.839	396.02
C16orf28	1001.29	857.311	768.339	975.239	890.432	821.326	1503.74	1450.17	1520.79	912.01	1260.74	1261.83
C16orf35	3097.35	5472.72	5123.78	4915.3	5192.84	3268.96	4495.29	5346.91	6296.42	5483.49	6123.38	5258.6
C16orf42	2526.77	3047.66	3031.91	3195.2	3171.41	2039.29	3078.77	2878.27	3963.11	3264.64	4585.81	3111.82
C16orf46	134.179	178.488	157.852	137.072	136.212	118.242	111.615	114.054	90.1793	110.13	39.7064	87.3861
C16orf48	625.543	921.59	1030.66	1152.8	1203.93	989.052	727.402	682.58	762.244	864.89	1475.86	1050.62
C16orf5	7459.68	6694.02	6637.6	6522.63	6712.48	5140.27	7927.84	6663.41	6260.38	6564.72	7664.01	6768.08
C16orf52	488.518	367.429	344.814	276.766	294.995	346.427	422.557	365.14	381.167	341.522	271.212	325.007
C16orf53	3975.17	5114.32	5485.3	5806.48	5986.76	4967.67	4294.09	3736.33	4903.64	4927.3	6372.3	5071.96
C16orf55	666.222	675.188	758.8	919.697	927.074	709.184	883.889	614.719	806.388	908.644	1013.87	821.188
C16orf57	4020.13	4068.33	4420.77	4454.14	4408.09	3444.48	4023.79	5318.25	4674.81	4789.31	4302.07	4969.99
C16orf58	2892.88	2819.76	3337.15	3488.9	3437.07	2708.24	3690.5	4106.55	4742.38	4335.78	4661.62	4427.38
C16orf59	1639.32	2291.9	2686.6	2976.4	2888.45	2070.5	2105.3	1827.93	2997.35	3041.66	4111.54	3313.02
C16orf61	2114.62	2056.21	2129.53	2568.26	2821.28	2998.84	1910.2	2188.34	1933.4	3080.37	3162.98	3549.73
C16orf62	459.614	528.126	624.302	533.434	546.402	425.415	369.717	309.343	391.978	365.082	277.358	276.754
C16orf63	6746.72	6684.28	6258.9	5885.58	6772.53	7246.6	5482.99	6032.3	6256.78	6342.58	6030.16	5896.81
C16orf67	807.53	666.423	653.873	631.051	596.276	557.06	916.406	749.687	632.516	471.102	380.818	586.299
C16orf68	1563.31	1282.91	1390.27	1379.17	1374.92	1381.06	1918.33	1260.15	1309.08	1360.49	1363.18	1440.28
C16orf7	762.568	754.075	762.616	739.609	717.399	408.837	987.537	715.756	944.224	727.738	757.782	682.804
C16orf70	3118.76	3507.35	3024.28	2932.64	3180.57	2784.31	3093	3070.54	2714.48	2732.86	2765.53	2521.86
C16orf72	6998.29	6222.64	5746.67	6375.36	6533.34	7698.09	6119.1	5910.15	4449.59	4895.33	4430.11	5621.86
C16orf75	1556.89	2067.89	2520.63	3166.59	3001.43	4332.85	2654.02	2127.27	2420.78	2609.17	3547.11	3132.76
C16orf79	449.979	366.455	352.445	365.969	418.154	271.341	495.72	295.017	355.942	303.658	462.767	451.556
C16orf80	5565.94	6571.3	6608.98	6769.19	6976.1	6295.83	5584.6	5444.17	5803.63	6359.41	7314.71	6515.89
C16orf85	135.25	95.705	149.267	111.826	146.391	192.353	156.326	142.706	244.232	294.402	206.677	268.561
C16orf87	2138.17	2250.02	2323.17	2372.18	2535.26	3033.94	1688.68	1667.32	1665.84	2234.73	1952.19	2152.23
[truncated: 11,058 more rows]

## Sheet: Protein ratios and counts
Protein name	log2(HIV/Mock) 2h	log2(HIV/Mock) 6h	log2(HIV/Mock) 12h	log2(HIV/Mock) 18h	log2(HIV/Mock) 24h	Peptide count 2h	Peptide count 6h	Peptide count 12h	Peptide count 18h	Peptide count 24h
AAAS	0.0102797	-0.0411028	-0.0258793	-0.0489336	0.0174171	16	15	16	18	16
AAGAB	0.0337763	0.172148	0.249839	-0.114767	-0.46425	3	3	1	2	4
AAK1	-0.0143553	0.182246	0.590158	1.06453	1.15313	4	13	7	6	16
AAMP	-0.00963382	-0.133037	-0.187261	-0.316957	-0.369383	12	11	8	12	11
AARS	0.0495913	0.0803472	0.0565812	0.0456101	0.0858641	28	32	33	39	37
AARS2	0.184654	-0.147958	0.0212772	0.016191	0.0215408	8	9	6	6	9
AARSD1;PTGES3L-AARSD1	0.0236657	0.059044	0.129245	0.218565	0.0163953	7	8	7	7	7
AASDHPPT	0.289686	-0.180148	-0.0915306	-0.109294	-0.197111	6	7	7	8	10
AATF	-0.248049	-0.151989	-0.101919	-0.213503	-0.186881	9	10	10	14	12
ABCB7	-0.00216242	-0.0684645	0.0886075	0.0519075	0.171758	12	14	9	13	11
ABCD3	0.0167747	-0.0762854	0.0215993	-0.0143553	0.157496	21	26	12	22	23
ABCE1	-0.00259452	-0.0947766	-0.00633393	-0.0803848	-0.166201	16	21	21	21	17
ABCF1	0.0674701	-0.24184	-0.097476	-0.366252	-0.0989585	26	30	21	22	30
ABCF2	0.0643592	-0.149259	-0.169027	-0.429321	-0.416732	20	20	18	20	18
ABCF3	-0.0272956	0.0812627	0.137061	0.0934942	0.17989	21	21	21	23	20
ABHD10	-0.119821	-0.147697	-0.125387	0.0667144	0.118476	19	19	16	18	18
ABHD12	NA	-0.11023	0.0151555	-0.19862	0.224166	0	4	2	3	4
ABHD14B	-0.090447	-0.322159	-0.103665	0.0922171	0.270278	9	15	11	12	13
ABI1	0.059946	0.132768	0.0469061	0.104248	0.0451783	9	11	6	14	14
ABR	-0.0216219	0.0514141	0.0374436	0.330393	0.231024	8	8	12	8	13
ABT1	-0.140255	-0.367147	-0.354565	-0.359746	-0.412185	9	6	4	3	6
ACAA1	0.0826217	0.0433039	0.0779849	0.0522815	0.060307	5	4	5	6	5
ACAA2	-0.00504062	0.0473086	0.14476	0.183228	0.232972	7	9	7	10	11
ACACA	0.18354	0.143644	0.106731	-0.0773797	-0.105142	13	16	13	12	17
ACAD8	-0.479955	-0.581978	-0.583327	-0.406428	-0.20989	4	4	4	2	5
ACAD9	-0.0127832	-0.0413832	0.0167309	0.0563712	-0.000721167	9	11	9	10	12
ACADM	-0.0071955	-0.0356239	0.0471744	0.164836	0.23851	21	23	20	21	23
ACADS	-0.000721167	-0.066537	0.0476068	0.250337	0.38024	6	7	2	3	6
ACADSB	-0.100843	-0.0832474	-0.0480967	0.00657924	0.0441367	8	9	8	7	8
ACADVL	-0.155102	-0.0690147	-0.105276	0.0473533	0.162283	24	26	23	27	28
ACAP1	0.25281	0.102651	-0.0136409	0.200266	0.347894	5	4	3	2	2
ACAP2	-0.0163537	0.0298384	-0.161436	-0.232047	-0.123666	5	6	5	5	7
ACAT1	-0.0564448	-0.0492125	0.0513095	0.0572866	0.268591	24	25	19	22	21
ACAT2	0.0609992	0.0882087	0.31054	0.448469	0.358398	14	22	17	16	17
ACBD3	0.0111372	-0.0805212	-0.0945063	-0.068602	0.0253679	4	8	6	7	10
ACBD5	0.0696638	-0.045443	0.183802	0.282948	0.277989	3	4	3	3	4
ACBD6	0.0227127	0.064495	0.0688919	0.184769	0.259824	3	6	3	3	4
ACBD7	-0.130667	-0.0485152	-0.00561557	0.24395	0.358121	11	9	9	9	9
ACIN1	0.0111808	0.0348105	0.0687557	0.0908798	0.00585478	44	38	31	35	38
ACLY	0.0994481	0.0692551	0.103581	0.0535536	0.0614206	46	60	52	59	58
ACO1	0.059044	-0.0494914	0.136046	0.248468	0.307573	23	28	16	22	26
ACO2	-0.0953168	-0.0556122	0.0655967	0.133021	0.231193	35	47	35	41	41
ACOT13	0.0173002	0.0321526	0.116301	0.215094	0.362306	8	8	6	7	7
ACOT2	-0.0144981	-0.275961	-0.0356239	-0.109294	0.163979	12	17	13	16	15
ACOT7	0.0151555	0.075216	0.0396069	-0.0419438	-0.0807941	25	30	25	35	37
ACOT8	0.197186	-0.0374525	0.124157	0.228131	0.0901424	3	3	3	2	3
ACOX1	-0.0978804	0.118476	0.165985	0.429712	0.372543	4	7	6	5	9
ACP1	-0.0328061	-0.0659858	0.0363779	0.0388953	0.120592	11	13	11	10	12
ACSF2	-0.128557	-0.173767	0.0202088	0.0852212	0.493418	4	3	3	3	6
ACSF3	0.124503	0.0142081	0.116786	-0.00144197	0.209645	15	17	12	17	18
ACSL3	-0.00877371	-0.0690147	0.154843	0.0804845	0.238562	10	12	12	11	16
ACSL4	-0.195852	0.0117334	0.0572866	-0.0411028	-0.17645	7	6	5	4	5
ACSS1	0.0561612	-0.0694272	0.0289844	0.12031	0.259185	8	8	7	6	8
ACTA1;ACTC1;ACTG2;ACTA2	0.0527004	0.0644196	0.121581	0.163898	0.248776	42	53	44	42	50
ACTBL2	0.130065	0.141669	0.165677	0.247525	0.260066	32	26	27	15	28
ACTL6A	0.0416844	-0.0593553	-0.0532504	-0.072586	-0.0170667	15	18	15	13	16
ACTN1	0.0132614	0.0788074	0.101381	0.31847	0.33559	32	37	29	31	43
ACTN4	0.0706938	0.1176	0.13922	0.249839	0.298602	87	95	82	98	97
ACTR10	-0.0517201	0.0295144	0.144536	0.24156	0.128172	2	5	5	5	7
ACTR1A	0.0327281	0.0354018	0.0888377	0.159895	0.189598	33	34	33	35	32
ACTR1B	0.0793713	0.0941562	0.123167	0.155534	0.164836	7	8	6	8	6
ACTR2	0.0725434	0.0687859	0.0548268	0.158429	0.0812779	22	26	15	28	22
ACTR3	0.0953271	0.0936019	0.148337	0.174915	0.141685	31	34	33	36	36
ACTR6	-0.0753273	-0.00690837	0.0482332	-0.0380147	0.141335	3	3	2	3	4
ACTR8	-0.0762854	-0.0603241	0.00850809	0.105442	0.0377842	6	4	5	2	9
ACY1	0.00950978	0.0548718	NA	0.188036	0.110931	5	5	0	2	4
ACYP1	0.114535	-0.026021	0.147026	0.346977	0.280527	6	7	5	8	7
ADA	0.157689	0.161314	0.178273	0.226122	0.233634	113	104	108	114	107
ADAM10	-0.102457	0.0809727	-0.257252	-0.183455	-0.18053	7	10	7	7	7
ADAR	-0.0718999	-0.128029	0.00515964	-0.0539454	-0.0844725	28	32	18	28	34
ADD1	0.162477	0.119934	0.223172	0.145749	0.0686044	11	15	10	11	16
ADD3	0.168301	0.151586	0.19159	0.179907	0.100422	8	11	7	11	10
ADH5	-0.0724489	-0.0494914	-0.0102069	0.145749	0.209578	22	22	19	19	23
ADI1	-0.0996319	-0.256286	-0.121015	-0.107152	-0.253384	12	12	9	11	11
ADK	-0.0490731	-0.0415234	0.0174609	0.0583077	0.0629419	16	15	20	16	28
ADNP	0.0221266	-0.0170667	-0.0313952	-0.11836	0.00484114	33	40	34	40	38
ADPGK	-0.051024	0.0770563	0.122963	0.139109	0.180315	9	7	8	7	8
ADPRHL2	-0.129217	-0.0812033	-0.0847446	-0.115033	-0.00863031	10	12	7	9	12
ADRBK1	0.141335	0.015695	0.143707	-0.0465609	-0.00776959	12	12	12	11	12
ADRM1	0.00914677	-0.00302648	0.0847009	0.13076	0.160669	14	14	18	16	15
ADSL	0.013407	-0.016211	-0.0154976	-0.00144197	-0.0597706	30	32	27	29	30
ADSS	0.0037125	0.0329495	-0.0496308	-0.133958	-0.227371	17	17	20	23	18
AFG3L2	-0.0663992	-0.154454	-0.0978804	-0.103665	-0.038998	28	29	26	30	32
AGFG1	0.113411	0.0380211	-0.0104934	0.0509507	-0.0301242	9	8	7	8	9
AGK	-0.0071955	-0.136979	-0.00561557	0.0161035	0.0919403	14	16	15	14	19
AGL	-0.0381552	0.0413726	-0.0192037	0.125699	0.224924	25	34	27	30	33
AGPAT5	0.348409	0.0154617	0.0755048	-0.00187429	-0.0194884	4	2	5	3	2
AGPS	-0.00977712	-0.263155	-0.0462815	-0.307895	-0.277866	23	18	17	17	18
AHCTF1	0.00739107	-0.308244	-0.175301	-0.397803	-0.0344975	18	14	13	12	12
AHCY	-0.0250288	0.0121844	0.00309068	-0.0363275	-0.0319597	41	47	45	59	49
AHCYL1	-0.0137838	0.0414468	0.0412687	0.192068	0.295252	15	13	13	16	15
AHSA1	0.106778	0.0479796	-0.0965317	-0.156526	-0.197991	28	31	21	32	27
AIFM1	-0.00963382	-0.0268709	0.0481139	0.120577	0.0838138	35	30	29	27	30
AIMP1	-0.0146409	-0.0130692	0.0262785	0.0804082	-0.0411028	23	22	18	21	22
AIMP2	0.012359	0.00187672	-0.0497702	-0.0565835	-0.0395596	5	5	5	5	5
AIP	0.034707	-0.00446544	0.00811631	0.039948	0.0371179	11	10	9	11	10
AK2	-0.00360224	-0.116631	-0.0980152	-0.0519985	-0.0489336	20	22	20	21	22
AK3	-0.196103	-0.252537	-0.0275787	-0.123666	-0.0277203	3	6	5	4	4
AKAP11	-0.0792928	0.189845	0.0653552	0.344703	0.0320936	4	9	8	10	11
AKAP12	0.0884388	0.0770867	0.205147	0.254135	0.281614	20	25	19	23	23
AKAP13	-0.00891709	-0.0436245	-0.046002	0.0432593	-0.00504062	4	3	4	5	5
AKAP8	-0.102591	-0.354226	-0.444773	-0.77104	-0.742265	8	6	5	4	6
AKAP8L	-0.0333701	-0.19774	-0.449535	-0.556797	-0.406646	6	8	6	4	11
AKR1A1	-0.120086	-0.0568609	-0.0146409	0.114504	0.12191	9	9	7	11	12
AKR1B1	0.0855426	0.0391177	0.107026	0.35369	0.159718	8	7	6	6	9
AKR1C3	-0.0662614	-0.126576	0.191244	0.380822	0.468711	25	27	22	21	28
AKR7A2	0.0258525	-0.155361	-0.0220482	0.103426	0.270713	16	15	15	15	16
AKT1	-0.173511	-0.206643	-0.0132121	-0.0422241	-0.0608775	6	5	6	6	7
AKT2	-0.0467006	-0.0318186	0.105271	0.097363	-0.0199154	7	4	6	5	6
ALAD	0.149153	0.144887	0.156627	0.0954812	0.368272	8	8	6	5	9
ALDH16A1	-0.0413832	0.00497143	0.0193166	0.113957	0.185031	12	12	12	16	14
ALDH18A1	0.0357123	-0.077243	0.000577193	-0.213627	0.078259	35	37	35	41	42
ALDH1B1	-0.176323	-0.328722	-0.00920383	-0.216734	-0.0265876	6	6	5	7	6
ALDH3A2	0.0895436	-0.163112	0.0503978	0.00701409	0.0061735	12	14	10	12	13
ALDH5A1	-0.0475384	0.0288225	-0.0247452	0.00585478	0.209945	4	4	3	5	5
ALDH6A1	0.0253679	0.0462356	0.0392511	0.173417	0.250131	8	8	5	5	6
ALDH9A1	-0.0176369	-0.119024	0.045759	0.15441	0.184834	15	16	11	13	15
ALDOA	-0.0160684	0.0162639	0.0360229	0.0623242	-0.0106366	101	92	84	90	95
ALDOC	-0.139469	-0.152248	-0.0330882	0.127542	-0.00475306	25	22	21	21	19
ALG1	-0.274053	-0.580724	-0.206518	-0.588421	-0.387363	3	3	3	3	4
ALG5	0.0193751	-0.198368	-0.155749	-0.0812033	0.123607	6	3	5	4	5
ALKBH5	-0.0291348	-0.0536674	-0.104337	-0.0391384	-0.0740944	5	7	7	7	7
AMPD2	0.0182204	0.141876	0.00192006	0.0848692	-0.0473988	3	3	2	2	2
ANAPC1	-0.0718999	0.132341	-0.108089	-0.051024	-0.0946415	5	11	6	10	13
ANAPC4	-0.100978	-0.0751903	0.123104	0.154201	0.169436	4	6	5	6	5
ANAPC5	-0.0672257	0.0218923	-0.0496308	-0.194844	-0.149259	4	8	6	6	8
ANAPC7	0.158043	0.0109337	0.136458	0.0987991	-0.116498	6	12	11	11	12
ANKFY1	0.0692702	0.0298826	-0.0515809	-0.0280033	-0.219215	5	8	6	6	7
ANKHD1	0.0476664	0.178061	0.0329495	0.0458037	-0.0517201	20	28	21	19	28
ANKLE2	0.0937251	0.0966377	-0.165044	-0.165944	-0.189287	4	5	5	6	6
ANKMY2	0.0561312	-0.0187766	0.221051	0.136331	0.255891	4	3	1	1	1
ANKRD13A	-0.193456	-0.0223323	0.10897	0.183376	0.288752	5	5	6	7	7
ANKRD17	0.121565	0.0833399	0.0325658	-0.0984196	-0.197991	6	7	4	4	6
ANKRD27	0.0472639	-0.129349	0.041432	0.24513	0.0333333	2	5	3	2	4
ANKRD28	0.03623	-0.041243	0.0476068	-0.0714881	-0.00776959	11	14	14	12	15
ANKRD44	0.0349583	0.104604	0.0300446	0.351884	0.435788	4	4	4	6	6
ANKRD52	0.167118	0.086967	-0.00992041	0.0181473	-0.0932897	4	3	3	4	6
ANKS1A	0.110713	0.091925	-0.0219061	0.014179	0.0161764	8	6	6	8	7
ANKZF1	0.137664	0.133321	-0.262914	0.101877	-0.255561	7	8	5	3	5
ANO6	-0.218967	-0.0936954	-0.106616	0.00779716	0.119667	4	4	4	5	3
ANP32A	0.0338354	0.047741	0.0402595	-0.00187429	-0.0535284	11	10	11	14	12
ANP32B	-0.0326651	-0.0524159	-0.0398403	-0.0630887	-0.00100953	30	28	27	32	31
ANP32E	-0.131326	-0.0339339	-0.054779	-0.038998	-0.0702519	15	13	11	15	14
ANXA1	0.163429	0.0986137	0.155004	0.180773	0.23766	50	55	52	61	50
ANXA11	0.0392214	-0.0515809	0.013975	0.0534488	0.126297	16	18	16	15	16
ANXA4	0.0747905	-0.00820001	0.0660195	0.107679	0.286023	8	13	12	9	10
ANXA5	-0.0263043	-0.018919	0.0660951	0.241049	0.329142	34	46	32	50	43
ANXA6	0.0228007	0.0430066	0.102496	0.293253	0.441008	67	77	73	76	73
ANXA7	0.015345	-0.00446544	0.102001	0.159025	0.242994	9	7	7	8	8
AP1B1	0.0488897	0.0429621	0.0461463	0.115973	0.138076	59	52	46	56	56
AP1G1	0.00980026	-0.000432744	0.098521	0.116426	0.118884	12	15	14	15	17
AP1G2	0.0688767	-0.102322	0.0339683	0.00872579	-0.0563061	3	5	5	4	7
AP1M1	0.137949	0.0572866	0.0827439	0.0375768	0.101583	14	18	20	17	17
AP2A1	-0.0216219	-0.0209111	0.116676	0.154474	0.251453	24	21	19	24	26
AP2A2	0.0099891	-0.00920383	-0.0528332	-0.0316775	0.0432593	9	12	11	10	15
AP2B1	0.0335548	0.0787617	0.0998809	0.216434	0.267514	20	18	20	22	20
AP2M1	0.151026	0.135665	-0.0172093	0.087902	0.117052	12	10	11	13	12
AP2S1	0.0714061	0.109701	-0.00273852	0.131582	0.123293	4	6	4	5	6
AP3B1	0.0585331	0.101258	0.0832024	0.10583	0.122224	27	25	21	26	28
AP3D1	0.0446128	0.117709	0.0331414	0.0701484	0.0248247	10	17	10	9	17
AP3M1	0.0718912	-0.0771062	0.0728469	0.000158705	0.0554414	10	9	8	12	10
AP3S1	-0.118094	0.195996	-0.0810669	0.187428	0.123654	5	5	6	4	4
APBB1IP	0.0503978	0.0634695	0.0205453	-0.121413	-0.252052	23	22	20	25	21
APEH	-0.0203422	0.0402595	0.0506518	0.0383767	0.120718	21	25	21	24	23
APEX1	-0.0799754	-0.196985	-0.0443242	0.0130139	0.00142898	16	17	14	14	16
API5	0.0423231	-0.0277203	0.00762311	-0.00273852	0.00762311	23	27	24	33	29
APIP	-0.0702519	0.0602469	0.039088	0.155855	0.00800024	5	10	9	8	10
APOA1BP	0.00804377	-0.0234683	0.0859866	0.0924171	0.201394	10	9	5	11	9
APOBEC3G	-0.0298416	-0.063641	-0.0611541	0.0213504	-0.0546401	4	3	3	2	2
APOOL	-0.0176369	-0.143393	-0.115699	-0.0126402	-0.0692897	12	15	9	11	14
APPL1	0.0223464	0.0607132	0.0426797	0.0907722	0.0592093	25	27	20	20	27
APRT	0.171141	-0.194591	0.0188342	0.0282633	0.248571	8	9	7	8	7
AQR	-0.0648829	-0.154972	0.0306634	-0.0360461	0.0163223	46	49	41	41	53
ARAP1	0.0317544	0.0482929	0.0257644	0.266923	0.367992	13	12	7	8	16
ARCN1	-0.0285692	-0.00977712	-0.0112094	0.0404672	0.0112681	30	31	33	34	32
ARF1;ARF3	-0.00906047	0.0226395	-0.00619029	0.0345149	0.050622	27	35	36	42	34
ARF4	0.0177675	-0.0413832	0	0.215094	0.167928	8	9	9	10	9
ARF5	-0.207268	-0.119688	-0.183074	-0.102591	0.0280574	4	6	4	4	6
ARF6	0.164205	0.222263	0.149025	0.204998	0.199404	6	7	5	6	6
ARFGAP1	0.0168769	0.0585331	0.0231965	0.0625652	0.0367626	14	12	14	11	17
ARFGAP2	-0.0639171	0.113879	0.205314	0.12191	-0.0289934	5	9	5	6	9
ARFGAP3	0.0622037	0.177621	0.0410015	0.259858	0.234788	7	9	4	6	10
ARFGEF1	-0.0632268	-0.0615688	0.06124	0.0428877	-0.106348	4	5	4	4	5
ARFGEF2	-0.0603241	0.0253385	0.0841503	0.107741	-0.170694	4	9	6	7	8
ARFIP2	-0.265077	-0.120219	0.0771476	0.0621133	-0.0947766	5	3	2	4	5
ARHGAP1	0.0288667	-0.0448837	0.0468018	0.0604875	0.075444	16	20	17	19	24
ARHGAP15	-0.208018	-0.404903	-0.0528332	0.0153596	0.0162639	6	7	8	7	8
ARHGAP17	0.217843	0.201609	0.285495	0.243574	0.307787	5	5	3	4	4
ARHGAP19	0.000144277	-0.685537	-0.844787	-1.03323	-1.13442	6	6	4	6	7
ARHGAP31	-0.543199	-1.02659	-0.748547	-1.51405	-1.74996	2	2	3	3	3
ARHGAP4	-0.0604625	-0.0346383	-0.0790196	0.0404969	-0.051024	10	11	7	5	13
ARHGDIA	0.011748	-0.0313952	-0.0409625	-0.0299829	-0.0263043	25	26	29	21	27
ARHGDIB	0.0705423	0.0581275	0.0535686	0.0626104	0.120357	56	45	39	37	39
ARHGEF1	0.0784418	0.0636052	0.0868444	0.0689373	0.0371475	37	44	36	44	40
ARHGEF18	0.0018045	-0.135798	-0.200128	-0.302992	-0.360196	8	11	7	5	10
ARHGEF2	0.164561	-0.0416635	-0.00963382	-0.051024	-0.0652966	23	24	21	25	21
ARHGEF7	-0.0515809	0.0901731	0.186705	0.387827	0.435202	39	36	35	33	36
ARID1A	0.00958239	0.0972549	0.0392807	0.0639369	-0.030548	48	55	41	48	61
ARID1B	-0.0430645	0.00209343	0.168236	-0.102994	0.177604	3	5	3	5	7
ARID2	-0.0506062	0.0760826	0.0733629	0.0713151	0.0207356	20	21	19	20	20
ARID4B	-0.0227584	0.215463	0.129324	-0.0221902	-0.0554733	13	13	8	8	14
ARIH1	0.109546	0.0692854	0.0635298	0.0187172	0.217742	3	5	5	3	5
ARIH2	-0.320196	-0.0672257	-0.173767	0.0245899	-0.122606	5	4	3	5	5
ARL1	0.115175	0.117365	0.182704	0.202157	-0.298893	2	2	3	3	5
ARL3	0.177588	-0.183709	-0.104873	0.0537333	-0.0472592	5	5	4	5	4
ARL8B	-0.0413832	-0.0360461	0.0302361	0.0692702	0.0613453	15	16	16	18	17
ARMC1	0.106389	0.116238	-0.0180644	0.127226	0.0111663	3	5	3	3	2
ARMC6	-0.0224743	-0.00820001	-0.0267293	-0.0313952	-0.0149265	13	14	11	11	15
ARMC8	-0.0768327	0.00144342	0.212166	0.302191	0.276852	3	4	4	4	3
ARMCX3	0.073454	0.0113553	0.186016	0.189335	0.261431	2	4	4	5	6
ARPC1A	0.022112	-0.00028851	0.0773607	0.146915	0.0415359	6	8	7	9	7
ARPC1B	0.130492	0.0351356	0.0861857	0.206545	0.156113	17	16	16	21	16
ARPC2	0.0649628	0.0511151	0.0732415	0.146244	0.0853896	32	36	28	39	38
ARPC3	0.112272	0.15404	0.102853	0.260221	0.195732	9	8	8	9	9
ARPC4;ARPC4-TTLL3	0.0931864	0.00309068	0.111492	0.197799	0.1229	14	17	17	21	18
ARPC5	0.0819039	-0.00144197	0.0783961	0.165014	0.111789	10	7	7	9	7
ARPC5L	0.208611	0.0456697	0.284563	0.0502933	0.0768432	3	1	1	3	3
ARRB2	-0.0863762	-0.0932897	-0.0340748	-0.162081	-0.339822	5	6	4	4	7
AS3MT	0.387468	0.0758393	0.316582	0.571986	0.574799	3	3	4	5	3
ASAH1	-0.158854	-0.265677	-0.100709	-0.0517201	0.0283516	4	5	5	4	5
ASCC1	0.216837	-0.145221	0.296315	0.0125773	-0.381394	2	3	3	3	2
ASCC2	-0.0817487	0.0837221	0.00330756	0.0592995	0.130286	4	5	5	6	4
ASCC3	-0.331132	-0.259664	-0.154972	-0.171719	-0.052555	3	4	3	3	4
ASF1A	0.0387916	0.155952	0.256925	0.359879	0.193008	5	5	8	6	7
ASF1B	0.0407046	0.216703	0.0931864	0.109468	-0.162983	3	4	3	4	5
ASH2L	0.11616	0.0283369	0.110386	0.0382878	0.0838138	9	9	7	7	8
ASMTL	-0.127897	-0.0589399	-0.0129262	-0.0955869	-0.107956	16	18	18	16	19
ASNA1	0.0262491	-0.00100953	-0.0274372	-0.0388576	0.0455059	11	12	11	13	17
ASNS	-0.104337	-0.0824301	-0.199374	-0.32262	-0.469678	17	18	18	17	21
ASPSCR1	0.114348	-0.0251706	0.0788836	-0.0180644	-0.0224743	6	8	2	5	7
ASRGL1	0.0483078	-0.0427844	0.115988	0.410582	0.422404	6	12	5	7	12
ATAD1	-0.0465609	-0.125254	-0.0507455	0.0235924	-0.00216242	9	5	9	7	9
ATAD2	0.112802	0.158478	0.0218337	-0.17594	-0.0867838	16	17	17	15	20
ATAD2B	-0.0997665	0.220984	-0.264476	-0.0708015	0.263975	5	4	4	6	5
ATAD3A	-0.00331439	-0.145612	-0.0363275	-0.126444	-0.122076	40	41	36	46	44
ATF7IP	0.0222731	0.0664425	-0.205142	-0.277628	-0.388245	3	4	2	2	4
ATG3	0.0904189	0.0732566	0.0426351	-0.0271541	-0.0702519	21	17	23	21	19
ATG4B	0.160121	0.0561612	0.0388509	-0.165687	-0.171335	9	10	7	6	11
ATG5	-0.0399806	0.106048	0.185507	0.275577	0.265587	2	3	4	4	4
ATG7	0.3655	0.104201	-0.0364682	0.070315	0.311667	2	6	5	4	5
ATIC	-0.0146409	-0.0524159	-0.0550568	-0.0773797	-0.0781999	90	90	81	98	84
ATL2	0.0313857	-0.0806577	0.0717093	-0.160017	-0.224164	7	4	8	6	5
ATL3	0.0423974	-0.159887	-0.00748258	-0.0677764	0.023827	26	27	22	28	28
ATOX1	0.120341	0.075444	0.0209258	0.203668	0.216384	6	5	5	5	5
ATP11C	-0.295958	-0.213254	0.0936635	-0.0662614	-0.0489336	5	6	6	5	7
ATP1A1	0.186492	0.122523	0.0604274	-0.0159257	-0.055751	26	35	30	35	36
ATP1B3	0.109141	0.0390287	0.0622338	-0.0401209	-0.0366088	13	13	13	14	14
ATP2A2	0.0418626	-0.116498	0.0630926	-0.0255958	0.125353	33	37	38	33	39
ATP2A3	-0.0859685	-0.214871	-0.0935602	-0.123534	0.083875	26	32	28	28	29
ATP2B4	-0.131194	-0.185613	0.691523	0.932664	1.31941	5	7	5	2	10
ATP5A1	-0.049352	-0.077243	-0.054779	-0.0255958	0.0242818	90	86	82	96	82
ATP5B	-0.00115369	-0.0132121	0.000375149	-0.00475306	0.025412	144	186	157	179	165
ATP5C1	-0.0206267	-0.139077	-0.0540844	-0.0924781	0.0426054	16	21	17	21	18
ATP5D	-0.0794293	-0.0297002	-0.0398403	-0.0187766	0.0518477	8	9	7	6	9
ATP5F1	-0.0625362	-0.254715	0.0548118	-0.0353424	-0.0654344	24	28	23	27	30
ATP5H	0.115394	-0.280362	0.126675	0.00779716	0.0129702	27	29	27	30	31
ATP5I	0.0491733	-0.229711	0.112459	0.0100327	-0.0316775	6	8	5	7	7
ATP5J	-0.00230647	-0.059909	-0.0590783	-0.152119	0.048263	7	10	8	7	11
ATP5L	-0.0809305	-0.457227	0.023651	-0.0852887	-0.152768	7	7	7	8	7
ATP5O	-0.049352	-0.190299	-0.140779	-0.135666	-0.109829	22	19	17	22	19
ATP6AP1	-0.024887	-0.0167816	0.028381	-0.0494914	0.235858	3	4	4	4	4
ATP6V0C	0.0429769	0.0968229	-0.00259452	-0.328951	0.153655	3	4	2	3	4
ATP6V1A	-0.077243	-0.0824301	-0.00432161	0.17028	0.134366	32	33	24	32	31
ATP6V1B2	-0.0294175	0.0191704	0.0358306	0.147234	0.100422	17	25	22	24	27
ATP6V1E1	0.0653703	-0.0133551	0.100283	0.041922	0.0556513	7	9	10	9	14
ATP6V1F	-0.0409625	-0.0871912	0.029809	-0.140779	0.0989227	6	4	5	5	4
ATP6V1G1;ATP6V1G2-DDX39B;ATP6V1G2	-0.0710762	0.0994017	0.034441	0.0760066	0.133052	2	3	2	4	6
ATP6V1H	0.018425	0.0529099	0.015943	0.215613	0.162864	8	11	12	11	12
ATPAF1	0.0617217	0.0863389	0.265223	0.360249	0.317355	5	4	4	5	5
ATRX	-0.000576963	-0.0370307	0.199173	0.0501588	0.214709	14	14	7	10	11
ATXN10	-0.0139267	-0.00417776	-0.0487942	-0.0728604	-0.259544	22	27	23	27	25
ATXN2	-0.134089	0.0147473	0.00808729	0.0973321	0.106902	6	9	5	4	7
ATXN2L	0.0140916	0.0709514	0.00153007	0.00411755	-0.144046	30	35	33	37	34
ATXN3	-0.0357647	0.0214822	0.00688362	0.050353	0.0602017	5	4	4	4	5
AUP1	0.0874574	-0.238298	-0.0210533	-0.158078	0.109654	4	5	3	3	7
AURKA	0.105163	0.169988	0.335463	0.495329	0.708161	2	3	3	4	4
AURKB	0.0180743	-0.107822	-0.0229004	0.119636	0.182655	3	4	9	11	9
B2M	0.147729	0.621244	0.394809	0.097718	0.535457	4	5	3	5	5
B3GALT6	0.0152867	0.156434	0.0356679	-0.147567	-0.225275	7	5	8	7	7
B3GAT3	0.0721642	0.16125	0.0817817	0.146675	0.204216	5	2	2	3	3
BAG2	0.0415359	0.23304	0.175126	0.243062	0.142242	13	20	9	12	17
BAG4	0.153559	0.251659	0.169096	0.0236804	0.0156221	3	4	2	2	4
BAG5	-0.0909889	0.0118207	-0.0174944	-0.0662614	0.0253679	8	9	9	9	8
BAG6	0.0418775	0.0385693	0.0169499	0.0564462	-0.0024505	28	43	27	34	50
BAIAP2	-0.154842	-0.0166389	0.350633	0.770954	0.949533	9	10	10	7	13
BANF1	-0.00662118	-0.239398	-0.0655723	0.101443	-0.0322419	13	13	12	12	12
BAP1	0.132293	0.0580373	-0.0750534	0.0118352	0.0916482	2	4	3	3	5
BAT1	-0.0237521	0.0330823	0.0260141	0.0066662	0.0250302	63	59	59	60	59
BAT3	-0.126576	-0.167101	0.348335	0.133132	0.317804	3	1	2	3	3
BAT5	0.174882	-0.111298	0.229433	0.340605	0.452728	4	3	2	1	3
BAZ1A	-0.0224743	-0.251083	-0.0275787	-0.243791	0.173384	3	4	4	3	3
BAZ1B	0.115863	-0.323658	-0.351854	-0.9634	-0.756938	6	8	8	6	6
BCAP31	-0.0183493	-0.0119249	0.0122862	-0.041243	0.10002	9	14	11	12	12
BCAS2	-0.0201999	0.0328462	-0.0619835	-0.108223	-0.0939658	11	13	14	13	12
BCAS3	0.105008	-0.016211	0.412097	0.611557	0.654218	3	3	3	2	4
BCAT1	-0.0692897	0.0150972	-0.0962619	0.19281	-0.197111	5	6	6	8	5
BCAT2	-0.1153	-0.116631	-0.0911243	-0.0650208	-0.107018	20	23	21	24	20
BCCIP	0.0295881	-0.000432744	-0.0126402	-0.000432744	-0.160017	9	18	9	10	17
BCHE	0.229704	0.4856	0.573166	0.787244	1.12394	2	5	5	5	4
BCKDK	0.017972	0.197021	0.0567163	-0.000576963	0.58762	2	5	3	3	5
BCL11A	-0.253747	-0.0490731	0.235739	-0.0801119	-0.162855	4	1	4	3	2
BCL11B	0.0866759	0.0642838	-0.0448837	-0.0184917	0.134224	22	23	18	23	19
BCL2	0.0519075	0.152404	0.110542	0.399216	0.311202	3	3	2	2	3
BCL2L13	0.0430364	0.107959	0.0864001	0.225346	0.347362	10	12	10	11	13
BCLAF1	-0.0507455	-0.00129784	-0.0177794	-0.046002	-0.0746424	22	22	22	20	24
BCOR	0.035313	-1.32262	NA	NA	-2.10004	3	3	0	0	1
BCR	0.0173732	0.109935	0.035801	0.214056	0.173075	5	5	4	4	5
BCS1L	0.0856804	-0.00360224	0.130744	0.073788	0.0370883	3	4	3	5	5
BDH2	-0.0209111	-0.0482362	0.169761	0.265865	0.295093	6	7	6	6	10
BEND3	0.000346288	0.739565	-0.0401209	-0.161952	0.174361	2	5	3	2	3
BICD2	-0.0071955	0.0505771	-0.155879	-0.213876	-0.151989	10	11	9	13	13
BID	0.164706	-0.00791308	0.0175193	0.0291905	0.0395179	6	7	4	5	9
BIN3	-0.0568609	-0.0278618	-0.204141	-0.182565	-0.413919	3	6	2	5	6
BIRC5	-0.000721167	0.157351	0.385413	0.146068	0.872367	2	3	3	5	3
BIRC6	0.0310172	0.173954	0.0817054	0.107928	0.0690432	14	19	16	13	21
BLM	-0.156008	-0.121811	-0.314058	-0.513996	-0.0953168	1	4	3	3	5
BLMH	0.0962521	0.102651	0.101552	0.185983	0.158929	15	18	13	14	20
BLOC1S1	-0.0536674	8.65643e-05	-0.0173518	-0.012068	0.0890218	4	4	4	5	4
BLVRA	0.138235	0.0485614	0.250577	0.379583	0.472109	7	8	9	10	10
BMP3	0.0293966	-0.0760117	-0.113567	0.616791	-0.24306	4	2	3	5	3
BMS1	-0.104337	-0.596554	-0.907814	-0.897937	-1.12201	13	15	11	11	12
BNIP1	-0.0139267	-0.0204844	-0.0461418	-0.10541	-0.0396999	8	6	7	6	5
BOD1L	-0.0197731	0.0431999	7.21366e-05	0.177262	-0.0706641	32	31	28	21	33
BOLA2;BOLA2B;LOC101060252	-0.0765591	0.0498004	0.135095	0.189746	0.107523	5	9	11	8	7
BOLA3	0.157222	0.22053	0.140698	0.116004	0.0964372	1	1	3	3	2
BOP1	-0.0394192	-0.0517201	-0.215989	-0.378512	-0.461633	10	13	9	13	13
BPNT1	-0.0240359	0.00527547	0.0704665	0.170394	0.213437	19	16	16	18	17
BPTF	-0.0554733	-0.455544	-0.121281	-0.101381	-0.0629506	7	4	4	5	5
BRAF	-0.1038	0.111181	-0.0391384	-0.14104	0.246635	3	3	1	2	3
BRCC3	-0.181802	-0.103263	0.0865533	0.0519075	0.219404	3	5	4	5	6
BRD1	-0.0240359	-0.0721744	0.074593	-0.073409	-0.174918	2	4	3	3	1
BRD2	0.143229	0.137362	-0.0683269	-0.198368	-0.289008	22	20	16	17	19
BRD3	0.0891599	-0.00619029	0.0647062	0.094834	0.2768	10	14	9	9	12
BRD4	0.0708301	0.0234311	0.0588186	0.141096	0.0606831	28	30	24	28	30
BRD7	0.157319	0.182737	-0.00820001	-0.00848689	-0.0174944	8	7	5	5	7
BRD8	-0.023894	0.291221	0.0331857	-0.448055	-0.0244615	3	3	3	2	3
BRD9	0.1955	0.166406	-0.176961	-0.270708	-0.0457225	2	4	4	2	5
BRE	0.0416992	0.186262	-0.00460925	0.103038	0.32954	9	8	7	9	7
BRI3BP	0.096576	0.0229326	-0.0137838	-0.0434845	0.0944026	4	5	5	4	6
BRIX1	-0.0794293	-0.106482	-0.293253	-0.26111	-0.401194	7	13	9	7	13
BRP44	0.0834316	-0.0427844	0.110464	0.245335	0.212634	9	9	8	9	8
BSG	0.137997	0.0863389	0.0150389	-0.0272956	0.0855426	8	13	11	16	13
BTAF1	0.0238564	-0.0738202	0.0416695	-0.0503276	0.00818885	12	17	16	15	19
BTF3	0.147298	0.083019	-0.123269	-0.215741	-0.433066	13	18	15	9	17
BTF3L4	0.0768584	0.0435121	0.175876	0.249839	-0.0575542	10	10	4	4	7
BUB1	-0.00877371	-0.0280033	-0.00791308	0.132657	0.302689	4	4	6	6	7
BUB1B	0.0311941	0.355424	0.333025	0.458009	0.494902	3	6	3	8	12
BUB3	-0.0094905	-0.0367495	0.0130285	-0.0519985	0.0677725	37	34	28	33	33
BUD13	0.0185711	-0.00360224	-0.103397	0.0131449	-0.0539454	3	6	4	4	4
BUD31	0.180038	0.121314	-0.00934717	-0.00158609	0.0687708	6	4	6	6	5
BYSL	0.0363483	-0.100036	-0.0901759	-0.34426	-0.531269	19	22	21	22	22
BZW1	-0.026446	-0.00676478	0.0091758	-0.0699771	-0.136716	25	27	22	30	24
BZW2	-0.0263043	-0.0687396	0.00672418	-0.0546401	-0.118094	12	11	14	13	13
C10orf119	0.0634695	0.0866452	0.135412	0.0175923	-0.0747794	18	15	16	19	17
C10orf32	-0.117296	0.0667749	-0.00776959	0.392876	-0.00489684	5	4	2	3	5
C10orf76	0.0690432	0.0983202	0.246139	0.351755	0.00800024	6	5	6	6	6
C11orf2	0.0235924	0.292617	0.0149514	-0.0773797	-0.081885	9	8	6	10	10
C11orf30	0.0390139	-0.0247452	-0.00302648	-0.0582472	0.0292788	10	11	9	7	13
C11orf31	-0.0270125	-0.00848689	-0.0422241	-0.0224743	0.0340865	3	5	5	5	5
C11orf54	0.136284	-0.0347792	-0.0227584	0.15555	0.374991	5	5	5	9	4
C11orf59	0.0820108	0.0914176	0.00268591	0.107632	-0.0443242	13	14	12	13	14
C11orf61	0.129734	0.0332595	0.273116	0.0504875	0.0430215	2	3	2	4	4
C11orf67	5.7709e-05	0.0171396	0.00994552	0.295978	0.393615	3	4	3	6	4
C11orf68	-0.293488	-0.126709	-0.126576	0.208411	0.250337	2	6	5	3	4
C11orf73	0.211782	0.335317	0.157335	0.141446	0.215865	3	1	5	4	2
C12orf10	-0.0701145	-0.0272956	-0.0203422	0.0837833	0.108907	13	21	11	20	18
C12orf11	-0.0122111	0.0792494	0.0858948	-0.0728604	-0.17479	12	13	12	12	13
C12orf23	0.129418	0.135174	0.144967	0.252656	0.24139	2	2	2	3	3
C12orf35	-0.0353424	-1.83034	NA	-3.31317	-0.976144	3	3	0	2	2
C12orf5	0.310039	0.494597	0.287184	0.626201	0.587793	7	6	6	5	7
C12orf57	-0.0391384	-0.0596322	-0.151209	-0.082975	0.0436608	9	13	10	8	10
C14orf102	-0.200504	-0.115433	-0.0607392	-0.0615688	-0.0468403	4	6	4	3	3
C14orf156	-0.0294175	-0.4609	-0.327802	-0.210139	-0.279174	7	9	5	2	6
C14orf159	-0.219463	-0.264356	0.0352539	0.149249	0.422153	2	4	1	3	3
C14orf166	-0.0309716	-0.0630887	-0.0806577	-0.0199154	-0.0794293	36	34	35	34	32
C14orf169	-0.110631	-0.00417776	-0.0583858	-0.211635	-0.129745	12	12	6	9	12
C14orf21	0.032551	-0.0370307	-0.0684645	0.045089	0.340002	10	13	13	15	12
C15orf24	0.0886996	0.522779	0.731302	0.855092	0.305753	3	3	4	3	5
C15orf44	0.0945875	0.0730138	0.0830495	0.00843553	0.126313	10	11	11	13	11
C16orf80	-0.0216219	-0.14991	-0.0692897	-0.161436	-0.181929	3	3	3	2	3
C17orf49;BAP18;RNASEK-C17orf49	0.00882739	0.156997	0.0938637	0.22132	0.204915	3	2	2	3	3
C17orf59	0.614293	0.0872122	0.03811	-0.205142	0.255012	4	5	1	1	5
C17orf61	0.039948	-0.0285692	0.0559812	-0.0378742	-0.0156403	5	6	5	4	6
C17orf75	0.105691	0.0877334	0.188151	0.183081	0.253154	4	4	5	5	2
C17orf85	0.0733477	0.178943	-0.0304067	0.00252693	-0.172872	5	7	6	6	5
C19orf10	0.0147765	0.0149077	-0.0576929	-0.147437	-0.00187429	5	5	6	8	5
C19orf2	0.0937867	0.151859	0.182884	0.161863	0.0771932	4	4	4	4	3
C19orf29	-0.0192037	0.0248541	-0.132116	-0.113034	-0.0736832	9	8	7	7	9
C19orf52	-0.156785	0.031371	-0.00891709	-0.151339	-0.0429244	2	7	3	2	7
C19orf61	0.0233138	0.0944643	-0.00633393	-0.0370307	-0.0387171	9	12	9	9	15
C19orf70	-0.20389	-0.147046	-0.046002	-0.140779	-0.173639	12	8	8	8	11
C1orf107	-0.098689	-0.132248	-0.173767	-0.325041	-0.179766	6	4	3	5	4
C1orf123	0.0210283	-0.063641	0.0289403	0.0560862	0.135079	7	7	5	6	6
C1orf128	0.0549467	0.00421883	0.0147328	0.00235351	0.0681052	4	3	3	3	4
C1orf163	-0.128689	0.390169	0.0152867	0.267774	0.138076	4	4	3	3	2
C1orf212	-0.341872	-0.349139	-0.0528332	-0.225645	-0.157561	1	2	3	3	3
C1orf25	0.0966069	0.130144	0.142051	0.105923	0.175029	6	5	7	6	10
C1orf57	0.0500692	0.161137	0.046042	-0.0597706	-0.0690147	7	9	5	9	8
C1orf58	0.100809	0.0834775	0.0807133	0.224536	0.12874	7	10	7	8	7
C1QBP	-0.0735461	0.0395624	-0.122209	-0.194465	-0.204141	10	9	8	9	8
C20orf11	0.0580524	0.0538081	0.0557412	0.142608	0.198874	7	5	6	6	7
C20orf20	-0.0783366	0.0235484	-0.0924781	0.260135	-0.0878701	4	4	3	3	4
C20orf27	0.106933	0.0795695	0.11915	0.0308845	-0.0464212	2	5	4	6	6
C20orf3	0.0342933	0.00907418	0.13397	0.0621585	0.28854	16	12	13	15	13
C20orf4	-0.504671	-0.00834346	0.130792	0.13405	0.159541	5	4	4	4	6
C20orf72	-0.0343566	0.0800879	-0.0500489	0.0768736	0.211431	4	4	4	4	4
C21orf33	0.036955	0.0149077	-0.106616	0.117662	0.155148	11	9	9	10	8
C21orf59	0.13814	0.0687405	0.00407415	-0.480782	-0.331591	4	5	3	3	5
C22orf28	-0.0306892	-0.033793	-0.0374525	0.0269104	0.0241791	37	47	39	43	42
C2orf29	0.125966	0.0152721	0.0404672	0	0.2001	11	13	10	10	11
C2orf3	0.0592694	-0.0931545	0.0408827	-0.00201836	0.105628	1	4	2	4	5
C2orf44	0.109079	0.06124	-0.00317044	-0.0668125	-0.0166389	3	3	3	2	2
C2orf49	0.228875	0.0972549	0.225919	0.265986	0.32469	2	3	3	3	4
C2orf79	0.00966954	0.0489494	0.0949726	0.207894	0.209662	11	17	12	11	18
C3orf26	-0.0375931	-0.14091	-0.154194	0.0535087	-0.0116388	9	10	10	9	10
C3orf31	-0.215741	-0.0472592	0.0989999	-0.220082	0.135681	4	7	6	4	4
C3orf37	-0.0776532	-0.110497	-0.00619029	-0.0461418	0.0543024	9	12	9	10	12
C3orf38	0.268348	0.225565	0.12323	0.157608	0.00557958	4	6	3	3	6
C3orf63	0.0793256	0.0328019	-0.0263043	-0.100843	-0.145743	10	9	13	10	14
C4orf27	-0.0294175	-0.152897	-0.0611541	-0.0153548	0.048084	10	12	12	11	12
C4orf43	0.0689675	-0.158466	-0.160791	-0.326652	-0.0779266	6	8	6	7	8
C5orf22	0.0172564	-0.188654	0.0737728	-0.0749164	0.186771	5	4	5	6	5
C5orf51	0.0874114	-0.0951818	-0.0996319	-0.132116	0.101614	7	9	6	6	9
C6orf108	-0.0441843	0.187609	0.0520571	0.190388	0.327584	3	6	5	5	6
C6orf115	0.0789903	0.00559406	0.099139	0.209361	0.0719822	10	9	11	11	9
C6orf211	-0.0116388	0.085711	0.22132	0.299365	0.25257	7	9	8	10	9
C7orf27	-0.00216242	0.0845173	0.363197	-0.0997665	-0.0855606	4	4	3	5	5
C7orf50	0.168609	0.0241497	0.250303	NA	-0.0167816	3	3	2	0	4
C7orf55	-0.0900404	-0.320773	-0.248899	0.00766662	0.0111954	3	3	3	4	1
C8orf41	0.115754	-0.153676	0.222902	-0.0571383	-0.103665	3	1	3	3	3
C9orf114	-0.0370307	0.243421	0.108736	-0.206393	-0.160533	7	4	3	3	3
C9orf126	0.0661706	-0.0139267	-0.159887	-0.115433	-0.091666	4	5	5	5	5
C9orf46	-0.384492	-1.16742	-0.203765	-0.257976	0.436217	3	4	2	1	4
C9orf64	0.0260582	-0.170438	-0.0126402	0.0359045	0.210563	4	2	4	6	7
C9orf78	-0.0480967	0	0.0882701	0.000678226	-0.113434	5	7	5	6	9
CA8	0.162396	0.306092	0.369557	0.717406	0.616945	13	7	9	7	9
CAB39	0.0107883	-0.00028851	0.0550216	0.0370143	0.111165	14	14	12	13	13
CABIN1	0.010425	0.0211161	0.111352	-0.196103	-0.208143	3	3	3	3	3
CACYBP	0.205264	0.305806	0.148401	-0.00619029	-0.0265876	25	24	20	21	29
CAD	-0.0126402	-0.00446544	-0.0561673	-0.124328	-0.147958	95	101	91	101	109
CALM1;CALM2;CALM3	-0.0479571	-0.0336521	-0.0257376	-0.00820001	-0.0263043	18	16	18	19	17
CALR	0.113551	0.0292641	-0.0395596	-0.0579701	0.0300741	23	22	24	24	22
CALU	0.0677422	0.0518477	0.00743458	0.00720257	0.0309877	16	18	12	13	19
CAMK2G;CAMK2B	0.018162	-0.0366088	0.171092	0.143006	0.38289	9	9	8	9	9
CAMLG	0.0333185	0.0347513	-0.0382957	0.0152575	-0.100574	4	4	4	6	4
CAND1	0.0687103	0.038925	0.0495017	0.0629118	0.0904189	73	84	80	96	81
CANX	-0.0626744	-0.0740944	-0.0745054	-0.127369	0.00795672	50	51	50	57	52
CAP1	0.0459675	0.0245606	0.0762043	0.144521	0.143931	33	37	33	40	33
CAPN1	0.0651137	0.0523114	0.078457	0.231295	0.306181	23	30	24	33	27
CAPNS1	0.11143	0.00705759	0.0427243	0.129497	0.298105	22	19	18	19	17
CAPRIN1	0.0253385	0.122476	-0.0632268	-0.164143	-0.183582	27	32	30	39	34
CAPZA1	0.00127013	0.035594	0.0148494	0.117819	0.140555	33	33	29	29	33
CAPZA2	0.100824	0.160073	0.143484	0.35251	0.407153	9	10	5	7	8
CAPZB	0.0758697	0.0632886	0.122397	0.138203	0.171303	24	33	21	31	28
CARKD;FLJ10769	0.0144121	-0.187894	NA	NA	-0.161565	5	4	0	0	1
CARM1	-0.161565	0.123088	0.0670166	0.0102216	0.0237097	5	11	10	9	10
CARS	0.0176799	-0.0237521	0.0810795	0.00956787	0.153495	9	12	11	11	14
CARS2	0.208811	0.262382	0.179155	0.00582581	-0.129876	7	8	8	7	6
CASC5	0.0755656	0.0143539	0.0861551	-0.0233263	0.294279	5	4	5	6	6
CASP2	-0.0402612	-0.224411	-0.364684	-0.631896	-0.586404	15	16	17	17	15
CASP3	0.0432742	0.0563712	0.140444	0.232447	0.145015	7	9	7	9	8
CASP6	0.0612851	0.0616766	0.0996336	0.40276	0.245831	10	11	9	11	12
CASP7	-0.0291348	0.108752	-0.201508	-0.0416635	0.0174609	4	4	2	3	4
CAT	-0.0518593	-0.0657102	-0.00230647	0.0657779	0.0861398	45	42	34	37	42
CBFA2T3	0.0963601	0.182262	-0.0507455	-0.296193	-0.260387	3	3	3	1	2
CBFB	-0.00561557	0.0379323	0.0111081	0.00980026	-0.120352	8	9	7	9	10
CBL	0.118946	0.181133	0.107259	0.382532	0.289774	10	17	13	10	18
CBLL1	-0.0746424	-0.135141	-0.0471195	-0.00762609	0.002657	6	5	5	4	6
CBWD1;CBWD6;CBWD5;CBWD3;CBWD2;CBWD7	-0.0316775	-0.0812033	-0.0571383	-0.128953	-0.177344	6	6	6	6	7
CBX1	-0.0119249	0.0240324	0.109094	0.0404821	0.0483525	11	12	15	13	23
CBX3	0.0341603	0.0395773	-0.0196308	-0.0962619	-0.27965	24	19	23	17	30
CBX4	-0.204516	-0.306496	-0.263996	-0.406101	-0.206143	1	4	4	2	4
CBX5	0.0949572	0.0972241	0.0364371	-0.00532812	0.0202673	25	25	25	28	24
CC2D1A	-0.0384362	-0.163112	-0.207768	-0.196481	-0.0485152	5	4	4	3	4
CCAR1	-0.0306892	0.033791	0.0285282	0.153751	0.171775	28	31	24	24	35
CCBL2	-0.0359054	-0.121811	0.0570014	0.232244	0.135491	7	9	7	5	9
CCDC124	-0.00345832	0.0703453	0.0744259	-0.132511	0.192793	6	7	6	6	6
CCDC17	-0.0464212	-0.174662	0.028484	0.0175485	-0.0360461	2	1	4	6	2
CCDC21	0.0387323	0.111165	0.0195067	-0.105946	0.148193	3	5	3	3	4
CCDC22	-0.153676	-0.0640551	-0.0524159	-0.110497	0.0684833	8	13	9	11	11
CCDC25	0.00981478	0.00655026	-0.013498	0.260757	0.0567163	8	7	7	10	9
CCDC43	-0.0241778	0.0822246	0.085313	-0.0144981	-0.0680516	6	7	6	8	6
CCDC47	-0.0391384	-0.107286	0.181297	-0.00129784	0.255563	6	7	3	3	7
CCDC51	0.0976562	0.0410312	-0.0197731	0.0334809	-0.334339	5	3	4	5	5
CCDC58	NA	0.0153888	-0.204141	-0.186501	-0.162983	0	5	4	4	4
CCDC75	0.00154451	0.0201649	0.0668655	0.0880094	0.158204	3	3	3	3	3
CCDC88A	-0.0691522	-0.075738	0.159122	0.378832	0.330538	3	2	1	3	6
CCDC90A	-0.0728604	0.0627611	0.0663669	-0.0738202	0.00471087	4	4	4	4	3
CCDC90B	0.330211	-0.0812033	0.0919096	0.283597	0.248948	3	3	4	3	3
CCDC91	-0.107152	-0.0291348	-0.0938306	-0.0615688	-0.201132	2	4	3	2	4
CCDC94	-0.0479571	0.140714	0.255615	0.0681808	-0.0210533	9	9	7	8	10
CCDC99	-0.0227584	-0.0581086	0.138902	0.106684	0.35583	2	1	4	3	5
CCM2	0.207744	0.00382822	0.466357	0.58249	0.48078	3	3	5	4	3
CCNA2	0.624933	0.0538381	-0.13829	-0.327917	-0.137372	1	3	3	5	4
CCNB1	-0.139731	-0.103397	-0.147437	-0.229096	0.251573	4	5	7	4	9
CCNB2	-0.0920721	-0.252416	0.338524	0.446639	0.439852	4	4	5	3	8
CCNH	0.0652193	0.240452	0.181084	-0.279174	-0.253626	3	4	2	3	4
CCNI2	0.158848	-0.00259452	-0.44668	-0.603787	-0.901494	4	5	2	3	5
CCNK	-0.0182069	0.0491584	0.0214529	0.059525	-0.100305	6	9	9	10	8
CCNT1	-0.114234	-0.339137	-1.16118	-0.929261	-0.90134	4	8	5	5	6
CCNT2	-0.17594	-0.179638	-0.121679	0.1386	0.337047	1	3	4	2	3
CCS	0.121769	0.0155929	0.0312236	0.00982931	0.11713	6	6	7	6	6
CCT2	0.0330971	0.0678935	0.0158117	-0.0156403	-0.0702519	112	116	112	113	112
CCT3	0.0120243	0.0215993	0.0535087	-0.00633393	-0.0501882	66	67	61	72	68
CCT4	0.0205746	0.0400815	0.0249422	0.0084065	-0.0514417	63	61	60	64	65
CCT5	0.0375472	0.0885308	0.0354313	-0.00633393	-0.0395596	95	95	87	94	98
CCT6A	0.0360525	0.0644196	0.0144121	-0.0219061	-0.0437644	83	86	87	91	87
CCT7	0.074988	0.0839209	0.0557113	0.046772	-0.0285692	86	102	95	111	129
CCT8	0.0227421	0.0501738	0.014281	-0.0455828	-0.0990932	89	96	83	96	88
CCZ1B;CCZ1	-0.0989585	0.0782438	0.1254	-0.134878	-0.148869	10	9	6	7	10
CD1B	0.0620681	0.0782742	0.0287048	-0.15095	-0.0589399	14	12	11	14	15
CD1C	-0.0071955	-0.112367	-0.0721744	-0.291604	-0.194465	3	4	4	5	4
CD1E	0.314374	0.289192	0.152516	0.988476	0.511794	6	5	5	5	4
CD247	0.231634	-0.165687	-0.422018	-0.555031	-0.109026	1	3	3	3	2
CD2AP	0.00942265	0.0752464	-0.0110662	-0.0396999	-0.0619835	22	22	20	29	22
CD2BP2	-0.26111	-0.183455	-0.098689	-0.0437644	0.226662	9	14	7	11	11
CD38	-0.00647756	0.07514	0.119307	0.302475	0.490699	6	8	5	9	9
CD3D	0.0330971	-0.00129784	0.235382	0.0689978	0.440048	19	17	14	22	16
CD3E	0.123937	0.0389991	0.0079132	0.0930786	0.379883	14	13	14	17	15
CD4	0.291521	0.176495	-0.0253123	-0.340277	-1.31487	11	16	11	12	9
CD5	0.317912	0.198345	0.180692	0.173352	0.0861857	2	3	3	3	3
CD97	NA	1.01692	0.617432	0.833619	0.985673	0	3	3	3	3
CDC123	-0.0716254	0.0317396	-0.0485152	-0.246469	-0.513289	9	8	9	10	6
CDC16	0.211114	-0.0611541	0.0904342	0.191211	0.289669	3	3	3	2	2
CDC20	-0.284751	0.204998	0.399559	-0.0666748	0.060939	2	1	2	3	4
CDC23	0.0148785	0.0958204	-0.0153548	-0.0831112	-0.0432045	6	7	7	6	6
CDC27	0.0931248	-0.108357	0.076037	-0.139993	0.199786	4	5	4	5	4
CDC2L5	0.0132177	-0.484396	-1.16749	-1.31528	-1.54008	7	8	6	4	4
CDC37	0.153142	0.145063	0.103968	0.106762	0.0828662	17	21	16	18	17
CDC40	-0.0576929	-0.0250288	-0.245252	0.0559212	0.00455166	4	7	4	2	6
CDC42	0.00582581	-0.0110662	-0.046002	0.0579472	0.0265871	5	6	6	6	6
CDC45	-0.0846086	-0.0666748	0.193338	0.0033654	-0.0364682	2	5	4	4	5
CDC5L	0.018498	-0.0494914	-0.116498	0.00553613	0.00996004	32	32	24	28	31
CDC73	0.0602469	-0.115566	0.0442706	-0.185105	-0.0753273	11	14	10	12	13
CDCA2	-0.145351	-1.08093	-1.36362	-2.1122	-1.91651	4	2	3	3	4
CDCA8	-0.185105	-0.146003	0.111165	0.0711787	0.575293	4	4	4	4	9
CDIPT	0.263958	-0.090718	0.03518	0.502791	0.204349	3	4	3	3	3
CDK1	0.023959	0.0938944	-0.0203422	-0.15782	-0.104471	39	44	35	46	44
CDK11B;CDK11A	-0.00144197	-0.0335111	0.021365	0.0852518	0.158558	20	22	16	21	20
CDK17	0.154554	-0.0554733	0.460012	0.862287	1.40305	1	2	4	4	4
CDK2	0.117459	0.0805455	0.0545421	-0.026021	0.106017	12	14	14	15	15
CDK5	0.0691794	0.0811406	0.0674096	0.187132	0.378044	15	16	16	19	17
CDK5RAP3	0.00192006	0.0220094	-0.0366088	0.097718	0.050622	15	17	16	19	18
CDK6	0.0649326	-0.00662118	-0.24123	-0.315682	-0.455334	30	32	26	26	28
CDK7	0.282632	0.299276	0.359083	0.00314851	0.099649	1	3	3	4	4
CDK9	0.0442706	-0.325962	-0.41511	-0.453544	-0.590339	6	5	6	5	5
CDKAL1	0.179809	0.015695	0.16288	0.0704362	0.269321	8	4	6	4	5
CDKN2AIP	-0.0359054	-0.0357647	0.0339683	0.0949572	0.149297	17	20	20	21	18
CDO1	-0.254715	-0.0828388	-0.0330882	-0.148479	-0.191942	2	4	5	1	3
CDS2	0.360527	-0.0828388	0.125227	-0.111165	0.407976	1	3	3	2	3
CDYL	0.157126	0.0466826	-0.0123541	-0.0311128	0.451623	2	4	2	3	4
CEBPZ	-0.0977456	-0.223175	-0.152508	-0.258217	-0.259905	17	21	16	15	17
CECR5	-0.128953	-0.290188	-0.110497	-0.27035	0.0684985	16	12	9	11	13
CELF1	0.000880312	0.0841655	-0.00992041	-0.0119249	-0.064331	10	13	12	13	12
CELF2	-0.0301242	0.0486211	0.152388	0.358861	0.332444	16	15	17	17	16
CENPC1	-0.192825	-0.571628	-0.823097	-1.26285	NA	6	4	3	1	0
CENPE	-0.0378742	0.161185	0.0611045	0.195979	0.545761	2	1	3	5	4
CENPF	-0.0852887	0.166648	-0.101247	0.122413	0.437096	18	23	21	28	45
CENPH	0.0871969	0.256545	-0.0945063	-0.220825	-0.523763	5	4	4	5	6
CENPM	0.0628063	0.242977	0.0704059	-0.302407	-0.318461	2	3	3	3	3
CENPN	0.159525	0.171921	-0.0604625	-0.250234	-0.102591	3	1	2	3	4
CENPO	-0.152638	-0.170694	-0.201132	0.0646308	-0.131985	2	3	4	3	3
CENPV	-0.142479	-0.222557	-0.172488	-0.348346	-0.230941	7	7	5	5	7
CEP170	0.120749	0.0710575	-0.0361868	-0.190678	-0.304978	11	17	6	8	16
CEP250	0.195286	-0.116631	-0.181929	0.189582	0.18079	8	3	4	2	5
CEP97	-0.0701145	-0.0234683	0.319424	0.308966	0.327131	8	7	4	7	6
CETN2	0.0184834	0.0707089	0.00657924	0.192497	-0.169027	6	5	8	5	5
CFL1	0.0348252	0.0233138	0.0671829	0.0411499	0.0635599	43	47	48	46	47
CGGBP1	-0.193835	-0.00417776	-0.559834	-0.756511	-0.148348	6	8	4	4	7
CHAC2	0.0527453	0.370098	-0.0166389	-0.00633393	-0.211511	5	9	7	8	9
CHADL	-0.0471195	0.0932633	-0.0285692	0.112646	-0.115566	12	8	7	7	4
CHAF1A	0.0685892	0.177327	0.0350026	-0.00100953	-0.0828388	12	12	8	8	11
CHAF1B	0.222986	0.273291	0.17687	0.0604123	0.116583	13	10	11	14	12
CHCHD3	-0.0848807	-0.10286	-0.0526941	-0.0593553	-0.105946	20	22	19	17	21
CHCHD6	-0.0384362	-0.0234683	-0.131326	0.00985836	0.0255147	5	5	2	2	5
CHD1	0.0192142	-0.00115369	0.00858065	-0.160533	-0.287118	13	20	18	20	24
CHD1L	-0.0615688	-0.202261	-0.00345832	-0.0915306	0.09599	16	15	13	14	14
CHD3	0.122711	0.075216	-0.0350608	-0.0308304	-0.0361868	10	14	14	13	8
CHD4	0.0112244	-0.16954	-0.112367	-0.314986	-0.0427844	81	85	81	90	92
CHD8	0.0108028	-0.0850167	-0.0311128	-0.101516	-0.00259452	7	13	10	10	15
CHEK1	0.0711635	0.0359045	-0.0342157	-0.390338	-0.328032	8	6	4	6	6
CHERP	-0.103397	0.00502933	0.00505829	-0.0255958	-0.0672257	21	29	31	23	32
CHI3L2	-0.0174944	0.490639	1.69166	0.327294	2.36127	1	2	4	4	7
CHMP4A;TM9SF1	0.220144	0.124487	-0.0601858	-0.00446544	-0.0241778	4	6	4	4	6
CHMP4B	0.0622037	0.236299	0.0642989	0.166503	0.0510703	6	12	7	10	8
CHMP5	-0.00647756	-0.00115369	0.0885615	0.0763564	0.250457	3	4	2	2	2
CHMP7	0.130823	-0.0265876	-0.0366088	0.0365555	0.208111	3	5	5	3	5
CHORDC1	0.20543	0.199686	0.0296617	-0.0246034	-0.0795658	14	13	13	13	13
CHRAC1	-0.0708015	0.0169353	-0.127897	-0.0294175	0.138743	6	4	4	6	6
CHTF18	-0.143655	-0.0871912	-0.0961269	0.0711181	0.0347513	6	7	5	5	7
CHUK	0.140205	0.176414	0.10597	0.409681	0.0816748	6	7	4	7	8
CHURC1-FNTB;FNTB	-0.0437644	-0.0886844	0.053314	0.100886	-0.0464212	4	4	4	7	4
CIAPIN1	-0.00662118	0.0228447	-0.00633393	0.160298	0.114488	9	13	10	12	13
CIRBP	-0.256407	-0.215989	-0.136979	-0.015783	-0.0652966	12	13	10	16	11
CIRH1A	-0.0858325	-0.105812	-0.104202	-0.336626	-0.308361	10	13	12	11	13
CISD1	0.00776815	0.0803014	0.0556213	0.171238	0.18218	10	15	11	12	10
CIZ1	0.0260875	0.0382137	0.10101	0.479432	0.300644	3	7	3	7	11
CKAP2	0.387921	0.0852365	0.00639085	-0.201759	0.684248	1	2	2	4	3
CKAP2L	NA	0.244617	-0.106616	-0.17645	0.458723	0	3	4	1	2
CKAP4	-0.0601858	-0.0384362	0.00773914	-0.0196308	0.171677	18	21	19	19	21
CKAP5	0.112522	-0.0980152	0.0802252	-0.00805655	0.165709	43	45	50	55	56
CLASP1	-0.0545012	0.0852824	0.0225515	0.0559362	0.146467	17	19	19	21	20
CLASP2	0.122586	0.160314	0.05116	0.122099	0.153687	22	19	13	15	24
CLIC1	-0.0480967	-0.042084	0.0888683	0.167118	0.179874	22	23	21	21	23
CLIC4	-0.0313952	0.0389694	0.255684	0.494007	0.243096	2	4	3	3	3
CLINT1	0.0318871	0.0310172	-0.145221	-0.0333701	-0.0274372	20	18	18	22	24
CLIP1	-0.0281448	0.0681354	-0.063779	0.139093	0.267114	10	11	9	9	13
CLK3	0.164884	0.128282	0.0787922	0.0561462	-0.0663992	3	4	3	3	2
CLNS1A	-0.00446544	0.00236796	-0.0524159	-0.206518	-0.200755	21	15	12	10	12
CLP1	0.0792646	0.134588	0.0759761	-0.261591	0.0180743	4	4	4	5	4
CLPB	0.0896971	0.104666	-0.0618453	-0.15782	-0.0396999	7	8	8	7	8
CLPP	-0.0608775	-0.0947766	0.0433783	0.0583678	0.024722	6	6	4	3	8
CLPTM1L	0.00154451	-0.172872	0.00660823	-0.0915306	-0.127765	9	12	8	6	10
CLPX	-0.0210533	-0.054779	-0.00791308	0.0689524	0.045759	24	20	21	22	22
CLSPN	NA	0.589377	-0.546067	-0.149129	-0.260267	0	1	1	3	3
CLTA	-0.121281	0.137457	0.0978878	0.115441	-0.0659858	4	4	2	4	3
CLTC	0.032492	0.028028	0.0922787	0.130823	0.0866146	163	176	148	179	187
CMAS	0.0927863	0.121612	0.090081	-0.131589	0.213922	7	5	8	7	7
CMPK1	-0.013498	0.00174672	-0.0274372	-0.0164963	0.061782	13	17	18	20	20
CNDP2	-0.00288251	-0.0164963	0.0901271	0.151426	0.18577	40	45	39	41	43
CNN2	0.13253	-0.0801119	-0.148479	0.123104	0.0415211	18	18	13	18	16
CNOT1	0.0392955	0.0214383	0.0326838	-0.0147838	-0.0717627	67	83	75	85	84
CNOT10	0.0410312	-0.0699771	-0.0284277	0.0214822	-0.151079	8	12	10	8	14
CNOT2	0.0802557	0.111461	0.292122	0.212601	0.131361	5	10	3	5	6
CNOT3	0.00426224	0.011908	-0.00848689	0.080576	0.0260582	13	11	8	6	9
CNOT6L	-0.0467006	0.00251248	-0.105678	-0.162081	-0.0977456	5	4	4	2	5
CNOT7	-0.0635029	0.150385	-0.108357	0.0962367	-0.171207	2	3	4	4	5
CNOT8	-0.0989585	-0.0139267	-0.0457225	0.0216286	-0.177982	3	4	3	3	3
CNP	0.00647779	0.0175631	0.00702859	-0.0575542	-0.091666	9	16	14	14	15
CNPY2	0.140619	0.184048	0.0918481	0.00546372	0.148369	6	6	4	5	6
CNPY3	-0.407733	-0.0122111	-0.301471	-0.616828	-0.104739	3	6	6	6	8
COASY	0.0377249	-0.00992041	0.0550816	0.0181181	0.0487703	14	13	11	15	14
COBRA1	0.0174317	-0.0893626	0.035801	0.0832329	0.192711	15	16	14	12	13
COG1	0.0458186	-0.130799	0.0402002	0.192101	0.0463846	2	4	4	6	4
COG2	-0.0285692	-0.00848689	0.0481288	0.140794	0.162541	4	5	4	2	5
COG3	-0.262193	-0.121811	0.194097	-0.151859	0.112522	3	3	2	5	6
COG4	-0.162081	0.262365	0.337758	-0.484499	0.408991	6	3	1	1	3
COG5	-0.0549179	-0.0576929	0.0775129	0.091556	0.372767	4	5	4	7	7
COG6	0.138823	0.254307	-0.00547185	0.0855273	0.397581	5	3	3	5	4
COG7	0.137108	-0.113967	-0.0781999	0.029323	0.196872	2	3	3	6	6
COIL	0.151747	-0.10675	0.11352	-0.100439	0.0342046	4	4	2	2	4
COL4A3BP	0.0578421	0.0190827	0.0937097	0.0974247	0.172457	4	5	5	6	6
COMMD2	-0.0219061	-0.00115369	0.110308	0.19861	0.240759	6	11	8	9	9
COMMD3	0.0989227	-0.0339339	0.0823773	0.00489904	0.204549	6	6	5	7	5
COMMD4	0.0223317	0.0855732	0.0928017	0.0892213	0.137743	3	3	3	3	3
COMMD8	0.0915713	0.025735	0.121675	0.179041	0.216216	2	4	3	3	5
COMMD9	-0.0496308	-0.0824301	0.00692711	-0.0957219	-0.0786098	4	4	4	4	3
COMT	-0.0395596	-0.0688771	-0.0540844	0.0173878	-0.0272956	7	9	7	7	12
COPA	0.0718609	-0.0163537	0.0672434	0.0919403	0.0555313	63	66	58	82	68
COPB1	0.0291905	0.0511301	0.0965143	0.0618422	0.0437798	47	55	48	54	57
COPB2	0.0366739	0.0531494	0.0791884	0.0764629	0.0973784	44	44	43	40	46
COPE	0.0351948	0.0991235	0.0603371	0.0778783	0.117224	15	17	11	18	18
COPG	0.046176	0.0312236	0.0592845	0.0231232	0.0531644	45	43	40	49	53
COPG2	0.115175	0.0368662	0.0795238	0.103674	0.12915	24	25	21	24	30
COPS2	0.0206917	-0.00273852	0.0430661	0.0221559	0.0365111	36	33	27	28	35
COPS3	0.0858182	0.129734	0.0627762	0.0764476	-0.0538064	10	12	12	10	14
COPS4	-0.0142124	0.0240764	0.102574	0.0664878	0.0489345	31	36	26	29	33
COPS5	0.0126646	0.12411	0.0910027	0.0434824	0.0226248	18	17	14	16	19
COPS6	0.0284546	0.0250302	0.108503	0.130887	0.0816748	20	23	19	18	21
COPS7B	0.158606	0.0393252	-0.067501	0.0760978	-0.0199154	11	10	10	10	10
COPS8	0.163559	-0.330444	0.0241791	0.0310172	0.27645	9	8	8	5	8
COPZ1	0.00150118	0.00711558	-0.0236102	-0.0247452	0.0638917	8	11	9	9	12
COQ5	-0.167872	-0.0350608	0.0717093	-0.152508	-0.228234	2	4	3	4	3
COQ6	-0.0522768	-0.0583858	-0.1137	-0.105946	-0.0600474	13	17	15	19	14
CORO1A	0.163672	0.125573	0.128172	0.13833	0.129892	30	38	36	37	32
CORO1C	0.130508	0.159251	0.237558	0.367806	0.36316	15	13	14	16	16
CORO7	-0.0040339	-0.0094905	-0.0364682	0.0459079	0.0652193	27	28	28	26	27
COX4I1	-0.0773797	-0.135798	-0.0532504	-0.1133	-0.0909889	20	22	18	19	20
COX5A	-0.0391384	-0.198368	-0.0221902	-0.0708015	-0.0781999	13	13	14	14	17
COX5B	-0.0329472	-0.0628125	-0.0268709	0.0558612	0.0787465	6	5	6	7	6
COX6C	-0.151599	-0.228357	-0.0863762	0.0146016	-0.0494914	9	9	9	11	8
COX7A2	-0.0220482	-0.114767	0.00701409	0.0583378	0.118241	4	7	8	8	7
COX7A2L	-3.22677	-3.59491	0.0593145	-0.305795	0.195451	3	3	1	1	3
CPNE1	0.117568	0.00866773	-0.0247452	0.0432296	-0.0113525	7	13	12	13	16
CPNE3	-0.0315364	0.0156221	0.0321379	0.210897	0.188825	22	24	22	25	26
CPOX	-0.0335111	-0.15056	-0.0143553	0.092294	0.0832482	10	9	8	8	11
CPPED1	-0.0114956	0.0798897	0.0639369	0.273012	0.317517	8	10	7	12	9
CPS1	0.277709	0.323751	-0.00158609	0.231752	0.197617	6	18	19	16	16
CPSF1	-0.038998	-0.0344975	0.0967766	-0.0277203	0.142449	22	33	25	26	35
CPSF2	0.00320634	0.0116171	0.0395476	-0.0366088	0.0447616	19	18	21	21	19
CPSF3	0.0451039	0.144313	0.0133342	0.0729379	-0.0301242	19	21	20	20	24
CPSF3L	0.206845	-0.0507455	0.150705	0.0276455	-0.0194884	7	4	3	5	6
CPSF4	-0.1129	-0.0186342	-0.893906	0.26427	-0.0835197	4	4	1	3	6
CPSF6	0.00736207	0.0578721	0.14315	0.228537	0.142242	15	15	14	19	14
CPSF7	-0.00820001	0.0124172	-0.0211954	0.0762955	0.0318281	15	9	9	15	11
CPT2	-0.0578315	-0.111566	0.0865533	0.00392948	0.222465	10	11	10	8	8
CPVL	0.0855732	0.118586	0.150209	0.406235	0.47309	9	11	9	8	8
CRABP1	-0.0924781	-0.157561	-0.0703893	0.00923388	0.0971469	22	16	16	20	19
CRKL	0.0174463	0.0858641	0.0867678	0.0573016	0.0258378	27	26	26	26	27
CRKRS	0.0863389	-0.1125	0.0428877	-0.0299829	0.123544	10	10	10	12	10
CRLF3	0.110791	0.0641631	0.175534	0.040215	0.0367034	7	7	7	7	10
CRNKL1	-0.0881416	-0.111165	-0.0654344	-0.121148	-0.0797024	12	14	13	18	15
CRTC2	0.242772	0.176952	NA	NA	0.122005	3	3	0	0	3
CRYL1	-0.235972	-0.381616	-0.0328061	0.0150389	0.2684	5	5	6	5	4
CRYZ	-0.0234683	-0.0419438	0.0658534	0.123748	0.229856	7	8	8	9	8
CS	-0.0328061	-0.0485152	-0.000721167	0.00627492	0.00245467	28	32	30	35	35
CSDA	-0.00619029	0.00489904	0.211615	-0.111966	0.0772237	4	3	1	1	2
CSDE1	0.0133342	0.0629871	-0.0776532	-0.247198	-0.373175	33	31	31	31	31
CSE1L	-0.000432744	-0.0432045	-0.0123541	-0.0756011	-0.0622599	48	60	50	49	57
CSK	0.0667144	0.0373547	0.0298973	-0.0676387	-0.154713	26	26	24	28	28
CSNK1A1;CSNK1A1L	0.02283	-0.0329472	-0.277628	-0.445515	-0.606158	6	6	6	5	6
CSNK2A1;CSNK2A3	-0.0110662	0.0224343	-0.0712135	-0.0695647	-0.200253	42	41	42	45	43
CSNK2A2	0.00978573	-0.0342157	-0.0211954	-0.0374525	-0.0040339	28	26	27	29	27
CSNK2B	-0.12075	-0.240009	0.132546	-0.0268709	0.0225515	4	6	7	6	6
CSTB	0.0219655	0.038347	0.092171	0.247628	0.28207	13	13	10	13	11
CSTF1	-0.181675	-0.105142	-0.0126402	0.0702696	0.0454761	9	14	12	15	14
CSTF2	-0.0173518	0.00392948	-0.00992041	-0.00920383	-0.0418037	17	19	19	18	17
CSTF3	0.0282192	-0.0951818	0.0277044	0.102636	-0.0425043	26	22	19	20	25
CTAGE5	0.0436905	0.106948	0.0707241	0.19019	0.199636	14	13	16	12	18
CTBP1	0.000750397	-0.144307	0.0696184	0.0226102	0.0227274	15	20	16	20	19
CTDP1	0.0320936	-0.0147838	-0.0471195	0.0724828	-0.0192037	7	8	9	8	9
CTDSPL2	-0.0855606	-0.0107798	0.0999119	-0.0284277	0.00823238	4	3	3	2	4
CTNNA1	-0.0385767	-0.083792	0.13035	0.168788	-0.0186342	2	6	3	3	8
CTNNBL1	-0.0571383	-0.0901759	-0.00992041	-0.0540844	0.00479772	19	17	14	16	16
CTPS	-0.0229004	-0.0423642	-0.0271541	-0.0137838	-0.0425043	35	32	27	34	31
CTR9	-0.0546401	-0.0224743	-0.00575927	0.0225809	-0.0318186	15	14	14	16	14
CTSC	-0.100978	-0.106482	-0.0973411	0.0702241	0.221186	2	3	5	2	5
CTSD	0.312993	-0.0717627	0.0976254	0.104403	0.352382	8	7	7	8	7
CTTN	0.123544	0.100484	-0.0558898	0.159863	-0.0261627	12	13	8	6	11
CUL1	0.0637559	-0.0350608	0.0716941	0.126549	0.15822	24	24	22	24	26
CUL2	0.0237097	0.0329052	0.0880247	0.0993863	0.0978878	25	20	17	17	18
CUL3	0.004378	-0.126444	0.0468614	-0.0769695	-0.0969365	12	15	14	16	16
CUL4A	0.0500841	-0.0709388	0.00714458	0.028587	-0.072586	16	23	20	21	28
CUL4B	0.065008	-0.179129	0.0709514	0.155984	0.063379	6	9	6	6	10
CUL5	0.0361856	-0.101919	0.000981366	0.0905725	0.0675003	10	11	11	10	11
CUTA	-0.00604663	0.00894352	0.0182058	0.138966	0.0533739	11	10	10	11	12
CUTC	-0.103531	-0.239154	0.168674	0.165612	0.0469509	1	3	4	3	4
CUX1	-0.0473988	0.114597	-0.0669502	-0.122341	0.219589	6	5	4	7	6
CWC22	0.0195798	-0.0714881	0.0608938	-0.133958	-0.0133551	7	9	8	9	10
CWC27	0.143931	0.0573616	-0.0513025	0.0821329	0.0973475	6	4	6	5	5
CWF19L1	-0.0901759	-0.0718999	0.0187172	-0.0344975	-0.00762609	11	9	9	9	10
CWF19L2	0.451899	0.810005	-0.178109	-0.276675	0.437389	2	2	1	4	3
CXorf15	-0.0354832	0.0176507	-0.184217	-0.437547	-0.557484	13	17	13	10	16
CXorf26	0.0999892	0.0982121	-0.15017	0.0162785	-0.127633	6	7	6	10	7
CXorf56	-0.091666	0.0741069	-0.41684	0.0346036	-0.0790196	1	2	3	3	1
CXXC1	-0.188021	-0.0588014	-0.217355	-0.0429244	-0.252537	4	5	2	2	5
CYB5A	-0.0220482	-0.030548	0.0203697	-0.0437644	0.116332	7	7	6	8	6
CYB5B	0.0324034	-0.0422241	0.0264402	0.0722856	0.179727	2	3	6	10	7
CYB5R3	-0.0990932	-0.113567	-0.0451634	-0.0124972	0.106886	30	37	29	35	34
CYC1	-0.0769695	-0.0968016	0.000346288	-0.0560285	-0.127501	4	4	4	6	5
CYCS	-0.130799	-0.129085	-0.153157	0.00618799	-0.0529723	16	19	15	22	16
CYFIP1	0.0382433	-0.136323	-0.0308304	-0.180403	-0.268554	8	11	6	8	12
CYFIP2	0.0400222	-0.0893626	0.0330676	0.000519464	0.070512	38	48	40	48	52
CYHR1	0.128693	0.11984	0.118492	0.180446	-0.227987	1	5	3	4	5
DAD1	-0.0515809	-0.160533	-0.00891709	-0.0487942	0.260722	10	10	14	14	10
DAK	0.103844	0.125919	0.115894	0.0647515	0.0204429	25	29	19	23	26
DAP3	0.0307813	-0.0632268	0.11566	-0.102457	0.0516982	13	13	12	13	13
DARS	0.0352096	0.0474279	0.00903062	0.024722	-0.00848689	47	44	30	54	42
DARS2	0.133464	-0.1125	-0.0209111	0.0134798	0.158075	12	11	9	11	8
DAXX	-0.0479571	-0.111966	0.229078	0.354815	-0.0322419	4	3	2	3	5
DAZAP1	-0.0233263	0.0503978	-0.0453032	0.0956662	0.0423231	18	18	18	20	20
DBI	-0.0847446	0.0235337	0.0495764	0.189039	0.2042	15	22	18	19	19
DBN1	0.0183957	0.0810795	0.0301625	0.0986755	0.104186	31	33	20	30	33
DBNL	0.0250449	0.0624447	-0.0173518	0.192793	0.078259	13	16	12	16	13
DBR1	-0.0182069	0.0449402	0.0831718	0.144664	0.0229766	4	9	7	7	9
DBT	0.076828	-0.137897	-0.00647756	0.120263	0.289334	15	15	11	10	13
DCAF13	-0.0356239	-0.248049	0.196475	0.0650835	0.108363	6	6	5	5	6
DCAF5	0.0809575	0.0544522	0.162816	-0.0214797	0.169177	4	5	2	4	3
DCAF7	-0.0672257	-0.23352	-0.177726	-0.125254	0.0373547	11	8	8	7	11
DCAF8	-0.0639171	-0.0905825	-0.0661236	0.0354757	0.313943	4	3	4	4	6
DCAKD	-0.178364	-0.234256	NA	-0.636451	-0.251325	4	3	0	1	2
DCI	0.0443152	0.00772463	0.0810795	0.190437	0.205197	4	7	6	6	6
DCK	0.0292347	0.0654307	0.0624748	0.115566	0.0218044	14	17	16	18	19
DCP1A	-0.0350608	-0.0943712	0.0180451	0.00771013	-0.0519985	18	23	15	18	20
DCP1B	-0.0542233	0.243472	-0.110363	0.231769	0.312491	2	2	3	3	3
DCPS	0.00537683	-0.227125	-0.0951818	-0.105142	-0.0017302	4	4	4	4	4
DCTN1	0.0306634	0.0275279	0.0714212	0.197683	0.167377	44	56	43	49	49
DCTN2	0.0740006	0.0368958	0.0933864	0.125101	0.137188	30	29	25	30	29
DCTN3	-0.111031	0.0786094	0.0285135	0.10462	0.0599009	6	6	7	5	9
DCTN4	0.158301	0.0201649	0.166875	0.112927	0.0908798	6	6	6	5	7
DCTPP1	-0.0614306	-0.10742	-0.0529723	-0.193456	-0.255319	11	15	15	19	10
DCUN1D5	-0.0657102	-0.0698396	-0.0943712	-0.137635	-0.247685	5	5	5	7	4
DCXR	0.0803167	-0.0200577	0.111773	0.13367	0.187839	5	5	3	4	4
DDB1	-0.0569996	-0.0169241	-0.033793	-0.0508847	-0.0869196	77	84	76	88	76
DDHD1	0.00184783	0.0929863	0.115676	0.027675	0.137092	13	9	8	9	12
DDI2	0.171108	0.100639	0.173124	0.0553814	0.0631981	10	5	7	6	8
DDOST	0.045759	-0.0500489	0.0838903	0.00521755	0.227658	26	28	29	33	35
DDRGK1	0.0550516	-0.138421	0.0175339	-0.147307	0.114269	16	16	18	15	19
DDT;DDTL	0.0258819	-0.421802	-0.193583	0.0205599	-0.0854247	5	7	7	9	7
DDX1	-0.0458623	-0.0513025	-0.00805655	-0.0361868	0.0220534	49	56	49	54	58
DDX10	0.0550216	-0.0978804	0.00504381	0.378063	0.476318	5	7	6	7	7
DDX17	0.0136692	0.0567613	0.0338058	-0.00374614	-0.00273852	86	102	94	102	98
DDX18	-0.0258793	-0.154583	-0.211386	-0.213752	-0.317999	17	20	21	20	21
DDX19A	-0.0289934	-0.0173518	-0.0180644	-0.00259452	-0.00820001	29	27	27	31	30
DDX20	0.0674701	0.152228	-0.0246034	-0.184471	-0.299362	8	16	13	15	14
DDX21	-0.0618453	-0.346985	-0.317304	-0.620399	-0.491494	23	23	25	28	24
DDX23	-0.0430645	-0.032383	-0.00690837	-0.0738202	0.0403485	26	25	21	29	24
DDX24	-0.0688771	-0.559541	-0.744764	-0.820404	-0.959918	21	19	14	13	16
DDX27	-0.186627	-0.363003	-0.707436	-0.77703	-0.790105	10	12	11	11	11
DDX39A;DDX39	-0.0499095	-0.0200577	-0.0799754	-0.0816123	-0.0797024	22	18	16	16	14
DDX3X	0.00497143	-0.063779	-0.0247452	-0.214249	-0.246712	51	54	53	60	52
DDX3Y	-0.0553345	-0.228357	-0.157949	-0.32987	-0.0124972	3	3	3	3	3
DDX41	0.050607	-0.0723116	0.180871	0.00805827	0.13622	14	14	16	11	16
DDX42	0.0213211	0.0128392	0.0650382	0.0160159	0.00103911	35	43	30	37	41
DDX46	-0.0291348	-0.0313952	0.0342342	-0.0024505	-0.0371713	65	78	66	72	77
DDX47	0.0236657	-0.122739	-0.0859685	-0.206643	-0.298424	22	20	19	24	22
DDX49	0.0203697	-0.137635	0.0226102	0.00103911	0.123984	2	2	3	4	3
DDX5	-0.0877344	-0.0469799	-0.0392788	-0.222434	-0.245496	62	66	67	77	65
DDX50	0.110698	-0.100439	0.0180159	-0.277152	-0.187134	20	20	18	19	22
DDX51	-0.0197731	-0.138814	-0.273337	-0.40021	-0.367036	13	13	7	10	9
DDX52	-0.090718	-0.774502	-1.01436	-0.81032	-1.04663	4	6	4	5	6
DDX54	-0.00647756	-0.758388	-0.939527	-1.15205	-1.3734	6	5	4	3	5
DDX55	0.0081018	-0.152248	-0.0855606	-0.430499	-0.28155	9	11	9	7	11
DDX56	-0.0724489	-0.282499	-0.557876	-0.873498	-0.756169	9	13	7	8	10
DDX6	-0.00158609	0.0108755	0.0790055	-0.0199154	-0.0150693	28	29	27	29	30
DECR1	0.0287931	0.0452081	0.122554	0.326715	0.475014	7	8	7	9	7
DEF6	0.0665029	-0.0422241	0.189335	0.125148	0.147074	15	18	12	15	15
DEK	-0.0192037	-0.0150693	-0.0945063	-0.148088	-0.0521376	32	34	30	32	30
DENR	0.0689675	-0.0209111	0.877871	-0.106884	0.260359	4	4	2	4	2
DERA	0.0199016	0.0611045	0.195054	0.51515	0.356088	6	9	8	8	8
DFFA	0.114145	0.06679	0.0725738	0.269217	0.0735754	5	8	8	8	10
DGCR8	-0.0100637	-0.0289934	0.00484114	0.0970697	0.00743458	10	11	11	12	11
DGKA	0.0946645	0.0507415	0.0251477	0.0660799	0.0352391	34	33	27	30	29
DGKE	0.0957895	-0.0997665	-0.145482	-0.258338	0.182295	1	3	3	2	2
DGKZ	0.0386582	-0.015783	0.0459824	0.374917	0.490395	4	6	4	3	6
DHFR	-0.0539454	-0.0336521	0.232582	0.037799	0.0660346	6	5	7	6	6
DHPS	0.135681	0.100407	0.149169	0.251092	0.213186	18	26	24	24	24
DHX15	0.000548328	-0.0647449	-0.0124972	-0.161694	-0.146916	77	81	81	92	72
DHX16	0.0132614	-0.118758	-0.0377336	-0.0750534	-0.0776532	18	21	14	14	20
DHX30	-0.0749164	-0.109026	-0.125254	-0.250234	-0.352194	19	16	16	19	23
DHX35	0.183933	0.00959692	-0.164529	-0.0356239	-0.106348	2	3	3	4	2
DHX36	-0.078883	-0.0706641	-0.0325241	-0.0511633	-0.259423	8	15	11	11	10
DHX37	0.0382581	0.000144277	-0.203389	-0.306962	-0.0795658	4	4	5	3	4
DHX38	-0.0271541	-0.121148	-0.0231844	-0.064469	0.122476	11	11	11	9	11
DHX40	0.0970852	-0.107956	0.0378138	-0.141564	-0.141433	6	7	5	4	4
DHX8	-0.0130692	-0.281669	0.00921936	-0.0980152	-0.0432045	15	14	14	13	18
DHX9	0.0174025	-0.081885	0.00818885	-0.107018	-0.0825664	120	130	113	140	112
DIABLO	0.000100992	-0.018919	0.0407195	0.0948648	0.0709665	11	10	9	12	11
DIAPH1	0.296279	0.264183	0.355553	0.35275	0.415018	8	8	9	13	9
DICER1	0.0768432	0.10507	0.100809	0.230144	-0.1145	4	2	2	4	4
DIDO1	0.105535	0.0382433	-0.0786098	-0.0880059	-0.0965317	8	11	5	11	9
DIMT1L	-0.0739573	-0.280362	-0.419539	-0.579759	-0.69439	4	5	4	4	5
DIP2B	0.147266	0.00640534	0.137124	0.0969617	-0.0736832	5	11	7	6	16
DIS3	-0.0691522	-0.193961	-0.109427	-0.273814	-0.176195	15	22	18	20	21
DIS3L	0.148401	0.3102	0.0619777	-0.0265876	-0.291486	3	5	5	4	7
DIS3L2	0.0700121	0.121126	0.0213504	0.294367	0.110526	5	8	7	4	7
DKC1	-0.0479571	0.0364815	-0.0709388	-0.0869196	-0.167615	30	31	22	28	32
DLAT	-0.0197731	0.0372511	-0.0129262	0.0171834	0.0883161	39	33	31	38	34
DLD	0.0165266	0.0624748	0.101196	0.1274	0.200299	18	24	23	24	23
DLG1	-0.157044	-0.0187766	0.0588336	-0.264596	-0.0451634	2	3	3	2	3
DLG3	0.0434972	0.0584129	0.132119	0.0395921	0.14108	4	5	4	5	4
DLGAP4	0.271113	-0.000865357	0.0602017	0.781008	0.620246	1	3	4	1	3
DLST	-0.063779	-0.131326	-0.0676387	0.059931	0.0474875	12	9	9	12	12
DMAP1	0.0223904	-0.27274	-0.381394	-0.528471	-0.238542	3	2	2	3	3
DNAJA1	0.0981194	0.0359637	-0.177726	-0.347892	-0.47176	16	20	17	19	16
DNAJA2	0.0520122	0.126407	0.0963292	0.0260288	-0.0110662	17	13	17	15	14
DNAJA3	0.123041	0.0575118	-0.0230424	-0.14091	-0.230941	9	13	8	10	12
DNAJB1	0.207678	0.125903	0.135269	0.0750336	-0.00748258	6	6	6	7	6
DNAJB11	0.00436353	0.0621735	0.0442408	0.0946645	0.141812	13	16	11	12	15
DNAJB12	0.342525	0.0995254	0.171905	-0.0687396	0.152147	3	4	4	3	4
DNAJB6	0.0267635	-0.961475	-1.29414	-1.36681	-1.30545	6	5	3	4	5
DNAJC11	-0.032383	0.00715907	-0.000865357	-0.0106366	-0.198494	10	13	6	11	10
DNAJC13	0.132388	0.0103087	0.255942	0.0733174	0.193717	9	12	9	9	13
DNAJC17	-0.0425043	-0.0144981	0.0194043	0.0372363	0.190404	16	15	17	13	16
DNAJC19	-0.353662	-0.204516	0.109608	-0.143002	-0.204015	2	5	3	2	4
DNAJC5	0.0998655	0.0558612	0.0792799	0.286762	0.156547	3	5	4	5	4
DNAJC7	0.0735147	0.0856039	-0.110631	-0.392537	-0.456806	20	18	18	18	20
DNAJC8	-0.0193461	0.0213358	0.0214383	0.0217018	0.0829273	18	24	18	22	20
DNAJC9	-0.00547185	0.0836762	0.0229912	-0.0343566	0.0998191	19	18	16	21	16
DNM1L	0.0105267	0.0380804	-0.0257376	-0.106348	-0.0623981	19	30	22	35	34
DNM2	0.0858795	0.0424419	0.0940484	0.12078	0.143962	47	44	44	55	52
DNMBP	0.115426	-0.0592168	-0.169412	-0.218471	-0.397036	18	21	20	16	19
DNMT1	0.112163	-0.142871	-0.282499	-0.619554	-0.363227	30	37	35	37	29
DNMT3A	0.0544672	-0.0196308	0.0908951	0.175387	0.292016	4	5	7	6	9
DNTT	-0.0404015	-0.108892	-0.127765	-0.459432	-0.587749	8	7	6	3	6
DNTTIP2	-0.136585	-1.05492	-1.08631	-0.872789	-1.06626	10	11	8	9	11
DOCK2	0.0129411	-0.0261627	0.0785941	0.131977	0.268191	54	58	53	68	63
DOCK7	0.238017	0.332117	0.280738	0.491409	0.415365	2	6	2	4	7
DOCK8	0.0531045	0.0592995	0.193866	0.211264	0.330193	12	14	12	16	14
DOHH	-0.00705194	-0.345396	-0.184471	-0.468531	-0.609188	4	4	4	4	4
DPF2	-0.00676478	0.086921	0.0977797	0.0642536	0.010643	5	5	5	7	5
DPH5	-0.0278618	-0.0740944	0.0308108	-0.0339339	-0.300534	3	3	4	3	6
DPM1	0.0234897	0.0352687	0.142035	0.228858	0.199835	7	8	7	7	9
DPP3	0.00859516	0.0249422	0.00860967	0.0640877	0.0624748	40	44	40	42	42
DPP9	-0.0371713	0.0173732	0.143835	0.0399035	0.187691	11	10	10	7	11
DPY30	0.00316297	0.0239004	-0.0071955	-0.0315364	0.0583077	10	16	14	21	14
DPYSL2	0.0460718	0.0707089	0.130034	0.28186	0.278811	26	36	32	34	34
DR1	0.0492629	0.0867525	0.0105412	0.109857	0.0658081	2	2	2	3	4
DRAP1	0.0844715	-0.0874628	-0.0508847	0.251796	0.125604	4	6	7	6	7
DRG1	-0.0292762	-0.0187766	-0.1141	-0.262193	-0.378955	14	13	12	12	13
DRG2	0.0594198	0.160572	0.136236	0.084808	-0.0017302	2	2	3	3	3
DSN1	-0.125651	0.0521319	-0.0346383	0.0781219	0.229501	5	6	3	5	6
DSTN	0.20317	0.0617368	0.31928	0.355498	0.402416	3	4	4	4	5
DTL	0.188907	-0.135929	0.0850835	-0.522056	-0.63171	5	6	3	3	5
DTX1	-0.298424	-0.0226164	0.275001	0.438542	0.36749	4	7	5	7	7
DTYMK	0.0652948	-0.041243	0.118226	0.0900042	0.127573	24	20	20	28	18
DUS3L	-0.00547185	-0.00230647	-0.113434	-0.0877344	-0.235727	17	18	14	17	17
DUSP11	-0.151339	-1.51929	-2.08739	-2.15254	-1.84916	4	7	4	5	6
DUSP12	0.128629	-0.0127832	0.191343	-0.0163537	-0.0140696	5	6	6	6	7
DUSP3	NA	-0.199248	0.154538	0.273273	0.400378	0	3	3	2	3
DUT	0.0192142	0.0192727	0.1271	0.0572566	0.0143247	10	13	11	13	13
DVL2	0.102605	0.0817054	-0.00877371	0.25398	0.156016	10	12	5	7	9
DYM	0.313728	0.0794475	0.0867678	-0.0154976	-0.0720372	3	3	3	3	3
DYNC1H1	-0.0316775	-0.0938306	0.0296028	0.0607885	0.0838903	141	153	140	148	178
DYNC1I2	0.0125918	-0.0761486	0.11785	0.333153	0.143915	10	9	13	11	13
DYNC1LI1	0.0269545	0.0543324	0.0665482	0.00320634	-0.00100953	11	16	14	19	16
DYNC2H1	0.151795	0.0571515	0.253704	0.113676	0.440929	3	3	1	4	3
DYNLL1	-0.0285692	0.00817434	0.00908869	-0.0504669	-0.0226164	6	8	9	5	11
DYNLL2	-0.000432744	0.0264108	-0.00877371	-0.0315364	0.0869976	12	12	13	12	14
DYNLRB1	0.251934	-0.0586628	-0.0918014	0.106234	-0.0897693	3	4	3	4	3
DYNLT1	-0.188781	-0.167872	0.254479	-0.0272956	0.265709	3	3	3	2	3
DYRK1A	-0.125387	0.0299121	-0.0729976	-0.0244615	0.00340878	9	13	9	10	15
EBNA1BP2	-0.072586	-0.0436245	-0.0234683	-0.196607	-0.31904	14	11	11	11	11
ECD	0.40834	0.332626	0.291751	0.0287784	-0.239276	3	4	4	4	5
ECH1	-0.054779	-0.1503	0.0315184	0.0858641	0.219404	20	18	18	20	21
ECHDC1	0.096792	-0.139469	0.00695611	0.131076	0.0825453	8	9	8	8	9
ECHS1	-0.15017	-0.0144981	-0.0306892	-0.0385767	0.185146	8	6	6	9	9
ECSIT	-0.127633	0.260688	0.100623	-0.088413	-0.390778	5	5	3	2	5
EDC4	-0.00662118	-0.0581086	0.0159138	0.135618	0.121628	35	43	33	40	45
EEA1	0.00971311	0.0105412	0.0798744	0.0638163	0.150161	21	25	17	20	26
EED	0.0150534	0.235926	0.123811	0.0492927	0.132625	8	7	8	8	9
EEF1A1;EEF1A1P5	0.024678	0.00627492	-0.046002	-0.131721	-0.109026	85	112	119	112	125
EEF1B2	0.0792951	0.0300594	-0.0597706	-0.0475384	-0.0923428	13	12	10	14	12
EEF1D	-0.000721167	0.0425905	0.0335105	0.0650382	0.0423379	32	32	30	30	30
EEF1E1;hCG_2043275	-0.102053	-0.173639	-0.0746424	-0.186754	-0.24732	16	12	12	14	12
EEF1G	-0.0227584	0.0300594	-0.0415234	-0.0545012	-0.066537	32	45	38	53	43
EEF2	-0.0540844	-0.0550568	-0.0859685	-0.116099	-0.0641931	108	116	136	135	130
EEFSEC	0.0800269	-0.0935602	0.0849457	0.0737273	0.0521319	6	7	9	7	9
EFHD2	0.0977026	0.153703	0.0820108	0.177343	0.139125	22	22	18	21	25
EFR3A	0.00298947	0.132942	0.0720126	0.198725	0.298708	4	4	6	4	5
EFTUD1	0.307376	0.017052	-0.0585243	0.124173	0.0134944	9	7	3	4	5
EFTUD2	-0.054779	-0.0206267	-0.0251706	-0.0275787	-0.045443	81	80	72	83	77
EGLN1	-0.0352016	0.0420408	-0.0489336	0.25147	0.363884	4	3	3	5	2
EHBP1	0.0499796	-0.0149265	0.218917	0.0406156	0.0126937	6	5	2	3	4
EHD1	0.0932325	-0.00374614	0.149217	0.135855	0.0561312	12	13	13	14	16
EHD4	0.0390732	-0.0472592	0.0677725	0.297165	0.0427986	4	6	4	4	9
EHMT1	-0.359634	0.163947	0.139474	0.301604	-0.0107798	3	3	1	3	4
EIF1;EIF1B	0.0109627	-0.0316775	-0.138421	-0.137897	-0.210389	12	14	4	10	12
EIF1AX;EIF1AY	-0.0784732	0.0211893	-0.16633	-0.273337	-0.259544	10	12	10	9	11
EIF2A	-0.0655723	-0.0657102	-0.0601858	-0.227002	-0.164014	24	26	24	24	30
EIF2AK2	0.0345297	0.00513068	0.0325362	0.0630022	-0.00963382	10	20	14	16	16
EIF2B1	0.0313415	0.0141936	-0.0798389	-0.00446544	0.025456	13	18	12	12	19
EIF2B2	0.00352448	0.0364075	-0.044604	-0.13711	-0.0170667	6	6	4	6	9
EIF2B3	-0.0207689	-0.0359054	0.0537033	0.0706938	0.0760522	14	12	14	14	13
EIF2B4	-0.323658	-0.179129	-0.0618453	0.0829579	-0.301236	6	10	4	5	8
EIF2B5	0.0841808	0.287642	0.157158	-0.00920383	0.0892827	8	12	8	10	10
EIF2C1	0.0689827	0.0822093	-0.051024	0.0934788	0.134335	6	10	7	3	10
EIF2C2	0.0210869	0.096576	0.0367626	0.0502335	-0.0518593	15	21	15	21	19
EIF2S1	0.0111808	-0.0149265	0.00955335	-0.10675	-0.0201999	52	46	36	44	41
EIF2S2	-0.100036	-0.09815	-0.204141	-0.228234	-0.134747	12	14	13	11	14
EIF2S3;EIF2S3L	-0.0246034	-0.0669502	-0.0244615	-0.214622	-0.0655723	34	34	25	32	39
EIF3A	0	-0.0408223	-0.0103502	-0.0480967	-0.111833	72	89	75	104	92
EIF3B	-0.0184917	0.0255735	-0.0432045	-0.107956	-0.132906	49	53	50	59	50
EIF3C;EIF3CL	0.0281751	0.0272338	0.0235337	-0.0943712	-0.106616	63	60	50	67	49
EIF3D	0.0548868	-0.0729976	-0.0847446	-0.19232	-0.182438	36	33	34	39	39
EIF3E	0.0104976	0.00705759	-0.0710762	-0.129349	-0.192447	28	36	30	34	33
EIF3F	0.0638012	-0.0294175	0.0162639	-0.00748258	-0.0247452	27	28	24	32	24
EIF3G	-0.0200577	0.0859713	-0.0280033	-0.00432161	-0.0739573	19	20	16	21	21
EIF3H	0.131424	0.0306929	-0.041243	-0.0935602	-0.155879	13	24	20	21	19
EIF3I	-0.0243197	-0.0487942	0.00560854	-0.0973411	0.0552465	25	17	19	23	17
EIF3J	0.0872275	0.0735754	-0.078883	-0.00547185	0.00125569	12	13	14	14	11
EIF3K	0.0242671	0.197782	-0.0287106	-0.103531	-0.0219061	8	7	6	6	8
EIF3L	-0.0363275	-0.00561557	-0.0308304	-0.123401	-0.0999011	41	42	43	49	44
EIF3M	0.0163953	0.0608336	-0.0274372	-0.103665	-0.179766	26	33	26	32	33
EIF4A1	-0.000432744	-0.0170667	-0.0728604	-0.220578	-0.346078	86	98	98	113	107
EIF4A2	0.188134	0.251384	-0.0201999	-0.0499095	-0.0439044	10	17	11	13	15
EIF4A3	-0.0116388	-0.031254	0.076037	0.0289255	0.01105	71	76	72	78	65
EIF4B	0.10135	0.137489	0.021863	0.0114571	-0.0409625	19	20	15	14	15
EIF4E	-0.0354832	-0.0932897	-0.0553345	-0.0253123	-0.082975	7	8	8	8	10
EIF4E2	0.0736665	-0.0582472	-0.0858325	-0.18053	-0.0318186	4	5	7	6	8
EIF4ENIF1	0.249771	0.352271	0.0225662	0.076615	-0.0359054	4	7	5	4	10
EIF4G1	0.0366739	-0.0196308	-0.00532812	-0.11023	-0.188021	56	66	56	57	64
EIF4G2	0.0670015	0.0122426	-0.00489684	-0.026446	-0.119024	33	45	39	45	43
EIF4G3	0.0664123	0.0494868	0.333116	0.287096	0.177343	3	4	3	2	6
EIF4H	0.0218044	0.0914637	0.03623	0.0196968	-0.0593553	11	12	11	11	9
EIF5	0.00388608	0.0303687	-0.0395596	-0.116498	-0.345623	13	9	8	10	8
EIF5A;EIF5AL1	-0.0255958	-0.00705194	-0.133827	-0.133827	-0.314871	30	36	38	36	40
EIF5B	0.0307961	0.0161618	-0.054779	-0.0743684	-0.042084	36	39	37	41	39
EIF6	0.0416547	-0.026021	-0.0422241	-0.0366088	-0.0539454	14	12	12	12	12
ELAC2	-0.163885	-0.0894982	-0.1121	-0.236462	-0.281312	14	16	14	20	14
ELAVL1	0.018425	0.00694161	0.0225369	0.0123881	-0.0187766	44	52	41	55	49
ELF1	-0.0329472	0.0742436	0.0937097	-0.0251706	-0.0969365	23	25	17	17	20
ELMO1	0.0586833	0.0170228	0.147586	0.300981	0.329196	21	18	17	18	26
ELP2	-0.0802483	0.0301036	0.00842101	0.0248835	0.0215115	11	10	8	9	10
ELP3	0.162848	0.167928	0.143867	0.0367922	0.000707094	5	5	5	3	4
ELP4	0.197964	0.151763	0.27033	0.106902	0.275402	5	5	3	4	6
EMD	-0.052555	-0.10017	0.0273956	0.054647	0.0748817	8	8	5	6	8
EMG1	-0.0697022	-0.030548	-0.0398403	-0.130536	-0.207518	17	20	15	19	13
EML2	0.0623543	0.163026	0.0011835	0.186098	-0.0315364	3	5	3	4	6
EML4	0.147042	0.10053	0.121565	0.0907261	0.201643	20	27	18	19	26
ENAH	-0.0657102	0.00910321	0.00866773	0.0287784	0.0613303	6	8	8	5	9
ENDOD1	NA	0.438385	0.209195	0.618251	0.36775	0	2	3	5	4
ENO1	-0.0553345	-0.0275787	-0.0102069	0.0250302	-0.0486547	275	318	269	248	309
ENO2	-0.00460925	0.0308993	-0.0172093	0.0971778	0.0587584	37	41	37	37	44
ENOPH1	-0.0147838	0.0493375	0.023871	0.0469956	-0.0169241	8	10	8	10	11
ENPP4	0	0.121565	0.021819	0.290868	0.131566	4	3	6	6	3
EP300	-0.159242	0.0361412	0.0897893	0.0275867	-0.0736832	5	8	5	3	6
EP400	0.044226	-0.191689	0.0750184	-0.105142	-0.0776532	7	10	6	6	9
EPB41	0.0859101	0.17223	0.0723462	0.164933	0.242209	11	11	7	8	10
EPB41L2	0.306074	0.149121	0.32081	0.199289	0.136284	9	11	8	8	12
EPB41L5	0.0587434	0.0725586	0.158719	0.20297	0.392402	3	3	3	3	6
EPHX2	0.0166142	-0.0370307	0.0485316	0.0837221	-0.0374525	38	36	31	42	34
EPM2AIP1	0.152532	0.105722	0.392289	0.51447	0.475074	9	10	7	5	10
EPN1	0.082026	0.241322	0.220328	0.0559362	0.132578	4	4	3	4	4
EPRS	0.0213211	-0.0216219	-0.000576963	-0.0343566	0.00248357	83	86	82	85	100
EPS15	0.0111954	0.121235	0.0797829	0.0657779	0.133242	5	6	3	7	7
EPS15L1	0.0576919	0.102047	0.140682	0.127163	0.144568	20	19	16	16	21
ERAP1	0.111492	0.00255583	0.142162	0.125793	0.331972	20	18	17	18	19
ERAP2	-0.208268	0.0830343	0.185113	0.450321	0.568923	1	12	8	9	13
ERBB2IP	-0.0790196	0.357566	-0.125122	0.333862	0.186623	6	9	8	8	14
ERC1	-0.323428	0.121079	0.252209	-0.0408223	0.107182	3	3	2	1	2
ERCC2	-0.190552	-0.0575542	0.0140188	0.0591191	0.00443589	7	7	8	6	7
ERCC3	-0.0847446	-0.402395	-0.56881	-0.371726	-0.398788	4	3	1	2	2
ERCC5	-0.0200577	-0.231924	-0.0610158	-0.055751	-0.00129784	6	9	5	5	7
ERCC6L	-0.294782	-0.144307	-0.0533894	-0.196607	-0.138552	6	9	7	7	8
ERGIC1	-0.111699	-0.192573	-0.0806577	-0.297015	-0.0441843	6	8	9	8	7
ERH	0.021863	0.0406304	-0.0211954	0.000880312	-0.0615688	17	19	16	16	18
ERLEC1	-0.115699	-0.218099	-0.365245	-0.274411	-0.107554	3	3	2	2	4
ERO1L	-0.0180644	0.00555061	0.140444	0.194559	0.208261	17	17	18	18	16
ERP29	0.0815069	0.0360525	0.0574968	-0.00259452	0.0957279	13	19	20	20	18
ERP44	0.138743	-0.00100953	0.126155	0.0514739	0.368216	8	10	8	7	9
ESD	-0.125783	-0.127897	-0.0651587	-0.0182069	0.18508	18	18	17	19	17
ESF1	-0.0255958	0.0640425	-0.0137838	-0.121546	0.0119516	14	13	14	12	14
ESYT1	0.119432	-0.012068	0.154377	0.0854661	0.128898	23	25	25	29	24
ESYT2	0.0328904	-0.0809305	0.174784	0.245951	0.260515	28	29	28	31	33
ETF1	0.00413202	-0.0976108	-0.0539454	-0.0647449	-0.203514	22	24	22	20	26
ETFA	0.0834316	0.020999	0.0358306	0.137632	0.146579	24	27	25	24	27
ETFB	0.122743	0.065491	0.105442	0.208228	0.273814	23	24	17	19	22
ETFDH	0.0397404	0.027822	0.305378	0.445893	0.470689	6	7	7	7	5
ETHE1	0.152484	-0.0187766	0.112755	0.168982	0.343311	4	3	3	3	2
ETNK1	0.0874421	-0.111699	-0.0850167	-0.240864	-0.148869	8	7	6	8	7
ETS1	0.197501	-0.100843	-0.0230424	-0.125519	-0.11023	3	5	5	2	7
ETV6	0.134873	0.0241057	-0.235605	0.28604	0.284282	6	7	3	5	6
EVL	0.0785637	0.121863	0.18996	0.412462	0.551987	42	50	37	45	50
EXOC1	-0.156785	0.0845938	0.157061	0.122381	0.431657	5	8	4	4	9
EXOC2	-0.0450235	-0.369718	-0.0780633	0.0248835	0.0621886	4	6	3	4	3
EXOC3	0.106886	0.0346922	-0.0339339	0.113723	0.0971932	4	4	4	1	5
EXOC4	0.0201502	0.182966	-0.0601858	-0.00805655	-0.0146409	10	9	8	11	9
EXOC5	-0.126973	0.0678027	0.150161	0.0988145	0.0959746	3	7	5	7	11
EXOC7	-0.072586	-0.107152	0.0992626	0.102465	0.189483	20	20	15	16	20
EXOC8	-0.288654	-0.0402612	-0.151729	-0.0810669	0.125888	8	7	5	5	7
EXOG	-0.135272	-0.287354	-0.196985	0.122868	0.148881	3	3	4	5	6
EXOSC1	0.0791732	-0.0275787	0.168771	-0.138552	0.156595	4	2	4	3	5
EXOSC10	-0.0340748	-0.338339	-0.348232	-0.760945	-0.394295	14	12	11	11	12
EXOSC2	0.0304129	0.0502036	0.0383619	0.0788684	-0.0352016	16	16	10	14	15
EXOSC3	-0.0409625	-0.0409625	-0.0183493	-0.0255958	-0.0387171	9	6	5	5	6
EXOSC4	-0.010923	0.0725889	-0.0687396	0.00127013	-0.064607	3	6	2	5	4
EXOSC6	0.127384	0.071497	0.0745778	-0.0357647	-0.0901759	8	9	8	11	10
EXOSC7	-0.0129262	0.0551565	-0.0608775	-0.0391384	-0.0842004	8	7	8	8	7
EXOSC8	0.0785941	0.0525807	0.0434972	-0.0822938	-0.0112094	5	5	4	3	4
EXOSC9	-0.119024	-0.0586628	-0.0703893	-0.157949	-0.217479	4	5	5	10	5
EYA3	-0.0805212	-0.0462815	-0.0017302	-0.0382957	-0.135141	6	7	7	6	8
EZH2	0.137553	0.0766454	-0.0690147	0.0193897	0.100252	6	6	4	4	8
F8A1	-0.0281448	-0.208018	-0.082975	-0.067088	-0.0142124	3	3	3	2	4
FABP5	-0.049352	0.0371475	-0.0708015	-0.0939658	-0.131063	8	7	9	13	9
FADD	0.0651137	0.0308845	-0.0941009	0.13984	0.0303982	4	6	4	6	6
FADS2	0.237796	0.226257	0.757184	0.568794	0.293465	5	6	4	3	4
FAF1	0.00526099	0.101459	0.164238	0.0737728	0.0515188	19	20	15	19	17
FAF2	-0.105008	-0.0993625	0.0794933	0.100809	0.244412	12	16	14	15	17
FAH	0.280177	-0.121148	0.397296	0.307805	0.487844	7	5	3	4	5
FAHD1	0.0891599	-0.327342	0.108285	-0.0133551	0.229213	6	6	6	6	6
FAHD2A;FAHD2B	-0.0923428	-0.191815	-0.0343566	0.102543	0.275175	7	6	7	6	7
FAM114A2	0.0928478	0.00108243	0.10507	0.311202	0.362121	4	6	7	7	7
FAM115A	NA	0.242704	-0.178492	0.171807	0.177751	0	4	3	3	4
FAM116A	0.0492031	-0.0843364	0.0471744	-0.109695	-0.215368	4	6	6	6	6
FAM120A	0.0032208	0.126533	0.0447616	-0.0641931	-0.0142124	17	20	15	21	19
FAM120C	0.262382	0.272141	0.00238241	0.0173294	-0.222434	4	7	5	7	5
FAM125B	-0.0810669	0.0749728	0.127163	0.253429	-0.00992041	3	4	3	4	3
FAM160B1	-0.054779	0.0428283	-0.0247452	0.0125045	0.209195	3	4	2	2	4
FAM162A	-0.0639171	0.00721707	0.13125	0.132483	0.0404672	8	13	14	16	9
FAM169A	-0.0255958	0.00884191	-0.0344975	0.21073	0.114004	15	14	13	11	13
FAM175B	0.0487852	-0.0423642	-0.0124972	-0.051024	0.127762	4	8	4	6	7
FAM203A;FAM203B	-0.175557	0.0032931	-0.136191	-0.116631	-0.194591	4	9	8	5	9
FAM21A;FAM21C;FAM21B	-0.0524159	0.205064	0.115457	0.416924	0.366746	4	6	4	3	7
FAM36A	-0.0142124	-0.109026	0.0225369	-0.00934717	0.048442	4	4	4	3	4
FAM40A	-0.0698396	-0.0992279	0.0319609	-0.0977456	0.168966	5	5	5	5	7
FAM49B	0.054617	0.0735602	0.111586	0.0930786	0.211732	23	23	20	22	29
FAM50A	0.105473	-0.109561	-0.0234683	0.03977	0.177213	16	17	14	13	14
FAM82A2	0.041046	0.00713008	0.0830343	0.123733	0.0921864	8	12	9	13	12
FAM82B	-0.0207689	-0.174406	0.0212479	0.0480691	0.347913	9	9	10	12	9
FAM91A1	0.0734236	0.125699	-0.0152121	0.126218	0.115894	4	7	5	11	5
FAM96A	0.123434	0.0454314	-0.0622599	0.373645	-0.129876	4	4	4	3	4
FAM96B	0.0645403	0.047741	0.0184542	-0.064331	0.0520571	6	6	6	7	6
FAM98A	-0.222434	0.0671073	0.532595	-0.358959	0.0568813	3	6	2	2	5
FAM98B	-0.082975	-0.0140696	-0.0524159	-0.0835197	-0.0220482	12	17	15	17	16
FANCD2	0.263733	0.0550067	0.241066	0.0989536	0.156048	5	10	6	7	10
FANCI	0.040126	-0.044604	0.116082	0.0906186	0.0351356	17	19	18	15	19
FAR1	0.0416992	-0.135009	0.0799659	-0.116365	-0.105276	6	10	8	9	8
FARSA	-0.10017	-0.155231	-0.114634	-0.0346383	-0.0727232	32	35	27	28	31
FARSB	-0.0919367	-0.0546401	-0.0436245	0.0085226	0.00908869	36	39	36	44	37
FASN	0.104279	0.0822398	0.111508	0.0267781	-0.0578315	106	129	120	144	129
FBL	-0.0727232	-0.175173	-0.152378	-0.246955	-0.311154	39	36	35	32	36
FBXO21	-0.134089	-0.0982848	-0.0641931	0.0837068	0.116051	3	4	2	4	5
FBXO22	-0.0569996	0.198626	0.190651	0.386638	0.19103	7	9	7	7	8
FBXO38	-0.0618453	0.117834	0.0144704	-0.1956	-0.0318186	2	3	4	4	3
FBXO7	0.0807896	0.231837	0.197832	0.110667	0.282369	10	7	5	6	6
FBXW11;DKFZp781N011;BTRC	0.242499	0.3138	0.202074	0.0652193	-0.111298	5	4	5	3	4
FCHO1	0.0131013	-0.171847	-0.118227	-0.0738202	-0.0254541	4	2	3	4	5
FDFT1	0.371348	0.238442	1.07081	1.11238	0.562836	5	6	10	5	6
FDPS	-0.0133551	0.044583	0.191821	0.291963	0.276677	9	11	7	13	11
FDXR	-0.0136409	-0.121811	0.0105267	-0.0316775	0.396384	5	7	3	4	3
FECH	0.269373	-0.189034	0.0683775	-0.160404	0.197071	8	16	9	8	13
FEM1B	-0.186881	-0.0487942	-0.101785	-0.0911243	-0.360196	5	3	2	4	4
FEN1	-0.0153548	-0.126973	-0.0993625	-0.147567	-0.160662	21	23	20	24	22
FERMT3	0.026352	0.0141207	0.139283	0.309073	0.356439	21	22	24	23	23
FGD3	0.0708908	0.192612	-0.0413832	0.197981	0.115332	6	7	5	7	6
FGFR1OP2	-0.0651587	0.0140333	-0.0240359	-0.0875986	-0.00633393	7	5	5	5	5
FH	-0.0822938	0.0194043	-0.0150693	0.00487009	0.0472192	28	32	26	30	29
FHL1	0.113895	0.361713	0.242823	0.410313	0.387732	3	4	4	3	4
FIP1L1	0.0998964	0.103255	0.0418032	0.178927	0.0113553	8	9	8	7	9
FIS1	-0.0713508	-0.0377336	-0.00676478	0.0870283	0.147937	5	7	5	7	5
FKBP15	-0.105544	0.0527902	0.0290139	0.0660346	0.0479796	19	20	10	15	21
FKBP1A;FKBP12-Exip2	0.3961	-0.213876	0.594313	0.136268	0.147937	4	4	4	4	4
FKBP2	0.0746841	0.0250743	0.101985	0.107213	0.194641	4	4	4	4	4
FKBP3	-0.0100637	0.0248101	0.114051	0.128771	0.267913	23	25	23	24	25
FKBP4	0.145765	0.179466	0.0343524	-0.0392788	-0.0854247	65	62	63	73	72
FKBP5	-0.0996319	-0.0908534	-0.128161	-0.189413	-0.182057	37	36	31	28	33
FKBP8	0.0616615	-0.0469799	-0.0231844	-0.0106366	0.000894748	4	5	4	4	5
FLAD1	0.0951576	0.0834928	0.217927	0.0300741	0.0400667	3	3	3	4	4
FLII	0.113099	-0.0946415	0.0797067	0.219018	0.0838138	10	10	9	12	14
FLNA	0.180675	0.158735	0.193866	0.303009	0.331336	82	84	67	82	92
FLNB	0.0771323	0.14186	0.206678	0.377295	0.403714	69	88	69	76	96
FLOT1	-0.0597706	0.0142373	0.000533896	0.112865	0.166875	22	20	17	17	22
FLOT2	-0.0626744	-0.00891709	-0.132116	-0.100978	0.0806675	4	7	5	4	5
FMNL1	0.137346	-0.026446	0.200316	0.445716	0.328562	11	12	11	12	14
FMR1	-0.0611541	0.0984747	-0.0618453	-0.118891	-0.37529	4	6	6	7	7
FN3KRP	-0.0378742	-0.0130692	0.0423528	0.0951422	0.256856	5	4	4	6	5
FNBP1	-0.153805	-0.0419438	-0.00906047	-0.0606008	-0.180275	20	19	22	22	21
FNBP4	-0.0385767	0.179482	0.297608	0.206878	0.0727407	5	5	4	3	5
FNTA	0.159702	0.161331	0.154105	-0.222434	0.234363	3	5	4	4	5
FOXK1	0.16146	0.0931864	0.24226	0.0206477	0.162024	1	1	3	3	5
FOXK2	0.0641933	0.0865227	-0.0166389	-0.0274372	0.0146745	5	7	5	5	6
FRG1	0.388601	0.151667	0.0335105	-0.210015	-0.0453032	8	7	4	5	7
FRMD4B	0.201178	0.41325	0.0199454	-0.106214	0.145286	4	2	5	5	2
FRYL	0.177376	0.117615	0.215496	0.0897586	0.107772	17	20	21	16	22
FTH1	0.00364018	0.189697	0.0851906	0.865201	0.750033	3	4	3	2	2
FTO	0.0953579	0.0933249	0.147042	0.230499	0.231024	15	15	20	20	17
FTSJ3	-0.151209	-0.147828	-0.243547	-0.262433	-0.447949	14	12	12	12	12
FTSJD2	-0.190552	-0.0140696	0.121079	0.126565	0.374954	6	9	7	6	7
FUBP1	-0.0271541	0.0466826	0.0327576	0.0351504	-0.0167816	57	65	57	61	58
FUBP3	-0.0593553	0.00956787	0.0214236	0.0625351	-0.0194884	23	25	22	24	28
[truncated: 2,482 more rows]

## Sheet: Ph-protein normalized ratios
Phosphoprotein name	Phospho-site position	log2(HIV/Mock) 2h	log2(HIV/Mock) 6h	log2(HIV/Mock) 12h	log2(HIV/Mock) 18h	log2(HIV/Mock) 24h
[truncated: 1,111 more rows]
