# Supplementary material for: Proteo-Transcriptomic Dynamics of Cellular Response to HIV-1 Infection
Source: Sci Rep. 2019 Jan 18;9:213. doi: 10.1038/s41598-018-36135-3 (PMC6338737; doi:10.1038/s41598-018-36135-3)
Supplement: Supplementary file 4 — S3 [file 41598_2018_36135_MOESM4_ESM.xlsx]

## Sheet: DE_RNA_upregulated
Gene name	time1	time2	time3	time4	time5
AAK1	0.290497	1.68608	1.24364	0.159528	0.553337
AB019439.2	2.05827	2.02468	2.50385	1.51096	0.380861
ABAT	0.15674	1.20081	1.31003	1.01205	1.22317
ABCA2	0.395364	0.729734	1.17132	1.02354	1.5272
ABCA7	0.544719	1.03736	1.10663	0.454554	1.03615
ABCC2	-1.03065	-0.116109	0.209235	0.0444624	0.136625
ABCD1	0.192182	0.172003	0.614626	0.397237	1.19995
ABCG4	0.753823	1.44327	1.28061	1.1915	1.41966
ABHD4	0.632865	1.85567	1.17197	1.22083	1.15418
ABLIM1	0.521536	1.30086	0.0814481	-0.546873	-0.329229
ABLIM2	0.212902	0.115414	0.682107	0.895196	1.36375
AC002472.9	1.17923	0.483461	0.718504	0.374883	0.443473
AC004841.1	-0.384147	-0.16242	0.700149	1.01202	0.446799
AC005332.1	0.486611	1.14421	1.22931	0.757393	0.834799
AC005481.5	0.901292	1.04124	1.32412	0.829589	0.588884
AC006028.9	1.33635	2.48759	2.29413	1.61733	1.84845
AC007040.7	1.60708	0.809638	0.337657	0.810276	0.740606
AC007099.1	0.433393	2.47847	2.95516	3.30165	3.32136
AC007246.3	0.421288	0.799583	0.697308	1.75124	1.76685
AC007383.3	0.917424	1.0842	0.704896	-0.196741	-0.287763
AC007405.6	1.23554	1.28066	2.25271	1.90671	1.26384
AC008280.5	0.340699	0.309128	1.13701	0.686288	-0.0531475
AC008494.1	0.930476	1.06393	0.237899	0.171213	0.161964
AC008555.3	-0.0734574	1.52196	0.764257	0.117797	0.187549
AC008733.3	0.736421	0.960166	1.12533	0.406848	0.398568
AC008746.11	1.07934	0.929694	0.875423	0.0797768	-0.00420577
AC008759.1	-0.0144551	0.284676	0.681865	1.00389	0.701123
AC008969.1	0.996614	1.1896	1.20801	0.433621	0.187707
AC009171.1	0.932235	1.88146	1.25157	0.93075	0.513154
AC010332.1	-0.190804	0.685965	1.49996	1.85176	1.242
AC010442.1	0.707536	1.16822	0.832501	0.607939	1.51362
AC010531.3	0.420218	0.688733	0.610369	0.70472	1.30265
AC010616.2	-0.0419423	1.5388	0.918431	1.05	1.29789
AC011466.2	1.03517	0.892208	1.10251	0.0744114	-0.222858
AC011471.1	0.573591	1.6502	0.254645	0.292726	0.516454
AC011477.2	0.740138	0.812678	0.922109	1.11911	1.02991
AC011738.4	2.08397	3.05313	1.40009	1.5004	0.766354
AC011815.1	0.888956	0.584433	0.612882	0.409849	-0.151622
AC012507.3	1.05802	2.12012	2.63315	1.41079	1.68016
AC015723.1	1.03196	0.708986	0.836509	0.756289	0.646491
AC016700.5	1.19173	0.412865	0.581097	0.609645	0.823382
AC021049.1	-0.80089	-0.538957	0.149946	-0.147791	0.286929
AC021054.1	0.452219	0.983541	1.10577	1.09271	0.573513
AC021755.4	0.403761	1.10324	0.826112	0.995901	0.255904
AC022098.2	2.18709	1.39309	0.696992	1.18279	0.930568
AC022405.2	0.0837029	1.36254	0.853818	-0.303873	0.0552747
AC022506.1	0.429643	1.40161	0.861445	1.00421	0.992685
AC022916.1	0.900094	0.891745	0.924598	0.638324	0.0424189
AC023355.3	1.39562	0.429737	0.897104	0.0704764	0.256866
AC023818.3	-0.325597	0.334232	0.586462	1.15432	0.623122
AC024575.2	0.456287	1.3047	1.79197	0.632029	1.20097
AC025171.1	1.1765	0.649072	0.538835	0.515513	0.565533
AC027607.1	0.560321	0.185655	0.305459	1.0664	0.812556
AC034220.3	1.77055	1.59106	0.57023	0.495205	0.504483
AC037473.1	-0.290426	1.1992	0.367351	0.313383	-0.191603
AC046143.5	0.71032	1.00575	0.487008	0.63675	1.1596
AC048382.5	0.37941	1.24608	1.22722	0.547554	0.953507
AC055707.1	0.539372	1.89962	1.70557	1.75232	1.86501
AC055839.1	0.538407	1.93602	1.75291	1.3118	1.40663
AC058791.2	1.10258	1.27837	0.918072	-0.11613	-0.0471186
AC063965.2	0.781994	1.32167	1.13371	0.10454	1.04577
AC068282.3	0.348539	0.548105	0.931688	1.25259	0.00949661
AC068302.3	1.15133	0.586059	0.842646	0.434489	0.699558
AC069213.1	0.658038	0.637644	1.4927	0.623667	0.307756
AC069257.4	1.19308	2.32263	1.8225	0.98137	0.685016
AC069257.9	0.565497	1.41946	1.35277	0.774883	1.19153
AC069360.2	0.913218	0.992218	0.783546	0.97197	0.313581
AC073508.1	0.996706	0.465455	0.547558	0.436998	0.285901
AC073573.2	0.194709	1.33896	1.04326	0.286441	0.361198
AC074138.3	0.562136	1.19611	0.880328	0.462297	1.09276
AC074286.1	-0.968902	-0.121568	0.340634	0.139196	-0.162119
AC079922.3	0.655612	0.0873058	0.250636	0.148513	1.3744
AC084018.1	1.18208	0.912031	0.576023	-0.0683678	0.270497
AC087650.2	0.363337	1.86686	1.69925	1.42036	1.0719
AC087650.4	1.34861	1.20228	1.16796	0.914804	0.723239
AC090023.1	0.220788	1.00653	0.838319	1.40777	0.691095
AC090517.2	0.430973	0.947536	0.918216	0.760506	1.18074
AC090587.5	1.19347	0.909056	0.344608	0.0449054	0.504483
AC092117.1	0.468596	0.433135	1.1374	1.11268	0.870995
AC092535.2	1.4142	1.27066	0.297061	-0.226111	0.250481
AC093673.5	1.2653	2.2186	1.49075	1.40294	1.05565
AC093734.11	0.476134	0.700848	0.779013	0.676638	1.14413
AC097662.2	-0.263761	0.600624	0.95503	1.2046	0.815924
AC098614.2	0.743814	1.49633	1.15096	0.615729	0.153529
AC098776.1	1.25354	1.08035	0.585718	0.423429	0.530394
AC103965.1	1.28773	0.364405	0.339036	0.42755	0.6433
AC104186.1	-0.837965	-0.662426	-0.146392	0.484487	0.399819
AC104653.1	-0.263761	0.771956	0.708209	1.33807	0.0685287
AC104759.1	1.79393	1.77418	1.54108	0.672091	0.393109
AC105344.2	2.06156	3.66007	2.81521	2.62492	1.37591
AC113607.1	0.622769	1.7286	1.91365	2.82756	1.73157
AC114772.2	0.286118	1.59834	1.51639	0.925433	0.786937
AC116351.3	1.03703	-0.00976846	0.353161	0.0452213	-0.0337788
AC118344.2	0.80094	1.17546	1.52968	-0.395952	0.925074
AC118344.5	0.220769	0.568345	0.419506	-0.947301	-0.0339124
AC124944.2	0.584633	1.26815	0.646792	0.129006	0.092138
AC127496.3	0.320214	1.39128	0.975207	0.952653	0.928365
AC127521.1	0.907963	1.0932	1.04956	0.782435	0.745455
AC137834.1	0.675167	1.91596	1.94582	1.23261	1.89037
AC138028.1	0.939044	1.02837	1.15399	1.31046	1.73712
AC138904.1	1.29205	1.44319	0.497416	0.724271	0.123404
AC159540.1	0.228583	0.393143	1.08375	0.983741	1.12156
AC217773.3	0.72983	1.28754	1.15715	1.02963	0.0568147
AC233723.1	1.53217	1.05029	0.849099	0.342861	0.222074
ACBD4	0.609126	1.1433	0.987194	1.0503	1.17339
ACCN3	0.514969	0.423826	0.736815	0.331042	1.13163
ACVR1	0.905951	1.36207	1.0568	0.851301	0.995548
ADAM11	1.24301	0.639459	0.8743	1.60466	1.82221
ADAM15	0.636702	0.970511	1.08414	1.05699	1.4824
ADAM23	0.0851904	1.10646	1.11526	1.33881	1.7309
ADAMTS13	0.499845	0.925145	1.76224	1.52269	1.53977
ADAT3	0.88587	0.0301705	0.738289	-0.0593979	0.87439
ADC	0.746715	1.43133	1.0334	0.930475	1.15611
ADCK5	0.528919	0.375083	0.618604	0.466852	1.12831
ADCY9	0.535302	1.79127	1.60044	1.12644	1.55374
ADSSL1	-0.0423281	0.560322	0.851524	0.872205	1.309
AF127936.7	-1.10587	-0.19256	-0.120318	-0.561388	0.276315
AGPHD1	0.711515	0.836682	0.722499	1.04837	0.721324
AHNAK	0.496323	1.26087	0.0786096	-0.180048	0.715844
AIM1	0.784954	1.92732	1.39207	0.822966	0.561634
AKD1	0.154859	1.2142	0.761133	0.486476	0.846188
AKR1C1	0.732109	1.80109	1.67918	1.97611	1.12397
AL009179.1	1.21893	1.35904	1.16731	0.664544	0.329581
AL096700.1	0.417683	1.6571	1.84519	1.64389	1.70991
AL109936.1	1.53823	1.1941	-0.07436	-0.428489	-0.997785
AL121673.2	1.16781	0.721043	0.718854	-0.145619	0.565883
AL136981.3	-0.148746	0.163367	0.325129	-1.01063	-0.233741
AL137247.2	1.0192	1.1919	0.571688	0.410226	-0.021966
AL138955.2	0.830036	1.59673	1.05399	1.03823	0.385804
AL163953.2	0.76622	1.09846	1.17985	0.820004	0.437129
AL354696.2	0.158033	0.660925	0.592911	0.94399	1.19228
AL356017.3	0.946752	0.548855	0.756894	0.168336	-0.421203
AL356107.2	1.0631	0.78962	1.06219	-0.0908977	0.750632
AL356915.2	1.27595	0.396369	0.252437	-0.285341	0.161281
AL358933.2	0.912551	1.34639	0.675945	1.03817	0.63262
AL445885.1	0.486719	0.917494	0.204195	0.0350479	-1.20389
AL450226.1	1.31351	0.71071	0.100315	0.423282	0.191319
ALDH1L1	-0.411705	-1.02127	-0.23893	0.681644	1.27364
ALDH2	0.197256	0.534487	1.29514	1.56192	1.18067
ALOX12B	0.976053	0.544946	1.20473	0.351398	1.12393
AMICA1	1.05406	1.75686	2.43268	2.60907	1.83971
AMIGO1	0.132369	0.536895	0.924638	1.18954	1.41967
AMT	0.549824	1.08652	1.02467	1.14892	0.766841
AMZ1	1.88976	3.18399	3.05114	2.00313	1.5871
ANK2	0.423419	1.3432	0.488209	-0.0491999	0.162658
ANKRD24	0.876252	0.75824	1.4028	0.769789	1.23671
ANKRD34A	0.984005	0.484712	-0.0563903	-0.0488229	0.814461
ANKRD9	0.746715	0.0989939	0.698091	0.477032	1.14381
ANO8	0.876193	1.0153	1.30888	0.442367	1.12381
ANO9	0.679287	1.08132	1.18499	0.736105	1.22917
ANXA2	0.364952	1.30066	1.34321	0.870547	0.675058
ANXA2P2	0.427944	1.10389	1.35785	0.921461	0.433864
AP000251.2	1.2866	0.563387	0.619032	0.351347	0.557075
AP000569.2	1.11535	0.979749	1.01176	0.386713	-0.205746
AP000580.1	0.934574	0.734471	0.0544971	0.444899	-0.0374009
AP001468.1	0.868718	1.43994	0.837043	-1.08243	-0.222745
AP002520.1	1.47563	0.73082	0.747723	0.836602	0.85211
AP002841.2	0.856253	2.14467	2.19374	2.09317	1.95726
AP002884.2	1.52285	2.73745	2.59846	2.76417	2.83599
AP005117.2	-1.23198	-0.361022	0.0302239	-0.352483	0.309689
AP006621.1	0.968904	0.721891	0.10018	-0.41549	0.208423
APBA1	0.279459	1.80567	1.07911	0.448627	0.57046
APLP1	0.423204	1.46328	1.67855	1.47808	1.80894
APOBEC3D	0.0781082	1.18945	1.22032	0.853689	0.802171
ARHGAP10	0.83877	1.20101	0.831339	0.94227	1.25983
ARHGAP25	0.489386	1.53179	1.51641	1.1001	0.897557
ARHGAP29	0.475623	2.10217	1.77933	1.01694	0.715133
ARHGAP31	0.806422	1.23914	1.03877	0.845588	1.23242
ARHGAP33	0.833783	1.22533	1.03784	0.353703	1.10086
ARHGEF11	0.963792	1.54792	1.03345	0.671697	1.01385
ARHGEF40	1.07294	2.28472	1.85664	1.27913	1.75713
ARL5C	1.46919	1.30924	1.20522	0.933279	0.789273
ARRDC3	1.39024	1.77331	0.732295	0.898209	0.092525
ARSA	0.597789	1.11653	1.217	0.927757	1.01425
ARSG	0.417189	1.22803	1.33538	1.0339	1.00261
ARVCF	1.10778	0.983942	1.24183	0.869648	1.16851
ASB16	0.881168	1.21775	0.681777	0.103923	1.09133
ASGR1	0.789913	1.49659	0.882066	0.988481	1.38874
ATG16L2	0.89666	1.11682	1.16898	0.868757	1.13063
ATHL1	0.884161	0.469401	0.325364	0.122043	0.434545
ATP10D	0.584264	1.70087	1.5545	1.56877	1.01229
ATP2B2	0.276304	2.25431	2.10755	1.54635	0.871329
ATP2B4	1.04257	2.68936	2.16179	1.58681	0.868949
ATP6V0A4	0.611063	1.65991	1.84162	1.06157	0.192259
ATP6V1B1	1.27555	1.21929	0.606082	0.525923	1.0719
ATXN1	0.282219	2.12941	2.18551	1.48037	1.20284
AUTS2	1.33197	1.4832	1.08884	0.813754	0.940595
AVPI1	1.20093	0.717545	0.374884	0.7091	1.17062
B3GALT4	0.705096	1.85	1.55853	1.23943	0.96298
B4GALNT3	0.512752	0.533987	1.0387	1.17615	1.14961
BAIAP2	0.68258	1.18819	0.989416	0.640508	1.17067
BAIAP2L2	0.277753	0.674252	1.26271	0.771032	1.04368
BAMBI	0.933345	0.363651	0.514264	0.948254	0.557444
BATF	1.25345	1.14819	1.021	1.35265	1.08245
BAX	0.810516	0.740815	0.908625	1.03323	1.0835
BCAR3	-0.809493	-0.251685	0.286663	0.296388	1.06089
BCAS3	-0.0456312	0.789941	0.782518	1.09016	1.25289
BCL7C	0.460307	1.13791	1.1605	0.786691	1.09256
BCL9L	0.885917	1.3486	1.18055	0.37799	0.31646
BDNFOS	0.223303	1.20701	1.33399	1.30831	0.92428
BHLHE23	0.965622	0.480646	1.2135	0.156086	0.961588
BMP1	0.555912	1.25299	1.11293	1.00197	1.4738
BMP10	0.0205892	2.02479	1.54876	1.22107	1.24717
BMPR2	0.229865	1.43374	1.13308	0.920763	0.910467
BRE	0.471956	0.0484515	0.345779	0.989121	0.484119
BTN2A2	0.934269	1.21718	0.518725	0.627984	0.472128
BTN3A3	0.985139	0.987694	0.762237	0.830425	0.589526
BZRAP1	0.266251	1.1601	1.49865	0.794807	1.0133
C10orf114	1.75449	1.17676	1.94486	1.70778	1.56395
C10orf116	1.20497	1.52755	0.289616	0.627093	0.306809
C10orf41	0.888396	0.511264	0.742851	0.999842	1.04076
C10orf55	1.30652	2.50362	2.79646	1.95317	1.83646
C11orf35	0.889555	0.517777	0.768838	0.137188	0.767625
C11orf65	0.474431	0.354071	0.209415	1.00181	-0.469143
C11orf68	0.88518	0.566618	0.164318	0.172251	0.46146
C11orf71	1.18077	1.38701	1.08423	0.871518	0.629348
C11orf96	1.75048	0.762683	1.55621	0.805499	1.12896
C12orf53	1.14105	1.33264	1.0909	1.00912	1.2126
C12orf59	0.347293	1.18858	1.02495	0.707912	0.87396
C13orf31	0.176478	0.937188	1.04503	1.09307	0.46171
C14orf181	1.0987	0.786022	0.500428	-0.0631421	-0.291115
C14orf37	0.413226	1.38835	0.465118	0.605633	1.06721
C15orf33	0.359821	0.953031	1.29622	1.13737	0.446558
C16orf93	0.867945	0.74247	0.487068	-0.00210228	0.426283
C17orf108	0.850732	1.03273	1.97061	1.65781	2.02286
C17orf28	0.30095	0.396933	0.618262	0.87996	1.40937
C17orf51	0.636697	0.737268	0.87315	0.601808	1.18397
C17orf57	0.43842	0.271999	0.836826	1.031	0.133236
C17orf58	0.614	0.870237	1.08811	1.08073	0.887745
C17orf72	0.862536	0.606112	0.762576	0.538769	1.08226
C19orf20	0.966664	0.486216	0.767554	0.114056	0.520282
C19orf26	0.842031	0.809975	0.936708	0.55133	1.36539
C19orf36	1.01768	1.19527	-0.270222	-0.613295	-0.716274
C19orf38	0.251914	0.688409	0.752159	1.0929	0.640144
C19orf60	0.919558	0.840977	0.91304	0.454227	1.12575
C19orf66	0.337282	0.852768	1.11029	0.787256	0.790222
C19orf68	0.353493	0.267605	0.604748	0.407717	1.44217
C1orf187	0.674329	1.19123	1.03448	0.55803	0.535076
C1orf190	0.352284	0.763115	1.0825	1.12975	1.31275
C1orf203	0.740138	0.894956	0.820683	0.956813	1.17861
C1orf88	0.887762	2.08692	1.759	1.74528	0.855062
C1orf97	0.429046	1.10852	0.933393	1.01313	0.567542
C20orf100	0.769892	1.5528	0.902592	0.457326	0.703496
C20orf135	1.72542	0.940092	1.35265	0.748317	1.30744
C20orf82	0.745473	1.39259	1.65342	1.51443	1.30054
C21orf56	0.878899	0.289109	0.583742	0.439987	0.926018
C21orf7	0.893899	0.477965	0.170756	-0.016763	0.0712286
C2CD4C	1.28511	0.966117	0.587904	-0.0998311	0.746355
C2orf16	-0.238231	1.52888	0.20777	-0.0123696	0.0634715
C2orf85	1.28028	0.340399	0.800756	0.0382159	0.572659
C3orf18	0.350629	0.821878	1.26048	1.40426	1.28451
C3orf57	2.52228	4.12509	2.81475	2.3737	1.61721
C3orf71	1.30561	0.654123	0.95503	1.1353	0.646052
C4orf34	0.0585779	1.10388	0.800166	1.10937	0.693055
C4orf48	0.594906	-0.134739	1.12211	0.729038	1.51124
C5orf39	1.28861	0.620665	0.123586	0.00974511	0.0787399
C5orf55	1.4708	1.5009	1.45647	1.03812	0.725767
C6orf1	1.1038	1.22446	1.19805	0.916174	1.02282
C6orf225	-0.0238656	0.876193	0.456855	1.02584	0.432258
C6orf226	0.99446	0.83332	0.961878	0.447869	1.0642
C9orf117	0.989366	0.603927	0.45789	0.133888	0.651404
C9orf122	1.0279	0.501102	0.536885	0.211843	0.271851
C9orf123	0.55953	0.916268	0.691651	1.01022	0.720178
C9orf16	0.638259	0.601039	0.995344	0.929935	1.31753
C9orf37	1.10126	0.950035	0.833438	0.340843	0.500124
C9orf46	-0.00922324	0.371961	0.63284	1.0604	0.61764
C9orf47	3.22052	3.63712	2.04896	1.72672	2.1404
C9orf7	0.823926	1.39057	1.76607	1.36101	1.91038
C9orf9	0.40532	0.763317	0.87687	1.14297	0.559036
C9orf95	0.758133	1.32817	1.04711	1.29444	0.807839
CAB39L	-0.256812	1.36313	1.51034	1.2136	1.3159
CACHD1	0.944983	1.94652	1.09764	1.25781	1.33794
CACNA2D2	0.305606	0.77631	1.2229	1.13233	1.56016
CACNA2D4	0.712115	1.29889	1.33744	1.0463	0.908495
CACNB3	0.838264	1.24311	0.934613	0.983237	0.935865
CADM4	0.713413	0.991624	1.00422	1.11041	1.05377
CAMK1	0.764776	0.901532	1.65586	0.531552	0.588508
CAMK1D	0.00882452	1.22326	0.277038	0.371295	0.500707
CAMSAP1L1	0.994834	1.9389	0.777576	0.768376	0.555568
CAND2	0.56821	0.629212	0.464175	0.445005	1.14159
CAPG	0.598735	1.85326	1.6758	1.81346	0.450004
CAPN5	-0.236985	0.777461	1.20597	0.326839	0.2602
CAPS	0.621634	1.04279	1.45593	0.965524	1.22691
CAPSL	1.10183	1.39931	1.97713	2.33713	2.59115
CASZ1	1.2413	1.40779	1.26948	0.774002	1.53959
CCBL1	1.91398	1.41145	0.71754	0.810398	1.26034
CCDC102B	-0.150616	0.0378063	0.624081	1.077	0.635055
CCDC13	0.137194	0.287195	0.293858	0.279661	1.14339
CCDC159	0.375312	1.21053	1.10029	0.811564	1.58254
CCDC74A	1.03284	1.5826	1.74469	0.693439	0.627988
CCNO	1.95135	1.86346	1.84739	1.43701	1.70646
CCR7	0.845341	2.28028	0.946748	0.542985	0.210913
CD248	0.365529	1.38049	0.943086	0.432082	0.456761
CD302	-1.1744	-0.435736	0.175965	-0.0570736	-0.370811
CD52	0.1194	1.1856	1.38844	1.37554	0.63102
CD53	0.696679	1.54248	1.10599	1.02472	0.777488
CD79A	0.222871	1.21999	0.849978	0.676446	0.176742
CD84	0.533503	1.59659	0.778226	0.129199	0.211428
CD96	0.189428	1.62716	0.926568	1.14546	0.992466
CDH24	0.686458	1.36298	1.10564	0.648502	1.16776
CDKL5	0.0727481	1.38642	0.722229	-0.0895528	0.529477
CELSR2	0.631384	0.786426	0.864221	0.478621	1.12432
CENPT	0.624839	0.725875	0.963387	0.768736	1.15617
CERCAM	0.419019	1.09283	1.07567	1.42035	1.63604
CFD	1.01973	0.190755	0.236823	0.435992	0.777636
CFLP1	1.41937	1.02655	1.23468	0.714604	0.574377
CFP	1.09384	0.994745	0.658567	0.814442	0.664434
CGN	0.591713	0.765509	0.753487	0.832045	1.19432
CHD7	1.21123	1.1915	0.60578	0.368172	0.711445
CHI3L2	0.856705	2.23874	2.78235	2.73401	1.67316
CHN2	0.852687	2.33733	1.72259	1.18282	0.871244
CHST15	1.09835	2.16023	2.29432	1.86115	1.15859
CHST7	0.927291	0.453943	0.803815	0.2825	0.289073
CHSY3	0.409624	0.852962	0.724918	0.916156	1.52564
CKB	0.823822	0.836342	0.413317	1.22678	0.708542
CLEC11A	2.02515	2.10589	1.99506	1.23848	1.59321
CLIP2	0.70466	2.2663	2.33949	1.7827	1.90083
CLOCK	0.665677	1.31662	0.584283	0.540992	0.742373
CNTNAP1	0.487354	1.17739	1.26577	0.59421	1.50517
COL16A1	0.377389	1.06185	0.955673	1.11715	0.997993
COL5A2	0.418474	0.683937	0.997195	0.997484	1.18693
COL6A1	0.704747	1.47775	2.06259	1.37812	1.95387
COL9A3	1.08452	1.27176	1.72029	1.26273	1.23287
COMTD1	0.940533	-0.0284234	0.0579555	-0.0946931	0.596696
CORO2A	0.648534	1.27574	1.00478	1.02241	0.984161
CORO6	1.47264	0.546605	0.658085	0.981306	1.35306
CPNE7	0.950378	1.19985	0.530605	0.731212	0.499526
CREB3L3	0.111003	1.19929	0.610958	0.318534	0.695656
CRELD2	0.504984	1.0294	1.21395	0.896431	1.13447
CRIPAK	0.851356	0.326809	1.04266	0.191398	1.18509
CSAD	0.711866	1.27147	1.05955	0.552193	1.11895
CST3	0.438759	0.629122	1.16852	0.936147	1.06687
CTA-332P12.2	-1.03693	-0.443139	-0.0638476	0.137193	-0.141367
CTC-329D1.2	1.19238	0.81529	-0.00264911	0.121689	0.354112
CTC-338M12.4	1.3215	0.950759	0.531332	0.0333491	-0.0581367
CTD-2048F20.1	1.08979	1.02764	0.947216	0.35296	0.896351
CTD-2201E18.3	0.867738	0.445652	0.570773	0.538172	0.505579
CTD-2260A17.2	1.41123	1.36588	0.843758	0.47833	0.0461722
CTD-2653M23.2	1.24455	1.22041	0.888703	0.0110089	0.137188
CTD-2666L21.1	-1.08128	-0.123897	-0.0326762	-0.331956	-0.103111
CTD-3184A7.4	1.2416	1.2082	0.936166	0.617633	0.453202
CTSF	0.387146	0.84208	1.08922	1.26429	1.4621
CTSH	0.814037	0.88611	0.890581	1.5453	1.73799
CTSL2	0.321468	1.40581	1.28259	1.32632	1.11849
CUBN	0.664476	0.87227	1.75121	1.39869	1.39106
CXCR5	0.874146	1.24177	1.27656	0.784628	0.245865
CXCR6	1.01644	1.6172	0.983774	0.720628	0.721225
CYBA	0.646086	0.471263	1.04828	0.713506	1.21631
CYP26A1	0.00223842	1.23447	0.773079	0.736433	1.07478
CYP2E1	0.0298902	0.455502	1.42399	0.751088	1.12222
CYP46A1	0.146823	0.371251	1.13239	0.248986	-0.271353
CYTH4	0.311985	1.81005	0.839172	0.553751	0.565444
DAB1	-0.385349	-0.0326348	0.363017	0.528666	1.51331
DAQB-335A13.8	0.856498	1.31597	0.777363	0.818763	0.47426
DBH	-0.046654	0.717009	1.27197	0.41562	0.599706
DDX11L2	1.19731	0.797752	0.568499	0.391053	0.0327054
DENND2C	0.867677	1.42866	1.70067	1.22026	0.779243
DEPDC4	-1.18367	-0.0582034	-0.461704	-0.0725945	-0.355874
DERL3	0.358281	-0.0705854	0.0156715	0.315671	1.23208
DGCR6	0.916935	1.15091	1.62123	1.6511	1.78467
DHRS1	0.441899	1.15984	0.570197	0.861948	1.4295
DHRS3	1.3185	1.00775	-0.0791535	-0.237441	0.356612
DLGAP4	0.5072	1.1624	1.123	0.578118	0.539186
DLL1	1.23058	2.77778	2.70114	1.72745	2.04577
DLX1	-0.187004	0.794148	0.839319	1.06229	1.4567
DNAJB5	0.921675	0.903716	0.521502	0.558353	0.287851
DNM1	0.457933	1.44238	1.45559	0.984691	1.81173
DOC2A	0.460183	0.136683	0.873861	0.752368	1.16277
DOCK4	-0.0180351	1.33828	1.27957	1.16722	1.3842
DRP2	-0.92046	1.04869	0.534334	0.259486	0.536918
DSP	1.18449	3.4508	1.70795	0.530421	0.330983
DUSP5	1.25882	0.520238	-0.120784	-0.110238	-0.778441
DUSP5P	1.62307	1.60863	1.465	0.272323	1.19851
DZIP3	-0.24663	1.184	1.47373	1.48374	0.716402
ECHDC2	0.599027	1.09425	1.39377	0.591169	0.867611
EEPD1	0.170944	0.484976	0.605352	0.790209	1.16387
EFCAB4A	0.544043	0.88292	0.728097	0.560652	1.69626
EFNA4	0.855917	0.73226	0.322456	0.608288	0.157227
EFNB1	0.615887	0.569639	0.666537	0.536533	1.20787
EFR3B	0.366276	1.32538	0.619102	0.766268	1.57877
EGFL7	0.600709	-0.10831	0.269741	0.574408	1.15366
EGFL8	0.370794	0.0183945	0.45633	-0.132847	1.22456
EGR1	0.940667	0.430374	0.771636	0.0240332	-0.116868
EID2B	1.32717	0.844778	0.588983	0.246036	0.258468
EIF4E3	0.256648	1.32224	1.35148	0.932926	0.697475
ELOVL6	0.889932	0.550752	0.147614	0.134278	0.117592
EME2	0.566791	0.349493	0.850692	0.425648	1.14733
ENC1	-1.2189	-0.0539514	-0.223907	-0.247754	-0.00247284
ENDOG	1.03672	0.480306	1.25567	0.567778	1.4086
EPHB1	-0.0102457	1.28414	1.01627	1.29078	1.66399
EPHX1	0.527238	0.886506	0.636629	0.866066	1.30628
ERBB2	0.55689	0.965563	1.07007	0.996735	0.964353
ERBB3	0.420121	2.21374	1.86104	1.85608	1.61778
ETV6	0.905326	1.39507	1.00281	0.818573	0.73065
F12	1.48573	0.929914	0.934259	0.70145	1.03084
FAHD2B	0.568949	0.750237	0.83035	1.03765	0.826319
FAM113A	0.89456	0.956878	0.69876	0.50095	0.899881
FAM116B	0.439042	0.56153	0.614399	1.00044	0.902411
FAM128A	0.898883	0.171538	0.657089	0.279401	0.781104
FAM129B	0.256377	1.7578	1.29793	0.800642	0.916451
FAM171A2	1.20456	0.827658	1.09863	0.581444	1.12648
FAM18B2	0.891385	0.755107	0.438484	-0.0406155	-0.0723361
FAM195B	0.492976	0.431546	0.931469	0.953942	1.37783
FAM27E2	1.30658	0.606556	0.395208	0.177767	0.249153
FAM57B	1.30772	0.640617	0.643328	0.760743	1.6724
FAM63A	0.487236	1.23278	0.940607	0.570018	0.279477
FAS	0.878984	1.02449	0.867552	1.02643	0.713321
FBXL15	0.932773	0.713173	1.01476	0.62108	1.00435
FBXL8	0.99393	1.27552	1.15903	0.655373	0.833936
FCGBP	0.70372	1.33685	1.8438	1.37447	2.18389
FCHO2	0.723627	1.80242	1.10122	1.16376	1.02389
FGFBP3	1.198	0.606388	0.707839	0.577022	0.548667
FLT3LG	0.581424	1.48515	1.17909	1.2619	0.89042
FMO4	0.0946076	0.919419	1.27193	0.907846	0.496709
FN1	0.379492	1.7651	1.4134	0.752473	1.17682
FOXD1	1.32637	0.60018	1.08013	0.767704	0.998947
FOXD2	1.24087	1.12334	0.616486	0.0191949	-0.0126438
FOXO1	1.05516	1.58681	1.24996	1.29961	1.48657
FRAS1	0.307101	2.32902	1.89806	1.84855	2.29843
FRRS1	0.0472141	1.2702	0.662389	0.277822	0.076612
FURIN	0.963533	0.910011	0.989706	0.651843	0.988023
FXYD2	0.515531	0.665504	1.02958	1.16322	0.818583
FZD1	1.13801	0.510155	0.902204	0.345954	1.10612
FZD2	1.10381	0.828427	0.787664	0.368072	0.883072
GAA	0.711474	0.796583	0.999703	1.00864	1.38743
GAB2	0.714525	1.69987	0.872602	0.394826	0.650817
GAB3	0.436637	1.61596	1.47284	1.35122	1.13888
GABARAPL1	0.27373	1.23825	0.378804	0.456378	0.566661
GAD1	1.79647	2.89672	2.73847	2.61811	2.69348
GADD45G	0.647812	1.32331	1.82479	2.02896	2.02383
GAL3ST3	0.183168	1.12726	1.5279	1.06058	1.16222
GAS1	0.895499	0.25359	0.567664	0.545364	0.0915364
GATA2	0.0786051	0.565292	1.16883	0.82276	1.09771
GBP2	-0.0401416	2.29579	1.8847	1.7479	2.00853
GCAT	0.629952	0.534181	0.673487	0.894348	1.16986
GCNT1	1.19471	0.56992	0.464473	0.845811	0.432617
GDF9	0.862067	1.34518	0.688293	0.235913	0.374002
GDPD5	0.589383	1.0387	1.28055	0.938797	1.42638
GFRA3	0.471185	1.86111	1.8051	1.65347	1.69456
GIMAP1	1.21711	2.87811	3.55609	3.41153	3.41741
GIMAP2	0.467808	2.09819	1.85317	1.94903	1.498
GIMAP4	1.21774	3.98081	5.50506	5.03722	5.55945
GIMAP5	1.23297	2.54602	2.67715	2.83794	3.01083
GIMAP6	0.605128	2.12982	2.3462	2.31309	2.15055
GIMAP7	1.44356	3.26756	3.14496	3.57609	3.29911
GIMAP8	0.720605	3.61492	3.23513	3.71804	3.78535
GIPR	1.4341	2.31412	2.11358	1.51892	1.58621
GJD3	1.52118	0.989091	1.26249	1.21877	1.9324
GLI3	1.13697	1.43461	1.03322	0.605371	1.35494
GLIPR1	0.787569	1.83445	1.42871	0.963871	0.706188
GLIPR2	0.318684	0.870256	0.980122	0.985297	1.00411
GLRB	-0.578745	0.193556	0.557199	0.495008	1.43387
GLT1D1	0.805252	1.82443	1.98453	1.54138	1.32774
GLYCTK	0.885376	0.26342	0.241662	0.138149	0.585676
GMIP	0.821633	1.16594	1.12099	0.402474	0.763621
GNG13	0.453332	-0.0134949	0.435673	-0.999477	0.477914
GNG2	0.688852	2.06484	1.67945	1.5193	0.894442
GOLM1	0.629626	0.95637	0.632741	0.942351	1.19038
GPA33	0.427753	1.17007	1.21303	0.925554	0.771673
GPAT2	0.820842	0.152548	0.16363	0.981802	0.914269
GPNMB	0.852364	1.23755	1.46526	1.03418	0.326823
GPR124	0.628053	0.659595	0.821506	0.629789	1.29393
GPR17	1.00048	0.453039	0.712703	0.942908	2.22219
GPR55	1.4594	2.8392	2.29898	2.29678	1.92668
GPR65	1.91698	3.39895	2.76448	2.54754	1.72797
GPRC5C	0.910272	1.39975	1.2515	1.25644	1.52184
GRAMD1C	0.34284	1.08768	0.6923	1.09697	1.00249
GRASP	0.515193	0.946838	1.47116	1.24946	1.1428
GRHL1	0.309531	0.520063	1.06554	0.97468	1.0424
GRIK5	0.344047	0.802822	1.06237	0.715762	1.35751
GRIP1	-0.177095	1.54697	1.08955	1.39306	1.29174
GS1-124K5.4	1.16828	0.772312	0.524991	0.754181	0.742303
GS1-44D20.1	0.6237	1.79687	1.00262	0.492544	-0.110659
GSTA4	0.836368	1.51223	1.8707	1.05868	1.52679
GSTM4	0.348257	2.10225	1.62137	1.75865	1.75253
GUCY1A2	0.581895	1.23531	0.595229	0.370265	0.592498
GZMM	0.807277	1.47744	2.19669	2.13235	2.01972
HABP4	0.679973	0.975525	1.24668	0.984639	0.992568
HAPLN3	0.470209	0.844313	1.09388	1.0591	1.5263
HAR1A	1.19581	1.54667	1.29554	0.960156	0.90848
HAS3	0.589696	0.429737	0.723288	1.13381	0.653946
HBEGF	0.492992	1.67096	2.09772	1.98371	2.12645
HCG27	2.00003	1.69811	0.720512	0.5738	0.077444
HCST	0.404796	0.525714	1.17858	1.03382	0.547355
HDAC10	0.400673	0.537861	0.816558	0.467876	1.15431
HDAC11	0.125142	1.3576	1.27559	0.829693	0.746855
HDAC9	0.370309	1.45037	0.565919	0.967938	0.545865
HES4	0.907889	0.500577	1.27392	0.776604	1.41374
HEY1	1.53731	1.83125	1.8574	1.71915	1.86314
HEYL	0.250849	1.38488	1.05387	0.795223	0.276674
HHAT	0.469632	0.96092	1.16609	1.21071	1.18586
HHIP	1.33448	0.489473	0.389782	0.786085	0.751619
HIC1	1.80764	1.14131	2.21746	0.91273	1.49574
HIST1H2AC	0.367075	1.32697	0.404052	-0.320233	-0.527394
HIST1H4H	0.809261	1.72224	1.5986	0.355879	0.174926
HLA-B	0.417694	0.89747	1.06556	1.28742	1.34903
HLA-DOA	1.17429	1.59612	1.41399	1.61097	1.42168
HLA-DQB1	0.547251	1.0745	1.47798	0.880407	1.20637
HMCN1	0.355208	1.22897	0.460651	0.134025	1.0106
HMHA1	0.676307	1.04717	1.22045	0.506254	0.907429
HOMER3	0.527444	1.31972	1.5853	1.40137	1.62367
HOTAIRM1	1.18648	1.94613	1.03359	1.02902	0.735006
HOXB7	0.766198	1.23771	0.892182	0.887813	1.24553
HPCAL4	0.522571	1.47642	0.888895	0.46392	-0.707185
HR	0.517331	2.14932	1.89256	1.65685	1.55047
HRH1	0.829221	0.715662	0.899977	0.994004	1.1219
HS3ST3B1	1.36551	1.44369	1.34869	1.19651	1.52319
HSD11B2	0.0473204	-0.815809	0.318218	0.939257	1.32254
HSF4	0.635323	0.935092	1.32512	0.629015	0.940896
HVCN1	0.437637	1.27223	0.851935	1.12213	0.745455
HYI	0.333145	0.725544	1.0563	0.657691	1.29272
ICA1	0.0431456	0.264116	1.084	1.06118	0.426765
ICAM2	0.908817	0.620634	0.626514	0.744834	0.716383
ID1	0.716287	0.141178	0.371085	0.270551	1.43145
ID2	0.700768	1.29509	0.969377	1.04304	0.761865
IDUA	0.672584	0.232392	0.702718	0.355205	1.12131
IFFO2	0.326399	0.731689	1.26636	0.417743	0.711951
IFI27L1	0.480318	1.33231	1.06764	1.03444	1.24076
IFI27L2	0.356313	0.690973	0.393793	1.07272	1.02386
IFI30	0.05121	0.0752573	0.356812	1.00021	1.31285
IFI35	0.772951	1.4736	0.873504	1.48653	1.33166
IFI6	0.658705	1.20794	1.67431	1.33719	1.19569
IGFBP4	1.21905	2.59517	1.94769	1.63966	0.996592
IGFBP6	0.970968	0.432853	0.633988	-0.10166	-0.36997
IGHV1-3	1.31196	2.57625	2.49881	2.19182	1.2583
IGHV4-59	1.27977	0.900507	1.20925	0.84561	-0.245864
IGSF3	0.703148	1.70049	1.15279	0.943242	1.11815
IL10RA	0.840681	1.91071	2.05836	1.80496	1.66177
IL11RA	0.267406	1.06673	1.02032	1.02309	1.28858
IL1F6	-0.354185	2.07414	1.91145	1.34887	0.203507
IL26	0.128509	1.49505	1.80357	2.37306	1.57006
IL27RA	0.988733	1.04701	0.824251	0.70022	0.743279
IL2RB	-0.663144	0.960318	1.11845	1.32337	0.963221
IL3RA	0.263762	0.185918	1.20874	-0.0411253	1.0453
IL4R	0.934802	1.75235	1.30134	1.16034	1.2766
IL7R	0.142401	1.2361	0.918277	0.778506	0.612254
INPP1	1.39159	1.32924	1.25124	1.66607	1.73452
IRF7	1.02076	1.36264	1.5453	0.864293	1.26184
ISG20	0.646728	1.3881	1.54549	1.1175	0.827834
ITGA3	0.871136	0.772162	0.730641	0.623504	0.7125
ITGA5	0.74386	1.22911	0.875147	0.82368	0.798575
ITGB4	1.32973	0.552589	0.704599	0.246656	1.03128
ITGB5	1.17093	2.0715	1.60869	1.68828	1.85882
ITGB7	0.71793	1.56721	1.13977	0.890232	0.796048
ITM2C	0.614012	1.61996	1.56154	1.41181	1.27783
ITPKA	0.873675	0.827522	1.21984	0.492911	0.686477
JMJD7-PLA2G4B	0.570442	0.624217	1.2071	0.423539	1.2169
KALRN	-0.264875	0.975406	1.91826	1.38461	1.9172
KANK1	0.176249	0.710914	0.726913	0.398319	1.1943
KB-1980E6.3	1.7301	1.43673	0.688893	0.609574	0.0214829
KCNA6	0.777492	2.03098	1.88589	1.0838	0.89682
KCNIP3	0.86757	1.06503	1.14084	0.687328	1.12663
KCNJ10	0.596218	1.81005	1.30753	1.22831	0.881405
KCNK12	1.91363	0.838179	1.15312	0.683437	0.656619
KCNMB4	0.65994	1.55657	1.48922	0.966025	0.582973
KCTD12	1.14734	1.18388	1.1609	0.954669	0.679929
KCTD17	0.448353	0.460051	0.553782	0.587237	1.22892
KCTD7	0.547602	1.69976	0.795774	0.896744	0.665097
KHK	-0.0615539	0.271046	0.789686	1.20087	1.33848
KIAA0513	0.536826	1.58298	1.37894	1.37834	1.23068
KIAA1161	0.912803	1.16427	0.458528	0.560263	0.627483
KIAA1217	0.248866	0.29535	0.864751	1.01894	0.518726
KIAA1539	0.64228	1.6962	0.886767	0.432507	0.285035
KIAA1609	0.270702	1.25051	1.00766	0.811058	0.72203
KIAA2022	1.02682	0.293965	0.486445	0.133299	0.347845
KIF5A	0.484158	1.12859	0.959211	0.92939	1.38036
KIFC3	0.861013	1.34104	1.17292	0.480383	0.748351
KIT	0.623833	1.21209	0.849223	0.466125	0.264066
KLHDC8B	0.514155	1.23167	1.09508	1.27408	1.48611
KLHL4	0.831295	2.34679	0.890405	0.788877	0.578155
KLRG1	0.155434	0.207651	0.5693	1.0598	0.484087
KRBA2	0.698729	1.40712	1.36649	0.102182	0.00637677
LAPTM4B	0.0226726	0.715826	1.00445	1.17679	0.636744
LARP6	0.145263	1.19716	1.29993	1.67317	1.41539
LCP2	0.641889	1.18824	0.628635	0.520442	0.411684
LGALS1	0.976047	1.40462	1.31436	0.990829	0.403721
LIFR	0.380196	1.54291	0.497583	0.0438434	1.0327
LIMA1	0.875827	1.56545	1.01086	0.592132	-0.00253188
LIME1	0.591929	1.36033	0.970444	-0.168157	1.05077
LIMS2	0.619592	0.124837	0.21058	0.428876	1.1583
LITAF	0.21743	1.28406	0.921265	0.869329	0.546674
LL0XNC01-46H11.1	0.508733	0.8085	0.770162	1.13524	-0.0524175
LLGL2	0.439724	1.08403	1.32489	1.08239	1.52843
LONRF3	0.963786	0.910363	0.816858	0.44734	0.510086
LPAL2	1.04384	0.988276	0.831339	-0.227065	0.610724
LPAR2	0.940412	0.923247	1.01375	0.607549	0.836296
LRRC39	-0.783639	0.526117	0.667253	0.339125	1.21228
LSMD1	0.42847	0.435822	0.47707	0.764333	1.13981
LSS	0.84893	1.47266	0.51233	-0.270411	0.0310503
LTB	0.719562	1.90067	1.43005	0.407868	0.0743664
LY96	0.727492	2.09159	1.32599	1.91226	1.14288
MAGEE2	0.630325	0.9835	0.224413	0.789969	1.15177
MAMLD1	1.07952	1.49714	1.17689	1.04912	1.3736
MAPK11	0.612202	1.29567	1.03935	1.14567	0.978288
MAPRE3	-0.0910681	0.647599	0.56197	0.289925	1.12346
MAPT	0.380827	1.06224	1.29808	1.29247	1.32136
2017-03-02	0.114714	0.935135	1.07891	1.10192	1.13195
2017-03-03	1.0426	0.641369	0.465595	0.141843	0.960846
MBLAC2	1.14761	0.879838	0.745742	0.656467	-0.0405755
MCC	0.223162	1.67374	1.29448	1.16781	0.985489
MCF2L	0.862458	1.49537	1.42825	0.956775	1.70016
MCF2L2	0.328407	1.00825	1.31683	0.71679	1.2725
MCHR1	0.733336	1.29996	0.933437	0.10943	0.115872
MDK	0.459944	1.66793	1.96231	2.4919	2.33655
MEI1	0.219661	1.32989	1.02707	1.02303	0.855719
MERTK	0.379438	1.32213	0.47372	0.372782	0.490381
MESP1	0.547673	0.233761	0.914029	1.13404	1.46726
MFSD4	0.700198	1.58762	1.13676	1.42781	1.61311
MICA	1.09541	1.16596	0.176808	0.0926528	0.536993
MICAL1	0.938579	1.44576	0.892093	0.56892	0.64137
MICAL2	0.774062	2.18635	2.53642	1.83646	2.0107
MID1	-1.28372	0.584465	0.571106	0.293051	0.363609
MIR181A2HG	0.879939	0.629295	-0.239335	-0.181142	-0.495719
MMP11	0.674436	1.10288	1.48839	1.7076	1.71336
MMP15	0.545799	1.39352	1.49791	1.45227	1.84212
MOBKL2C	0.617533	1.44095	1.38159	1.32531	1.18125
MOSPD3	0.801488	1.09579	1.11972	0.585701	0.689297
MPP2	0.171336	0.825474	0.613398	0.685462	1.14153
MPZ	0.693126	1.51319	0.615741	0.374518	0.255117
MPZL2	0.883927	1.41628	1.40986	1.22945	0.938276
MRC2	1.10886	1.76346	1.45801	1.06174	1.10011
MST1	0.689226	1.0817	1.19927	0.829285	1.20195
MST1P9	0.953608	1.19021	0.526475	0.697327	1.04034
MST1R	1.29342	0.864404	1.57981	0.972752	1.84618
MT1X	0.690614	1.23224	0.669486	1.57291	1.05989
MT2A	0.816978	0.425698	0.622506	0.222047	1.54031
MTSS1	0.600847	1.59807	1.39419	1.1122	1.10423
MUC20	-0.05822	0.672638	0.956006	1.20081	1.3441
MVD	1.22226	0.869396	0.813161	0.268703	0.548781
MVK	1.24639	0.584687	0.227547	-0.062227	0.408194
MVP	0.42924	1.03551	1.62753	1.7297	1.58329
MXRA7	0.102817	1.356	0.875372	1.04038	0.714444
MYH15	-0.600913	0.423025	1.44927	1.29719	1.53288
MYO1G	0.576207	1.60851	1.24343	0.77528	0.448113
MYO5C	0.885249	0.999456	0.771627	0.805872	0.556229
NAALADL2	0.9176	0.435786	1.06972	0.796973	0.573731
NBL1	0.823283	1.17006	1.20527	1.24163	1.69089
NBPF15	0.851359	1.52177	1.07719	0.830947	1.71572
NCRNA00174	0.944373	0.855469	1.13855	0.369259	0.638161
NDRG2	0.428718	1.7807	1.00335	1.0145	0.959062
NFATC1	1.00103	0.816158	0.879284	0.302491	0.443218
NFIX	0.231985	0.349992	0.585309	0.557324	1.12036
NFKB1	1.44876	1.06158	0.865911	0.789918	0.82095
NFKBIL1	0.999338	1.15406	0.927103	0.707717	0.822431
NHSL1	0.895499	0.640245	0.240584	-0.160079	0.416271
NKX6-1	0.704865	0.916383	1.09445	0.839152	1.29293
NLRC5	0.484698	1.27907	1.37557	1.27382	1.6751
NMB	0.712588	0.916933	1.49086	1.33099	1.49326
NME3	0.791878	0.623519	1.03416	0.774187	1.12134
NMNAT1	0.054412	0.851425	0.825415	1.02439	0.641261
NOG	0.978944	0.11714	0.456725	-0.473468	-0.147963
NPAS1	0.547997	0.443397	1.05237	1.38368	1.45981
NPB	0.920514	0.438511	1.85767	0.221297	0.80945
NPEPL1	0.774127	1.13542	1.47812	0.820431	1.38958
NPL	0.725205	1.23351	0.958927	0.921767	0.904999
NPM2	-0.0180265	0.5153	1.4149	1.45501	1.25263
NRP1	0.930887	2.01032	1.91471	1.96001	2.07022
NTN1	0.461869	0.747103	1.19291	1.05814	1.62489
NTN5	0.85717	0.00165367	1.27861	0.178409	1.25605
NTNG2	0.93192	1.14218	1.70643	1.23811	1.30167
NTRK3	1.19973	2.3373	2.04864	0.828903	1.86605
NUDT10	0.97807	0.87957	1.19236	1.21093	1.06974
NUDT19	0.862716	0.966864	0.25551	0.19975	0.896306
NXN	0.84815	1.1479	1.27968	1.02534	1.23024
OLFM2	1.33527	3.01945	2.5394	2.23617	1.75746
OPLAH	0.861748	1.43871	1.75458	1.4388	1.78905
OPTN	0.13867	1.49191	1.31341	1.30717	0.826087
OSBPL6	0.745889	0.663122	0.979833	0.809312	1.95339
OSBPL7	0.435089	1.16198	1.2179	0.832513	1.14751
OSR2	1.69876	0.931922	0.887709	0.850108	1.2003
OTOF	0.381784	1.41809	1.65262	0.684946	0.303948
OXTR	-0.816124	-0.161875	0.457569	0.271113	-0.0132118
PARD3B	-0.958871	0.530906	0.401372	0.00604169	1.38952
PARP14	0.147445	1.5259	1.28316	1.05254	1.01794
PCBD1	0.177448	1.36383	0.706002	1.08105	1.0261
PCBP4	0.647613	1.5069	1.53583	1.33612	1.51126
PCDHB14	0.782991	1.47335	0.937669	0.460538	1.33149
PCDHB2	1.20715	0.933824	0.404512	0.526481	0.771087
PCSK4	1.22131	0.964883	1.09181	0.193083	0.545998
PDE9A	0.217564	1.3777	1.30251	1.13503	1.01271
PDLIM2	0.894448	1.07258	1.17861	0.854787	1.14922
PDLIM7	0.492246	0.786606	1.19975	0.722292	0.911237
PGPEP1L	1.00856	0.612654	1.26027	1.16453	1.00378
PHACTR2	0.294692	1.21013	0.727072	0.58567	0.407335
PHLDA1	1.13367	1.34021	1.21252	0.920751	0.744748
PHLDA3	1.29275	1.73458	1.94553	1.9072	1.93157
PHLDB2	0.61883	1.63737	1.15604	0.813855	0.897422
PHLPP1	0.865942	0.543256	0.0469167	-0.120722	0.195091
PIGZ	0.719009	1.1214	1.28761	1.51004	1.29839
PITPNC1	0.922867	1.76955	1.18669	1.38527	1.31337
PITX1	1.74053	0.923458	1.69922	1.23554	1.79739
PKDREJ	-0.166181	-0.488733	0.792371	1.3327	0.261281
PKP1	0.50921	1.66777	1.91895	1.68213	1.83804
PLA2G4B	0.736525	0.875507	1.26121	0.919786	1.56004
PLAU	2.14495	3.3067	3.29585	2.74475	1.89751
PLCB1	0.0513161	1.632	1.11278	0.587922	0.850127
PLCB2	0.255427	0.831325	1.17896	0.79988	0.993663
PLCH1	0.88638	1.57398	0.869328	0.360808	0.0793663
PLD3	0.518259	0.578523	0.985775	0.935086	1.28486
PLEC	0.95603	0.859836	0.58795	-0.106676	0.450388
PLEKHB1	0.0109787	0.498018	0.762175	1.19267	1.1943
PLEKHC1	0.955688	2.03589	1.31404	1.19034	0.707572
PLEKHF1	1.05571	1.01003	1.02851	0.490498	0.390513
PLEKHH1	0.389018	1.26607	1.48312	0.951734	1.24023
PLEKHH3	0.953085	1.57323	1.15042	0.870737	1.42777
PLGLB1	-0.273066	1.0361	0.767062	1.46893	1.0522
PLXDC1	0.635571	1.69504	1.52427	1.24297	0.92545
PLXNB1	0.666907	1.40076	1.33381	0.792547	0.758366
PLXNB3	0.632996	0.849794	1.20442	0.313452	0.919857
PLXNC1	0.422985	1.35312	0.839919	0.850685	0.896675
PMP22	0.941758	1.54716	1.23733	1.38881	0.943215
PMS2CL	-0.183394	-0.134719	0.449699	-0.956482	0.0609207
POLD4	0.622083	0.658739	0.732648	1.08693	0.799718
POU2F2	0.252404	2.13662	1.83271	0.996007	1.41821
POU6F1	0.386345	0.926026	1.04331	0.547214	1.11639
PPAP2B	0.293399	1.00755	1.17461	1.01852	1.35963
PPARG	1.17104	1.48094	1.13646	1.27041	0.708845
PPEF1	0.620576	2.13103	2.2333	2.16024	1.83
PPM1L	0.0262179	1.24326	1.02793	0.711262	0.689167
PPOX	0.616488	0.799504	0.825609	0.866855	1.2143
PPP1R16B	1.07997	2.52547	1.97105	1.81697	1.89311
PPP2R5B	0.375538	1.16097	1.24824	1.10075	1.00302
PQLC2	0.607201	0.804457	0.812159	0.415274	1.18423
PQLC3	0.147665	1.11074	1.12547	1.17685	0.918262
PRF1	1.00593	2.59219	1.47359	1.07453	1.54457
PRG2	0.0564836	0.15833	0.493986	1.16041	0.401434
PROS1	0.584434	1.29821	0.88158	1.11627	0.513348
PROX1	-0.119196	1.00984	1.38792	0.487444	0.620335
PRR19	0.379834	0.264909	0.317561	0.290833	1.46613
PRR24	1.08697	0.687788	1.30191	0.431161	0.976947
PRRT1	0.98567	0.622794	0.631769	0.325359	0.304611
PRRT4	0.914727	0.113512	1.03304	0.912442	1.34567
PRX	0.905787	1.07602	0.860975	0.561843	0.814373
PTCH1	1.36012	1.44562	0.758863	0.46233	0.57607
PTCHD2	0.947976	1.54835	1.2537	0.903147	1.24628
PTGER4	1.24674	0.863582	1.02289	0.348492	0.172307
PTHLH	1.41671	1.36016	1.41306	1.2664	0.817976
PTP4A3	0.801921	1.18551	0.9546	0.490126	0.437705
PTPRD	0.124737	1.51387	1.37432	1.1913	1.29276
PTPRE	0.781245	1.27763	1.12059	0.684935	0.45051
PTPRJ	0.565067	0.683937	0.934755	1.32258	2.35504
PVRIG	0.109227	1.23292	0.918474	0.152328	0.211147
PWWP2B	0.858622	0.145699	0.486462	0.18953	0.550231
PXN	0.743936	1.53124	0.904281	0.543672	0.99789
PYCARD	1.0005	0.904171	1.15421	0.847833	1.02771
PYROXD2	0.140006	1.07861	1.23695	1.15643	0.786186
QPCTL	0.900266	0.388216	0.221005	0.190798	0.590973
QRICH2	-0.0301576	0.00634451	0.463025	0.468358	1.259
QSOX1	0.558298	0.883676	1.16932	1.17598	1.28551
RAB15	0.519247	1.33056	0.852432	1.04784	1.28041
RAB30	0.673519	1.48785	0.938755	0.714878	0.443964
RAB3B	-0.337525	1.1992	-0.0869127	-0.947977	0.0620103
RAB43	1.01271	1.05309	0.823121	-0.058441	0.235386
RAB43P1	0.975723	0.791766	0.470787	-0.0447018	-0.00559405
RAB4B	0.693574	1.00172	1.10431	0.814768	0.591727
RAP1GAP2	1.16393	2.88519	2.26306	1.10522	1.22334
RARG	0.842031	1.27025	0.956504	0.241883	0.575666
RASGRP4	0.369823	0.932144	1.2863	0.785658	1.32568
RASSF2	0.775662	1.67886	0.998804	0.838445	0.62938
RBMS2P1	0.502455	1.38917	0.823875	0.512729	0.0752346
RCBTB2	1.38436	2.55968	2.06742	1.62674	0.896458
REEP2	0.609242	1.30279	1.26207	1.33343	1.2255
RELL1	0.356922	1.37028	0.015768	-0.235705	0.396732
RELL2	1.18494	0.33973	0.43668	0.176495	0.417606
RENBP	0.584351	0.682881	1.29509	1.0913	1.10194
RFNG	0.53249	0.664757	0.876317	0.7885	1.20171
RGMB	2.78558	1.97352	1.6339	1.88932	1.82484
RGPD1	0.00831224	1.32913	1.43469	1.31503	0.875389
RGPD2	0.131253	1.56289	1.58424	1.55715	0.992696
RGPD3	0.339361	1.69392	1.61579	1.75257	1.42166
RGPD8	0.574974	1.72293	1.14717	1.54445	1.34725
RGS1	0.604703	2.29681	1.85334	1.65609	1.29752
RGS12	0.740999	1.84301	1.77788	1.25014	1.89336
RGS16	1.4217	2.01842	1.6958	1.54247	2.34408
RGS3	1.81581	3.08941	2.91934	1.98049	2.21651
RGS6	0.879925	2.54996	3.01948	2.66631	2.04937
RGS9	-0.303983	1.44195	1.92999	1.54199	1.10374
RHBDL1	0.425579	0.255208	0.499519	0.124858	1.3181
RILP	0.592313	1.41019	2.42763	1.8927	2.06001
RILPL1	0.381978	1.39323	0.887392	0.76376	0.863494
RNASE4	0.428299	1.33377	0.97584	1.01925	0.709796
RND1	0.235309	0.853072	0.810937	1.0028	0.605508
RND2	0.623186	0.855259	0.827285	1.04827	0.814244
RNF125	0.877464	1.19521	0.995497	0.861819	0.863273
RNF144A	0.795225	2.4951	2.06431	1.47046	1.67962
RNF152	2.46919	3.58375	3.10535	2.89849	2.21998
RNF168	0.930717	0.871134	0.849411	0.512448	0.245507
RNF182	0.647513	1.42881	0.924722	1.25345	0.722984
RNF215	-0.870909	0.226557	0.363017	0.44729	0.799677
RNFT2	1.40828	1.19282	0.457672	0.595912	0.953408
ROGDI	1.11464	1.65145	1.22478	1.17521	1.20166
RORB	0.466052	1.31749	0.832847	0.331218	0.349672
RP1-152L7.5	1.22738	1.68534	0.719188	0.515909	0.131978
RP1-177G6.2	-0.144273	1.57624	1.25532	1.09897	0.0650282
RP1-266L20.2	0.960397	0.583234	0.669689	0.688197	0.585729
RP11-108K14.4	0.259989	0.639237	1.28585	0.758062	1.03876
RP11-110G21.1	0.956088	0.73559	0.476367	0.381956	0.709563
RP11-114M11.2	0.42155	1.38215	0.968477	-0.265354	0.319667
RP11-115C21.2	1.37321	0.945311	0.874973	0.67292	0.703695
RP11-120K24.2	0.888618	1.29313	0.603627	0.671013	0.480843
RP11-124N14.4	1.044	0.851483	0.807793	1.03178	0.835381
RP11-127B20.1	1.0931	2.75061	0.939182	1.84471	1.15053
RP11-152N13.5	1.67471	0.996588	0.72318	0.629112	-0.019533
RP11-157N3.1	-0.0493669	0.678639	0.742613	1.28933	0.957256
RP11-169K16.9	1.10393	0.580275	0.423095	-0.105504	-0.0719258
RP11-182L21.2	1.01357	0.751704	0.85695	0.568964	0.462628
RP11-18H21.1	0.399982	0.836798	0.893815	1.31362	0.854245
RP11-18H7.1	1.0593	0.55523	0.0126485	0.133626	-0.852177
RP11-192P3.1	1.23836	1.17312	0.574097	0.1412	-0.0968422
RP11-213H15.3	1.3907	3.35513	2.96674	1.74957	1.21662
RP11-231C14.2	-0.325543	-0.148929	1.27308	-0.250252	0.145078
RP11-236B18.3	1.24259	0.390411	0.558984	0.798334	0.911696
RP11-244H3.1	0.571204	0.740413	1.35258	0.301352	-0.204619
RP11-247A12.2	1.00857	1.9007	1.05921	1.18152	0.739047
RP11-262H14.1	0.576196	1.33619	1.44491	1.01804	0.822254
RP11-262H14.5	1.46354	1.75492	1.63334	0.509679	0.865619
RP11-26E5.1	-0.494743	-0.232327	0.517867	1.03073	0.161015
RP11-291L15.2	1.81557	1.81026	1.48614	1.30233	0.438978
RP11-295P9.3	0.382777	0.842719	0.847596	1.13165	0.713452
RP11-29H23.1	1.85873	1.03334	0.18125	-0.123258	-0.112238
RP11-30E17.3	0.221731	0.513631	0.885406	1.20096	0.787938
RP11-325F22.3	1.04705	0.892079	-0.344787	-0.642489	-0.00536475
RP11-325F22.4	1.30838	0.995351	0.0791556	0.168681	0.278632
RP11-330M2.7	-0.78406	0.566247	-0.146411	-1.18054	-0.486421
RP11-348H3.6	1.01811	0.669362	0.333036	0.777118	0.507855
RP11-37B2.1	1.05763	0.509049	0.637499	0.394135	0.773219
RP11-404O13.4	0.330578	1.83546	1.99793	1.265	1.02858
RP11-404O13.5	-0.160338	1.65197	1.64536	0.81697	0.363976
RP11-410L14.2	1.02168	1.61935	1.51514	0.123079	0.350738
RP11-421L21.3	-0.904	-0.774245	0.287512	0.676378	-0.0245514
RP11-445P17.4	0.19838	1.28281	0.74553	0.373618	0.854135
RP11-462C24.1	-0.221084	1.23024	0.728152	0.488274	0.373762
RP11-472B18.2	0.558083	0.411233	0.933423	1.06231	0.421573
RP11-492E3.1	0.632717	1.9212	1.81912	1.57093	1.90846
RP11-496H1.1	0.953977	0.628838	0.285188	0.16477	-0.310136
RP11-511I2.5	1.67176	1.40248	0.826954	0.580631	0.266565
RP11-54O7.3	0.869748	0.934025	1.16976	0.782305	0.837506
RP11-56M3.1	0.957421	1.19963	0.520879	0.372344	-0.307964
RP11-574K11.12	0.61619	1.30095	1.01248	0.829098	0.402908
RP11-574K11.20	1.62521	1.21797	1.33698	0.412349	0.695692
RP11-613M10.6	-0.838506	-0.672634	0.0523865	0.193938	0.318647
RP11-622O11.2	2.41676	5.11188	5.25792	4.55408	5.11322
RP11-622O11.3	2.70094	4.50012	5.28605	4.24621	3.97525
RP11-696N14.1	0.403058	1.34198	1.01246	1.54078	1.13336
RP11-764K9.2	1.10956	1.73097	1.62435	1.16288	1.38255
RP11-774O3.3	-0.162694	0.0213863	0.674445	0.676776	1.6164
RP11-798K23.5	0.664016	1.02566	0.872322	1.25472	0.651188
RP11-82L18.2	1.18858	1.54145	1.0752	0.532209	0.785791
RP11-863K10.7	1.19274	0.949269	1.52342	0.615732	0.894274
RP11-96C23.8	1.0049	0.733272	0.859712	-0.0765035	-0.0879703
RP11-98I9.4	0.63755	1.26149	0.129857	0.232152	0.253051
RP13-582O9.5	0.97593	1.05179	0.51728	0.454437	-0.0551456
RP3-340N1.5	0.887968	2.50336	2.26754	2.76676	1.6389
RP3-395M20.8	-0.0392945	0.118265	0.0992585	-0.140577	1.15505
RP3-486L4.4	0.536143	1.52042	-0.311699	0.820156	-0.116124
RP3-499B10.4	1.38721	2.50157	2.21724	1.49049	2.47638
RP3-508I15.9	0.344582	1.42976	1.07965	0.703341	0.590882
RP4-614O4.5	0.6164	1.09042	0.979975	1.0805	0.528881
RP4-644F6.3	0.566951	1.49087	0.785152	1.33953	0.293948
RP4-697K14.7	0.743217	1.08715	1.27612	0.413641	0.905247
RP4-717I23.3	0.575544	1.43178	1.1937	0.863971	0.715805
RP4-726N20.2	0.331662	1.01211	0.48066	0.357383	1.23659
RP5-1086K13.1	0.598735	1.93912	0.168552	0.280355	0.306856
RP5-1120P11.1	2.15151	1.58429	-0.30504	-0.309394	0.495299
RP5-1182A14.3	0.692488	1.431	1.44876	0.874196	1.85631
RP5-1187M17.10	0.969865	0.861664	0.98947	0.774206	0.997107
RP5-977B1.7	-0.0491438	1.25698	1.22595	0.916842	0.275803
RRAS	0.417505	0.472013	1.10115	1.30599	0.598047
RTN4R	0.87134	0.623767	0.559698	0.133027	0.95716
RTN4RL1	0.722722	0.924	1.19941	1.15171	1.45651
S100A2	0.624042	1.75454	1.2756	0.789248	0.719746
S100A4	0.542092	1.50362	1.14888	1.6812	0.487095
S100A5	1.16343	2.26212	1.74468	1.08717	1.08946
S100A6	0.372731	1.13023	0.804963	1.17933	0.485781
S1PR3	1.65371	2.23859	1.8766	1.63772	1.92631
SAMD10	1.07018	1.31739	1.46998	0.950517	1.00698
SAMD9L	-0.572222	1.35506	0.844159	0.42086	0.615933
SAT2	0.694952	1.17351	1.34606	1.40317	1.06585
SBK1	0.830744	1.30375	0.96081	0.370983	0.165813
SCAMP5	0.302607	0.824772	0.812811	1.22491	1.68788
SCAND1	1.10667	0.623306	0.948629	0.597088	0.874529
SCARF2	0.20893	0.421848	1.56472	0.670725	1.32937
SCG5	-0.907343	-0.36927	-0.206211	0.350914	0.441268
SCN2B	0.848077	1.06695	1.62483	1.32157	1.75383
SCN3A	-1.78474	0.761701	0.0556164	-0.537097	-1.09533
SCNN1D	0.668805	0.637875	0.808684	0.842002	1.46078
SDC3	0.370181	1.53115	1.08635	1.09881	2.04251
SEMA6A	0.241416	0.123062	0.829001	-0.0496338	1.27421
SEMA6C	0.985656	1.9267	1.7594	1.36329	1.70751
SEPN1	0.133855	0.263511	0.746451	0.932882	1.23059
SERAC1	0.638416	1.19122	1.07166	0.991892	0.917127
SERPINE1	1.14473	0.391627	0.298113	-0.0355265	0.324949
SERPINF1	0.106869	0.918272	1.08634	1.24558	1.05371
SFXN3	0.812525	1.34767	0.849448	0.843804	0.702184
SH2B2	0.844919	0.797159	1.34697	0.642479	1.18933
SH3BGR	-0.0623881	0.767358	0.99902	1.14489	0.935184
SH3BP1	0.613517	1.02138	0.72822	0.623754	1.11392
SH3BP5	1.84199	2.7365	1.54	1.01639	1.38489
SHB	1.00418	0.746787	1.00939	0.661316	0.975978
SHC3	1.112	1.55662	1.83653	1.00079	1.46684
SHC4	1.06407	1.64086	1.17757	1.02299	0.835712
SHROOM2	1.32617	2.8508	2.8917	3.10071	1.89832
SIGIRR	0.701589	0.985903	1.29725	0.888056	1.17801
SIGLEC12	0.989152	0.772637	-0.225035	-0.554108	0.34005
SIRT4	0.417604	1.11054	0.623778	1.31172	1.09039
SLC14A1	-0.265976	0.594664	1.39086	0.821029	-0.024672
SLC14A2	0.507539	1.64145	1.07125	1.29794	0.896306
SLC16A14	1.81342	1.62807	1.28329	1.51832	1.3694
SLC16A2	0.53548	2.09496	1.75342	1.66277	1.74976
SLC16A6	0.837639	1.60026	1.40389	1.182	1.04963
SLC16A8	0.723527	1.84156	1.68243	0.911828	2.06984
SLC22A17	0.576574	0.652144	1.03442	1.14774	1.72619
SLC22A18	0.627001	0.933625	1.30706	0.718361	1.52109
SLC25A29	1.00416	0.842127	0.729545	0.223889	0.91049
SLC25A30	0.596696	0.61695	0.872431	1.10546	0.965925
SLC2A12	0.543672	1.40169	0.964481	0.806245	0.531491
SLC30A4	0.34291	0.780385	1.02244	1.44184	0.755539
SLC34A1	2.35226	2.3663	2.43909	1.96207	2.06302
SLC35E4	1.05299	0.0675261	1.10629	0.830726	1.10947
SLC37A1	0.919052	1.81989	2.15991	1.79347	1.76606
SLC41A2	-0.340776	0.636481	0.961863	1.22213	0.625272
SLC44A5	-0.357759	1.17157	1.85093	1.28794	0.918807
SLC45A1	0.705305	1.6111	0.918369	1.43224	1.5695
SLC4A8	-0.878397	0.59595	-0.252816	-0.609781	-0.727459
SLC4A9	1.35636	2.52839	3.3898	3.19692	3.17339
SLC6A8	0.631504	1.29264	1.22535	1.49081	1.58655
SLC7A7	0.910796	2.0621	1.96465	1.68654	1.76615
SLC9A3	1.05283	1.24269	1.16479	0.748721	1.20577
SLC9A3R2	0.46625	0.49155	1.03986	1.46442	1.78096
SLC9A9	0.739098	1.25423	1.01621	1.13381	1.48649
SMAGP	0.414622	1.47237	0.477769	0.93067	1.20592
SMARCA2	0.564002	1.09599	0.864035	1.01404	0.898174
SMARCD3	0.221497	0.32365	0.962094	1.1755	1.05339
SMPD1	1.17293	2.80815	2.49272	2.11058	1.88858
SMTN	0.279682	0.930068	1.31835	0.838101	1.1445
SNORA3	-0.79548	-0.730117	0.0498007	-0.0584009	0.113021
SNPH	0.938574	1.7748	1.54271	1.09267	1.28049
SNX33	0.0746275	1.13411	1.22971	1.28036	1.45526
SP5	2.40964	3.01961	3.53352	3.39094	4.03984
SP9	1.23125	0.456954	1.05099	0.662968	0.759686
SPEG	0.400566	1.29919	1.8125	1.1036	1.29614
SPHK1	1.19057	0.666172	1.26442	1.03739	1.48997
SPIRE1	0.0826291	1.17504	1.02973	1.30839	1.13511
SPON1	0.842781	2.85776	2.10896	1.21706	0.865438
SPON2	1.44103	1.32297	1.06552	0.133262	0.277889
SPRY3	-0.0935077	1.27278	0.930046	0.321517	0.768516
SPRY4	1.35767	1.66355	1.15184	0.922981	1.18894
SQRDL	0.591245	1.48049	1.2324	1.28181	0.81519
SRGAP1	0.344855	1.54777	0.832328	1.15985	1.59745
SRGAP3	0.725096	2.09651	2.43309	2.15769	2.51049
SSPO	1.3392	1.41689	1.26276	-0.0310243	0.381545
ST3GAL1	1.08034	1.04602	0.29948	0.316384	0.336048
ST6GALNAC4	-0.0226523	0.691412	0.842551	1.21648	1.2292
STK32C	1.0157	0.857101	0.393947	0.462995	0.655975
STX11	1.18924	1.27303	1.08984	0.774218	0.306355
STX1A	0.654737	0.406317	0.428232	0.132541	1.3075
SUSD4	0.300939	1.08866	1.09465	0.961239	1.16541
SYCE1L	1.02845	0.897802	0.701688	0.756994	1.14888
SYNE1	0.358401	1.45707	1.00229	0.550194	0.645989
SYNGR1	0.435811	0.61965	0.70027	0.732681	1.13876
SYTL1	0.623163	1.12891	1.53134	1.08467	1.15181
SYTL3	1.75051	3.23369	2.50448	1.60968	2.03587
TAP1	0.858074	0.611916	0.467829	0.606427	0.911562
TBC1D2	0.863011	1.21645	1.20143	0.995699	1.25894
TBC1D4	0.246177	1.34205	0.942692	0.80896	1.05333
TBX18	0.188429	1.74379	1.55281	1.62371	1.26558
TBX21	1.12812	2.1809	2.32558	1.13949	-0.915636
TCN2	0.532997	1.17391	0.806125	1.0808	0.965486
TENC1	1.05453	0.558455	0.102669	0.0779264	0.646464
TESC	0.733897	0.793379	1.35206	0.803242	0.947385
TEX14	0.217582	1.19927	1.02437	1.23281	1.3217
TGFA	0.802399	1.28027	0.802309	0.915142	1.73644
TGFBR3	1.0718	1.84145	1.99511	0.908934	2.99069
TGM5	3.11558	5.08371	5.05141	5.10726	5.00082
THBS4	0.0364808	0.811228	0.343329	1.14148	0.716612
TIGD1	0.986884	0.758035	0.618772	0.511664	0.0156764
TLE3	0.872186	1.00445	0.469305	-0.0698921	0.121762
TLN2	0.360027	0.64764	0.710882	0.885066	1.85784
TLR5	0.982508	2.30852	1.67725	1.72794	2.04394
TM4SF19	1.44035	3.43051	2.87885	2.31199	1.39875
TMCC2	0.569706	0.896763	0.836566	0.766539	1.66043
TMCC3	0.826238	1.33464	1.1202	1.08738	0.654824
TMEM106A	1.11868	1.73282	1.19505	0.902674	1.0558
TMEM132A	0.387518	0.878152	1.48397	1.45562	1.40867
TMEM158	1.05121	1.7414	1.51999	1.24752	0.984254
TMEM160	0.826519	0.437868	1.4056	0.497532	1.26813
TMEM169	1.01064	1.28625	0.990557	1.13108	0.452696
TMEM175	0.820534	0.713404	1.00788	0.70928	1.24299
TMEM187	1.19962	1.09739	0.604013	0.414668	0.387331
TMEM38A	0.418138	1.11554	0.476725	1.34875	0.94543
TMEM46	1.32072	0.694178	1.20792	0.938362	1.9494
TMEM59L	0.427715	1.27308	1.47657	1.50516	1.882
TMEM71	-0.392034	0.686055	0.867662	1.0218	0.366228
TMEM79	0.89429	0.694619	0.387997	0.262071	0.653965
TMPRSS13	0.553682	2.14864	1.81275	1.38815	1.01031
TMSB4Y	1.06779	1.11197	0.478614	0.487182	-0.0196729
TNFAIP8L2	1.18167	0.662227	0.179684	-0.521438	0.203188
TNFRSF13C	1.09535	0.599067	0.506569	0.10497	0.582144
TNFRSF14	0.609329	1.13544	1.16645	1.14273	1.22186
TNFSF9	1.33652	1.44052	1.19608	0.646861	1.02724
TNIK	0.546607	2.42573	1.42835	1.30702	1.06383
TNXB	-0.193035	0.0604943	1.41958	0.130332	0.636922
TP53I13	0.845374	0.797689	1.06632	0.864395	1.29484
TP53I3	0.749217	1.29942	1.21249	1.01678	0.801456
TP53INP2	0.448352	1.59673	0.461374	0.398237	0.678994
TPI1P2	0.777958	1.27746	0.506232	0.841857	0.813852
TPM4	0.838669	1.71092	1.15154	0.481779	0.218242
TPST1	0.0632549	1.23427	0.836658	0.92089	1.13953
TRAF1	0.402222	1.38079	0.573308	-0.118806	-1.04662
TRANK1	0.298271	1.34046	1.35683	0.982023	0.563383
TRAPPC6A	0.473588	0.50086	0.737533	0.974405	0.899246
TRIB2	0.136187	1.50825	1.02655	0.59164	-0.019866
TRIM2	0.168109	1.2629	0.536449	0.515016	-0.0946602
TRIM3	0.510304	1.30686	1.38248	0.752377	1.12034
TRIM7	0.593112	0.542367	1.36199	0.937401	0.939043
TRPC3	1.13906	3.60578	2.0512	1.90504	2.44929
TRPV2	0.46646	1.24663	0.82127	0.708417	0.531865
TSPAN13	-0.864884	-0.379165	0.389744	0.248249	-0.123018
TSPAN4	0.438418	0.635393	0.850699	0.471833	1.31358
TSTD1	0.611798	0.616175	0.980995	0.998309	0.582452
TTC21A	0.991376	0.36492	0.588114	0.262075	0.818022
TTC23	0.197676	0.403098	1.04876	1.02803	0.598682
TTC32	0.894114	1.17493	0.576887	0.612634	0.200738
TTC7B	-0.0299595	0.983258	1.0086	0.695774	1.33616
TTLL7	-0.0271392	1.31442	1.0741	0.910647	0.716139
TTYH3	0.711749	1.45396	1.25108	0.44445	0.92222
TUBB2A	0.890788	1.51968	1.01926	0.692918	1.3547
TUSC5	0.654887	1.53358	1.1767	0.456544	0.770423
TXK	-0.636641	1.94626	1.52342	0.808985	0.533039
U52111.12	-1.12689	-0.40276	-0.068767	-0.136681	-0.0674611
UBA7	-0.0188885	0.572838	1.17838	0.889076	1.74591
UBTD1	0.695012	0.976079	1.54114	1.13276	1.73454
UBXN10	2.04897	2.02276	1.75064	1.80443	0.42152
UPP1	0.848347	2.4576	1.82348	1.26697	0.754639
USP18	-0.520002	0.310671	0.578516	0.949049	1.50392
UST	-0.892112	0.259975	0.0500163	0.00271274	-0.357869
VAMP1	0.958036	1.00379	0.360406	-0.0447196	0.155362
VAMP5	0.624032	0.980605	0.95839	1.20213	1.18577
VANGL2	0.261211	1.22875	0.912236	0.67738	0.693903
VAV3	0.0616287	1.62851	0.646824	0.706665	0.788472
VGF	1.28097	0.559641	0.849133	0.288537	0.71911
VMAC	0.351015	1.08073	1.46403	0.403221	0.577544
VPS37D	2.14344	1.74252	1.73591	1.09003	0.911696
WDR88	0.670587	1.40648	1.16843	0.250224	0.467362
WFIKKN1	0.703849	0.102704	0.0902431	-0.18445	1.71559
WFS1	0.779883	0.808523	0.957776	0.973366	1.24075
WIPI1	0.602108	1.79968	1.73549	1.39211	1.08415
WWTR1	0.983384	1.19368	0.492352	0.649486	0.523166
XXbac-B461K10.4	0.121667	1.22862	1.13239	1.41657	1.61926
XXyac-YX65C7_A.2	0.558414	1.25021	0.340279	0.516265	0.739542
YPEL1	0.594116	1.331	0.807472	0.554534	0.464113
YPEL3	0.246515	0.687979	1.91792	0.887457	0.31
YPEL5	-0.118683	0.764431	1.00671	1.11157	0.251262
ZCCHC24	0.240899	1.37075	1.6574	1.44094	0.689048
ZDHHC11B	0.0823385	0.371872	1.49967	0.734358	0.771163
ZFYVE28	0.398539	1.45471	0.568555	0.499069	0.910584
ZNF389	-0.954839	0.434261	0.532508	0.298854	0.173209
ZNF396	0.899705	0.961537	0.753611	0.959364	-0.0206073
ZNF467	0.457873	1.33797	1.04999	0.122069	0.484767
ZNF469	1.81039	3.93997	4.36371	3.20512	3.43119
ZNF503	0.885041	0.243242	0.570633	0.0504062	0.369423
ZNF528	0.0758238	0.509837	1.31712	1.60987	0.661926
ZNF540	0.789992	1.46647	0.858779	1.06363	0.758558
ZNF580	0.856638	0.762641	1.0937	0.312689	0.655884
ZNF597	-0.843792	0.215221	0.0757754	0.177241	0.0524291
ZNF608	1.18365	1.86717	1.14227	0.866314	0.404637
ZNF775	0.546714	0.707644	1.18869	0.728998	0.764349
ZNF781	0.559708	1.02888	1.20405	1.23012	0.974328
ZNF844	-0.823022	0.0533479	0.164924	0.421212	-0.198516
ZNF878	0.310542	1.10016	1.15526	0.204527	-0.241834
ZNF880	-0.0676485	0.807376	0.894137	1.0438	0.571491
ZSWIM5	0.309823	0.601088	0.288784	0.350069	1.41514
ZYX	0.830838	1.64	1.68415	1.12612	0.960248

## Sheet: DE_RNA_downregulated
Gene name	time1	time2	time3	time4	time5
AC000078.5	0.539135	0.153548	-0.5131	-1.63277	-0.865762
AC000123.4	-0.832519	-0.322276	-0.36344	-0.165266	-0.0434393
AC002056.3	-0.122681	-1.15745	-0.839337	-0.325272	-0.533094
AC002069.5	-1.0337	-0.990813	-1.1473	-0.563859	-0.698426
AC002310.2	0.508891	-1.15702	-0.675723	-0.794051	-0.734215
AC002454.1	-0.398215	-1.96037	-2.88198	-0.73737	-1.56417
AC004223.1	-0.545609	-0.599504	-0.597907	-0.123381	-1.1714
AC004771.1	0.34063	-0.736447	-0.0277696	-1.6383	0.365478
AC005768.1	-0.862245	0.0996925	-0.175403	-0.507392	-0.714438
AC007254.3	-0.464685	-0.746641	-0.824576	-1.10304	-1.60548
AC007276.5	-0.0791916	-0.121941	0.0449293	-0.95595	-0.0774906
AC008870.1	-1.26132	-0.723323	-0.449519	-0.804262	-0.407521
AC009060.2	-0.843742	-0.835337	-0.636056	-0.522467	-0.359566
AC009086.2	-0.319471	-1.32819	-0.274372	-1.44739	0.0546375
AC009086.4	-0.78429	-1.28181	-0.615865	-0.429446	-0.639687
AC009133.4	-0.600164	-0.612285	-1.16734	0.0350943	-0.324518
AC010132.9	-0.490808	-0.851534	-1.04537	-0.480064	-0.934406
AC010733.1	-0.360415	-0.0786175	0.0930448	-1.1906	-0.494057
AC011893.3	-1.29667	-1.46622	-1.39743	-1.11258	-1.40993
AC011912.1	-0.827926	-0.404182	-0.527585	-1.67946	-0.226133
AC015801.2	-0.81151	-0.423205	-0.379976	-0.727244	-0.313137
AC015802.3	-0.762593	-0.507521	-0.160352	-0.945775	-0.521278
AC015849.1	-0.135118	-0.117856	-0.233108	-1.18305	-0.134321
AC015911.1	-0.795139	-0.590855	-0.336743	-0.199003	-0.41732
AC019201.1	-0.401553	-0.629846	-1.05259	-0.654722	-1.00606
AC022098.3	-0.248545	-1.28342	-0.818421	-0.666342	-0.270639
AC023355.2	0.95541	0.0228496	-0.562771	-0.402361	-0.111943
AC026250.4	0.680991	0.151652	-0.397137	-0.382698	-1.42344
AC026979.1	-0.865923	-0.334305	-0.305251	-0.725509	-0.0496314
AC039057.1	-0.504151	-0.128606	-0.517889	-1.0416	-1.06553
AC073046.25	-0.355115	0.0934904	0.0903295	-1.23766	-0.442022
AC083863.7	-1.07202	-0.726166	-0.220689	-0.122573	-0.692261
AC083884.8	-0.858799	-0.201023	-0.665739	-0.443295	-0.16787
AC083899.3	-0.846959	-0.278897	-0.670902	-0.263199	-0.259265
AC090673.1	-0.315322	-1.61516	-1.43238	-1.94494	-1.90335
AC093391.2	0.00552711	-0.582679	-0.634597	-0.423527	-1.09667
AC093818.1	-0.94009	-1.41339	-0.427422	-1.09068	-1.51396
AC099524.1	-0.101437	-0.826969	-0.762039	-0.969116	-0.510767
AC103796.1	-0.781122	-0.590197	-1.20212	-0.807314	-0.97633
AC106000.1	-0.670387	-1.47616	-0.216487	-0.0444819	-0.748609
AC119396.1	-0.656349	-0.861379	-0.704752	-0.988942	-1.09171
AC124312.1	-0.345947	-0.226317	-0.602502	-0.967818	-0.425473
AC124798.1	-0.363796	-0.636557	-0.742743	-1.17237	-0.732118
ACPL2	-0.749516	-0.848629	-1.36059	-1.21803	-0.931709
ADM	1.07385	0.637707	-0.546367	-1.52686	-2.14109
ADORA2A	-0.865923	-0.320773	-0.165985	-0.794144	-1.02492
ADRBK2	-0.271639	0.0235059	-0.692829	-0.900196	-1.2503
AE000658.5	0.0656878	0.482016	-0.227306	-0.678887	-1.06909
AEBP1	-1.31942	-2.38575	-1.60199	-1.64511	-1.04344
AGPAT5	-0.787566	-1.33596	-0.924677	-0.752865	-0.978021
AIF1	-0.400534	-0.972053	-1.32776	-0.522007	-0.906397
AL021807.1	-0.78033	-1.22881	-2.18589	-1.30127	-1.41977
AL356356.5	-0.71175	-0.926235	0.107999	-1.82515	-0.0683343
AL450992.2	-0.497384	-0.603742	-0.933109	-1.31377	-0.9337
AL592188.17	-0.167742	-0.351151	-2.27415	-0.764885	0.0744353
AL731563.2	-0.12434	-1.20475	-1.12593	-0.532764	-1.18855
ALDOC	0.280946	0.0685941	-0.727964	-0.899069	-1.61583
ANKRD31	-1.08367	-0.257981	-0.628617	-0.473199	-0.278602
ANKRD36BL1	-0.401696	0.0329891	-0.163395	-0.93324	-0.915209
ANKRD37	0.856012	-1.15189	-0.595554	-0.695956	-0.301042
AP001999.1	-1.1525	-1.05765	-0.891405	-1.30052	-1.33664
AP003716.2	-0.356693	-1.14625	-0.670778	-0.136544	-0.592316
AP006284.3	0.296504	-1.87199	-1.97719	-1.36771	-0.942858
APBA2	-0.570291	-1.54438	-1.15574	-1.58762	-1.60464
ARHGAP23	-0.498847	-0.897536	-0.685395	-0.993425	-0.38891
ARHGEF10	-0.425666	-1.005	-1.01929	-1.75866	-0.921265
ASNS	-0.345816	-0.747475	-0.927357	-0.93331	-1.15824
ATP1B3P1	-0.802415	-0.774477	-0.685644	-0.114659	-0.333732
ATXN1L	-0.563005	-0.618033	-0.834848	-1.15128	-0.869158
B3GALNT2	-0.473829	-0.811025	-0.801303	-0.951228	-0.633532
BAHCC1	-0.589667	-1.41228	-1.10641	-1.70883	-1.38483
BBC3	0.993297	0.0351223	-0.0333696	-0.353966	-0.232883
BEND6	-0.627644	-1.15572	-0.49109	-0.762341	-0.81056
BEST3	-0.93239	-2.13427	-1.45507	-1.89446	-1.43927
BHLHE40	0.924362	1.08368	-1.05618	-1.52501	-2.2985
BNIP3L	-0.150269	-0.33726	-0.955942	-0.766391	-1.31484
BTF3P7	-0.97228	-0.742866	-0.575634	-0.0597886	-1.13724
BZW1P1	-0.360415	-0.320393	-0.600861	-0.961315	-0.720414
C10orf75	0.925625	0.686631	-0.127108	-0.778843	-0.673893
C13orf18	-0.808115	-1.05985	-0.934791	-0.679144	-0.970983
C14orf145	-0.658446	-1.80922	-1.7238	-2.15636	-1.64968
C14orf174	-0.559513	0.392063	-0.710992	-0.508194	-1.51668
C16orf46	-0.265629	-0.646114	-0.807707	-1.04707	-0.436265
C16orf89	0.00111069	-1.20513	-1.33703	-1.5197	-1.11566
C17orf104	-1.22804	-0.541397	-0.161241	-0.671726	-0.417524
C17orf39	-1.022	-1.34398	-0.880381	-0.745189	-0.665074
C19orf55	-0.0681316	-0.312798	-0.720994	-1.0303	-0.242511
C1orf107	-0.845891	-0.56293	-0.519486	-0.430454	-0.446857
C1orf192	-0.960223	-0.390185	-0.406499	-0.164344	-0.206302
C1QBP	-0.490926	-1.13304	-0.738424	-0.483712	-0.609844
C22orf24	-0.618895	-0.369324	-0.749529	-1.10658	-0.846279
C6orf223	0.919886	0.306867	-0.699077	-0.464321	-1.06999
C8orf39	0.656537	0.151272	-0.160334	-1.49766	-0.60961
C8orf73	-0.149327	-1.07089	-0.242511	-0.940861	0.394275
C9orf163	0.648046	-0.186312	-0.298228	-1.16338	-0.979747
CA9	0.525659	-0.543379	-1.19644	-1.27055	-1.99524
CALN1	-1.19787	-2.47689	-1.72352	-0.929129	-1.46406
CAMKK1	-0.0357151	-1.20442	-0.367491	-0.254111	-0.128175
CCDC78	-0.375763	-2.12584	-1.52148	-1.47592	-0.727587
CCNA2	-0.518608	-0.785675	-1.07172	-0.883862	-0.952004
CCNB1	-0.739393	-1.08821	-1.28898	-0.936821	-1.06715
CCNI2	-1.10108	-1.96399	-1.06174	-0.961144	-1.22166
CCT5P2	-1.06413	-0.682714	-0.714603	-0.303576	-0.660618
CDHR1	0.146903	-1.26588	-0.20485	-2.20361	-1.83902
CDK6	-0.874669	-1.28831	-0.99993	-1.05318	-0.968837
CELF1	-0.319054	-0.231078	-0.572875	-1.24213	-0.744143
CENPF	-0.761715	-0.806597	-1.00166	-0.958996	-0.946803
CERKL	-1.29221	-1.42126	-1.17537	-0.802118	-1.26209
CFTR	-0.801232	-1.21328	-1.11743	-0.70204	-0.548745
CHIC1	-0.842952	-0.0662484	-0.232171	-0.299757	-0.429701
CHRNA2	-1.14966	-2.1733	-1.59416	-0.866205	-0.552648
CMAH	-1.43473	-1.7067	-1.38319	-1.3857	-1.38998
CNKSR1	0.0778857	-1.23667	0.386828	-0.282774	0.398151
COL15A1	-0.471641	0.00709306	-0.683959	-0.960312	-0.778984
COL4A4	-0.365086	-0.929627	-1.09028	-1.3623	-1.67991
CPNE2	-0.286675	0.16616	-1.00262	-0.962003	-0.504621
CTA-221G9.11	0.019685	-0.833267	-0.311494	-0.94003	-0.469921
CTA-246H3.11	-0.879627	-0.427658	-0.341718	-0.967993	-0.841367
CTD-2089O24.1	-1.02807	-0.309299	-0.557964	-0.570126	-0.499991
CTD-2195M15.2	-0.845043	-0.505232	-0.760188	-0.242107	-0.59895
CTD-2547E10.2	0.164321	-0.398961	-0.990272	-1.50431	-0.625757
CXCL3	-0.609402	-0.723408	-0.993271	-1.19398	-1.06973
CYP2U1	-0.647156	-1.17594	-0.928581	-0.602967	-1.03853
DDIT4	0.368728	-0.412884	-1.36426	-1.51935	-1.16301
DDN	-0.473741	-1.98925	-1.09539	-0.804135	-0.836356
DDX21	-0.864603	-1.04704	-0.617492	-0.610353	-0.752339
DFNA5	-0.306297	-1.35146	-0.42918	-1.35233	-0.434578
DHCR7	0.901796	-0.0960203	-0.363061	-0.630808	-0.0512066
DLEU2	-0.332277	-0.688913	-1.16231	-0.992683	-1.30235
DLEU2L	0.0288066	-0.281176	-1.00079	-0.987211	-1.48603
DLX4	-0.468856	-1.00269	-0.702291	-1.00974	-0.133884
DNAH11	-1.08285	-1.16994	-0.556794	-0.76612	-0.871944
DNMBP	-0.95561	-0.706698	-1.1175	-1.0634	-0.650838
DOCK1	-0.127808	-0.260017	-0.680884	-0.934592	-1.01806
DUSP1	-0.973593	-1.00796	-0.953895	-0.692003	-0.116146
DUSP2	-0.698784	-1.1803	-0.52339	-0.689175	-0.480883
EFCAB2	-0.325522	-0.435109	-0.68706	-1.00267	-0.734368
EFEMP1	-1.39126	-2.77927	-2.0374	-1.25819	-0.773598
EGLN3	0.557274	-0.0659404	-0.682542	-0.724754	-1.29177
EIF3E	-0.399773	-0.446803	-0.632399	-0.394226	-1.07724
EVPLL	-1.0295	-1.97038	-1.24219	-0.847016	-0.940817
EXD3	-0.288865	-1.10117	-0.766269	-0.708826	-0.279978
EXPH5	-0.878865	-0.411537	-0.525733	-0.47863	-0.722789
FAM115C	-0.201481	0.0943362	-0.648237	-0.962016	-2.46597
FAM126B	-0.600478	-0.153773	-0.750547	-0.931734	-0.851453
FAM173A	0.205389	-1.57359	-0.78819	-0.760164	-0.267158
FAM63B	-0.365738	0.22521	-0.45363	-1.15277	-1.1863
FAM72A	-0.829785	-0.688481	-0.945684	-0.58153	-0.99705
FAM72C	-1.2028	-0.384851	-0.332218	-0.124306	-0.488237
FAM72D	-0.583226	-0.439472	-1.06187	-0.618617	-0.816525
FAM81A	-0.34253	-1.2279	-0.947289	-0.196444	-0.4044
FGFBP2	0.223843	0.670207	0.0640297	-0.344261	-2.04495
FGFR3	-0.0369578	-1.19506	-0.521534	-0.0558588	0.764852
FOXN2	-0.66547	-0.687076	-0.737602	-0.855556	-1.08152
GAPDHL14	0.265607	-0.0299733	-0.932416	-1.01051	-0.529467
GBE1	-0.351048	-0.48129	-0.928474	-0.861722	-1.53646
GCET2	-0.515603	-1.19028	-0.768143	-0.467411	-1.01486
GLB1L2	-0.173485	-1.4339	-1.23162	-0.835746	-0.462951
GMNN	-1.08743	-1.28713	-1.01213	-0.544398	-0.652729
GNA15	-0.884674	-1.37153	-1.16889	-1.36303	-1.40169
GPR44	-1.84137	-0.476053	-0.922667	-1.54413	-1.66416
GRAP2	-0.773617	-0.660142	-1.36995	-1.38143	-1.35913
GTF2A1	-0.373262	-0.190833	-0.466161	-0.940625	-0.73595
HABP2	-1.06125	-0.849906	-0.365033	-0.0993824	0.0256278
HAGHL	0.25889	-1.55297	-0.686566	-0.519542	-0.133155
HES5	-0.888991	-1.55424	-1.1415	-0.874891	-0.56169
HIST1H1B	-0.470608	-1.33435	-2.03631	-2.42776	-1.42852
HIST1H1C	-0.2612	-1.27847	-1.54301	-1.32327	-1.38945
HIST1H1D	-0.415229	-1.36537	-2.42461	-2.33611	-1.9925
HIST1H1E	-0.188899	-1.97999	-1.52013	-2.15814	-1.23737
HIST1H2AB	-0.496869	-1.42685	-1.55009	-1.16861	-1.25017
HIST1H2AI	-0.00388558	-0.996566	-2.27827	-1.37578	-2.1762
HIST1H2BC	0.374695	-0.00733407	-0.642128	-0.686914	-1.32542
HIST1H2BD	-0.206017	-0.129664	-0.521883	-0.632441	-1.49339
HIST1H2BF	-0.331155	-2.39307	-2.07645	-2.17033	-1.45479
HIST1H2BJ	0.311985	-0.873861	-2.06263	-1.37495	-1.50744
HIST1H2BL	-0.609298	-0.765625	-2.42615	-2.16195	-1.93899
HIST1H3B	-0.104202	-1.43985	-1.34186	-0.525005	-0.853644
HIST1H3H	0.340457	-0.319212	-0.741536	-1.11388	-0.787187
HIST1H4E	0.327357	-0.831637	-1.64277	-1.54137	-1.34047
HK2P1	-0.473753	-0.945327	-0.594625	-0.99439	-1.0685
HLF	-0.0233502	-1.6816	-1.17445	-0.242804	-0.639747
HMGA1	0.012478	-1.13611	-1.05625	-0.889604	-0.538004
HMGA1L1	0.0374207	-1.43784	-0.986488	-0.915029	-0.369773
HMGA1L2	-0.0564602	-1.15436	-1.06365	-1.00045	-0.538123
HMGA2	-0.199616	-0.973568	-1.24445	-1.36981	-1.41554
HMGCS1	0.766429	0.551928	-0.385339	-0.932842	-1.09702
hsa-mir-1304	-0.926827	-0.934808	0.0418889	-0.591938	-0.471454
HSP90AA1	-0.680327	-0.674719	-1.05521	-0.605675	-0.791603
HSP90AA6P	-0.80099	-0.551021	-1.20361	-0.890788	-0.682082
HSPD1	-0.93976	-1.41123	-1.34428	-0.844185	-0.974852
HSPD1P1	-0.999021	-1.3959	-1.42179	-0.82119	-1.03926
HSPD1P5	-0.923302	-1.41894	-1.20015	-0.568559	-0.813179
HSPD1P6	-1.32273	-1.16147	-0.829651	-1.01289	-1.01624
HSPE1	-0.582984	-1.04846	-1.06641	-0.36296	-0.518012
IFI16	-0.671586	-0.939735	-1.1025	-0.873834	-1.1515
IGFBP2	0.518391	-1.11295	-1.67215	-1.618	-2.04641
IKZF3	-0.49668	-0.665279	-0.810813	-0.91001	-1.13854
IL17D	-0.108825	-1.30218	-0.500798	-0.617345	-0.276599
IL32	0.178255	-0.575244	-0.386202	-0.219287	-1.36301
IL4	-1.05789	-0.784788	-0.640161	-0.171652	-0.438714
IPO4	-0.305824	-1.24878	-0.682686	-0.605738	-0.203619
IRS1	-0.284164	-0.936467	-0.637164	-0.965924	-0.654121
ITGA4	-1.22375	-1.11012	-1.27855	-1.40381	-1.52807
ITGA6	-1.30195	-1.11458	-0.868245	-0.575686	-0.735606
JAZF1	-0.294134	-0.386095	-1.13614	-0.87933	-1.23288
JPH1	-0.437117	-1.29196	-0.655662	-0.698977	-0.524708
KB-1732A1.1	-0.24291	-1.37132	-1.42059	-1.34018	-1.88123
KCNAB2	0.22358	-0.576135	-0.615408	-0.942985	-0.833829
KCNG3	-1.32035	-1.66978	-1.48334	-1.49392	-1.1791
KCNJ14	-0.606966	-1.27117	-0.713073	-0.879645	0.1479
KCTD6	-0.436139	-1.23039	-0.72251	-0.716459	-0.394056
KDM3A	-0.494396	-0.589919	-0.900222	-0.953005	-1.14108
KDM5B	0.0357629	0.202369	-0.0309619	-0.486176	-1.12243
KIAA0182	-0.48962	-1.08782	-0.836852	-0.998724	-0.747164
KIAA1045	0.362665	-1.45633	-1.39725	-1.5363	-1.14973
KIAA1462	-1.17028	-0.880261	-1.15648	-0.93506	-0.538906
KIAA1875	0.874291	-0.55384	0.122527	-0.32908	0.170442
KIAA2018	-0.596215	-0.206252	-0.533028	-1.01922	-0.891693
KIF20A	-0.48301	-0.795168	-0.929538	-0.965956	-0.55152
KIF3A	-1.08895	-0.935258	-0.786824	-0.831831	-1.01044
KIRREL	-0.739069	-0.723668	-0.728699	-0.980892	-0.78339
KLF10	-0.348291	-0.623908	-1.10099	-0.992139	-1.68794
KLF15	0.162049	-1.90843	-1.59033	-2.0344	-0.222858
KRT1	-0.927311	-1.20726	-0.980067	-0.73733	-1.42696
LARP4	-0.833805	-0.531613	-0.484428	-0.501378	-0.676871
LCT	-1.03551	-1.69459	-1.0935	-1.32377	-1.36679
LDHA	-0.420419	-1.16332	-1.27789	-0.865556	-1.34605
LIG4	-0.694071	-0.42737	-0.689916	-0.621196	-1.09851
LL0XNC01-157D4.1	-0.325411	-0.432185	-0.568635	-0.994299	-0.750044
LRCH1	-1.0069	-0.923255	-0.794919	-0.808657	-0.836517
LRMP	-0.251916	-0.81833	-1.12338	-0.891548	-1.00468
LRP4	-0.410818	-1.20437	-1.00489	-1.10433	-0.719412
LST1	0.0491371	-0.0601516	-0.798451	-0.796534	-1.45514
LY6E	0.182133	-1.65204	-1.405	-0.675559	-0.362624
MAFK	-0.931754	-1.42127	-0.827311	-1.0933	-0.643089
MAL	-0.299245	-1.2812	-0.618333	-0.247637	-0.135484
MCPH1	-0.668546	-1.10434	-0.850642	-0.630674	-0.617885
MIR17HG	-0.491515	-1.09317	-1.07461	-1.03444	-0.63793
MKI67	-0.379914	-0.349476	-0.82629	-0.996218	-0.517022
MKI67IP	-0.80582	-0.800009	-0.412808	-0.136068	-0.526855
MKNK2	0.170556	-0.321975	-0.498966	-1.02105	-1.28003
MLL	-0.430404	-0.347496	-0.630659	-1.0697	-0.615094
MPP6	-1.01754	-1.1823	-0.871063	-0.541661	-0.812714
MTF1	-0.32188	-0.391827	-0.569014	-0.952284	-0.637773
MYC	-0.670204	-1.274	-0.608789	-0.715598	-0.602297
MYO18B	0.428537	-0.0751045	-0.607784	-0.844366	-1.10025
NAA16	-0.481347	-0.867069	-0.926768	-1.01286	-0.620039
NAP1L1P3	-0.501734	-0.467516	-0.621761	-0.300394	-1.06829
NCL	-0.615509	-1.14545	-0.955486	-0.64131	-0.694701
NCRNA00182	-0.228699	0.616121	0.0588633	-1.25332	-0.720436
NEDD9	-0.701711	-0.710015	-1.28787	-1.06788	-0.866813
NEK3	-0.465928	-1.76558	-1.64119	-1.50573	-1.45851
NELF	0.0487139	-0.591398	-0.887304	-1.12088	-1.00453
NINJ2	-0.00725092	-0.849956	-0.884131	-0.649972	-1.40353
NLN	-0.783638	-1.53087	-0.786226	-0.687388	-0.882665
NOTCH3	-0.0790707	-0.615074	-0.36003	-0.963664	-0.350733
NPM1	-0.585727	-1.15743	-1.12968	-0.578552	-0.826031
NR1D2	-0.906102	-1.18314	-0.653124	-0.290384	-0.550396
NRN1	-0.317251	-1.13939	-1.07575	-1.16819	-1.77617
NT5M	0.294721	-1.28707	-0.299936	-0.416215	0.0286315
NUFIP2	-0.861196	-0.660366	-0.744713	-0.781455	-0.754973
ODC1	-0.68581	-1.49365	-1.03116	-0.766101	-0.722414
ODZ1	-1.42302	-1.46158	-1.4015	-1.4469	-1.67917
OR10T2	0.121786	0.135109	-0.00122085	-0.345199	-1.1096
P4HA1	-0.228315	-1.02775	-1.35409	-0.7888	-1.18252
PAICS	-0.568673	-1.18614	-0.931309	-0.561005	-0.8715
PDK1	-0.135182	-0.995784	-1.10143	-0.929718	-1.46777
PDSS1	-0.406341	-1.18007	-0.685324	-0.248221	-0.649412
PFDN4	-0.646131	-0.32488	-1.0489	-0.271252	-0.644524
PFKFB4	0.546126	0.323507	-1.38118	-1.84877	-2.11652
PGK1	-0.175063	-0.452572	-0.823745	-0.547416	-1.16012
PLAG1	-0.233645	-0.29086	-0.728738	-0.889931	-1.29414
PLCL1	-0.849226	-0.857844	-0.88597	-0.673124	-0.628278
PLD6	-1.28589	-1.40362	-0.260638	-0.261416	0.134114
PMAIP1	-0.353681	-1.02843	-1.32318	-1.05107	-1.02987
POLG	-0.183625	-0.795594	-0.753153	-1.03163	-1.07893
POU2F1	-0.365726	-0.288432	-0.675248	-0.985396	-0.788283
POU3F2	-0.808566	-1.23408	-1.07144	-1.01316	-1.2803
PPATP1	-0.833582	-0.834408	-0.456364	-0.752543	-0.509908
PRR11	-0.400688	-0.28066	-0.933146	-1.35877	-1.06349
PTPN12	-0.163062	-0.445634	-1.08635	-0.726909	-0.863574
PUS7	-0.6532	-1.43071	-0.400179	-0.153597	-0.454136
RAG1	-1.19485	-0.861916	-0.509036	-0.439628	-0.521689
RAG2	-0.886023	-0.717523	-0.369298	-0.20935	-0.639452
RAPGEF5	-0.903425	-1.60308	-1.44692	-1.17369	-0.818283
RCSD1	-1.01799	-0.820491	-0.547234	-0.562933	-0.960032
REL	-1.06824	0.0671477	-0.533655	-1.4	-0.899585
RFESD	-0.865607	-0.805356	-0.498578	0.0113077	-0.610527
RIPK4	-1.039	-1.31371	-1.10639	-1.48192	-1.18463
RLF	-0.34931	-0.593063	-0.826212	-0.762689	-1.04227
RNF165	-0.0880224	-0.653149	-1.46302	-0.687235	-0.576008
RORC	-0.82807	-0.699963	-0.643754	-0.678066	-0.708698
RP1-170D19.3	-0.80808	-0.431856	-0.672558	-0.228006	-0.336625
RP1-309F20.2	-0.0530474	-0.20485	-0.33728	-1.38868	-0.451379
RP1-320J15.3	-0.911991	-0.635048	-0.583039	-0.397683	-0.618339
RP1-89D4.1	-0.834119	-0.12167	-0.57142	0.14128	-0.376345
RP11-122G18.6	-0.359181	-0.418497	-0.902586	-1.26071	-0.559496
RP11-1280N14.4	-0.553895	0.00945057	-0.134606	-1.04222	-0.558847
RP11-142L4.2	-0.440669	-0.615977	-0.400186	-0.265711	-1.0685
RP11-144L1.8	-0.610917	-0.450833	-1.63019	-0.596054	-1.01492
RP11-159G9.5	-0.307531	-0.0886403	-0.727614	-0.902333	-1.21845
RP11-172F4.2	-0.434025	-0.325967	0.0720123	0.0863971	-1.0808
RP11-1K11.1	-0.445494	-1.18657	-0.946618	-0.474497	-0.856104
RP11-216F19.1	0.155727	-1.51365	-0.66554	-0.49734	-0.0737858
RP11-255H23.2	-0.554519	-0.345704	-0.813265	-1.14336	-0.331901
RP11-274B21.1	-0.33799	-0.0449128	-0.330729	-1.17213	-0.416563
RP11-308D16.4	1.0426	0.233487	-0.378384	-0.634671	-0.360706
RP11-309I15.2	-0.518043	-0.855122	-0.645054	-1.00131	-0.880789
RP11-33N11.1	-0.671291	-0.561447	-1.24259	-0.467175	-0.824179
RP11-386C23.1	-0.452456	-0.466619	-0.832604	-0.563667	-1.08222
RP11-395L14.17	-0.451857	-1.20968	-0.867692	-0.3972	-0.7393
RP11-40H20.2	-0.621085	-1.09014	-1.13792	-0.594613	-0.81405
RP11-434N15.1	-0.830581	-0.661715	-1.03938	-0.677045	-0.620931
RP11-439L8.3	-0.08603	-1.01253	-1.0389	-2.15698	-2.06992
RP11-439L8.4	-0.0037604	-0.617597	-1.36996	-1.80681	-1.69365
RP11-442A17.2	-0.403291	-0.83937	-0.397174	-1.33848	-1.13349
RP11-472G23.4	-1.01829	-0.690601	-0.869769	-0.385514	-0.254888
RP11-497D6.2	-0.837226	-0.478386	-0.527197	-0.218879	-0.369696
RP11-498J9.1	-0.306896	-0.926927	-1.32671	-0.706603	-1.06466
RP11-513M16.2	-0.387214	0.365035	-0.220695	-1.20386	-0.719315
RP11-516A11.1	-0.0724488	-0.0974094	-0.666586	-0.40077	-1.06171
RP11-539L10.2	-0.0700921	-1.16699	-0.4213	-0.255294	-0.82701
RP11-54D18.1	-0.353785	-1.13883	-1.20877	-0.897448	-1.31199
RP11-589O3.1	-0.567814	-1.13544	-1.07925	-0.411593	-0.820269
RP11-645C24.1	-0.332755	-0.955668	-0.336944	-0.954948	-0.452712
RP11-65F13.1	-0.555823	-1.06122	-1.19677	-0.632669	-0.791601
RP11-797H7.1	-0.348572	-0.463429	-0.374384	-1.0038	-0.00465111
RP11-89C21.2	-0.750445	-0.652833	-0.439722	-0.457847	-1.26698
RP11-95M15.2	-1.08399	-0.673425	-0.572041	-0.470021	-0.480995
RP11-98L4.1	-1.01634	-0.664609	-0.372257	-0.929271	-0.830439
RP13-77O11.2	-0.909946	-0.374976	-0.491613	-0.272935	-0.74313
RP3-324O17.4	-0.80924	-0.684555	-0.262037	-0.198136	-0.448469
RP3-370M22.8	-0.475632	-0.304036	-1.20461	-1.72438	-1.49216
RP3-470L14.1	-0.858557	-0.329289	-0.339607	-0.18451	-0.749227
RP3-475N16.1	-0.59162	-1.11613	-0.99579	-0.833249	-0.290175
RP5-1009N12.1	-0.397397	-1.26806	-1.34855	-0.666178	-0.807416
RP5-1043F6.2	-0.744909	-1.27353	-0.132862	-0.281622	-0.439196
RP5-1158H2.2	-0.56705	-0.595394	-1.25981	-0.799948	-0.799604
RPL22L1	-0.686336	-1.08986	-1.21168	-0.321592	-0.818973
RPSAP52	-0.339142	-1.31259	-1.50699	-1.86157	-1.42877
RRM2	-0.482634	-0.727293	-1.05994	-0.825029	-0.710025
RTN4RL2	0.380933	-0.307907	-0.640241	-1.1261	-0.0696335
S100A11	-0.676618	-0.946867	-1.19683	-0.781687	-0.896707
SATB1	-0.273927	-0.477635	-1.1875	-1.26838	-1.11729
SCD	0.320325	-0.000219134	-0.755101	-1.07374	-0.974351
SCDP1	0.404363	0.120527	-0.620323	-1.23756	-0.865134
SCG2	-1.10066	-1.73327	0.440443	-0.655297	-0.269712
SCN9A	-1.46705	-2.45537	-3.05773	-2.68273	-2.39996
SERINC5	-0.227762	0.105768	-0.736955	-1.09769	-0.915007
SGK196	-0.549907	0.0692202	-0.555399	-1.40387	-0.669957
SH2D1A	-1.45606	-2.23643	-1.86672	-1.5102	-1.80742
SKIL	-0.882637	-0.409355	-0.72833	-1.40468	-0.515768
SLC16A7	-0.583154	-0.344176	-0.422488	-1.20341	-1.06931
SLC29A1	-1.02896	-1.82591	-1.32851	-1.05957	-0.780609
SLC2A3	0.964321	0.454712	-0.599913	-0.93443	-1.17337
SLC6A18	-0.931899	-1.20336	-0.733788	-0.22777	-0.127302
SLC6A19	-0.702066	-1.44806	-0.712545	-0.383233	-0.340316
SLC7A11	-0.167491	0.131037	-0.671076	-1.23647	-0.659212
SLC7A5	0.0664362	-0.652116	-0.681819	-0.945712	-0.48077
SLC7A5P2	0.350178	0.0183435	-0.0196033	-1.04453	-0.277586
SLFN5	-1.23947	-0.04559	-0.484925	-0.760922	-0.958315
SLIT1	-0.298861	-1.55813	-1.19707	-1.32845	-0.822802
SMCHD1	-0.181051	-0.349907	-0.846631	-1.3127	-0.931187
SMCR8	-0.413247	-0.192681	-0.421537	-0.954129	-0.493907
SMPD3	-1.04512	-1.13805	-0.678839	-0.859341	-0.310265
SNORA1	-1.54247	-0.884086	-0.659398	-0.68812	-0.986458
SNORA18	-0.205607	-0.821472	-1.2449	-0.583793	-0.555224
SNORA40	-1.22692	-0.939455	-0.52201	-0.661426	-0.947829
SNORA48	-0.827084	-0.692863	-0.32022	-0.52054	-0.173205
SNORA71	-0.0928399	-0.88738	-0.242577	-1.2075	0.232658
SNORA73	-0.95955	-1.84185	-0.827326	-0.343854	-0.337209
SNORA9	-0.832919	-0.668948	-0.473042	-0.76986	-0.436787
SNORD100	-1.21357	-1.37508	-0.693866	0.153058	-0.411689
SNORD12	-0.4803	-0.547308	-1.14716	-1.0604	-0.620997
SNORD16	-1.22181	-1.44304	-0.86347	-0.953089	-0.218984
SNORD17	-0.543274	-1.16848	-1.12697	-1.15387	-1.19978
SNORD18	-0.931505	-0.956277	-0.483922	-0.626821	-0.830587
SNORD19	-0.969036	-0.450241	-0.295759	-0.572615	-0.51306
SNORD27	-0.92599	-0.979348	-0.582786	-0.151973	0.0395051
SNORD28	-0.840781	-1.2465	-1.08396	-0.0164007	-0.0937642
SNORD30	-0.632713	-1.24723	-0.22964	0.194717	0.246991
SNORD58	-0.827543	-0.778586	-0.468272	-0.707665	-0.558847
SNORD78	-1.23159	-1.48489	-0.828079	-0.252319	-0.395955
snoU6-77	-0.806219	-0.836447	-0.0549163	-0.4085	-0.146142
SOX5	0.0187687	-1.06349	-2.05985	-1.74277	-0.894826
SSH3	-0.25683	-1.11759	-0.694665	-0.743619	0.149321
STAC	0.185789	-0.241354	-0.805846	-0.972052	-0.274325
STAG2	-0.640732	-0.677494	-1.02116	-0.835458	-1.06295
STRA6	-1.62636	-2.31448	-2.58473	-2.35869	-2.29318
TAB2	-0.805698	-0.783991	-0.906303	-0.808966	-0.915731
TAF1D	-0.836634	-0.916653	-0.767037	-0.479325	-0.865412
TAOK1	-0.758438	0.108498	-0.452084	-1.15496	-0.875471
TBRG1	-0.787251	-1.2633	-0.71207	-0.772189	-0.902122
TET3	-0.188303	0.135246	-0.0333251	-1.04155	0.0754026
TFAP4	-0.806671	-1.23335	-0.534218	-0.613933	-0.386269
TGFBR1	-0.329971	-0.330046	-1.31788	-1.29667	-1.36445
THEMIS	-0.810903	-0.926117	-1.3117	-1.01519	-1.44823
THNSL1	-0.742103	-1.11103	-0.53668	-0.0990981	-0.64247
TINAGL1	-0.119196	-1.25594	-0.924147	-1.6257	-1.45649
TLE1	-0.0307624	-0.606607	-0.77002	-1.22845	-0.693381
TMEM107	0.280865	-0.4499	-0.793053	-0.270993	-1.06541
TMPPE	0.155329	0.217287	-0.133198	-0.943114	-0.642353
TRIM36	-1.39552	-1.63602	-2.16988	-1.6513	-1.5147
TSHR	-1.08265	-1.8841	-2.05685	-2.18532	-1.7587
U1	0.189136	-1.11813	-1.53423	-1.5195	-1.62668
U2	-0.290969	-0.664349	-0.817755	-1.21394	-1.12216
U5	-1.01914	-1.02377	-1.93702	-1.32688	-1.49596
U66061.31	-0.359598	-0.294914	-0.752001	-1.02807	-0.541818
UBTF	-0.453935	-1.1562	-0.640028	-0.419829	-0.0573529
UHRF1	-0.187027	-0.952061	-0.827745	-0.931721	-0.427853
UNC93B1	0.449857	-1.183	-0.11593	-0.110525	0.100984
UNG	-0.330245	-1.1364	-0.605304	-0.343873	-0.323196
VANGL1	-0.826717	-0.654954	-0.526484	-0.408295	-0.32746
VDAC1	-0.691717	-1.14634	-0.937778	-0.428889	-0.689732
VDAC1LP	-0.537171	-1.11532	-0.941333	-0.557383	-0.625028
VDAC1P6	-0.378647	-1.21718	-0.771218	-0.668542	-0.486481
VEGFA	0.237624	-0.421952	-0.923875	-1.39359	-0.898231
VKORC1L1	-0.802718	-0.897598	-0.577443	-0.284944	-0.405106
WASF3	-0.325412	-0.991351	-0.942489	-1.01149	-0.462352
WDR43	-0.885651	-1.10186	-0.727695	-0.597608	-0.82888
WT1	-1.53968	-0.997072	-1.08793	-0.271122	-1.58514
Z83851.3	-0.139924	-1.35924	-0.42369	-0.635989	0.170442
Z83851.4	-0.529789	-1.61125	-0.520105	-0.303943	-0.145377
ZBTB46	-0.322551	-0.321611	-0.248883	-1.17705	-0.450553
ZC3HAV1L	-0.135823	-0.232948	-0.32228	-1.11095	-0.742523
ZDHHC20	-0.629568	-0.0545311	-0.504207	-0.947086	-0.601164
ZFP36L2	0.181397	-0.518314	-0.235273	-0.857331	-1.0729
ZNF121	-0.877461	-0.417913	-0.591935	-1.09516	-1.18297
ZNF160	-0.153405	-0.312387	-0.471335	-0.498759	-1.04229
ZNF192	-0.609757	0.0549895	-0.590139	-1.31586	-0.995883
ZNF525	-1.32839	-0.159283	-0.525449	-0.0558165	-0.605292
ZNF724P	-0.840466	-0.269714	-0.667836	-0.855309	-0.992032

## Sheet: DE_protein_upregulated
Gene name	time1	time2	time3	time4	time5
C20orf4	-0.504671	-0.00834346	0.130792	0.13405	0.159541
HLA-C;HLA-B	0.0220973	0.00439247	-0.540523	0.134905	0.373196
AURKA	0.105163	0.169988	0.335463	0.495329	0.708161
PDPR	-0.187388	-0.473839	-0.063641	-0.488309	0.244189
MYO1G	0.0411796	0.0472042	0.169826	0.507706	0.660931
UBE2I	0.0325215	-0.419215	-0.0478175	-0.123269	0.106591
HMGCL	0.451761	0.218229	0.365611	0.357973	0.640614
SOAT1	0.158188	-0.219958	0.340989	0.382081	0.744391
MAP1S	0.342762	-0.00791308	0.536001	-0.00518438	0.0790817
PPP1R12C	0.32274	0.418427	0.467075	0.408072	0.518494
PTGES3	0.298602	0.133543	0.257459	0.252587	0.255718
MVK	0.0975482	0.18618	0.514573	0.556054	0.538765
SMPD3	0.410026	0.155309	0.0741373	0.136823	0.215764
DIAPH1	0.296279	0.264183	0.355553	0.35275	0.415018
CPSF4	-0.1129	-0.0186342	-0.893906	0.26427	-0.0835197
RPS27L	0.0853742	0.474853	-0.138814	-0.0295589	0.190355
PPIG	-0.292428	-0.0794293	-0.163756	-0.251204	-0.0464212
CCM2	0.207744	0.00382822	0.466357	0.58249	0.48078
HMMR	-0.109695	0.257718	0.448095	0.638681	1.3317
TATDN1	0.32983	0.13405	0.116739	0.587836	0.306734
MRPL13	-0.0812033	0.595097	0.0943872	0.763122	0.695699
LYPLA2	-0.0258793	-0.404685	-0.107688	0.04497	0.15242
EIF2B4	-0.323658	-0.179129	-0.0618453	0.0829579	-0.301236
CKAP2	0.387921	0.0852365	0.00639085	-0.201759	0.684248
PDPK1;PDPK2	-0.304861	0.233074	0.0422339	0.136141	0.389243
MAP1A	-0.0229004	-0.0798389	0.179531	0.542017	0.350357
EPB41L2	0.306074	0.149121	0.32081	0.199289	0.136284
MOCS2	-0.049352	-0.559834	-0.143393	0.356642	0.296102
ATP5L	-0.0809305	-0.457227	0.023651	-0.0852887	-0.152768
FDFT1	0.371348	0.238442	1.07081	1.11238	0.562836
PXN	-0.0448837	0.0487255	0.304754	0.553024	0.718711
TRIM21	0.0378138	0.00530443	0.258943	0.638254	0.343989
FRMD4B	0.201178	0.41325	0.0199454	-0.106214	0.145286
B2M	0.147729	0.621244	0.394809	0.097718	0.535457
CDK17	0.154554	-0.0554733	0.460012	0.862287	1.40305
RPTOR	0.482775	-0.0721744	0.0968074	0.39741	0.419179
LIMA1	0.0102651	0.27535	0.644172	0.779224	0.981565
DENR	0.0689675	-0.0209111	0.877871	-0.106884	0.260359
RGPD1;RGPD2	0.0217311	0.278146	0.879276	1.32063	1.38278
NVL	-0.00460925	0.408321	-0.271545	-0.0229004	0.285003
PRC1	-0.0210533	0.0139459	0.305574	0.644848	0.906061
KIF21A	0.243267	0.479693	0.388393	0.0783809	0.414711
BCHE	0.229704	0.4856	0.573166	0.787244	1.12394
DLGAP4	0.271113	-0.000865357	0.0602017	0.781008	0.620246
FTH1	0.00364018	0.189697	0.0851906	0.865201	0.750033
GMFB	-0.991826	0.0575568	0.0235777	0.0682111	0.0655967
MTMR3	0.0951576	0.489018	-0.118094	0.192843	0.252518
C15orf24	0.0886996	0.522779	0.731302	0.855092	0.305753
LDLR	0.329703	0.544729	0.903117	0.447957	0.226054
RAB8B;RAB13	0.0596303	-0.0224743	0.40612	0.503507	0.581799
BIRC5	-0.000721167	0.157351	0.385413	0.146068	0.872367
RAB27A	0.0279985	-0.0999011	0.388582	0.366876	0.77591
GABARAP;GABARAPL1	-0.00432161	-0.0931545	0.414672	-0.15017	-0.000432744
KIF23	NA	0.304434	NA	0.21322	0.918824
CTSD	0.312993	-0.0717627	0.0976254	0.104403	0.352382
DNAJB12	0.342525	0.0995254	0.171905	-0.0687396	0.152147
SUN2	-0.0152121	-0.0511633	0.141653	0.217642	0.649005
SUMF2	0.101985	-0.224411	0.0314889	0.0614808	0.630617
TK1	0.287237	0.998529	0.403847	0.606496	0.312169
BCAS3	0.105008	-0.016211	0.412097	0.611557	0.654218
PRKD2	-0.355016	-0.145612	-0.0909889	-0.305212	0.115332
NDUFA4	-0.323774	-0.446256	-0.209391	-0.120883	-0.0404015
PIR	0.269582	0.381968	0.34311	0.369911	0.540925
TAX1BP3	-0.0483757	-0.0396999	-0.0701145	0.535394	0.539058
IKBKB	-0.776525	0.0727103	0.0663518	-0.00547185	0.372038
WDR46	-0.574731	-0.0395596	0.684063	0.277989	0.425385
RER1	-0.561595	-0.208392	-0.196481	-0.136454	-0.00345832
NUPL2	0.0289108	0.42401	0.22852	0.0594348	-0.170181
HTRA2	-0.304978	0.0170374	-0.0909889	-0.479748	0.263854
BUB1B	0.0311941	0.355424	0.333025	0.458009	0.494902
UGDH	0.139649	0.174231	0.463927	0.461601	0.150545
GCAT	-0.375623	-0.211261	0.0497108	-0.0765591	0.391569
STK17B	0.0883774	0.38947	0.833207	1.11522	1.29389
ENDOD1	NA	0.438385	0.209195	0.618251	0.36775
HAUS5	-0.269512	0.109421	0.266698	0.0647213	0.00458061
ATG7	0.3655	0.104201	-0.0364682	0.070315	0.311667
ARIH2	-0.320196	-0.0672257	-0.173767	0.0245899	-0.122606
CDS2	0.360527	-0.0828388	0.125227	-0.111165	0.407976
HERC2	-0.0947766	-0.0289934	0.323137	0.0209551	0.653741
FADS2	0.237796	0.226257	0.757184	0.568794	0.293465
TP53	-0.124063	-0.0154976	0.755624	1.23722	1.5066
HSPB1	0.148001	0.101258	0.448922	0.810308	1.03579
CD5	0.317912	0.198345	0.180692	0.173352	0.0861857
GPX1	0.000808136	-0.556405	-0.012068	0.485297	0.000952493
HSPA1A	0.352271	0.407612	0.174442	0.215915	0.185917
BMP3	0.0293966	-0.0760117	-0.113567	0.616791	-0.24306
MIF	0.0389843	-0.556503	-0.235972	-0.292311	0.0789446
UQCRB	-0.145351	-0.40414	-0.0694272	-0.154972	-0.17479
CD1E	0.314374	0.289192	0.152516	0.988476	0.511794
NQO2	NA	0.286955	0.454625	0.349254	0.57175
VCL	0.0864461	-0.110096	0.203917	0.592789	0.530531
NFKB1	0.0864461	0.0814306	0.202439	0.116911	0.772111
ATP2B4	-0.131194	-0.185613	0.691523	0.932664	1.31941
GTF2E1	-0.292428	0.0561162	0.134667	-0.0401209	0.103178
DDT;DDTL	0.0258819	-0.421802	-0.193583	0.0205599	-0.0854247
CA8	0.162396	0.306092	0.369557	0.717406	0.616945
TRIM23	0.296669	0.416288	0.164011	0.413442	0.404936
PRKCI	0.331645	0.255408	0.112022	-0.00604663	0.185474
MAP2K4	0.289757	-0.0177794	0.105365	0.144552	0.0725889
PHKA2	-0.187768	0.44232	0.0059417	0.0465932	0.0811864
UTRN	-1.48749	0.0913562	0.288206	0.557773	0.810081
TRAPPC10	-0.439464	-0.111699	0.0706029	-0.169027	0.249994
CD97	NA	1.01692	0.617432	0.833619	0.985673
PCYT1A	-0.116631	0.00212232	0.250921	0.53952	0.798517
VAMP7	0.199719	0.20312	0.402188	0.214542	0.451011
MNAT1	0.366522	0.488856	0.333334	0.217055	0.161911
KIF11	0.184867	0.344648	0.453696	0.577789	0.780314
PLK1	-0.439676	0.223913	0.216384	0.350578	0.750712
SLC12A2	0.3413	0.228351	0.179074	0.137838	0.159766
SESN2	-0.755571	-0.0439044	-0.0219061	0.166146	-0.00345832
NUTF2	0.115285	-0.455544	-0.097476	-0.067088	0.101366
FKBP1A;FKBP12-Exip2	0.3961	-0.213876	0.594313	0.136268	0.147937
TPM4;TPM1	0.128346	0.119714	0.507952	0.886033	1.01086
MRPS36	0.120514	-0.185232	-0.0241778	0.0358898	0.696611
RBM3	-0.614192	-0.357045	-0.237319	-0.113967	-0.0850167
HMGCS1	0.426373	0.61772	1.26878	0.884541	0.221489
BPTF	-0.0554733	-0.455544	-0.121281	-0.101381	-0.0629506
CDC20	-0.284751	0.204998	0.399559	-0.0666748	0.060939
LCP2	0.214123	0.263369	0.42979	0.789437	0.960019
NME3	-0.0993625	-0.252052	0.0285576	0.143516	0.625489
FHL1	0.113895	0.361713	0.242823	0.410313	0.387732
IDI1	-0.146786	0.0601867	0.519631	0.504162	0.510231
CHI3L2	-0.0174944	0.490639	1.69166	0.327294	2.36127
SC4MOL	0.166292	0.207794	0.641964	0.517668	0.133353
ZYX	0.20229	-0.0361868	0.309735	0.840836	1.06894
AAK1	-0.0143553	0.182246	0.590158	1.06453	1.15313
ERCC6L	-0.294782	-0.144307	-0.0533894	-0.196607	-0.138552
ARHGAP15	-0.208018	-0.404903	-0.0528332	0.0153596	0.0162639
BEND3	0.000346288	0.739565	-0.0401209	-0.161952	0.174361
KANK4	0.0376509	0.358879	0.319874	0.498546	0.438503
ZNF318	0.132657	0.0422042	0.250921	0.670612	0.876572
HAUS6	-0.0329472	0.0279838	0.452807	0.0269251	-0.10541
GLIPR2	-0.0457225	-0.113567	0.315271	0.425559	0.671393
TSHZ3	0.379864	0.148129	0.573746	0.712977	0.530948
NXN	0.0398442	0.134715	0.41916	0.655603	0.799295
LRSAM1	0.370396	0.264824	-0.045443	0.608804	0.517214
KCTD9	-0.160662	-0.416948	-0.148088	-0.0294175	-0.144307
EPM2AIP1	0.152532	0.105722	0.392289	0.51447	0.475074
EFTUD1	0.307376	0.017052	-0.0585243	0.124173	0.0134944
KCTD20	-0.282262	0.0618271	-0.111165	-0.188528	-0.271187
SCD5	0.276765	-0.0415234	0.363531	0.995276	0.574326
TMED7	-0.561302	-0.160533	-0.0905825	0.014179	0.054617
DTX1	-0.298424	-0.0226164	0.275001	0.438542	0.36749
NDUFA11	-0.271067	-0.146916	0.0547219	-0.214125	-0.124857
ERC1	-0.323428	0.121079	0.252209	-0.0408223	0.107182
EXOC8	-0.288654	-0.0402612	-0.151729	-0.0810669	0.125888
RNF168	0.293164	-0.607958	0.282807	0.777715	1.08198
ASCC3	-0.331132	-0.259664	-0.154972	-0.171719	-0.052555
TTC9C	0.197914	-0.414893	0.0568213	-0.0499095	0.235008
ATP11C	-0.295958	-0.213254	0.0936635	-0.0662614	-0.0489336
FAM98A	-0.222434	0.0671073	0.532595	-0.358959	0.0568813
SLC30A7	0.104248	-0.36446	0.439892	0.0391177	0.536147
MICAL1	0.166082	-0.180403	0.0264402	0.478065	0.726687
RAPGEF6;FNIP1	0.0109191	0.0830648	0.408953	0.157544	0.0514291
SCFD2	-0.0672257	-0.45133	-0.0746424	-0.10165	-0.131458
SMAP2	0.336063	-0.0024505	0.121487	0.21063	0.0829731
SYNE2	-0.00590296	0.0587735	0.122774	0.414038	0.667309
HSPH1	0.314733	0.334334	0.234516	0.130997	0.0522366
RABGGTA	-0.0174944	0.405146	0.138775	0.134065	0.327385
OSTF1	0.153671	0.0513842	0.234635	0.492708	0.770658
RNF25	-0.303342	0.0558012	0.197104	0.195913	0.182966
C1orf163	-0.128689	0.390169	0.0152867	0.267774	0.138076
KCTD12	0.0406601	0.375628	0.757794	1.00274	1.16611
DNAJC19	-0.353662	-0.204516	0.109608	-0.143002	-0.204015
C1orf212	-0.341872	-0.349139	-0.0528332	-0.225645	-0.157561
MMAB	0.422791	0.130618	0.00552165	0.193717	0.208611
NRBF2	-0.0854247	-0.192194	0.0513992	-0.587461	0.16372
NUDT11;NUDT10	-0.32987	-0.026446	-0.260387	-0.0268709	-0.0526941
GMPPA	0.320072	0.0518776	0.1525	0.278986	0.379564
SPAG5	-1.75459	0.544287	-1.17402	0.546519	0.70809
MED15	0.308055	0.373738	0.120922	0.250131	0.0523413
ERBB2IP	-0.0790196	0.357566	-0.125122	0.333862	0.186623
PPP1R9B	0.31991	0.250337	0.306002	0.359101	0.5032
RNF2	0.0927247	0.138267	0.438581	0.213537	0.052461
LGMN	-0.461214	0.414422	0.286427	NA	-0.15095
GINS3	-0.0517201	0.457871	0.0961288	0.0264695	0.741131
MED18	0.411598	-0.10165	0.110558	0.232362	0.176887
SELO	0.0203697	-0.203389	-0.444137	-0.337768	0.144808
KIFC1	0.17994	0.137838	0.198692	0.227709	0.641986
TSGA14	0.373682	0.298034	0.158574	0.0865533	0.184752
REXO4	-0.389567	0.256787	0.148017	-0.03492	0.201029
CCDC90B	0.330211	-0.0812033	0.0919096	0.283597	0.248948
TMX4	-0.270589	-0.172359	-0.518938	0.0904803	0.280808
GAN	-0.331591	-0.366588	0.0922633	-0.0639171	-0.0923428
PDCL3	0.178714	0.0149368	0.643946	-0.0216219	-0.110497
C11orf68	-0.293488	-0.126709	-0.126576	0.208411	0.250337
CXorf56	-0.091666	0.0741069	-0.41684	0.0346036	-0.0790196
EHMT1	-0.359634	0.163947	0.139474	0.301604	-0.0107798
RRAGC	0.321658	0.238272	0.237217	0.201842	0.344135
AS3MT	0.387468	0.0758393	0.316582	0.571986	0.574799
C9orf46	-0.384492	-1.16742	-0.203765	-0.257976	0.436217
SPC25	-0.0402612	0.0784418	0.217524	0.48455	0.610587
MOV10	0.122586	0.164286	0.254806	0.4097	0.653559
WDR6	-0.303576	0.0249568	0.090972	0.341427	0.113504
C12orf5	0.310039	0.494597	0.287184	0.626201	0.587793
INCENP	0.0310172	0.17767	0.271966	0.136458	0.848583
ITM2C	NA	0.0635147	-0.486869	1.15467	1.06296
MED17	-0.341872	0.0485614	0.0862929	-0.0363275	-0.119024
PDP1	-0.0361868	0.00607208	0.322	0.573402	0.768617
SPAST	-0.0698396	0.0642385	0.154361	-0.531868	0.22825
VPS28	0.202057	0.255598	0.423488	-0.0980152	0.0872428
ZNF295	-0.202762	0.35487	-0.145351	-0.0368901	-0.0798389
BAIAP2	-0.154842	-0.0166389	0.350633	0.770954	0.949533
DERA	0.0199016	0.0611045	0.195054	0.51515	0.356088
RABGAP1	0.340477	0.414057	0.300786	0.333443	0.320486
TACC3	0.263629	0.449631	0.429556	0.480277	0.722134

## Sheet: DE_protein_downregulated
Gene name	time1	time2	time3	time4	time5
RPS6	-0.0600474	-0.39835	-0.396379	-0.697507	-0.533364
SUN1	-0.0361868	-0.259664	-0.579856	-0.362442	0.0679237
ZNF281	-0.189287	-0.383718	-0.401521	-1.02311	-0.547252
PKMYT1	-0.0497702	-0.51248	-0.253626	-0.253021	-0.361881
DDX52	-0.090718	-0.774502	-1.01436	-0.81032	-1.04663
SLC29A1	0.171271	0.00980026	-0.385265	-1.01243	-0.946132
MORF4L1	-0.0280033	-0.122606	-0.320658	-0.668482	0.106218
MRPS25	-0.0294175	-0.548437	-0.235727	-0.428571	-0.13711
KIF20A	-0.0363275	-1.13159	-1.0635	-0.961475	-1.08427
SLC25A32	0.490699	0.00533339	-0.239765	-0.172103	-0.188654
OSBPL5	-0.0941009	-0.0919367	-0.313942	-0.539134	-0.445091
PES1	-0.0688771	-0.267356	-0.438293	-0.307429	-0.786931
GTPBP4	-0.0554733	-0.592636	-0.725349	-0.869161	-1.31939
ARHGAP19	0.000144277	-0.685537	-0.844787	-1.03323	-1.13442
REPIN1	-0.00504062	-0.0710762	-0.135798	-0.758047	-0.160275
RPL37A	-0.11023	-0.451963	-0.42503	-0.747602	-0.573375
ARHGAP31	-0.543199	-1.02659	-0.748547	-1.51405	-1.74996
MKI67IP	-0.164786	-0.273217	-0.681134	-1.00195	-0.87633
NUCB1	0.310093	0.439872	0.327258	0.181935	-0.196355
RPL24	0.0339683	-0.457332	-0.354114	-0.358734	-0.530271
RTTN	-0.00776959	0.0140625	-0.331247	-0.0941009	-0.652509
CSNK1A1;CSNK1A1L	0.02283	-0.0329472	-0.277628	-0.445515	-0.606158
COX7A2L	-3.22677	-3.59491	0.0593145	-0.305795	0.195451
RPL14	-0.0440443	-0.573278	-0.488926	-0.691802	-0.912037
CLSPN	NA	0.589377	-0.546067	-0.149129	-0.260267
NCAPG2	0.504346	-0.0651587	0.31874	0.0913869	-0.108089
PCYOX1L	1.11629	0.759527	0.439461	0.157094	0.334862
SDAD1	-0.0773797	-0.336855	0.0833552	-0.250719	-0.643394
CDCA2	-0.145351	-1.08093	-1.36362	-2.1122	-1.91651
KIF3A	0.157464	0.0781219	-0.280125	-0.604261	-0.638676
TRIM36	0.176609	-0.0515809	-0.640436	-0.690998	-0.826843
DNAJB6	0.0267635	-0.961475	-1.29414	-1.36681	-1.30545
UBTF	-0.0160684	-0.0795658	-0.504671	-0.828388	-1.00547
RPL8	-0.0107798	-0.490775	-0.31371	-0.687688	-0.787683
UPRT	0.4769	-0.0243197	-0.0297002	0.0216433	0.129276
RPL35	-0.0377336	-0.411643	-0.273098	-0.532068	-0.60966
DTL	0.188907	-0.135929	0.0850835	-0.522056	-0.63171
RRN3	-0.15562	0.0167601	-0.389677	-0.832607	-0.762221
POLE	0.403523	0.147442	0.0299121	-0.00201836	-0.112367
RRP12	-0.0371713	-0.350384	-0.219835	-0.342555	-0.736042
ZNF423	-0.0411028	0.377388	-0.0441843	-0.465818	-0.31545
RBM38;RBM24	0.0204868	0.116723	-0.106616	-0.502942	-0.679514
SLBP	0.151811	-0.208392	-0.439889	-0.653885	-0.775346
VAMP2	0.0464889	-0.0709388	NA	-0.577441	0.14519
HBA2;HBA1	-0.357833	-0.0939658	-0.336169	-0.253021	-0.355016
DDX24	-0.0688771	-0.559541	-0.744764	-0.820404	-0.959918
PTPRF	0.402378	0.134889	-0.0453032	0.0286901	0.0827134
RPL18	-0.026021	0.198543	-0.624803	-0.383165	-1.36653
PPP2R5C	0.00219456	0.0480542	-0.0229004	-0.220454	-0.835439
RPL28	-0.00345832	-0.338111	-0.24123	-0.458487	-0.656908
POU2F1;POU2F3;POU2F2	-0.0304067	0.0239737	-0.544189	-0.848317	-1.11177
CWF19L2	0.451899	0.810005	-0.178109	-0.276675	0.437389
MYCBP2	0.0133779	-0.0024505	-0.164529	-0.610511	-0.336512
RPL23	-0.0292762	-0.25544	-0.27858	-0.569102	-0.443819
RPL19	-0.0124972	-0.291132	-0.223175	-0.261471	-0.644687
MRPS7	-0.102591	-0.293488	-0.300299	-0.54666	-0.281431
VEZF1	-0.0112094	-0.284277	NA	-0.536351	-0.181675
RBM42	0.0968537	-0.302758	-0.400757	-0.542605	-0.534759
DCAKD	-0.178364	-0.234256	NA	-0.636451	-0.251325
RPL18A	-0.00158609	-0.380064	-0.321813	-0.445833	-0.752834
NKRF	-0.16954	-0.194844	-0.187134	-0.0404015	-0.583327
RRP8	-0.00518438	-0.648926	-1.22182	-1.41284	-1.56935
AKAP8	-0.102591	-0.354226	-0.444773	-0.77104	-0.742265
CCNT1	-0.114234	-0.339137	-1.16118	-0.929261	-0.90134
SH2D1A	0.116035	0.0270868	-0.254836	-0.513592	-0.793272
DUSP11	-0.151339	-1.51929	-2.08739	-2.15254	-1.84916
SEMA7A	0.0859101	0.0398442	-0.231801	-0.504671	-0.696528
UTP20	-0.308361	-0.356144	NA	-1.21742	-0.911116
NSA2	-0.656451	-0.727616	-0.785676	-0.768502	-0.865048
ECD	0.40834	0.332626	0.291751	0.0287784	-0.239276
CD4	0.291521	0.176495	-0.0253123	-0.340277	-1.31487
DNTT	-0.0404015	-0.108892	-0.127765	-0.459432	-0.587749
TYMS	0.237286	0.151667	-0.116764	-0.42191	-0.636822
HIST1H2AC;HIST3H2A;HIST1H2AB	-0.199374	-0.618896	-0.415542	-0.345737	-0.507516
SRPR	-0.172616	-0.49252	-0.280006	-0.356482	-0.277747
H2AFV;H2AFZ	-0.0753273	-0.438399	-0.24245	-0.309409	-0.203389
HIST1H1C;HIST1H1E;HIST1H1D	0.00715907	-0.726134	-0.529971	-0.650581	-0.338339
ITGAM	-0.0478175	-0.382612	-0.262914	-0.703721	-0.0450235
TOP1	-0.0291348	-0.419215	-0.316493	-0.825541	-0.156397
UNG	-0.863621	-2.42223	-2.12542	-0.914947	-2.44366
ITGA4	0.106638	0.0814611	-0.589092	-0.481919	-0.620962
TCF3	0.132056	-0.265557	-0.618051	-0.680774	-0.688852
HIST1H1B	1.29761	-0.474773	-0.383055	-0.970044	-0.465086
ZNF24	-0.0901759	-0.411752	-0.888928	-1.03365	-0.837459
RPL7	-0.0209111	0.0453719	-0.370611	-0.147958	-0.653885
ERCC3	-0.0847446	-0.402395	-0.56881	-0.371726	-0.398788
CCNA2	0.624933	0.0538381	-0.13829	-0.327917	-0.137372
CD247	0.231634	-0.165687	-0.422018	-0.555031	-0.109026
DNMT1	0.112163	-0.142871	-0.282499	-0.619554	-0.363227
RPL13	-0.0848807	-0.411535	-0.342441	-0.553164	-0.754032
WEE1	0.0542725	0.0775129	-0.063641	-0.550211	-0.107956
GNA15	0.266351	-0.229588	0.00473982	-0.42417	-0.759667
SLC7A1	-0.109561	-0.126841	-0.144177	-0.467697	-0.75634
RRM2	0.304095	0.29214	-0.106884	-0.213378	-0.483261
RFC1	-0.0756011	-0.339365	-0.360645	-0.684549	-0.496513
TCF7	-0.0692897	-1.40752	-1.91188	-1.94137	-2.08797
RPL4	-0.00302648	-0.158208	-0.253263	-0.316957	-0.729618
CASP2	-0.0402612	-0.224411	-0.364684	-0.631896	-0.586404
NOP2	0.105287	-0.330099	-0.429429	-0.451013	-0.457647
RPS9	-0.000576963	-0.295488	-0.303927	-0.276199	-0.590243
RPS10;RPS10P5	-0.0745054	0.0454165	-0.405775	-0.269991	-0.588805
RPL34	-0.0727232	-0.488515	-0.411426	-0.136191	-0.828875
LIG3	0.0621735	-0.239765	-0.459222	-0.290896	-0.358171
CDK9	0.0442706	-0.325962	-0.41511	-0.453544	-0.590339
RPS8	-0.0519985	-0.260869	-0.186627	-0.375735	-0.640066
RPS13	0.000274138	-0.321813	-0.311736	-0.372952	-0.583327
RPL7A	-0.0366088	-0.455439	-0.425244	-0.536351	-0.768587
HIST1H4A	-0.0503276	-0.40719	-0.324004	-0.688225	-0.077243
HIST1H3A	-0.066537	-0.468948	-0.345169	-0.709291	-0.0688771
NOP14	-0.103665	-0.851679	-1.59029	-1.84487	-1.76604
TFAP4	-0.0604625	-0.414893	-0.804384	-0.981341	-1.17332
EXOSC10	-0.0340748	-0.338339	-0.348232	-0.760945	-0.394295
SATB1	0.14229	0.171368	-0.0791562	-0.355693	-0.705491
RPL6	-0.00791308	-0.249142	-0.189034	-0.27858	-0.820894
TOP2B	0.0489494	-0.405883	-0.142348	-0.519944	0.0984129
CENPC1	-0.192825	-0.571628	-0.823097	-1.26285	NA
RLF	0.020838	-0.0480967	-0.0199154	-0.531469	-0.226509
SNW1	-0.0628125	-0.304628	-0.501414	-0.479231	-0.281787
CDC2L5	0.0132177	-0.484396	-1.16749	-1.31528	-1.54008
TFDP1	-0.0709388	0.0248835	-0.498455	-0.265917	-0.272979
TFDP2	-0.118227	-0.49375	-0.423524	-0.587461	-0.894527
WRN	-0.104739	-0.676538	-0.879235	-0.768333	-0.862908
FRG1	0.388601	0.151667	0.0335105	-0.210015	-0.0453032
HLTF	-0.0957219	-2.29025	-1.13337	-1.94714	-2.3274
RRP1B	0.0317249	0.0134507	-0.548437	-0.463727	-0.814673
KIAA0182	0.116817	-0.088413	-0.366028	-0.694301	-0.805292
BMS1	-0.104337	-0.596554	-0.907814	-0.897937	-1.12201
PPP2R5D	0.0880707	-0.168129	-0.0112094	-0.138159	-0.767316
ZNF638	0.0974864	-0.177726	-0.447526	-0.537942	-0.311968
NUMA1	-0.064607	-0.513895	-1.09936	-1.35558	-1.34891
PPP2R5A	-0.0017302	0.0583978	0.0610895	-0.355918	-1.12631
KIAA0020	0.0637861	-0.222557	-0.230572	-0.469157	-0.587077
TAF7	0.00624594	-0.52296	-0.462366	-0.633385	-0.708055
MRPL23	0.522634	-0.557386	-0.476848	-0.873104	-0.307545
IFI16	-0.0608775	-0.340391	-0.253868	-0.576087	-0.419107
HIST2H2AC;HIST2H2AA3	-0.0844725	-0.431035	-0.318346	-0.302407	-0.385818
TSR1	0.0445086	-0.090447	-0.202386	-0.532766	-0.562865
DNTTIP2	-0.136585	-1.05492	-1.08631	-0.872789	-1.06626
TRIT1	-0.213005	-0.205017	-0.159242	-0.257373	-0.584
HP1BP3	0.0133342	-0.48656	-0.286645	-0.498353	-0.000576963
UBAP2	-0.104873	0.0268663	-0.490775	-0.381062	-0.132643
PARD3	0.558474	0.180283	0.0718003	0.136125	0.120075
TBC1D9B	-0.876095	-0.0761486	-0.429321	-1.54037	0.024722
RPL7L1	-0.126048	-0.188654	-0.452912	-0.400757	-0.626486
WDR74	-0.0453032	-0.145612	-0.131458	-0.572502	-0.595122
SASS6	-0.0469799	-0.435522	-0.663481	-0.497229	-0.345283
BCOR	0.035313	-1.32262	NA	NA	-2.10004
CCNI2	0.158848	-0.00259452	-0.44668	-0.603787	-0.901494
ZNF574	0.0140625	-0.255924	-0.490775	-0.543991	-0.523361
ACAD8	-0.479955	-0.581978	-0.583327	-0.406428	-0.20989
LARP4	0.0029461	-0.118227	-0.589188	-0.431783	-0.508733
RG9MTD1	-0.0754642	-0.423202	-0.219215	-0.318809	-0.207393
DYM	0.313728	0.0794475	0.0867678	-0.0154976	-0.0720372
RAVER1	-0.0391384	-0.341872	-0.916477	-1.1277	-1.32659
ZGPAT	-0.194087	-0.563256	-0.970265	-0.218967	-0.704075
GCET2	-0.0854247	0.0807286	-0.370053	-0.557288	-0.718526
GLT25D1	-0.283092	-0.109294	-0.097476	-0.396817	-0.357833
DDX54	-0.00647756	-0.758388	-0.939527	-1.15205	-1.3734
CHAC2	0.0527453	0.370098	-0.0166389	-0.00633393	-0.211511
TRUB1	-0.0909889	-1.16627	-0.159758	-0.1396	-0.148999
TRMT61A	-0.0607392	-0.41792	0.0591041	-0.354452	-0.312665
DDX27	-0.186627	-0.363003	-0.707436	-0.77703	-0.790105
C17orf59	0.614293	0.0872122	0.03811	-0.205142	0.255012
NSUN5	-0.263996	-0.499884	-0.342669	-0.19497	-0.333996
WRNIP1	-0.066537	-0.260267	-0.70186	-0.0787464	-0.203264
STRBP	-0.0302654	-0.106214	-0.388906	-0.411969	-0.694033
UHRF1	0.0148785	0.00311959	-0.403595	-0.671475	-0.79975
TCF12	-0.112767	-0.563158	-0.909197	-0.980391	-1.25906
CNPY3	-0.407733	-0.0122111	-0.301471	-0.616828	-0.104739
ALG1	-0.274053	-0.580724	-0.206518	-0.588421	-0.387363
DOHH	-0.00705194	-0.345396	-0.184471	-0.468531	-0.609188
NOC4L	0.196856	-0.28404	-0.714224	-1.48037	-1.36854
UTP14A	-0.178874	-1.11975	-1.59526	-1.70168	-1.51783
LSM14B	0.364868	0.0138294	0.0834928	-0.0546401	-0.00547185
C14orf156	-0.0294175	-0.4609	-0.327802	-0.210139	-0.279174
TOLLIP	-0.0538064	-0.093425	-0.128953	-0.0701145	-2.30296
MAGT1	-0.0306892	0.00254138	-0.855192	-0.30906	0.35205
MRPL46	-0.164915	-0.43328	-0.179638	-0.531269	-0.371169
HEATR1	-0.0858325	-0.401303	-0.32435	-0.59827	-0.438719
WDR76	0.408627	-0.319849	-0.316146	-0.334568	-0.430178
C12orf35	-0.0353424	-1.83034	NA	-3.31317	-0.976144
POLM	-0.0993625	-0.610322	-0.607579	-0.766977	-0.655077
DDX21	-0.0618453	-0.346985	-0.317304	-0.620399	-0.491494
AASDHPPT	0.289686	-0.180148	-0.0915306	-0.109294	-0.197111
PNO1	-0.0549179	-0.191815	-0.302992	-0.290778	-0.868055
AGPAT5	0.348409	0.0154617	0.0755048	-0.00187429	-0.0194884
GNL3L	-0.229096	-0.936968	-0.85814	-0.626205	-1.2168
KLHL11	-0.00977712	-0.597603	-0.0180644	0.0221413	-0.404576
RBM28	-0.0160684	-0.850639	-0.906352	-1.20683	-0.958212
ZNHIT6	0.244514	-0.292428	-1.02793	-0.086512	-0.108491
DDX56	-0.0724489	-0.282499	-0.557876	-0.873498	-0.756169
GLTSCR2	0.0522516	-0.423094	-0.788853	-0.936968	-0.809908
RPS6KB2	0.0316806	0.234941	-0.458487	0.513378	-0.486972
CGGBP1	-0.193835	-0.00417776	-0.559834	-0.756511	-0.148348
BAZ1B	0.115863	-0.323658	-0.351854	-0.9634	-0.756938
LEF1	-0.24817	-0.948451	-1.4798	-1.46733	-1.33033
RALY	-0.0156403	-0.218967	-0.495081	-0.739157	-0.860049
PLEKHG1	0.0977797	-0.0532504	-0.414677	-0.188401	-0.410558
TPX2	0.12803	-0.738292	-1.29449	-0.912343	-0.744333
NOB1	-0.263876	-0.180784	-0.456596	-0.659925	-0.958657
AKAP8L	-0.0333701	-0.19774	-0.449535	-0.556797	-0.406646
NOTCH3	0.142385	-0.236829	-0.694568	-0.97966	-0.847516
NOL7	0.0544372	-0.529071	-0.218967	-0.289008	-0.419539
DIMT1L	-0.0739573	-0.280362	-0.419539	-0.579759	-0.69439
RRP7A	-0.105812	-0.35095	-0.536849	-0.754802	-0.73786
SALL2	0.27282	-0.0250288	-0.495797	-0.129876	-0.168514
VPRBP	-0.0472592	-0.235727	-0.529371	-0.864969	-1.12935
MMACHC	0.179662	-0.356707	-0.40414	0.167086	-0.540722
GTF3C3	0.539918	0.133527	0.114707	-0.23634	-0.0356239

## Sheet: DE_phosphoprotein_upregulated
Gene name	time1	time2	time3	time4	time5
CHCHD3_46	0.0998807	0.0638597	NA	0.764355	1.08795
CHCHD3_49	-0.133119	-0.0351403	0.0656941	0.520355	2.37995
ACIN1_352	NA	NA	NA	0.0841202	1.08615
MYL12A.MYL12B.MYL9_18	-0.0333316	-0.0307284	0.732911	0.111312	1.01794
MYL12A.MYL12B.MYL9_19	0.0396684	-0.103728	0.870911	0.172312	1.01794
TCF3_530	NA	NA	NA	0.798774	0.833852
HIST1H1B_18	-1.16961	-0.415227	-0.902945	-0.611956	0.193086
STMN1_25	0.16106	-0.09575	-0.111721	0.469122	1.61124
CFL1_3	-0.482825	-0.286314	-0.335183	-0.75015	0.60044
MCM2_106	NA	-0.0133525	0.909064	0.544061	0.907624
MCM2_139	-0.0704463	NA	NA	0.859061	0.871624
TFAP4_124	0.281462	1.37189	2.27738	1.53634	1.32932
NUP160_1157	0.435507	-0.118326	0.858774	1.0026	0.37379
TAB1_7	NA	NA	0.0203123	0.604312	1.43062
DNTTIP2_136	0.167585	0.289918	0.354308	0.967789	0.498261
ARHGEF2_125	-0.130561	-0.667336	-0.0573662	-0.399976	0.322297
EDC4_871	-0.308379	0.900109	0.466086	0.368382	0.581372
REPS1_272	0.0873672	NA	NA	0.912215	0.678521
RSF1_1274	-0.812132	0.182595	0.0293946	-0.018433	0.645353
WRAP53_489	-0.292773	0.835764	-0.497752	0.277954	0.645089
PNN_381	-0.0249878	-0.0353682	1.03943	1.45235	1.50305
C2orf44_690	0.314921	NA	0.79217	0.731813	0.557639
TOMM22_15	0.174212	0.411853	0.588355	0.557398	1.07364
CHORDC1_47	0.27757	0.164314	NA	1.2846	1.05957

## Sheet: DE_phosphoprotein_downregulated
Gene name	time1	time2	time3	time4	time5
TP53BP1_1061	0.0360577	0.920687	-0.252176	0.103559	-0.0364622
LRRFIP2_96	-0.586849	-0.294221	NA	-0.116498	NA
PPP1R12C_378	-0.63574	-0.584427	-0.200075	-0.367072	-0.345494
HNRNPC_107	0.545115	0.539957	NA	NA	NA
RABGEF1.KCTD7_389	0.215688	0.779469	NA	NA	NA
TKT_228	0.486362	NA	0.31926	0.0888156	0.360559
GARNL1_797	NA	-0.638969	-0.243133	-0.397784	NA
STX18_187	NA	NA	NA	-1.559	1.00943
SMN1.SMN2_25	-0.221518	-0.0362341	0.285641	0.897721	NA
PCM1_65	-0.304238	-0.611483	NA	NA	NA
PDPK1.PDPK2_214	0.643861	-0.322074	-0.248234	NA	-0.0792433
MAP1A_896	0.0089004	NA	0.193469	-0.652017	-1.12036
BCLAF1_656	0.453745	0.608298	NA	NA	NA
TUBA1C.TUBA1B_48	-0.636363	-0.449653	-1.43312	-2.02739	-2.3593
RPTOR_564	-0.476775	0.0131744	NA	NA	NA
NAP1L4.NAP1L4b_5	-0.013661	-0.167274	-0.812748	-1.1528	-0.931365
CAD_1796	0.63164	0.0634654	-0.201833	-0.343672	-0.0840421
LIMA1_329	0.292735	0.00365027	-0.704172	-0.539224	-1.11057
DENR_69	-0.142968	NA	NA	-1.60612	-1.89536
DENR_73	NA	NA	NA	-1.72412	-2.06536
RGPD1.RGPD2_1519	-0.0277311	-0.373146	NA	NA	-3.32778
UBAP2L_447	0.471103	0.142482	NA	-0.347227	-0.0147533
IGF2BP2_161	1.3097	1.17402	NA	NA	NA
PAPOLA_23	0.279779	0.244761	NA	NA	-1.14127
HNRNPH1_63	0.233771	-0.131649	0.837755	NA	NA
PLCL1_458	0.536928	0.360739	NA	NA	NA
CWF19L2_356	NA	-1.245	NA	-0.0543247	-0.443389
RCOR1_124	-0.163426	NA	-0.919028	-0.354251	-1.18184
TOR1AIP1_143	0.584442	0.320527	NA	NA	NA
TK1_8	0.180763	-1.09953	-0.722847	-0.809496	-0.891169
TK1_17	NA	NA	-0.696847	-1.2105	NA
GTPBP1_24	0.144752	0.0822504	-0.750649	-0.247279	-0.800454
GTPBP1_25	-0.0342484	0.0822504	-1.60865	NA	NA
MPHOSPH10_167	0.42048	0.555859	NA	NA	NA
MPHOSPH10_171	0.42048	0.555859	NA	NA	NA
SGTA_81	0.136637	0.587421	NA	NA	NA
SGTA_301	0.136637	0.587421	NA	NA	NA
DKC1_21	-0.443043	-1.39548	NA	NA	NA
DKC1_497	0.167957	-0.452481	-1.63706	-2.41408	NA
N4BP1_300	-0.025276	0.806142	NA	-0.357729	NA
MTA2_435	-0.422328	-0.872365	-0.513399	-0.96318	-0.895376
UBXN7_288	-0.575335	0.137212	-0.0775845	-0.148715	0.0588634
LDHA_10	-0.0216939	0.537084	0.339919	0.29819	NA
RB1_373	0.30289	-0.126693	0.730928	0.297839	NA
RB1_823	-0.49311	-0.139693	-0.0850718	-0.0801612	-0.0563489
PDHA1_264	-0.131745	-0.173512	-0.883537	-0.318276	NA
PDHA1_269	-0.0737449	-0.184512	-0.883537	NA	-0.215624
BCR_459	0.103627	NA	1.0182	0.488944	NA
UNG_23	-0.429379	-0.931767	-1.37058	-2.39505	-0.65634
UNG_63	-0.390379	0.710233	-0.44958	-1.14705	0.57966
LCP1_5	0.33001	0.706685	0.719166	0.323547	-0.00442736
BRAF_364	0.2678	-0.559181	NA	0.27904	0.147365
STMN1_31	-0.0239395	0.03125	-0.0177212	-1.00688	-1.29776
NCL_145	0.6169	-0.0315375	NA	NA	NA
NCL_563	0.0709003	-0.0545375	-0.565688	-1.45211	-1.41957
LMNB1_575	0.11919	0.232835	-1.0541	-2.60396	-2.54008
OSBP_190	0.657785	0.520067	NA	0.0516834	NA
MCM3_708	NA	0.661689	2.04421	2.47186	NA
MCM4_131	0.674573	-0.418308	-0.991871	-0.881121	-1.2293
PGM1_115	-0.528694	0.0781624	-0.115518	-0.232598	-0.137935
TMPO_74	NA	0.713648	-0.615548	-0.570543	-0.315417
TMPO_160	-0.340156	-0.553352	-0.577548	NA	NA
TMPO_74.1	NA	0.713648	-0.615548	-0.570543	-0.315417
TMPO_159	-0.291156	-0.676352	-1.89655	-1.82054	-2.94142
TMPO_160.1	NA	NA	NA	-1.74154	-1.47342
TMPO_306	-0.340156	-0.553352	-0.577548	NA	NA
RANBP2_955	0.0137731	-0.0945673	NA	NA	-1.9129
FXR2_601	-0.0551716	-0.760074	NA	NA	NA
FXR2_603	-0.0551716	-0.760074	NA	NA	NA
HIST1H4A_48	0.112328	0.58419	NA	NA	0.279243
GTF2I_798	0.0700566	0.0873115	-1.32797	NA	-0.982472
SRPK2_498	0.144393	0.628533	NA	NA	NA
FOXK1_436	-0.48146	-0.658186	-0.36126	NA	NA
FOXK1_441	-0.48146	-0.658186	-0.36126	NA	NA
FOXK1_445	-0.48146	0.0548136	NA	NA	NA
HNRNPU_59	0.0490684	0.607581	0.116612	0.127916	0.101843
SPTBN1_2331	0.127414	-0.481338	-0.361364	-1.0916	-1.65756
NCBP1_21	-0.300249	0.55165	0.446367	0.117927	-0.252035
TRIM28_824	0.996602	-0.668686	NA	-0.875524	NA
G3BP1_232	0.0936515	0.760174	NA	NA	NA
STIM1_519	0.0381789	NA	-0.158723	-0.360939	-1.3488
STIM1_608	-0.384821	-0.0303578	-0.126723	-0.987939	-1.3928
SPTAN1_1029	-0.479845	-0.176273	-0.481566	-0.145882	-0.548368
PUM1_209	0.881462	-0.204	-1.05898	-0.47469	-1.60035
SETDB1_1066	-0.16316	NA	-0.770178	-0.445334	0.0895912
NONO_361	-0.451271	-0.648606	-1.17272	-1.73322	-1.33149
RABEP1_410	-0.683101	0.00374342	NA	NA	NA
C17orf85_500	-0.229348	-0.653943	-0.223593	-0.355527	0.0568715
FKBP15_1114	0.785544	NA	NA	0.0359654	-0.0399796
RPRD2_453	-0.809468	-0.0994326	NA	NA	NA
TBC1D9B_435	0.966095	0.401149	NA	2.05037	-0.090722
ARHGAP17_575	-0.108843	-0.384609	NA	-0.720574	-1.15679
KIAA1429_1578	0.500689	0.12101	-0.378694	0.227476	NA
EDC4_727	0.641621	-0.140891	NA	NA	NA
ALKBH5_69	0.582135	0.496667	NA	NA	NA
ALKBH5_361	0.582135	0.496667	NA	NA	NA
LARP1_90	0.420779	0.397286	0.99404	0.928655	NA
FIP1L1_221	-0.312896	-0.408255	NA	NA	-1.80536
NUFIP2_631	-0.328558	0.188769	-0.384845	-1.17084	-1.27043
HUWE1_1907	0.0503349	NA	-0.855355	-1.41465	-1.33846
RAVER1_707	0.148138	0.111872	0.0714766	1.0887	-0.142405
SMARCC2_283	-0.0374409	0.051074	-0.330772	-0.898073	-1.17237
TBC1D15_658	NA	0.0721384	0.146324	0.252727	-1.39586
ATXN2L_111	0.0979084	0.912049	-0.00953007	-0.397118	-0.655954
ATXN2L_558	0.0169084	0.126049	1.29747	0.0258824	-0.156954
DGCR8_95	0.0970637	-0.641007	-0.412841	-0.70807	-0.635435
EFHD2_74	NA	-0.599703	-0.440011	-0.866343	-0.401125
REPS1_536	0.00236716	0.614824	NA	NA	NA
CDC5L_396	NA	NA	-0.826502	-0.901536	NA
RBM4.RBM4B_86	0.490874	NA	NA	-0.266557	-0.661042
SLC4A1AP_464	0.605928	0.190407	NA	NA	NA
OSBPL11_179	-0.134067	0.0261882	NA	-0.336783	-1.05754
PITPNM2_644	0.0683396	-0.557446	NA	NA	NA
UNK_385	0.417497	-0.572177	NA	0.108432	0.105431
BCL11B_401	-0.488676	-0.126284	NA	NA	0.0887763
BCL11A_684	0.779747	1.32707	NA	NA	NA
TMX1_270	0.134226	0.549457	0.0412063	-0.424206	-0.0856052
DSN1_65	-0.864349	-0.938132	NA	NA	-0.557501
SMARCAD1_124	0.566595	-0.250567	0.437729	NA	NA
SMARCAD1_127	0.490595	0.252433	NA	NA	NA
SMARCAD1_152	0.490595	0.252433	NA	NA	NA
DCP1A_315	0.191061	0.452371	0.695955	0.18029	0.399998
DCP1A_319	0.384061	0.662371	0.695955	0.18029	NA
PDS5B_1361	0.57912	-0.305943	-0.614158	NA	NA
PPP4R2_226	0.490531	0.33443	0.0268397	-0.00913147	0.247335
BCLAF1_656.1	0.453745	0.608298	NA	NA	NA
PI4KB_410	0.502527	0.0397232	0.0229919	0.137029	-0.208231
DBNL_232	0.227955	0.215555	-0.353648	-1.18879	-1.05026
ZNF295_422	0.526762	-0.56787	0.258351	-0.33511	NA
LUC7L2_17	-0.490004	-0.415363	-0.439887	-0.368194	NA
MAD1L1_428	-0.470859	-0.670196	NA	NA	NA
DYNC1LI1_207	-0.583955	-0.378332	0.102452	-0.247206	-0.34199
DYNC1LI1_510	-0.597955	-0.577332	-0.0475482	-0.192206	-0.18299
