# Supplementary material for: Proteo-Transcriptomic Dynamics of Cellular Response to HIV-1 Infection
Source: Sci Rep. 2019 Jan 18;9:213. doi: 10.1038/s41598-018-36135-3 (PMC6338737; doi:10.1038/s41598-018-36135-3)
Supplement: Supplementary file 5 — S4 [file 41598_2018_36135_MOESM5_ESM.zip › S4_HIV_collection.txt]

HIV_Schoggins_et_al_2011	Schoggins_et_al_2011	TNFRSF10A	IFITM3	IRF1	CD74	IFITM2	BCL3	MX2	UNC84B	MICB	ATF3	IRF7	NFIL3	STARD5	IRF2	SNN	TREX1	MCOLN2	CREB3L3	TRIM14	CD274	TRIM5	CLEC4E	SECTM1	IDO1	SQLE	SOCS2	SCARB2	CD69	TMEM51	GEM	AKT3	AQP9	HK2	TYMP	GAK	FAM125B	CD9	SSBP3	PMM2	SAMD4A	WHDC1	NUP50	IFI44	RGS1	GCH1	RAB27A	CASP7	ADFP	ALDH1A1	LGALS9	NAPA	PMAIP1	IFI27	STEAP4	C9orf91	HESX1	CCDC75	GTPBP1	THBD	VEGFC	C4orf33	CXCL9	PI4K2B	BTN3A3	UNC93B1	CDKN1A	NRN1	HSH2D	PRAME	MAFF	MT1H	JUNB	SLC15A3	CMAH	DHX58	FLJ39739	PNRC1	SLC1A1	C5orf27	IFIT3	RASSF4	CCND3	BATF2	C15orf48	GMPR	PBEF1	TNFSF13B	DEFB1	RPL22	GZMB	IFIT2	SERPING1	EIF3L	GK	MTHFD2L	GTPBP2	ARNTL	HES4	BCL2L14	IFIT5	MKX	UPP2	ZNF313	GCA	GBP2	MT1F	EPSTI1	HLA-F	MT1M	PSMB8	FAM70A	FLJ23556	TRIM21	SPSB1	STAT1	NMI	TMEM49	PFKFB3	PSCD1	GBP4	RNF19B	LRG1	OASL	PDK1	IGFBP2	PTMA	MT1G	TAP2	SERPINB9	FNDC4	ISG20	RASGEF1B	PLSCR1	PML	NOD2	TAP1	IFNGR1	PXK	Fluc	IFI35	KIAA1618	PCTK2	SMAD3	THOC4	UBE2L6	USP18	COMMD3	MCL1	PNPT1	BLVRA	CEBPD	FBXO6	ADM	GBP1	PPM1K	LMO2	PLEKHA4	CCDC92	AIM2	AMPH	C22orf28	HEG1	IMPA2	ULK4	TFEC	TAGAP	ANKRD22	MS4A4A	ARHGEF3	IRF9	SLC16A1	CLEC4D	TNFAIP6	SERPINE1	GJA4	MAB21L2	NT5C3	IL28RA	NCF1	STAT3	MX1	PRIC285	XAF1	RBCK1	IFI30	CRY1	DYNLT1	TIMP1	CCL5	TRIM38	LIPA	CFB	STAT2	ABTB2	IFIT1	APOL2	C10orf10	EXT1	KIAA0040	TNFAIP3	P2RY6	AGPAT9	CCL4	TBX3	DUSP5	CHMP5	ABLIM3	PUS1	FCGR1A	MYD88	HLA-C	CRP	GBP5	HPSE	ZNF385B	PIM3	ADAMDEC1	IL17RB	STAP1	AXUD1	DDIT4	MARCKS	ENPP1	HLA-G	RARRES3	TNFSF10	MAX	BAG1	C4orf32	CCDC109B	C9orf19	PDGFRL	IFI6	ERLIN1	SIRPA	MT1X	RNF24	CD38	FKBP5	IL15	LGALS3	OGFR	CCNA1	CD80	CX3CL1	IL1RN	PHF11	SLC25A28	LINCR	C6orf150	CTCFL	RTP4	LGMN	PRKD2	CLEC2B	PPM1K	S100A8	ANGPTL1	TRIM34	SAA1	LAP3	RSAD2	TRAFD1	G6PC	ARG2	OPTN	MAP3K5	SLC25A30	BST2	APOL1	RNASE4	ZBP1	SAMHD1	LAMP3	FUT4	OAS1	CYP1B1	KIAA0082	SOCS1	NDC80	DTX3L	C1S	FAM134B	GBP3	B4GALT5	C2orf31	IL15RA	PADI2	HLA-E	SP110	GPX2	EHD4	PHF15	HERC6	NPAS2	CPT1A	PSMB9	ISG15	ETV7	LY6E	TXNIP	OAS2	PARP12	ANKFY1	FAM46A	RIPK2	DDX3X	SLFN5	WARS	AHNAK2	EPAS1	PABPC4	CCR1	TRIM25	CSDA	IL1R	IL6ST	ETV6	ATP10D	GALNT2	TMEM140	ELF1	MAFB	MASTL	MSR1	IFI16	DNAPTP6	TLR3	CD163	LEPR	ADAR
HIV_Brass_et_al_2008	Brass_et_al_2008	Sept8	A4GALT	ADAM10	AGBL5	AKT1	ALKBH8	ANKRD30A	ANKRD43	ANKRD6	ANKRD9	AP2M1	ARF1	ARHGEF12	ARHGEF19	ARPC1A	ASXL2	ATG12	ATG16L2	ATG7	ATP6V0A1	BAHD1	BCL9	C1orf103	C20orf174	C2orf25	C3orf56	C4orf33	C6orf1	C8orf14	C9orf131	CACNG1	CAPN6	CAV2	CCDC134	CCNT1	CD4	CENTG1	CLDND1	CLN3	CLNS1A	COG2	COG3	COG4	COP1	CRIPAK	CRTC2	CRTC3	CSPP1	CTDP1	CXCR4	CXorf50	DDX10	DDX3X	DDX53	DDX55	DEPDC5	DHX33	DIMT1L	DKFZp686O24166	DMXL1	DNAJB1	DNAL1	DOK6	DPM1	DYSF	EDNRA	EFHC2	EGF	EGFR	EIF2C3	EIF3H	EPS8	ERCC3	ERP27	ETF1	ETHE1	EXOD1	EXOSC3	EXOSC5	FAM5B	FAM76B	FAPP1	FBXO18	FBXO21	FBXW11	FGD6	FHL3	FKSG2	FLII	FLJ10154	FLJ32569	FLJ46026	FLJ46066	FLJ90680	FNTA	GABARAPL2 (ATG8)	GAPVD1	GBAS	GCK	GCN5L2	GML	GOLPH3	GOSR2	GRTP1	H3F3A	HEATR1	HGS	HIBCH	HIP1R	HNRPF	HTATSF1	HUWE1	IDH1	IGHMBP2	IKBKG	INTS7	IQUB	ITPKA	JAK1	JHDM1D	JMJD2D	KBTBD7	KCNIP3	KCNK9	KEL	KIAA1012	KIF3C	KLHDC2	KLHL1	LAPTM5	LARS	LCP2	LEFTY1	LNX2	LOC26010	LOC284214	LOC285550	LOC375190	LOC390530	LOC402117	LPL	LRRC8D	LSM3	LY6D	LYPD4	MAP4	MDN1	MED14	MED28	MED4	MED6	MED7	MGAT1	MGC59937	MID1IP1	MKRN2	MND1	MOS	MPHOSPH6	MR1	NCOR2	NDUFB7	NF2	NGLY1	NIPSNAP3B	NMT1	NR0B2	NUP107	NUP133	NUP153	NUP155	NUP160	NUP85	OST48 (DDOST)	OTUD3	PANK1	PCDH11X	PDIA6	PHF12	PHF3	PIGH	PIGK	PIGY	PIP5K1C	PKD1L2	PLOD3	PNRC1	POLR3A	POLR3F	POU1F1	PPIB	PPP2R2A	PRDM14	PRDM7	PRKX	PSME2	PURA	RAB1B	RAB28	RAB2A	RAB6A	Rab9p40	RANBP1	RANBP2	RAP1B	RAPGEF1	RELA	RGP1	RGPD5	RICS	RIMS4	RNF170	RNF26	RPTN	RRAGB	RSL1D1	RTN2	RUSC2	SCFD1	SEC14L1	SESTD1	SFT2D1	SIP1	SLC46A1	SP110	SPAST	SPCS3	SPTAN1	SPTBN1	SSB	ST3GAL5	STAC2	STARD3NL	STT3A	STX5	SUV420H1	TAOK1	TCEB3	TFAP4	TFDP2	TFE3	THAP3	THOC2	TIAM2	TIMM8A	TM9SF2	TMED2	TMEM132C	TMEM163	TMEM181	TMTC1	TNPO3	TOMM70A	TOR2A	TRAPPC1	TRIM55	TRIM58	TRMT5	TUBAL3	UBQLN4	USP26	USP6	VPRBP	VPS53	WDTC1	WNK1	WNT1	WTH3	XKR4	YTHDC2	ZBTB2	ZNF12	ZNF182	ZNF354A	ZNF436	ZNF512B	ZNF536	ZNF720	ZNF785	ZNF791	ZNRD1
HIV_human_PPI_All	Jaeger_et_al_2012	EIF2AK2	RBM17	PRMT1	SEPSECS	OLA1	THRAP3	DDX49	IVNS1ABP	PSMD11	TOR1A	CLGN	CASC3	P4HA2	CALU	LDLR	HLA-A	ITGB2	ITGA4	PRKCSH	HSP90B1	HSPA6	DDX6	CALR	PSMB6	HSPA13	SERPINH1	PSMD7	SEC61A1	HIST1H3A	HIST1H3B	HIST1H3D	HIST1H3E	HIST1H3H	HIST1H3I	HIST1H3J	EFEMP1	CHAF1B	DNAJC3	G3BP1	MOGS	RCN2	PDIA5	GANAB	PON2	LSM12	FAM133B	GLT25D1	SUMF2	TXNDC5	TOR1AIP2	HSPH1	SEH1L	SDF2	SDF4	ERP44	TMEM43	FAM195A	RNF126	EDEM3	MAGT1	SDF2L1	TAB2	DNAJB11	EVL	G3BP2	HYOU1	PGRMC1	FLOT1	SUN1	RPN1	APP	P4HB	CTSD	CAPN1	RHOC	HLA-B	COX4I1	ATP2A2	ITGAL	VDAC1	PSMA1	CANX	PDIA3	HLA-C	PHB	KIR3DL1	KIR3DL2	VDAC2	LMAN1	SSR4	CKAP4	LMAN2	OS9	DSC3	MESDC2	DHCR24	CHI3L2	ATL3	HM13	ATP2A3	ERLEC1	NGLY1	ERGIC2	RNF5	C20orf24	AP1M1	FUT8	ACBD3	TMEM38B	CLN6	UGGT1	SEL1L	ERGIC3	ITM2B	PLSCR1	RER1	SURF4	TIMM8A	ENDOD1	NDUFB10	TOMM40	COX6B1	COX5A	PIP4K2A	BCAP31	VCP	SPCS3	PRDX4	SPCS2	KIAA2013	MMGT1	KIAA0090	GLG1	VTI1A	SPAG5	SEC62	PHB2	FBXO6	PTPLAD1	VAPA	STOML2	VDAC3	RABGAP1	TIMM8B	TIMM13	PLOD2	RANBP6	CAND2	PSIP1	CIAO1	CKMT1B	CKMT1A	PDIA4	DSP	UBA1	YWHAB	YWHAG	YWHAE	YWHAZ	PLOD1	MCM6	TYSND1	HDDC2	SLC30A7	IPO4	WDR61	UNC45A	HEATR1	SUCLA2	PLAA	FAM96B	SDCBP	EEF1E1	EPRS	DARS	TARS	IARS	QARS	HARS2	RARS	MARS	AIMP1	AIMP2	NOLC1	KARS	SDCCAG8	NARS2	LARS	PPP1R12A	CSDE1	RNH1	NHP2L1	LRRC47	THUMPD1	NOL12.1	TRMT112	CTNNA3	MRPL11	STRAP	ACOT8	MTHFD2	NMT1	SDHA	CDKN2A	ERGIC1	EXOC4	MTCH1	EIF3F	EIF3D	EIF3H	EIF3G	CTSB	FECH	RRM2	ARRB2	MCM4	MCM7	RECQL	IDH3A	EIF3B	EIF3E	PPP2CB	GRB2	LGALS3BP	EIF3I	EIF3A	PDIA6	RCN1	UBR4	KIAA1967	EIF3C	PELO	OSBPL3	EIF3K	LIMD1	ANAPC2	NFU1	EIF3L	RUVBL1	NUDC	GAK	SSSCA1	DIAPH1	NFAT5	HERC2	AHCY	MSH2	SARS	VBP1	FKBP4	MCL1	POLE	SF3A3	FOXC1	EML3	EIF3M	SMG6	CARM1	FLAD1	FLCN	PUM2	ALMS1	BICD2	FNIP1	GOLGA1	DOK1	AKAP9	FAM203A	DOHH	OSBPL6	ANAPC1	IFT122	POLE4	POLE3	ARHGEF12	TRPS1	PARP4	KIF21B	MPG	TMED10	CSNK2B	MRPS9	SSBP1	IK	SMU1	GPATCH4	TMED4	SPATS2	MITD1	CHCHD1	TMED9	MRS2	MRPS28	MRPL42	SLC9A3R1	KIAA1429	PPM1G	AHCYL1	CCNT1	NPM3	HNRNPH3	FBN2	CDK9	USP11	AFF1	MLLT1	LARP7	MEPCE	ZNF579	FAM98A	SIRT1	AHCYL2	ZFP91	NAP1L4	UBE2O	DCAF16	AFF4	FBXO3	SRRM2	HDAC3	NCOR1	UBL4A	DNAJB2	BAG6	PSME3	GPS2	SQSTM1	CUL2	CBFB	TCEB1	TCEB2	MAPK6	HUWE1	UBR2	DCAF11	CUL5	DNAJC7	TBL1XR1	AMBRA1	RNF7	AKAP8L	STUB1	MAGED1	AGPS	NDUFS8	GEMIN2	HAT1	ANKRD17	TULP3	UNG	TMEM11	COMT	ABCD3	MATR3	GEMIN4	COPS2	GPS1	DYNC1I2	CUL4A	DYNC1H1	DDB1	RBBP7	SMN2	SMN1	DPY19L1	CEP170	ACBD5	DCAF8	DPY19L3	COPS6	ANKHD1	ANKRD13A	GEMIN6	COPS5	CCDC47	NEDD4L	COPS8	COPS4	DDA1	GOLPH3	GEMIN7	ABCB10	TMEM160	DDX20	COPS3	VPRBP.1	MTCH2	DYNC1LI1	SCAMP3	XPO1	ATP5H	RTN3	SGPL1	ACSL3	ATP5B	C17orf72	ICAM2	ATP5J	ATP2B1	ATP5F1	MSN	ATP5D	HADHA	NCAPD3	LRPPRC	RANBP1	ATP5O	RANBP2	HADHB	SKP1	CNTNAP1	PRKDC	CUL1	PTGES3	NEDD8	PPP2R5E	HSD17B12	ATAD3B	RNF213	SLC27A4	EDC4	TMEM55B	CEP57	TMEM192	DAGLB	TBC1D15	TBRG4	GIMAP5	CERS2	IPO9	AC012652.1.1	XPO4	SLIRP	XPO5	PREB	RTN4	ATAD3A	ATXN10	CYB5R1	FBXW11	BTRC	ARFGEF2	ARFGEF1
HIV_human_PPI_GAG	Jaeger_et_al_2012	EIF2AK2	RBM17	PRMT1	SEPSECS	OLA1	THRAP3	DDX49	IVNS1ABP
HIV_human_PPI_GP120	Jaeger_et_al_2012	PSMD11	TOR1A	CLGN	CASC3	P4HA2	CALU	LDLR	HLA-A	ITGB2	ITGA4	PRKCSH	HSP90B1	HSPA6	DDX6	CALR	PSMB6	HSPA13	SERPINH1	PSMD7	SEC61A1	HIST1H3A	HIST1H3B	HIST1H3D	HIST1H3E	HIST1H3H	HIST1H3I	HIST1H3J	EFEMP1	CHAF1B	DNAJC3	G3BP1	MOGS	RCN2	PDIA5	GANAB	PON2	LSM12	FAM133B	GLT25D1	SUMF2	TXNDC5	TOR1AIP2	HSPH1	SEH1L	SDF2	SDF4	ERP44	TMEM43	FAM195A	RNF126	EDEM3	MAGT1	SDF2L1	TAB2	DNAJB11	EVL	G3BP2	HYOU1
HIV_human_PPI_GP160	Jaeger_et_al_2012	PGRMC1	CLGN	FLOT1	FLOT1	FLOT1	FLOT1	FLOT1	SUN1	LDLR	HLA-A	HLA-A	RPN1	APP	ITGB2	P4HB	CTSD	CAPN1	RHOC	HLA-B	COX4I1	PRKCSH	ATP2A2	ITGAL	VDAC1	PSMA1	CALR	CANX	PSMB6	PDIA3	HLA-B	HLA-B	HLA-C	HLA-C	HLA-C	HLA-C	PHB	KIR3DL1	KIR3DL2	VDAC2	LMAN1	SSR4	SEC61A1	CKAP4	LMAN2	CHAF1B	OS9	DSC3	MESDC2	GANAB	PON2	DHCR24	CHI3L2	ATL3	HM13	HSPH1	ATP2A3	ERLEC1	SEH1L	NGLY1	ERGIC2	SDF2	RNF5	RNF5	RNF5	RNF5	RNF5	RNF5	RNF5	C20orf24	AP1M1	FUT8	ACBD3	SDF2L1	TMEM38B	CLN6	UGGT1	DNAJB11	SEL1L	ERGIC3	ITM2B
HIV_human_PPI_GP41	Jaeger_et_al_2012	PGRMC1	PLSCR1	RER1	SURF4	TIMM8A	FLOT1	FLOT1	FLOT1	FLOT1	FLOT1	ENDOD1	NDUFB10	TOMM40	RHOC	COX4I1	PRKCSH	COX6B1	COX5A	VDAC1	PDIA3	PHB	VDAC2	PIP4K2A	LMAN1	BCAP31	VCP	SPCS3	CKAP4	LMAN2	PRDX4	SPCS2	ATL3	KIAA2013	MMGT1	KIAA0090	TXNDC5	GLG1	VTI1A	ERLEC1	NGLY1	SPAG5	SEC62	PHB2	FBXO6	TMEM38B	UGGT1	PTPLAD1	VAPA	SEL1L	STOML2	VDAC3	RABGAP1	TIMM8B	TIMM13
HIV_human_PPI_IN	Jaeger_et_al_2012	PLOD2	RANBP6	CAND2	PSIP1	CIAO1	CKMT1B	CKMT1A	PDIA4	DSP	UBA1	YWHAB	YWHAG	YWHAE	YWHAZ	PLOD1	MCM6	TYSND1	HDDC2	SLC30A7	IPO4	WDR61	UNC45A	HEATR1	SUCLA2	PLAA	FAM96B
HIV_human_PPI_MA	Jaeger_et_al_2012	SDCBP	EEF1E1	EPRS	DARS	TARS	IARS	QARS	HARS2	RARS	MARS	AIMP1	AIMP2	NOLC1	KARS	SDCCAG8	NARS2	SEPSECS	OLA1	LARS
HIV_human_PPI_NC	Jaeger_et_al_2012	PPP1R12A	CSDE1	RNH1	NHP2L1	LRRC47	PRMT1	THUMPD1	NOL12.1	TRMT112	CTNNA3	MRPL11	STRAP
HIV_human_PPI_NEF	Jaeger_et_al_2012	ACOT8	MTHFD2	NMT1	SDHA	CDKN2A	ERGIC1	EXOC4	MTCH1
HIV_human_PPI_POL	Jaeger_et_al_2012	EIF3F	EIF3D	EIF3H	PSIP1	EIF3G	CTSB	PDIA4	FECH	RRM2	ARRB2	MCM4	MCM7	RECQL	IDH3A	EIF3B	EIF3E	PPP2CB	GRB2	LGALS3BP	EIF3I	EIF3A	MCM6	PDIA6	RCN1	TYSND1	UBR4	KIAA1967	EIF3C	PELO	OSBPL3	SUCLA2	EIF3K	LIMD1	ANAPC2	NFU1	EIF3L	RUVBL1	NUDC
HIV_human_PPI_PR	Jaeger_et_al_2012	EIF3F	GAK	EIF3D	EIF3H	SSSCA1	DIAPH1	NFAT5	HERC2	AHCY	ARRB2	MCM4	MSH2	SARS	EIF3B	EIF3E	VBP1	FKBP4	MCL1	POLE	SF3A3	FOXC1	EIF3A	EML3	EIF3M	SMG6	CARM1	KIAA1967	FLAD1	FLCN	PUM2	ALMS1	BICD2	FNIP1	GOLGA1	EIF3C	DOK1	AKAP9	FAM203A	DOHH	OSBPL6	ANAPC1	OSBPL3	IFT122	POLE4	POLE3	ARHGEF12	EIF3K	LIMD1	TRPS1	PARP4	NFU1	EIF3L
HIV_human_PPI_REV	Jaeger_et_al_2012	KIF21B	MPG	TMED10	CSNK2B	MRPS9	SSBP1	IK	SMU1	GPATCH4	TMED4	SPATS2	MITD1	CHCHD1	TMED9	MRS2	MRPS28	MRPL42
HIV_human_PPI_RT	Jaeger_et_al_2012	SLC9A3R1	GRB2	KIAA1429
HIV_human_PPI_TAT	Jaeger_et_al_2012	PPM1G	AHCYL1	CCNT1	NPM3	HNRNPH3	FBN2	CDK9	USP11	AFF1	MLLT1	LARP7	MEPCE	ZNF579	FAM98A	SIRT1	AHCYL2	ZFP91	NAP1L4	UBE2O	DCAF16	AFF4	FBXO3	SRRM2
HIV_human_PPI_VIF	Jaeger_et_al_2012	HDAC3	NCOR1	UBL4A	DNAJB2	BAG6	BAG6	BAG6	BAG6	PSME3	GPS2	SQSTM1	CUL2	CBFB	TCEB1	TCEB2	MAPK6	HUWE1	UBR2	DCAF11	CUL5	DNAJC7	TBL1XR1	AMBRA1	RNF7	AKAP8L	STUB1	MAGED1
HIV_human_PPI_VPR	Jaeger_et_al_2012	AGPS	NDUFS8	GEMIN2	HAT1	ANKRD17	TULP3	UNG	TMEM11	COMT	ABCD3	MATR3	GEMIN4	COPS2	PSME3	GPS1	DYNC1I2	CUL4A	MOGS	DYNC1H1	DDB1	RBBP7	SMN2	SMN1	DPY19L1	CEP170	ACBD5	DCAF8	DPY19L3	COPS6	ANKHD1	ANKRD13A	DCAF11	GEMIN6	COPS5	CCDC47	NEDD4L	COPS8	COPS4	DDA1	GOLPH3	GEMIN7	ABCB10	TMEM160	DDX20	COPS3	VPRBP.1	MTCH2	DYNC1LI1
HIV_human_PPI_VPU	Jaeger_et_al_2012	SCAMP3	XPO1	ATP5H	RTN3	SGPL1	ACSL3	ATP5B	C17orf72	ICAM2	ATP5J	ATP2B1	ATP5F1	MSN	ATP5D	HADHA	NCAPD3	LRPPRC	RANBP1	ATP5O	RANBP2	HADHB	SKP1	CNTNAP1	PRKDC	CUL1	PTGES3	NEDD8	PPP2R5E	HSD17B12	ATAD3B	RNF213	SLC27A4	EDC4	TMEM55B	CEP57	TMEM192	DAGLB	TBC1D15	TBRG4	GIMAP5	CERS2	IPO9	AC012652.1.1	XPO4	SLIRP	XPO5	PREB	RTN4	ATAD3A	ATXN10	CYB5R1	FBXW11	BTRC	ARFGEF2	ARFGEF1
HIV_Konig_et_al_2008	Konig_et_al_2008	XAB2	EPAS1	DHX15	TOP3B	TRIM29	BLK	PYCRL	SLD5	CTDP1	EIF2B5	SF3A1	PHF2	SF3B2	HDAC1	COX6B2	LOC391800	SNRPA1	SF3B1	SLU7	KPNB1	HMGCS1	EP300	MID1IP1	DKFZp547C195	DKFZP564D172	HMGB1	CRSP2	TRIM56	POLR2A	DLGAP4	PSMD6	YBX1	DAZAP2	COL5A1	TNPO3	TIMM17B	NCOA6	PS1D	UBE2B	AQR	CANT1	NUP98	ARID5A	CDC42EP3	ZYX	NDFIP1	CCAR1	RNH	SFXN3	SFRS6	R3HDM	APBA2BP	ERCC5	PRPF8	CHST1	ELYS	HNRPDL	Beta4GalNAc-T4	PTPRJ	SUMO2	PC4	RBM10	TRIM8	ERCC1	SR-A1	MDS032	BCL11A	RREB1	UQCRFS1	EXOSC10	PFKM	CHAF1A	BIRC4	HCNGP	RNPS1	NUMBL	FLJ23420	DCP2	FBLP-1	KHDRBS1	CD164	POLR2C	WBP4	MPDZ	MYST3	UBE2H	AP1G2	NUP153	RANBP17	PARP9	ZNF594	PLOD2	RoXaN	CGREF1	C11orf9	GPT2	FOXJ2	POLR2J	PTPRU	C9orf76	PRDM10	FABP1	DUSP12	KARS	TPPP	C9orf121	RBM7	PPM1K	KIAA1076	MAP4	PRPF6	PSMC4	DOCK10	VWF	POLR2I	TRIM44	STXBP1	BMP1	C18orf11	NUDT11	LMAN2	DPYSL5	GANAB	MANBA	UBE2L3	ZNF480	p66alpha	HSPA5BP1	IQCA	ZNF292	MYEF2	OTUD1	SNRPD3	FER1L3	NUDT3	DMXL1	OSBPL6	FLJ20507	RPL12	OSBPL3	MRPS12	IDH1	CLTA	PSMC3	PER3	PSMD12	LIMK2	RNF10	RPL18	NEDD4	DUSP16	C14orf72	NPHP3	ARID1A	PGM1	KIAA1536	UBE2C	STAB1	MED19	PFKL	TRIM55	TRIAD3	LOC440398	MED7	MUS81	PMM1	CHORDC1	TRIM7	PTPRN2	ANAPC2	REPIN1	NUP214	NXF1	PSMA5	NTN1	INTS6	SLC35A2	CGI-51	PPP2R5E	DEPC-1	LIN7C	ZNF254	FXR1	ENC1	MYO1F	LOC91942	RAD21	FLJ12436	CLOCK	SPG7	TRIM66	MT2A	FPGS	KCNJ11	ZNF587	MED6	ATXN2	KIF3A	NEUROG3	PDCD2L	TCF20	PRPF38A	PLK1	KIAA0431	C17orf28	Cab45	MRE11A	RBM25	MPP2	RP3-355C18.2	TEBP	ETS2	CAD	MT1X	PTDSS1	SNRPA	PSMB6	NUP50	PAF53	CGI-14	CHADL	SNW1	UMPS	PSMC5	LCE3C	LOC390876	PVT1	LOC391429	RANBP2	LOC255275	TMEM63A	AES	PCQAP	TPTE	PSMA7	CHRNA7	CDH22	DNM2	RELA	FLJ21478	PTGES3	PSEN2	PSMA2	AFG3L2	LOC441470	PSMA3	SPEN	MAT2A	CRYAB	ATP6V0C	ARS2	PSMA1	PPP1R12C	CEP68	AEBP2	MAN1A1	CLIPR-59	NACAL	HNRPH1	IL1F9	UMODL1	RTN3	TCEB1	LOC400723	COASY	GTF2H2	RBM17	PPP1R14D	AAA1	MRPL10	LOC440585	PRKCH	NUP62	RBM5	NCKAP1	MICAL3	LOC441032	CYBB	AKAP13	UBASH3A	TAGLN2	TTC3	BTG2	MGC2749	ST3GAL3	LOC392447	DDX23	ADRBK1	ZNF148	RPL10A	PRNPIP	LOC391352	ZGPAT	C1orf71	DKFZP564J0123
HIV_A0A891_ENV	VirusMINT	CD4	GMA	CHRNB1	CHRNB2	CLEC4M	PRSS1	PRSS2	C1QA	C1QB	C1QG	FN1	F2	GAA	GANC	GANAB	AD035	GBA3	HLA-A	HLA-B	HLA-C	DAMC-259M15.1-001	HLA-G	C3	ORM1	ORM2	DPP4	C5	PFC	LMAN1	MBL	UGT4	CR2	GIG20	CXCR4	C9	CCR3	CCR5	PLAU	MSN	EZR	TSP1	FKBP1A	APJ	CCR2	TYMSTR	LTF	GRIN1	GRIN2A	NMDAR2C	NMDARA1	KIAA1973	GRIN3B	SLC7A4	CD209	CANX	CCR1	CCR8	GPR13	PDIA3	P4HB	PDIA4	hCG_22033	PDIA5	PDIA2	CCR4	MRS	DEF4	CMKBR9	SDC1	SDC2	SDC4	SDC3	SFTPD	VDR	MRC1	MRC2	CLEC4K	DEFA3
HIV_A0A8E5_POL	VirusMINT	HLA-A
HIV_A0ESL8_NEF	VirusMINT	PRKCA	TP53	PPIA	COPB1	PAK1	CD4	HCK	LCK	FYN	MAPK1	AP1M1	ACOT8	ACTB	ACTG1	PSMB4	AP2B1	HLA-A	HLA-B	HLA-C	DAMC-259M15.1-001	HLA-G	ATP6V1H	RAF1	SRC	TNIP1	NMT1	VAV1	PACS1	GNAO1	AP3D1	CD28	GNB2L1	GFAP	PIK3R1	AP1B1	AP1G1	AP1S1	AP1S2	AP1G2	GATA1	GATA3	hCG_27800	ARF1	RAB11A	PRKACA	CALM1	CD8B1	LAB7	CD28LG2	PDCD6IP
HIV_A0EXI8_GAG	VirusMINT	PPIA	KIF4A	ABCE1	HLA-DRA	HLA-DRB3	DASS-397D15.3-001	HLA-DRB5	BANF1	CETN	CETN2	AP2A2	AP2B1	AP2M1	AP2S1	ANXA2	CD81	CD9	ST6	M6PRBP1	HLA-A
HIV_A0EXJ0_VIF	VirusMINT	PPIA	VIM	MAPK1	MAPK3	XRCC6	ABCE1	LYSP100	SAT1	ZIN	TCEB1	TCEB2	CUL5	RBX1	APOBEC3G	NEDD4	ITCH	APOBEC3F	PBI
HIV_A0EXJ1_VPR	VirusMINT	NR3C1	VPRBP	UNG	GTF2B	KPNA1	KPNA2	RAD23A	LMNA	LMNB1	LMNB2	COPS6	EP300	NUP54	TBP	PPP2CA	PPP2CB	PPP2R1A	PPP2R1B	PPP2R2A	PPP2R2B	PPP2R2C	PPP2R3A	PPP2R4	PPP2R5A	PPP2R5B	PPP2R5C	PPP2R5D	PPP2R5E	SLC25A4	CREBBP	YWHAH	YWHAQ	SMUG1
HIV_A0EXJ2_TAT	VirusMINT	SP1	ITGA5	ITGAV	ITGB1	ITGB3	LMNA	LMNB1	LMNB2	EIF2AK2	TBP	THRA	ITGB5	SDC1	SDC2	SDC4	SDC3	JUN	NFKB1	NFKB2	POU2F1	RELA	RELB	C1QBP	IBP4	SDHB	TP53	NPM1	CCNT1	CDK9	DPP4	TAF1	TAF2	TAF4	TAF5	TAF6	TAF7	TAF9	TAF10	TAF11	TAF12	TAF13	TAF15	BTAF1	TAFII43	CCNH	CDK7	ERCC2	ERCC3	GTF2H1	GTF2H2	GTF2H3	GTF2H4	MNAT1	PRKCA	PRKCB1	PRKCD	PRKCE	PRKCG	PRKCL	PRKD1	PRKCQ	PRKCZ	PRKD3	CEBPB	GTF2B	TCERG1	PRKDC	HIST1H2AD	H2AFX	H2AFZ	HIST1H2BD	HIST1H2BB	H3F3A	HIST3H3	HIST1H4A	HIST1H2AG	HIST1H2AJ	HIST1H2AC	H2AFO	HIST2H2AC	HIST1H2BC	HIST1H2BL	HIST1H2BN	HIST1H2BM	HIST1H2BH	HIST1H2BO	HIST2H2BE	HIST1H3A	H4FL	HIST1H2BJ	H2AFY	MACROH2A2	H2AFB	HIST1H2AH	HIST1H2BK	HIST3H2A	H2AFV	HIST3H2BB	HIST1H2AA	HIST1H2BA	HIST2H2AB	EP300	PCAF	CREBBP	CCR2	CCR3	KPNB1	RANBP5	ZBTB7A	MAPK1	MAPK3	GRN	NFATC2	CCNT2	PURA	YBX1	CXCR4	TSP1	WHSC2	RDBP	NELFB	NELF	TH1L	CDK2	RBL2	TUBA1	TUBA3D	TUBA3	TUBA1B	TUBB3	TUBB2C	TUBA8	TUBB1	TUBB6	TUBA6	TUBB8	BCL11B	MDM2	RPS27A	UBA1	UBE2D1	UBD	PSMA2	PSMA4	PSMA6	PSMA7	PSMB1	PSMB2	PSMB3	PSMB5	PSMB6	PSMB7	PSMB8	PSMB10	FURIN	PTK2	PRMT6	CTDP1	SNW1	PPP1CA	PPP1CC	PPP1R8	MDFIC	CCNE1	IRF1	SMARCB1
HIV_A0EXJ3_REV	VirusMINT	LMNA	NPM1	HRB2	XPO1	SFRS2	RABR	HRB	C1QBP	EIF5A	CDC2	CSNK2A1	CSNK2A2	CSNK2B	MAPK1	MAPK3	ACTB	PRKCA	KPNB1	RANBP5	RAN	KHDRBS1	KIF22	PRMT6
HIV_A0EXJ4_VPU	VirusMINT	CSNK2A1	CSNK2A2	CSNK2B	hCG_1811016
HIV_A0MMD8_POL	VirusMINT	ACTB	CSNK2A1	CSNK2B	ACTA1	ACTA2	ACTC1	ACTG1	ACTG2	PRKCA	PRKCB1	PRKCD	PRKCE	PRKCG	PRKCL	PRKCQ	PRKCZ	NCL
HIV_A0ZUT1_ENV	VirusMINT	FETUB	FURIN	CD4	FN1	HLA-DMA	HLA-DMB	HLA-DZA	HLA-DOB	HLA-DPA1	HLA-DPB1	HLA-DQA1	HLA-DQA2	HLA-DRA	HLA-DRB3	DASS-397D15.3-001	HLA-DRB5	NEC1	CALM1	CALR	CANX	PCSK6	PCSK5	hCG_38324	LCP1	CPT1A	CPT1B	CPT1	CPT1C	CD152	HLA-A	PRMT6
HIV_A6YEJ0_POL	VirusMINT	SMARCB1	KPNA1	KPNB1	KPNA2	KPNA3	KPNA4	KPNA5	RANBP5	KPNA6	UNG	XRCC6	XRCC5	EEF1A1	PCK1	CCT4	PSIP1	HDGFRP2	MYST2	MYST4	MYST1	SIP1
HIV_O09528_VPU	VirusMINT	CD4
HIV_O12160_VPR	VirusMINT	HAX1
HIV_O12161_TAT	VirusMINT	TP73	TP73	CCNT1	TP73
HIV_O56375_POL	VirusMINT	pol
HIV_O73199_GAG	VirusMINT	NMT1	NMT2	IFNG	PRKCA	MAPK1	MAPK3	PPIA	CSNK2A1	CSNK2A2	CSNK2B	PRKACA	PRKACB	PRKACG	PRKAG1	PRKAR1A	PRKAR1B	PRKAR2A	PRKAR2B	PRKAG2	HMGA1	HARS2	NUTF2	hCG_27800	EEF1A1	EIF5B	CD59	THY1	CALM1	TNIP1	NCL	BANF1	RPS27A	UBD	M6PRBP1
HIV_P03366_GAG-POL	VirusMINT	gag-pol
HIV_P03368_GAG	VirusMINT	gag
HIV_P03376_ENV	VirusMINT	env
HIV_P03407_NEF	VirusMINT	HCK	LYN	SRC	FYN
HIV_P04324_NEF	VirusMINT	HCK	MAP3K5
HIV_P04326	VirusMINT	EGR1	EGR3	CCNT1	EGR2	E2F4	SUB1	CDK9	SMARCB1	SMARCC2	SMARCA2
HIV_P04585_GAG-POL	VirusMINT	gag-pol	gag
HIV_P04604_NEF	VirusMINT	HCK	LYN	SRC
HIV_P05952_VPR	VirusMINT	Slc25a4
HIV_P69700_VPU	VirusMINT	BTRC	CD4
HIV_P69728_VPR	VirusMINT	VDAC1
HIV_P88795_POL	VirusMINT	CSNK2A1	CSNK2A2	CSNK2B
HIV_Q1H8S9_GP41	VirusMINT	C1QA	C1QB	C1QG	FN1	CALM1	GIG20	CD4	HSPD1	RABAC1	M6PRBP1	CCR5	CXCR4	CAV1
HIV_Q76129_GAG	VirusMINT	PPIA	PPIB	CD63	LAMP1	PRKACA	PRKACB	PRKACG	RNF88	RPS27A	UBD	TRIM21	RNF21	hCG_28338
HIV_Q77YG1_GAG	VirusMINT	NEDD4	RPS27A	UBD	TSG101	MAPK1	MAPK3	PDCD6IP
HIV_Q85737	VirusMINT	HCK	LYN	SRC	FYN
HIV_Q9PY17	VirusMINT	ACTB	ACTG1	RPS27A	UBD
HIV_Q9QPN3_NEF	VirusMINT	FYN	SRC	LYN	HCK
HIV_NP_787042.1	VirusMINT	RPS27A	UBD
HIV_Yeung_et_al_2009	Yeung_et_al_2009	JMJD7-PLA2G4B	PLA2G4B	SLC17A4	TSPAN5	PRMT3	PSME3	GPA33	PAK4	TUBA1B	MYL9	RAPGEF3	FST	CREB3	IFI44	SIVA1	PAIP1	C6orf10	C6orf10	C6orf10	C6orf10	C6orf10	C6orf10	C6orf10	C6orf10	CORIN	ADCY1	KDM5B	RPP40	CCL27	CEACAM4	PRDX3	PRDM5	DMC1	BAZ1A	ZNF277	ADD2	CLPTM1	PLIN2	CLDN3	CPT1A	CSN2	CTBP1	SLC9B1	AMOT	CYP2C8	DAD1	AES	DKC1	DKC1	DNAH8	DNASE1L3	JAG1	DTNA	EPAS1	EPB41	ERH	ALAS1	FGF7	RRAS2	CLCA4	DLGAP4	ATG14	INPP5F	PDS5B	FOXO3	TAB2	ZCCHC14	PLEKHM2	FAM208A	WSCD1	MAN2B2	AFF2	UBR4	EXOSC2	DICER1	GTPBP4	LPAR3	HEBP2	BRD1	GALC	FAM149A	WWTR1	REXO2	IBTK	ANKRD17	HERC4	WSB1	OR10H3	OR2W1	OR2W1	OR2W1	OR2W1	OR2W1	OR2W1	OR2W1	OR2W1	TPK1	CHMP2A	GCLM	PGAP2	GLO1	GMDS	GPLD1	ANGPT1	OSTM1	WDR91	RACGAP1	SNX10	CD209	MR1	HOXB3	HRAS	HSD17B1	HTR4	IBSP	IL16	ITGB7	ATP9B	KCNG1	KCNJ13	KRAS	KRT4	KRT5	KRT17	ARNTL	MAGEA9B	MAGEA9	MARS	MLLT1	MRC1.1	MRC1	NPIPL2	MSN	MTRR	MYL6	NAB2	NEU1	NEU1	NEU1	NEU1	NEU1	NEU1	NEU1	NEU1	NFKB1	NRAS	NRAS	NRF1	ATP5A1	PABPC3	ITSN2	TRAPPC12	HSPA14	CKLF	CDK16	GOLM1	ACTL6B	PEX5L	RAPGEF6	ATP5I	PI3	PIK3CB	PIK3CG	PKD1	ATP6V0B	BTBD1	TM6SF1	SASH3	PGPEP1	OCIAD1	FAM118A	HERC6	PPP1R8	PRPF38B	VPS13D	RIC8B	SMU1	PPP6R3	LRRC16A	PKIB	ZNF701	C20orf24	PROX1	EXOSC5	PMEPA1	C17orf48	INTS12	PTEN	ZNF287	GBA3	CADM3	PTPRD	PTPRS	BAX	PVALB	WFDC1	RGS4	TGIF2	SMAP1	RPGR	RPL3	PRDM1	SEMG1	SEMG2	LIN7B	OSGEPL1	SFRP4	RP11-428C6.1.1	SH3BGR	CEP85	SLC4A1	SELRC1	SLC9A3	SLC18A2	SNAI2	STXBP2	STXBP2	BTF3	TCF12	ZNF354A	NR2F1	TFR2	TNNC2	TNFRSF1B	TNP2	TPR	XPNPEP2	ZNF205	PRDM2	DDA1	NOL12.1	SH3TC2	TFPI2	DNAJC22	CXXC4	NCOA3	CAPN3	CASP4	SLA2	DUSP11	TUBA1C	RDH16	OASL	MYOM1	RAB11A	RGS11	NRP2	NRP1	HCAR3	CDC16	EIF2B4	CCNG2	CXorf1	AIMP1	NPIP	C5orf13	NRXN1	ATG5	MINPP1	PHF14	KIAA0408	AMMECR1
HIV_Zhou_et_al_2008	Zhou_et_al_2008	AKT1	PRKAA1	SERPINB6	NEIL3	CD97	BMP2K	SLC4A7	SNF1LK	RNASEL	SLC9A6	WNK1	DAPK2	GM2A	MED6	MED28	NFKB1	MED7	MED26	PMS2L1	SFRS2	FEZF2	UAP1	POLR2K	POLR2H	HES1	KLF2	MED4	MED11	PARVA	POLR2L	JAK1	KLK12	MED17	NBEAL2	CRIM1	TMED10P	IL1A	ATOX1	DDX60L	MAP3K14	GABPB2	S100A1	PSMD4	CAMK1D	EVI1	GOLGA9P	PCSK6	DVL1	CIB2	MGC29891	LSM14B	PARVB	UPF3B	KIAA0922	FLJ32682	POU6F1	PDE8A	ZBED5	SRPK3	MS4A15	GTF2A1	TNFRSF4	SBF2	ABTB1	PDIA3	OSBPL7	MED27	NEK9	MED31	ADAMTS5	PKN2	MMP9	UTY	DTX4	MED19	MED8	CHST14	MAP3K7	HMCN2	LOC286187	PCTP	ACACB	BCR	CCT2	DPP4	OPN4	ISG20L2	UBR5	GH2	HNRNPU	BICD2	STIP1	SDC1	TERF2	RAB28	CDC40	SSR1	ACADSB	WISP2	CD4	CYP3A4	SHCBP1	SUCLG2	ZMPSTE24	BRCA1	RPS6KA3	AASS	GABARAP	CXCR4	SLC27A6	SLC2A13	MUC5B	TUBA8	ZNF552	SSU72	MED20	KIF2B	SENP5	TRPT1	NRBP1	PDSS1	PCK1	TCFL5	BRDT	FLJ40125	DCBLD1	USP39	UBE2E1	HSPC072	KRBA2	TBC1D10A	NLGN3	RELA	NDUFA10	LPAR2	CYCS	NDUFA6	DNAJA2	TPT1	ZSCAN16	DLST	ANAPC2	RALB	PI4KA	BCLAF1	ZNF688	SSR3	GPD2	TATDN1	SLC38A6	KLRC2	RB1CC1	BAT3	UQCRC1	SEMA5B	KIF17	ATP5B	MAP3K9	SEC61G	SLCO2A1	VDR	VPS4A	GPSN2	CA2	PGRMC2	RSPH10B	TRMT6	PTHR1	CYP46A1	RND1	THAP11	PELI1	DDX3X	ADRBK1	HLA-DOA	TGDS	CMKLR1	UBE2Z	DDX50	TNK1	RAB8A	ETV3	GPR182	DDO	CTSZ	NDUFS6	CAMKK2	PANK3	RGPD8	CHST1	ERN2	ZDHHC20	RNF26	NDUFS7	MRPL44	AFG3L1	MRPL23	TWF1	PCGF1	TCEB3	XPO1	A26B1	GTF2H1	RAD23A	RBM19	ALG14 	MRE11A	CKLF	FLJ10916	NUDT4	MICB	RNF5	FAM100B	LOC51149	DW462575	TLK2	MMP13	c5orf18	PHF1	ANXA5	HMX1	P2RX5	KHDRBS3	KCNJ5	HBXIP	IFRD2	TOM1	TMED1	GRINA	PKLR	F2	BAZ2B	ANKFY1	LYPLA1	GORASP2	PRDM10	MAPBPIP	ZNF516	RALBP1	NKTR	SFRP1	ACP2	RARB	TBL1X	NOD3	FANCM	FLJ43860	MRS2	MPO	NOTCH2NL	DDX49	BACE2	SMURF1	MRPL24	SLC2A3	HGSNAT	RAB35	ODF3	CFLAR	YARS	USP20	MCM3AP	ABO	PCYT2	DNAJB6	BCL2L12	NDUFS3	LOC51252	NT5C2	SLC24A1	TMEM66	EVI2A	LRP11	PRCC	IL18R1	LOC150763	UBQLN2	POLE	DNCH1	BTBD14A	c9orf66	ZSWIM4	GTF2F1	NUP155	DHX58	EIF4A2	DAP3	ARRDC4	ZNF747	NGEF	PERP
HIV 2-LTR circle formation	Reactome Pathway	BANF1	HMGA1	LIG4	PSIP1	XRCC4	XRCC5	XRCC6
HIV APOBEC3G mediated resistance to HIV-1 infection	Reactome Pathway	APOBEC3G	BANF1	HMGA1	PPIA	PSIP1	gag-pol	vpu
HIV Abortive elongation of HIV-1 transcript in the absence of Tat	Reactome Pathway	COBRA1	CTDP1	GTF2F1	GTF2F2	NCBP1	NCBP2	POLR2A	POLR2B	POLR2C	POLR2D	POLR2E	POLR2F	POLR2G	POLR2H	POLR2I	POLR2J	POLR2K	POLR2L	RDBP	SUPT4H1	SUPT5H	TH1L	WHSC2
HIV Assembly of HIV virion	Reactome Pathway	NMT1	NMT2	RPS27A	TSG101	UBA52	UBB	UBC	VPS28	VPS37A	VPS37B	VPS37C	VPS37D
HIV Autointegration results in viral DNA circles	Reactome Pathway	BANF1	HMGA1	PSIP1
HIV Binding and entry of HIV virion	Reactome Pathway	CCR5	CD4	CXCR4	PPIA
HIV Early Phase of HIV Life Cycle	Reactome Pathway	BANF1	CCR5	CD4	CXCR4	FEN1	HMGA1	LIG1	LIG4	PPIA	PSIP1	XRCC4	XRCC5	XRCC6	gag-pol	vpu
HIV Formation of HIV-1 elongation complex containing HIV-1 Tat	Reactome Pathway	CCNH	CCNT1	CDK7	CDK9	COBRA1	CTDP1	ELL	ERCC2	ERCC3	GTF2F1	GTF2F2	GTF2H1	GTF2H2	GTF2H3	GTF2H4	MNAT1	NCBP1	NCBP2	POLR2A	POLR2B	POLR2C	POLR2D	POLR2E	POLR2F	POLR2G	POLR2H	POLR2I	POLR2J	POLR2K	POLR2L	RDBP	SSRP1	SUPT16H	SUPT4H1	SUPT5H	TCEA1	TCEB1	TCEB2	TCEB3	TH1L	WHSC2
HIV Formation of HIV-1 elongation complex in the absence of HIV-1 Tat	Reactome Pathway	CCNH	CCNT1	CCNT2	CDK7	CDK9	COBRA1	CTDP1	ELL	ERCC2	ERCC3	GTF2F1	GTF2F2	GTF2H1	GTF2H2	GTF2H3	GTF2H4	MNAT1	NCBP1	NCBP2	POLR2A	POLR2B	POLR2C	POLR2D	POLR2E	POLR2F	POLR2G	POLR2H	POLR2I	POLR2J	POLR2K	POLR2L	RDBP	SSRP1	SUPT16H	SUPT4H1	SUPT5H	TCEA1	TCEB1	TCEB2	TCEB3	TH1L	WHSC2
HIV Formation of the HIV-1 Early Elongation Complex	Reactome Pathway	CCNH	CDK7	COBRA1	CTDP1	ERCC2	ERCC3	GTF2F1	GTF2F2	GTF2H1	GTF2H2	GTF2H3	GTF2H4	MNAT1	NCBP1	NCBP2	POLR2A	POLR2B	POLR2C	POLR2D	POLR2E	POLR2F	POLR2G	POLR2H	POLR2I	POLR2J	POLR2K	POLR2L	RDBP	SUPT4H1	SUPT5H	TH1L	WHSC2
HIV HIV Infection	Reactome Pathway	AAAS	AP1B1	AP1G1	AP1M1	AP1M2	AP1S1	AP1S2	AP1S3	AP2A1	AP2A2	AP2B1	AP2M1	AP2S1	APOBEC3G	ARF1	ATP6V1H	B2M	BANF1	BTRC	CCNH	CCNT1	CCNT2	CCR5	CD247	CD28	CD4	CD8B	CDK7	CDK9	COBRA1	CTDP1	CUL5	CXCR4	DOCK2	ELL	ELMO1	ERCC2	ERCC3	FEN1	FYN	GTF2A1	GTF2A2	GTF2B	GTF2E1	GTF2E2	GTF2F1	GTF2F2	GTF2H1	GTF2H2	GTF2H3	GTF2H4	HCK	HLA-A	HMGA1	KPNA1	KPNB1	LCK	LIG1	LIG4	MNAT1	NCBP1	NCBP2	NMT1	NMT2	NPM1	NUP107	NUP133	NUP153	NUP155	NUP160	NUP188	NUP205	NUP210	NUP214	NUP35	NUP37	NUP43	NUP50	NUP54	NUP62	NUP85	NUP88	NUP93	NUP98	NUPL1	NUPL2	PACS1	PAK2	POLR2A	POLR2B	POLR2C	POLR2D	POLR2E	POLR2F	POLR2G	POLR2H	POLR2I	POLR2J	POLR2K	POLR2L	POM121	PPIA	PSIP1	PSMA1	PSMA2	PSMA3	PSMA4	PSMA5	PSMA6	PSMA7	PSMA8	PSMB1	PSMB10	PSMB11	PSMB2	PSMB3	PSMB4	PSMB5	PSMB6	PSMB7	PSMB8	PSMB9	PSMC1	PSMC2	PSMC3	PSMC4	PSMC5	PSMC6	PSMD1	PSMD10	PSMD11	PSMD12	PSMD13	PSMD14	PSMD2	PSMD3	PSMD4	PSMD5	PSMD6	PSMD7	PSMD8	PSMD9	PSME1	PSME2	PSME3	PSME4	PSMF1	RAC1	RAE1	RAN	RANBP1	RANBP2	RANGAP1	RBX1	RCC1	RDBP	RNGTT	RNMT	RPS27A	SEH1L	SKP1	SLC25A4	SLC25A5	SLC25A6	SSRP1	SUPT16H	SUPT4H1	SUPT5H	TAF1	TAF10	TAF11	TAF12	TAF13	TAF4	TAF4B	TAF5	TAF6	TAF9	TBP	TCEA1	TCEB1	TCEB2	TCEB3	TH1L	TPR	TSG101	UBA52	UBB	UBC	VPS28	VPS37A	VPS37B	VPS37C	VPS37D	WHSC2	XPO1	XRCC4	XRCC5	XRCC6
HIV HIV Life Cycle	Reactome Pathway	AAAS	BANF1	CCNH	CCNT1	CCNT2	CCR5	CD4	CDK7	CDK9	COBRA1	CTDP1	CXCR4	ELL	ERCC2	ERCC3	FEN1	GTF2A1	GTF2A2	GTF2B	GTF2E1	GTF2E2	GTF2F1	GTF2F2	GTF2H1	GTF2H2	GTF2H3	GTF2H4	HMGA1	LIG1	LIG4	MNAT1	NCBP1	NCBP2	NMT1	NMT2	NUP107	NUP133	NUP153	NUP155	NUP160	NUP188	NUP205	NUP210	NUP214	NUP35	NUP37	NUP43	NUP50	NUP54	NUP62	NUP85	NUP88	NUP93	NUP98	NUPL1	NUPL2	POLR2A	POLR2B	POLR2C	POLR2D	POLR2E	POLR2F	POLR2G	POLR2H	POLR2I	POLR2J	POLR2K	POLR2L	POM121	PPIA	PSIP1	RAE1	RAN	RANBP1	RANBP2	RANGAP1	RCC1	RDBP	RNGTT	RNMT	RPS27A	SEH1L	SSRP1	SUPT16H	SUPT4H1	SUPT5H	TAF1	TAF10	TAF11	TAF12	TAF13	TAF4	TAF4B	TAF5	TAF6	TAF9	TBP	TCEA1	TCEB1	TCEB2	TCEB3	TH1L	TPR	TSG101	UBA52	UBB	UBC	VPS28	VPS37A	VPS37B	VPS37C	VPS37D	WHSC2	XPO1	XRCC4	XRCC5	XRCC6
HIV HIV-1 Transcription Elongation	Reactome Pathway	CCNH	CCNT1	CDK7	CDK9	COBRA1	CTDP1	ELL	ERCC2	ERCC3	GTF2F1	GTF2F2	GTF2H1	GTF2H2	GTF2H3	GTF2H4	MNAT1	NCBP1	NCBP2	POLR2A	POLR2B	POLR2C	POLR2D	POLR2E	POLR2F	POLR2G	POLR2H	POLR2I	POLR2J	POLR2K	POLR2L	RDBP	SSRP1	SUPT16H	SUPT4H1	SUPT5H	TCEA1	TCEB1	TCEB2	TCEB3	TH1L	WHSC2
HIV HIV-1 Transcription Initiation	Reactome Pathway	CCNH	CDK7	ERCC2	ERCC3	GTF2A1	GTF2A2	GTF2B	GTF2E1	GTF2E2	GTF2F1	GTF2F2	GTF2H1	GTF2H2	GTF2H3	GTF2H4	MNAT1	POLR2A	POLR2B	POLR2C	POLR2D	POLR2E	POLR2F	POLR2G	POLR2H	POLR2I	POLR2J	POLR2K	POLR2L	TAF1	TAF10	TAF11	TAF12	TAF13	TAF4	TAF4B	TAF5	TAF6	TAF9	TBP
HIV HIV-1 elongation arrest and recovery	Reactome Pathway	CCNT1	CCNT2	CDK9	COBRA1	CTDP1	ELL	GTF2F1	GTF2F2	POLR2A	POLR2B	POLR2C	POLR2D	POLR2E	POLR2F	POLR2G	POLR2H	POLR2I	POLR2J	POLR2K	POLR2L	RDBP	SSRP1	SUPT16H	SUPT4H1	SUPT5H	TCEA1	TCEB1	TCEB2	TCEB3	TH1L	WHSC2
HIV Host Interactions of HIV factors	Reactome Pathway	AAAS	AP1B1	AP1G1	AP1M1	AP1M2	AP1S1	AP1S2	AP1S3	AP2A1	AP2A2	AP2B1	AP2M1	AP2S1	APOBEC3G	ARF1	ATP6V1H	B2M	BANF1	BTRC	CCNT1	CD247	CD28	CD4	CD8B	CDK9	CUL5	DOCK2	ELMO1	FYN	HCK	HLA-A	HMGA1	KPNA1	KPNB1	LCK	NPM1	NUP107	NUP133	NUP153	NUP155	NUP160	NUP188	NUP205	NUP210	NUP214	NUP35	NUP37	NUP43	NUP50	NUP54	NUP62	NUP85	NUP88	NUP93	NUP98	NUPL1	NUPL2	PACS1	PAK2	POM121	PPIA	PSIP1	PSMA1	PSMA2	PSMA3	PSMA4	PSMA5	PSMA6	PSMA7	PSMA8	PSMB1	PSMB10	PSMB11	PSMB2	PSMB3	PSMB4	PSMB5	PSMB6	PSMB7	PSMB8	PSMB9	PSMC1	PSMC2	PSMC3	PSMC4	PSMC5	PSMC6	PSMD1	PSMD10	PSMD11	PSMD12	PSMD13	PSMD14	PSMD2	PSMD3	PSMD4	PSMD5	PSMD6	PSMD7	PSMD8	PSMD9	PSME1	PSME2	PSME3	PSME4	PSMF1	RAC1	RAE1	RAN	RANBP1	RANBP2	RANGAP1	RBX1	RCC1	RPS27A	SEH1L	SKP1	SLC25A4	SLC25A5	SLC25A6	TCEB1	TCEB2	TPR	UBA52	UBB	UBC	XPO1
HIV Integration of provirus	Reactome Pathway	BANF1	HMGA1	LIG4	PPIA	PSIP1	XRCC4	XRCC5	XRCC6
HIV Integration of viral DNA into host genomic DNA	Reactome Pathway	BANF1	HMGA1	PSIP1
HIV Interactions of Rev with host cellular proteins	Reactome Pathway	AAAS	KPNB1	NPM1	NUP107	NUP133	NUP153	NUP155	NUP160	NUP188	NUP205	NUP210	NUP214	NUP35	NUP37	NUP43	NUP50	NUP54	NUP62	NUP85	NUP88	NUP93	NUP98	NUPL1	NUPL2	POM121	RAE1	RAN	RANBP1	RANBP2	RANGAP1	RCC1	SEH1L	TPR	XPO1
HIV Interactions of Tat with host cellular proteins	Reactome Pathway	CCNT1	CDK9
HIV Interactions of Vpr with host cellular proteins	Reactome Pathway	AAAS	BANF1	HMGA1	KPNA1	NUP107	NUP133	NUP153	NUP155	NUP160	NUP188	NUP205	NUP210	NUP214	NUP35	NUP37	NUP43	NUP50	NUP54	NUP62	NUP85	NUP88	NUP93	NUP98	NUPL1	NUPL2	POM121	PSIP1	RAE1	RANBP2	SEH1L	SLC25A4	SLC25A5	SLC25A6	TPR
HIV Late Phase of HIV Life Cycle	Reactome Pathway	AAAS	CCNH	CCNT1	CCNT2	CDK7	CDK9	COBRA1	CTDP1	ELL	ERCC2	ERCC3	GTF2A1	GTF2A2	GTF2B	GTF2E1	GTF2E2	GTF2F1	GTF2F2	GTF2H1	GTF2H2	GTF2H3	GTF2H4	MNAT1	NCBP1	NCBP2	NMT1	NMT2	NUP107	NUP133	NUP153	NUP155	NUP160	NUP188	NUP205	NUP210	NUP214	NUP35	NUP37	NUP43	NUP50	NUP54	NUP62	NUP85	NUP88	NUP93	NUP98	NUPL1	NUPL2	POLR2A	POLR2B	POLR2C	POLR2D	POLR2E	POLR2F	POLR2G	POLR2H	POLR2I	POLR2J	POLR2K	POLR2L	POM121	RAE1	RAN	RANBP1	RANBP2	RANGAP1	RCC1	RDBP	RNGTT	RNMT	RPS27A	SEH1L	SSRP1	SUPT16H	SUPT4H1	SUPT5H	TAF1	TAF10	TAF11	TAF12	TAF13	TAF4	TAF4B	TAF5	TAF6	TAF9	TBP	TCEA1	TCEB1	TCEB2	TCEB3	TH1L	TPR	TSG101	UBA52	UBB	UBC	VPS28	VPS37A	VPS37B	VPS37C	VPS37D	WHSC2	XPO1
HIV Membrane binding and targetting of GAG proteins	Reactome Pathway	NMT2	RPS27A	TSG101	UBA52	UBB	UBC	VPS28	VPS37A	VPS37B	VPS37C	VPS37D
HIV Minus-strand DNA synthesis	Reactome Pathway	PPIA
HIV Nef Mediated CD4 Down-regulation	Reactome Pathway	AP2A1	AP2A2	AP2B1	AP2M1	AP2S1	ARF1	ATP6V1H	CD4	LCK
HIV Nef Mediated CD8 Down-regulation	Reactome Pathway	AP2A1	AP2A2	AP2B1	AP2M1	AP2S1	ATP6V1H	CD8B
HIV Nef and signal transduction	Reactome Pathway	CD247	DOCK2	ELMO1	FYN	HCK	LCK	PAK2	RAC
HIV Nef mediated downregulation of CD28 cell surface expression	Reactome Pathway	AP2M1	CD28
HIV Nef mediated downregulation of MHC class I complex cell surface expression	Reactome Pathway	AP1B1	AP1G1	AP1M1	AP1M2	AP1S1	AP1S2	AP1S3	B2M	HLA-A	PACS1
HIV Nef-mediates down modulation of cell surface receptors by recruiting them to clathrin adapters	Reactome Pathway	AP1B1	AP1G1	AP1M1	AP1M2	AP1S1	AP1S2	AP1S3	AP2A1	AP2A2	AP2B1	AP2M1	AP2S1	ARF1	ATP6V1H	B2M	CD28	CD4	CD8B	HLA-A	LCK	PACS1
HIV Nuclear import of Rev protein	Reactome Pathway	AAAS	KPNB1	NPM1	NUP107	NUP133	NUP153	NUP155	NUP160	NUP188	NUP205	NUP210	NUP214	NUP35	NUP37	NUP43	NUP50	NUP54	NUP62	NUP85	NUP88	NUP93	NUP98	NUPL1	NUPL2	POM121	RAE1	RAN	RANBP2	RCC1	SEH1L	TPR
HIV Pausing and recovery of HIV-1 elongation	Reactome Pathway	CCNT1	CCNT2	CDK9	COBRA1	CTDP1	ELL	GTF2F1	GTF2F2	POLR2A	POLR2B	POLR2C	POLR2D	POLR2E	POLR2F	POLR2G	POLR2H	POLR2I	POLR2J	POLR2K	POLR2L	RDBP	SSRP1	SUPT16H	SUPT4H1	SUPT5H	TCEA1	TCEB1	TCEB2	TCEB3	TH1L	WHSC2
HIV Pausing and recovery of Tat-mediated HIV-1 elongation	Reactome Pathway	CCNT1	CDK9	COBRA1	CTDP1	ELL	GTF2F1	GTF2F2	POLR2A	POLR2B	POLR2C	POLR2D	POLR2E	POLR2F	POLR2G	POLR2H	POLR2I	POLR2J	POLR2K	POLR2L	RDBP	SSRP1	SUPT16H	SUPT4H1	SUPT5H	TCEA1	TCEB1	TCEB2	TCEB3	TH1L	WHSC2
HIV Plus-strand DNA synthesis	Reactome Pathway	PPIA
HIV RNA Pol II CTD phosphorylation and interaction with CE	Reactome Pathway	CCNH	CDK7	ERCC2	ERCC3	GTF2F1	GTF2F2	GTF2H1	GTF2H2	GTF2H3	GTF2H4	MNAT1	POLR2A	POLR2B	POLR2C	POLR2D	POLR2E	POLR2F	POLR2G	POLR2H	POLR2I	POLR2J	POLR2K	POLR2L	RNGTT	RNMT	SUPT5H
HIV RNA Polymerase II HIV-1 Promoter Escape	Reactome Pathway	CCNH	CDK7	ERCC2	ERCC3	GTF2A1	GTF2A2	GTF2B	GTF2E1	GTF2E2	GTF2F1	GTF2F2	GTF2H1	GTF2H2	GTF2H3	GTF2H4	MNAT1	POLR2A	POLR2B	POLR2C	POLR2D	POLR2E	POLR2F	POLR2G	POLR2H	POLR2I	POLR2J	POLR2K	POLR2L	TAF1	TAF10	TAF11	TAF12	TAF13	TAF4	TAF4B	TAF5	TAF6	TAF9	TBP
HIV Rev-mediated nuclear export of HIV-1 RNA	Reactome Pathway	AAAS	NUP107	NUP133	NUP153	NUP155	NUP160	NUP188	NUP205	NUP210	NUP214	NUP35	NUP37	NUP43	NUP50	NUP54	NUP62	NUP85	NUP88	NUP93	NUP98	NUPL1	NUPL2	POM121	RAE1	RAN	RANBP1	RANBP2	RANGAP1	RCC1	SEH1L	TPR	XPO1
HIV Reverse Transcription of HIV RNA	Reactome Pathway	PPIA
HIV Tat-mediated HIV-1 elongation arrest and recovery	Reactome Pathway	CCNT1	CDK9	COBRA1	CTDP1	ELL	GTF2F1	GTF2F2	POLR2A	POLR2B	POLR2C	POLR2D	POLR2E	POLR2F	POLR2G	POLR2H	POLR2I	POLR2J	POLR2K	POLR2L	RDBP	SSRP1	SUPT16H	SUPT4H1	SUPT5H	TCEA1	TCEB1	TCEB2	TCEB3	TH1L	WHSC2
HIV Tat-mediated elongation of the HIV-1 transcript	Reactome Pathway	CCNH	CCNT1	CDK7	CDK9	COBRA1	CTDP1	ELL	ERCC2	ERCC3	GTF2F1	GTF2F2	GTF2H1	GTF2H2	GTF2H3	GTF2H4	MNAT1	NCBP1	NCBP2	POLR2A	POLR2B	POLR2C	POLR2D	POLR2E	POLR2F	POLR2G	POLR2H	POLR2I	POLR2J	POLR2K	POLR2L	RDBP	SSRP1	SUPT16H	SUPT4H1	SUPT5H	TCEA1	TCEB1	TCEB2	TCEB3	TH1L	WHSC2
HIV The role of Nef in HIV-1 replication and disease pathogenesis	Reactome Pathway	AP1B1	AP1G1	AP1M1	AP1M2	AP1S1	AP1S2	AP1S3	AP2A1	AP2A2	AP2B1	AP2M1	AP2S1	ARF1	ATP6V1H	B2M	CD247	CD28	CD4	CD8B	DOCK2	ELMO1	FYN	HCK	HLA-A	LCK	PACS1	PAK2	RAC1
HIV Transcription of the HIV genome	Reactome Pathway	CCNH	CCNT1	CCNT2	CDK7	CDK9	COBRA1	CTDP1	ELL	ERCC2	ERCC3	GTF2A1	GTF2A2	GTF2B	GTF2E1	GTF2E2	GTF2F1	GTF2F2	GTF2H1	GTF2H2	GTF2H3	GTF2H4	MNAT1	NCBP1	NCBP2	POLR2A	POLR2B	POLR2C	POLR2D	POLR2E	POLR2F	POLR2G	POLR2H	POLR2I	POLR2J	POLR2K	POLR2L	RDBP	RNGTT	RNMT	SSRP1	SUPT16H	SUPT4H1	SUPT5H	TAF1	TAF10	TAF11	TAF12	TAF13	TAF4	TAF4B	TAF5	TAF6	TAF9	TBP	TCEA1	TCEB1	TCEB2	TCEB3	TH1L	WHSC2
HIV Uncoating of the HIV Virion	Reactome Pathway	PPIA
HIV Vif-mediated degradation of APOBEC3G	Reactome Pathway	APOBEC3G	CUL5	PSMA1	PSMA2	PSMA3	PSMA4	PSMA5	PSMA6	PSMA7	PSMA8	PSMB1	PSMB10	PSMB11	PSMB2	PSMB3	PSMB4	PSMB5	PSMB6	PSMB7	PSMB8	PSMB9	PSMC1	PSMC2	PSMC3	PSMC4	PSMC5	PSMC6	PSMD1	PSMD10	PSMD11	PSMD12	PSMD13	PSMD14	PSMD2	PSMD3	PSMD4	PSMD5	PSMD6	PSMD7	PSMD8	PSMD9	PSME1	PSME2	PSME3	PSME4	PSMF1	RBX1	RPS27A	TCEB1	TCEB2	UBA52	UBB	UBC
HIV Vpr-mediated induction of apoptosis by mitochondrial outer membrane permeabilization	Reactome Pathway	SLC25A4	SLC25A5	SLC25A6
HIV Vpr-mediated nuclear import of PICs	Reactome Pathway	AAAS	BANF1	HMGA1	KPNA1	NUP107	NUP133	NUP153	NUP155	NUP160	NUP188	NUP205	NUP210	NUP214	NUP35	NUP37	NUP43	NUP50	NUP54	NUP62	NUP85	NUP88	NUP93	NUP98	NUPL1	NUPL2	POM121	PSIP1	RAE1	RANBP2	SEH1L	TPR
HIV Vpu mediated degradation of CD4	Reactome Pathway	BTRC	CD4	PSMA1	PSMA2	PSMA3	PSMA4	PSMA5	PSMA6	PSMA7	PSMA8	PSMB1	PSMB10	PSMB11	PSMB2	PSMB3	PSMB4	PSMB5	PSMB6	PSMB7	PSMB8	PSMB9	PSMC1	PSMC2	PSMC3	PSMC4	PSMC5	PSMC6	PSMD1	PSMD10	PSMD11	PSMD12	PSMD13	PSMD14	PSMD2	PSMD3	PSMD4	PSMD5	PSMD6	PSMD7	PSMD8	PSMD9	PSME1	PSME2	PSME3	PSME4	PSMF1	RPS27A	SKP1	UBA52	UBB	UBC	
