# Supplementary material for: Proteo-Transcriptomic Dynamics of Cellular Response to HIV-1 Infection
Source: Sci Rep. 2019 Jan 18;9:213. doi: 10.1038/s41598-018-36135-3 (PMC6338737; doi:10.1038/s41598-018-36135-3)
Supplement: Supplementary file 6 — S5 [file 41598_2018_36135_MOESM6_ESM.xlsx]

## Sheet: Reactome+HIV DE RNA
Gene_Class	Gene_Set	Log_p	Q	Sample_Size	Genes_Observed	Genes_Expected	Log_Odds_Ratio	Names_Genes_Observed
HIV_collection.gmt	HIV_Schoggins_et_al_2011	-19.6025	8.58793e-08	331	31	9.03492	1.92082	IRF7,CREB3L3,RGS1,PMAIP1,BTN3A3,UNC93B1,NRN1,CMAH,HES4,GBP2,PDK1,IGFBP2,ISG20,TAP1,IFI35,USP18,ADM,SERPINE1,IFI30,DUSP5,DDIT4,IFI6,MT1X,OPTN,SLC25A30,RNASE4,LY6E,SLFN5,ETV6,ATP10D,IFI16
4_Reactome_Gene_Sets.gmt	REACTOME_AXON_GUIDANCE	-19.7058	6.15913e-07	251	27	7.03069	2.10255	PLXNC1,COL4A4,COL5A2,COL6A1,COL9A3,DNM1,DOCK1,ERBB2,RND1,RGMB,HSP90AA1,ITGA5,ABLIM1,PLXNB1,PLXNB3,SRGAP1,SEMA6A,RRAS,SCN2B,SLIT1,TRPC3,CACNB3,CNTNAP1,NRP1,NTN1,ARHGEF11,SRGAP3
4_Reactome_Gene_Sets.gmt	REACTOME_HEMOSTASIS	-19.3468	6.15913e-07	466	38	12.8843	1.68116	KIF20A,VAV3,MERTK,SH2B2,AMICA1,CFD,DOCK1,F12,HABP4,FN1,SLC16A8,SLC7A11,GATA2,KCNMB4,GNA15,GUCY1A2,IRF7,ITGA3,ITGA5,KIF5A,LCP2,ATP2B2,SERPINE1,PDE9A,GNG13,PLAU,GNG2,PPP2R5B,PROS1,C1QBP,TRPC3,VEGFA,MAFK,SLC7A5,HIST1H3H,HIST1H3B,SLC7A7,DOCK4
4_Reactome_Gene_Sets.gmt	REACTOME_TRANSMEMBRANE_TRANSPORT_OF_SMALL_MOLECULES	-18.5007	9.56967e-07	413	35	11.6118	1.71405	ABCA7,CFTR,ADCY9,ABCC2,SLC2A12,ABCA2,SLC29A1,SLC44A5,ABCD1,SLC16A8,SLC7A11,GLRB,SLC9A9,SLC6A19,SLC6A18,FXYD2,ATP2B2,SLC22A18,ATP6V0A4,GNG13,ATP6V1B1,GNG2,ATP10D,ABCG4,SLC2A3,SLC9A3,SLC14A1,SLC34A1,SLC7A5,SLC14A2,SLC4A9,SLC41A2,SLC7A7,SLC16A7,SLC4A8
4_Reactome_Gene_Sets.gmt	REACTOME_DEVELOPMENTAL_BIOLOGY	-17.4063	1.51723e-06	396	33	11.0073	1.70405	PLXNC1,COL4A4,COL5A2,COL6A1,COL9A3,DNM1,DOCK1,ERBB2,FOXO1,RND1,RGMB,HSP90AA1,ITGA5,ABLIM1,NKX6-1,FURIN,PLXNB1,PLXNB3,PPARG,MAPK11,SRGAP1,SEMA6A,RRAS,SCN2B,SLIT1,SMARCD3,TRPC3,CACNB3,CNTNAP1,NRP1,NTN1,ARHGEF11,SRGAP3
4_Reactome_Gene_Sets.gmt	REACTOME_GPCR_DOWNSTREAM_SIGNALING	-17.3467	1.51723e-06	805	37	13.2979	1.58724	VAV3,CXCR6,GPR44,ADCY9,CCR7,OR10T2,ADM,ADORA2A,S1PR3,PLCB1,NPB,GIPR,GNA15,GPR17,MCHR1,CXCL3,HRH1,NMB,OXTR,GNG13,PLCB2,PLXNB1,GNG2,PTGER4,PTHLH,RGS1,RGS12,CXCR5,TRPC3,TSHR,GPR65,RGS9,KALRN,LPAR2,GPR55,RGS6,ARHGEF11
4_Reactome_Gene_Sets.gmt	REACTOME_IMMUNE_SYSTEM	-17.4337	1.51723e-06	933	57	25.705	1.23964	KIF20A,CD96,HCST,USP18,AMICA1,CTSH,CTSL2,CYBA,CFD,DNM1,EGR1,RNF182,FOXO1,RAP1GAP2,TAB2,PHLPP1,LY96,IFI6,GBP2,PYCARD,HLA-B,HLA-DOA,EIF4E3,ICAM2,IFI35,IL2RB,IL3RA,IL7R,IRF7,IRS1,ISG20,ITGB5,ITGB7,KIF5A,LCP2,MT2A,RNF125,PPP2R5B,TRIM36,MAPK11,PROS1,SIGIRR,REL,TAP1,TLR5,UBA7,UNC93B1,RILP,NLRC5,CTSF,TNFRSF14,ASB16,GRAP2,DZIP3,CD79A,GAB2,MRC2
4_Reactome_Gene_Sets.gmt	REACTOME_RNA_POL_I_PROMOTER_OPENING	-17.0149	1.81206e-06	62	12	1.59065	3.27497	HIST1H2BD,UBTF,HIST1H2AC,HIST1H2AB,HIST1H2BL,HIST1H2BF,HIST1H2BC,HIST1H3H,HIST1H3B,HIST1H4H,HIST1H4E,HIST1H2BJ
4_Reactome_Gene_Sets.gmt	REACTOME_SIGNALING_BY_GPCR	-16.5223	2.59488e-06	920	41	16.1292	1.44604	VAV3,CXCR6,GPR44,ADCY9,CCR7,OR10T2,ADM,ADORA2A,HBEGF,S1PR3,PLCB1,FZD2,NPB,GIPR,GNA15,GPR17,MCHR1,CXCL3,HRH1,NMB,OXTR,GNG13,PLCB2,PLXNB1,GNG2,PTCH1,PTGER4,PTHLH,RGS1,RGS12,CXCR5,TRPC3,TSHR,FZD1,GPR65,RGS9,KALRN,LPAR2,GPR55,RGS6,ARHGEF11
4_Reactome_Gene_Sets.gmt	REACTOME_AMYLOIDS	-14.4882	1.76345e-05	83	12	1.97241	2.87867	CST3,HIST1H2BD,HIST1H2AC,HIST1H2AB,HIST1H2BL,HIST1H2BF,HIST1H2BC,HIST1H3H,HIST1H3B,HIST1H4H,HIST1H4E,HIST1H2BJ
4_Reactome_Gene_Sets.gmt	REACTOME_NOTCH1_INTRACELLULAR_DOMAIN_REGULATES_TRANSCRIPTION	-13.8631	2.96553e-05	46	10	1.39978	3.1706	MAMLD1,HEY1,HEYL,HES5,MYC,TLE1,TLE3,HDAC11,HDAC10,HDAC9
4_Reactome_Gene_Sets.gmt	REACTOME_G_ALPHA_I_SIGNALLING_EVENTS	-13.6948	3.19015e-05	195	18	4.67652	2.09957	CXCR6,GPR44,ADCY9,CCR7,S1PR3,NPB,GPR17,MCHR1,CXCL3,GNG13,GNG2,RGS1,RGS12,CXCR5,RGS9,LPAR2,GPR55,RGS6
4_Reactome_Gene_Sets.gmt	REACTOME_GPCR_LIGAND_BINDING	-13.2164	4.71829e-05	408	26	9.06673	1.62817	CXCR6,GPR44,CCR7,ADM,ADORA2A,S1PR3,FZD2,NPB,GIPR,GPR17,MCHR1,CXCL3,HRH1,NMB,OXTR,GNG13,GNG2,PTCH1,PTGER4,PTHLH,CXCR5,TSHR,FZD1,GPR65,LPAR2,GPR55
4_Reactome_Gene_Sets.gmt	REACTOME_SIGNALING_BY_NOTCH	-12.8002	6.60353e-05	103	14	3.11768	2.35346	MAMLD1,HEY1,HEYL,DLL1,HES5,MYC,NOTCH3,FURIN,RFNG,TLE1,TLE3,HDAC11,HDAC10,HDAC9
4_Reactome_Gene_Sets.gmt	REACTOME_NEURONAL_SYSTEM	-12.678	6.92833e-05	279	22	7.09432	1.75086	CHRNA2,ADCY9,KCNG3,ABAT,ALDH2,PLCB1,GAD1,KCNMB4,GRIK5,KCNA6,KCNJ10,KCNJ14,GNG13,PLCB2,GNG2,RRAS,STX1A,VAMP1,CACNB3,CAMKK1,KCNAB2,STX11
4_Reactome_Gene_Sets.gmt	REACTOME_RNA_POL_I_TRANSCRIPTION	-12.3761	8.74602e-05	89	12	2.38598	2.54483	HIST1H2BD,UBTF,HIST1H2AC,HIST1H2AB,HIST1H2BL,HIST1H2BF,HIST1H2BC,HIST1H3H,HIST1H3B,HIST1H4H,HIST1H4E,HIST1H2BJ
4_Reactome_Gene_Sets.gmt	REACTOME_PACKAGING_OF_TELOMERE_ENDS	-12.2996	8.85125e-05	48	9	1.30434	3.10516	HIST1H2BD,HIST1H2AC,HIST1H2AB,HIST1H2BL,HIST1H2BF,HIST1H2BC,HIST1H4H,HIST1H4E,HIST1H2BJ
4_Reactome_Gene_Sets.gmt	REACTOME_MEIOTIC_SYNAPSIS	-12.1763	9.42387e-05	73	11	2.03604	2.66801	STAG2,SYNE1,HIST1H2BD,HIST1H2AC,HIST1H2AB,HIST1H2BL,HIST1H2BF,HIST1H2BC,HIST1H4H,HIST1H4E,HIST1H2BJ
4_Reactome_Gene_Sets.gmt	REACTOME_DEPOSITION_OF_NEW_CENPA_CONTAINING_NUCLEOSOMES_AT_THE_CENTROMERE	-12.0614	9.98391e-05	64	10	1.68609	2.83151	HIST1H2BD,NPM1,HIST1H2AC,HIST1H2AB,HIST1H2BL,HIST1H2BF,HIST1H2BC,HIST1H4H,HIST1H4E,HIST1H2BJ
4_Reactome_Gene_Sets.gmt	REACTOME_SIGNALING_BY_NOTCH1	-11.7163	0.00013356	70	11	2.13148	2.58848	MAMLD1,HEY1,HEYL,DLL1,HES5,MYC,TLE1,TLE3,HDAC11,HDAC10,HDAC9
4_Reactome_Gene_Sets.gmt	REACTOME_MEIOTIC_RECOMBINATION	-11.0062	0.000258115	86	11	2.29054	2.46494	HIST1H2BD,HIST1H2AC,HIST1H2AB,HIST1H2BL,HIST1H2BF,HIST1H2BC,HIST1H3H,HIST1H3B,HIST1H4H,HIST1H4E,HIST1H2BJ
4_Reactome_Gene_Sets.gmt	REACTOME_MEIOSIS	-10.9418	0.000262175	116	13	3.18131	2.19486	STAG2,SYNE1,HIST1H2BD,HIST1H2AC,HIST1H2AB,HIST1H2BL,HIST1H2BF,HIST1H2BC,HIST1H3H,HIST1H3B,HIST1H4H,HIST1H4E,HIST1H2BJ
4_Reactome_Gene_Sets.gmt	REACTOME_SLC_MEDIATED_TRANSMEMBRANE_TRANSPORT	-10.8662	0.000269902	241	20	6.808	1.66278	SLC2A12,SLC29A1,SLC44A5,SLC16A8,SLC7A11,SLC9A9,SLC6A19,SLC6A18,SLC22A18,SLC2A3,SLC9A3,SLC14A1,SLC34A1,SLC7A5,SLC14A2,SLC4A9,SLC41A2,SLC7A7,SLC16A7,SLC4A8
4_Reactome_Gene_Sets.gmt	REACTOME_TRANSPORT_OF_GLUCOSE_AND_OTHER_SUGARS_BILE_SALTS_AND_ORGANIC_ACIDS_METAL_IONS_AND_AMINE_COMPOUNDS	-10.7399	0.000280722	89	11	2.35417	2.41834	SLC2A12,SLC44A5,SLC16A8,SLC6A19,SLC6A18,SLC22A18,SLC2A3,SLC14A1,SLC14A2,SLC41A2,SLC16A7
4_Reactome_Gene_Sets.gmt	REACTOME_APOPTOTIC_EXECUTION_PHASE	-10.7592	0.000280722	54	9	1.55884	2.78298	DSP,HIST1H1C,HIST1H1D,HIST1H1E,HIST1H1B,MAPT,PKP1,PLEC,SATB1
4_Reactome_Gene_Sets.gmt	REACTOME_SEMAPHORIN_INTERACTIONS	-10.4692	0.000353257	68	10	2.00422	2.52954	PLXNC1,ERBB2,RND1,HSP90AA1,PLXNB1,PLXNB3,SEMA6A,RRAS,NRP1,ARHGEF11
4_Reactome_Gene_Sets.gmt	REACTOME_RNA_POL_I_RNA_POL_III_AND_MITOCHONDRIAL_TRANSCRIPTION	-10.1127	0.000485184	122	13	3.43581	2.06769	HIST1H2BD,POU2F1,UBTF,HIST1H2AC,HIST1H2AB,HIST1H2BL,HIST1H2BF,HIST1H2BC,HIST1H3H,HIST1H3B,HIST1H4H,HIST1H4E,HIST1H2BJ
4_Reactome_Gene_Sets.gmt	REACTOME_CHROMOSOME_MAINTENANCE	-10.0149	0.000515187	122	13	3.46763	2.05255	STAG2,SYNE1,HIST1H2BD,NPM1,POLD4,HIST1H2AC,HIST1H2AB,HIST1H2BL,HIST1H2BF,HIST1H2BC,HIST1H4H,HIST1H4E,HIST1H2BJ
4_Reactome_Gene_Sets.gmt	REACTOME_ADAPTIVE_IMMUNE_SYSTEM	-9.91298	0.000550109	539	33	15.5248	1.15984	KIF20A,CD96,HCST,AMICA1,CTSH,CTSL2,CYBA,DNM1,RNF182,FOXO1,RAP1GAP2,TAB2,PHLPP1,HLA-B,HLA-DOA,ICAM2,ITGB5,ITGB7,KIF5A,LCP2,PPP2R5B,TRIM36,REL,TAP1,UBA7,RILP,CTSF,TNFRSF14,ASB16,GRAP2,DZIP3,CD79A,MRC2
4_Reactome_Gene_Sets.gmt	REACTOME_TELOMERE_MAINTENANCE	-9.79095	0.000600075	75	10	2.16329	2.39932	HIST1H2BD,POLD4,HIST1H2AC,HIST1H2AB,HIST1H2BL,HIST1H2BF,HIST1H2BC,HIST1H4H,HIST1H4E,HIST1H2BJ
4_Reactome_Gene_Sets.gmt	REACTOME_CLASS_A1_RHODOPSIN_LIKE_RECEPTORS	-9.3728	0.000881221	305	18	6.39443	1.59339	CXCR6,GPR44,CCR7,ADORA2A,S1PR3,NPB,GPR17,MCHR1,CXCL3,HRH1,NMB,OXTR,PTGER4,CXCR5,TSHR,GPR65,LPAR2,GPR55
4_Reactome_Gene_Sets.gmt	REACTOME_TRANSMISSION_ACROSS_CHEMICAL_SYNAPSES	-9.26405	0.000950767	186	15	4.77196	1.76785	CHRNA2,ADCY9,ABAT,ALDH2,PLCB1,GAD1,GRIK5,KCNJ10,GNG13,PLCB2,GNG2,RRAS,STX1A,CACNB3,CAMKK1
4_Reactome_Gene_Sets.gmt	REACTOME_SIGNALING_BY_RHO_GTPASES	-9.02883	0.00112999	113	12	3.30856	1.99764	VAV3,CHN2,HMHA1,GMIP,ARHGAP31,SRGAP1,ARHGAP10,KALRN,ARHGAP29,ARHGEF11,SRGAP3,ARHGAP25
4_Reactome_Gene_Sets.gmt	REACTOME_EXTRACELLULAR_MATRIX_ORGANIZATION	-9.05852	0.00112999	87	10	2.35417	2.25712	COL4A4,COL5A2,COL6A1,COL9A3,COL15A1,COL16A1,MMP11,MMP15,FURIN,BMP1
4_Reactome_Gene_Sets.gmt	REACTOME_CELL_SURFACE_INTERACTIONS_AT_THE_VASCULAR_WALL	-8.94408	0.00119376	91	10	2.38598	2.23472	MERTK,AMICA1,FN1,SLC16A8,SLC7A11,ITGA3,ITGA5,PROS1,SLC7A5,SLC7A7
4_Reactome_Gene_Sets.gmt	REACTOME_APOPTOSIS	-8.89243	0.00122113	148	14	4.39021	1.79032	DSP,BBC3,HIST1H1C,HIST1H1D,HIST1H1E,HIST1H1B,FAS,MAPT,PKP1,PLEC,PMAIP1,BAX,SATB1,ARHGAP10
4_Reactome_Gene_Sets.gmt	REACTOME_G_ALPHA_Q_SIGNALLING_EVENTS	-8.73951	0.00138337	184	14	4.45383	1.76717	PLCB1,GNA15,GPR17,MCHR1,HRH1,NMB,OXTR,GNG13,PLCB2,GNG2,TRPC3,GPR65,KALRN,LPAR2
4_Reactome_Gene_Sets.gmt	REACTOME_GASTRIN_CREB_SIGNALLING_PATHWAY_VIA_PKC_AND_MAPK	-8.61252	0.00152823	205	15	5.05828	1.67446	HBEGF,PLCB1,GNA15,GPR17,MCHR1,HRH1,NMB,OXTR,GNG13,PLCB2,GNG2,TRPC3,GPR65,KALRN,LPAR2
4_Reactome_Gene_Sets.gmt	REACTOME_NETRIN1_SIGNALING	-8.4597	0.00173371	41	6	0.890767	3.05819	DOCK1,RGMB,ABLIM1,SLIT1,TRPC3,NTN1
4_Reactome_Gene_Sets.gmt	REACTOME_AMINE_COMPOUND_SLC_TRANSPORTERS	-8.25767	0.00206744	27	5	0.604449	3.44652	SLC44A5,SLC6A19,SLC6A18,SLC14A1,SLC14A2
4_Reactome_Gene_Sets.gmt	REACTOME_METABOLISM_OF_LIPIDS_AND_LIPOPROTEINS	-8.13521	0.00227838	478	28	13.5842	1.10916	CYP46A1,GLIPR1,GPAT2,PPM1L,DHCR7,PLD6,SLC44A5,ABCD1,ARSG,PLD3,WWTR1,GRHL1,HMGCS1,LSS,ARSA,MVD,MVK,PPARG,AGPAT5,SMPD3,BMP1,SMARCD3,SMPD1,ELOVL6,CUBN,PPAP2B,SPHK1,CLOCK
4_Reactome_Gene_Sets.gmt	REACTOME_ABC_FAMILY_PROTEINS_MEDIATED_TRANSPORT	-8.05908	0.00239863	34	6	0.954393	2.9326	ABCA7,CFTR,ABCC2,ABCA2,ABCD1,ABCG4
HIV_collection.gmt	HIV_A0EXJ2_TAT	-8.66423	0.00241715	166	14	4.48565	1.75573	ITGA5,ITGB5,SDC3,NFKB1,POU2F1,C1QBP,NPM1,HIST1H2BD,HIST1H2AC,HIST1H2BC,HIST1H2BL,HIST1H2BJ,NELF,FURIN
4_Reactome_Gene_Sets.gmt	REACTOME_TRANSPORT_OF_INORGANIC_CATIONS_ANIONS_AND_AMINO_ACIDS_OLIGOPEPTIDES	-7.99836	0.00248809	94	10	2.6723	2.04735	SLC7A11,SLC9A9,SLC6A19,SLC6A18,SLC9A3,SLC34A1,SLC7A5,SLC4A9,SLC7A7,SLC4A8
4_Reactome_Gene_Sets.gmt	REACTOME_INTEGRIN_CELL_SURFACE_INTERACTIONS	-7.90121	0.00266163	79	9	2.22692	2.17351	AMICA1,COL4A4,FN1,ICAM2,ITGA3,ITGA5,ITGB4,ITGB5,ITGB7
4_Reactome_Gene_Sets.gmt	REACTOME_INTERFERON_ALPHA_BETA_SIGNALING	-7.88442	0.00266163	64	8	1.78153	2.3488	USP18,EGR1,IFI6,GBP2,HLA-B,IFI35,IRF7,ISG20
4_Reactome_Gene_Sets.gmt	REACTOME_CHOLESTEROL_BIOSYNTHESIS	-7.751	0.00297393	24	5	0.668075	3.25382	DHCR7,HMGCS1,LSS,MVD,MVK
4_Reactome_Gene_Sets.gmt	REACTOME_APOPTOSIS_INDUCED_DNA_FRAGMENTATION	-7.45349	0.00391736	13	4	0.41357	3.76122	HIST1H1C,HIST1H1D,HIST1H1E,HIST1H1B
4_Reactome_Gene_Sets.gmt	REACTOME_BASIGIN_INTERACTIONS	-7.3009	0.00446602	30	5	0.731701	3.08383	SLC16A8,SLC7A11,ITGA3,SLC7A5,SLC7A7
4_Reactome_Gene_Sets.gmt	REACTOME_CELL_CYCLE	-6.80751	0.00716237	421	24	11.9617	1.06518	KIF20A,CDK6,STAG2,SYNE1,HIST1H2BD,HSP90AA1,MYC,NPM1,GMNN,PPP2R5B,TAOK1,POLD4,RRM2,CENPT,HIST1H2AC,HIST1H2AB,HIST1H2BL,HIST1H2BF,HIST1H2BC,HIST1H4H,HIST1H4E,CCNA2,CCNB1,HIST1H2BJ
4_Reactome_Gene_Sets.gmt	REACTOME_COLLAGEN_FORMATION	-6.46279	0.00951562	58	7	1.71791	2.1856	COL4A4,COL5A2,COL6A1,COL9A3,COL15A1,COL16A1,BMP1
4_Reactome_Gene_Sets.gmt	REACTOME_PLATELET_HOMEOSTASIS	-6.47479	0.00951562	78	8	2.1951	2.00262	KCNMB4,GUCY1A2,ATP2B2,PDE9A,GNG13,GNG2,PPP2R5B,TRPC3
4_Reactome_Gene_Sets.gmt	REACTOME_METABOLISM_OF_CARBOHYDRATES	-6.47545	0.00951562	247	16	6.83981	1.3001	UST,ALDOC,GBE1,HAS3,CHSY3,IDUA,KHK,LCT,CHST15,PFKFB4,PGK1,CHST7,ST3GAL1,SLC2A3,SDC3,HS3ST3B1
4_Reactome_Gene_Sets.gmt	REACTOME_ABCA_TRANSPORTERS_IN_LIPID_HOMEOSTASIS	-6.35257	0.0102235	18	4	0.540823	3.23058	ABCA7,ABCA2,ABCD1,ABCG4
4_Reactome_Gene_Sets.gmt	REACTOME_ACTIVATION_OF_KAINATE_RECEPTORS_UPON_GLUTAMATE_BINDING	-6.3608	0.0102235	31	5	0.890767	2.73003	PLCB1,GRIK5,GNG13,PLCB2,GNG2
4_Reactome_Gene_Sets.gmt	REACTOME_CYTOKINE_SIGNALING_IN_IMMUNE_SYSTEM	-6.26672	0.0109336	270	17	7.63514	1.2235	USP18,EGR1,TAB2,IFI6,GBP2,HLA-B,EIF4E3,IFI35,IL2RB,IL3RA,IL7R,IRF7,IRS1,ISG20,MT2A,UBA7,GAB2
HIV_collection.gmt	HIV_Yeung_et_al_2009	-6.71936	0.0112682	262	16	6.68075	1.33697	JMJD7-PLA2G4B,PLA2G4B,GPA33,KDM5B,DLGAP4,TAB2,WWTR1,ITGB7,NFKB1,GOLM1,PROX1,PTPRD,BAX,SH3BGR,SLC9A3,NRP1
4_Reactome_Gene_Sets.gmt	REACTOME_AMINO_ACID_TRANSPORT_ACROSS_THE_PLASMA_MEMBRANE	-6.19784	0.011295	31	5	0.92258	2.6686	SLC7A11,SLC6A19,SLC6A18,SLC7A5,SLC7A7
4_Reactome_Gene_Sets.gmt	REACTOME_CLASS_B_2_SECRETIN_FAMILY_RECEPTORS	-6.19956	0.011295	88	8	2.29054	1.93326	ADM,FZD2,GIPR,GNG13,GNG2,PTCH1,PTHLH,FZD1
4_Reactome_Gene_Sets.gmt	REACTOME_SPHINGOLIPID_METABOLISM	-6.14439	0.0117061	69	7	1.81335	2.09624	PPM1L,ARSG,ARSA,SMPD3,SMPD1,PPAP2B,SPHK1
4_Reactome_Gene_Sets.gmt	REACTOME_G_ALPHA_S_SIGNALLING_EVENTS	-6.08016	0.0122674	121	9	2.86318	1.76376	ADCY9,ADM,ADORA2A,GIPR,GNG13,GNG2,PTGER4,PTHLH,TSHR
4_Reactome_Gene_Sets.gmt	REACTOME_SEMA4D_IN_SEMAPHORIN_SIGNALING	-6.04177	0.0123393	32	5	0.954393	2.60968	ERBB2,RND1,PLXNB1,RRAS,ARHGEF11
4_Reactome_Gene_Sets.gmt	REACTOME_FACTORS_INVOLVED_IN_MEGAKARYOCYTE_DEVELOPMENT_AND_PLATELET_PRODUCTION	-6.04041	0.0123393	132	10	3.43581	1.64133	KIF20A,SH2B2,DOCK1,GATA2,IRF7,KIF5A,MAFK,HIST1H3H,HIST1H3B,DOCK4
4_Reactome_Gene_Sets.gmt	REACTOME_SIGNALING_BY_TGF_BETA_RECEPTOR_COMPLEX	-5.94426	0.013362	63	7	1.87697	2.03959	WWTR1,MYC,FURIN,SERPINE1,CGN,SKIL,TGFBR1
4_Reactome_Gene_Sets.gmt	REACTOME_G_BETA_GAMMA_SIGNALLING_THROUGH_PLC_BETA	-5.91551	0.0135299	20	4	0.604449	3.02407	PLCB1,GNG13,PLCB2,GNG2
4_Reactome_Gene_Sets.gmt	REACTOME_CHONDROITIN_SULFATE_DERMATAN_SULFATE_METABOLISM	-5.84555	0.0141435	49	6	1.43159	2.23168	UST,CHSY3,IDUA,CHST15,CHST7,SDC3
4_Reactome_Gene_Sets.gmt	REACTOME_NEUROTRANSMITTER_RECEPTOR_BINDING_AND_DOWNSTREAM_TRANSMISSION_IN_THE_POSTSYNAPTIC_CELL	-5.83941	0.0141435	137	10	3.53125	1.59774	CHRNA2,ADCY9,PLCB1,GRIK5,KCNJ10,GNG13,PLCB2,GNG2,RRAS,CAMKK1
4_Reactome_Gene_Sets.gmt	REACTOME_GLYCOSAMINOGLYCAN_METABOLISM	-5.78289	0.0145124	111	9	2.99043	1.6941	UST,HAS3,CHSY3,IDUA,CHST15,CHST7,ST3GAL1,SDC3,HS3ST3B1
4_Reactome_Gene_Sets.gmt	REACTOME_TRANSCRIPTION	-5.78741	0.0145124	210	14	6.01267	1.29169	GTF2A1,HIST1H2BD,POU2F1,UBTF,HIST1H2AC,HIST1H2AB,HIST1H2BL,HIST1H2BF,HIST1H2BC,HIST1H3H,HIST1H3B,HIST1H4H,HIST1H4E,HIST1H2BJ
4_Reactome_Gene_Sets.gmt	REACTOME_REGULATION_OF_INSULIN_SECRETION_BY_ACETYLCHOLINE	-5.72595	0.0151334	11	3	0.318131	3.70786	PLCB1,GNA15,PLCB2
HIV_collection.gmt	HIV_Konig_et_al_2008	-5.97049	0.0178708	295	16	7.18976	1.22213	HMGCS1,DLGAP4,ZYX,SFXN3,PTPRJ,BMP1,OSBPL6,TRIM7,NTN1,ENC1,CLOCK,MT2A,KIF3A,C17orf28,MPP2,MT1X
4_Reactome_Gene_Sets.gmt	REACTOME_PTM_GAMMA_CARBOXYLATION_HYPUSINE_FORMATION_AND_ARYLSULFATASE_ACTIVATION	-5.53158	0.0181098	27	4	0.668075	2.84343	ARSG,ARSA,FURIN,PROS1
4_Reactome_Gene_Sets.gmt	REACTOME_REGULATION_OF_INSULIN_LIKE_GROWTH_FACTOR_IGF_ACTIVITY_BY_INSULIN_LIKE_GROWTH_FACTOR_BINDING_PROTEINS_IGFBPS	-5.43132	0.0194478	16	3	0.349944	3.51518	IGFBP2,IGFBP4,IGFBP6
4_Reactome_Gene_Sets.gmt	REACTOME_DCC_MEDIATED_ATTRACTIVE_SIGNALING	-5.43132	0.0194478	13	3	0.349944	3.51518	DOCK1,ABLIM1,NTN1
4_Reactome_Gene_Sets.gmt	REACTOME_APOPTOTIC_CLEAVAGE_OF_CELLULAR_PROTEINS	-5.34938	0.020522	40	5	1.11346	2.34648	DSP,MAPT,PKP1,PLEC,SATB1
4_Reactome_Gene_Sets.gmt	REACTOME_NCAM1_INTERACTIONS	-5.34938	0.020522	39	5	1.11346	2.34648	COL4A4,COL5A2,COL6A1,COL9A3,CACNB3
4_Reactome_Gene_Sets.gmt	REACTOME_INTERFERON_SIGNALING	-5.24321	0.0225082	159	11	4.45383	1.38231	USP18,EGR1,IFI6,GBP2,HLA-B,EIF4E3,IFI35,IRF7,ISG20,MT2A,UBA7
4_Reactome_Gene_Sets.gmt	REACTOME_SEMA3A_PLEXIN_REPULSION_SIGNALING_BY_INHIBITING_INTEGRIN_ADHESION	-5.16742	0.0239523	13	3	0.381757	3.34522	RND1,RRAS,NRP1
4_Reactome_Gene_Sets.gmt	REACTOME_IMMUNOREGULATORY_INTERACTIONS_BETWEEN_A_LYMPHOID_AND_A_NON_LYMPHOID_CELL	-5.11706	0.0248535	70	6	1.65428	1.9933	CD96,HCST,AMICA1,HLA-B,ICAM2,ITGB7
HIV_collection.gmt	HIV_A0A891_ENV	-5.41238	0.0249817	78	6	1.55884	2.0907	FN1,GAA,HLA-B,PLAU,SDC3,MRC2
4_Reactome_Gene_Sets.gmt	REACTOME_MHC_CLASS_II_ANTIGEN_PRESENTATION	-5.09826	0.024992	91	8	2.73593	1.64742	KIF20A,CTSH,CTSL2,DNM1,HLA-DOA,KIF5A,RILP,CTSF
4_Reactome_Gene_Sets.gmt	REACTOME_EICOSANOID_LIGAND_BINDING_RECEPTORS	-4.9288	0.0292227	16	3	0.41357	3.19319	GPR44,GPR17,PTGER4
4_Reactome_Gene_Sets.gmt	REACTOME_PI3K_EVENTS_IN_ERBB2_SIGNALING	-4.88069	0.0302697	44	5	1.24071	2.16579	HBEGF,ERBB2,ERBB3,FOXO1,PHLPP1
4_Reactome_Gene_Sets.gmt	REACTOME_SEMA4D_INDUCED_CELL_MIGRATION_AND_GROWTH_CONE_COLLAPSE	-4.74191	0.0343358	27	4	0.82714	2.47131	ERBB2,RND1,PLXNB1,ARHGEF11
4_Reactome_Gene_Sets.gmt	REACTOME_GABA_SYNTHESIS_RELEASE_REUPTAKE_AND_DEGRADATION	-4.71133	0.0349594	17	3	0.445383	3.05565	ABAT,GAD1,STX1A
4_Reactome_Gene_Sets.gmt	REACTOME_NUCLEAR_RECEPTOR_TRANSCRIPTION_PATHWAY	-4.66911	0.0351234	49	5	1.30434	2.08326	PPARG,RARG,RORB,RORC,NR1D2
4_Reactome_Gene_Sets.gmt	REACTOME_AMINO_ACID_AND_OLIGOPEPTIDE_SLC_TRANSPORTERS	-4.66911	0.0351234	49	5	1.30434	2.08326	SLC7A11,SLC6A19,SLC6A18,SLC7A5,SLC7A7
4_Reactome_Gene_Sets.gmt	REACTOME_ROLE_OF_SECOND_MESSENGERS_IN_NETRIN1_SIGNALING	-4.65786	0.0351234	11	2	0.159065	4.34445	TRPC3,NTN1
4_Reactome_Gene_Sets.gmt	REACTOME_INNATE_IMMUNE_SYSTEM	-4.67291	0.0351234	279	14	6.83981	1.09103	CFD,DNM1,TAB2,LY96,PYCARD,IRF7,RNF125,MAPK11,PROS1,SIGIRR,TLR5,UBA7,UNC93B1,NLRC5
4_Reactome_Gene_Sets.gmt	REACTOME_PHOSPHOLIPID_METABOLISM	-4.59498	0.0365331	198	12	5.53548	1.17914	GPAT2,PPM1L,PLD6,SLC44A5,ARSG,PLD3,ARSA,AGPAT5,SMPD3,SMPD1,PPAP2B,SPHK1
4_Reactome_Gene_Sets.gmt	REACTOME_G_PROTEIN_BETA_GAMMA_SIGNALLING	-4.60663	0.0365331	28	4	0.858954	2.40714	PLCB1,GNG13,PLCB2,GNG2
4_Reactome_Gene_Sets.gmt	REACTOME_BIOLOGICAL_OXIDATIONS	-4.57766	0.036744	139	8	2.99043	1.5063	CYP46A1,CYP2U1,CYP2E1,CYP26A1,ALDH2,OPLAH,GSTA4,GSTM4
4_Reactome_Gene_Sets.gmt	REACTOME_PROTEOLYTIC_CLEAVAGE_OF_SNARE_COMPLEX_PROTEINS	-4.51185	0.0379356	17	3	0.477196	2.93009	STX1A,VAMP1,STX11
4_Reactome_Gene_Sets.gmt	REACTOME_SIGNALING_BY_PDGF	-4.53389	0.0379356	122	9	3.62669	1.38861	ADCY9,COL4A4,COL5A2,COL6A1,COL9A3,FOXO1,PHLPP1,FURIN,THBS4
4_Reactome_Gene_Sets.gmt	REACTOME_OTHER_SEMAPHORIN_INTERACTIONS	-4.51185	0.0379356	15	3	0.477196	2.93009	PLXNC1,PLXNB3,SEMA6A
4_Reactome_Gene_Sets.gmt	REACTOME_POTASSIUM_CHANNELS	-4.48143	0.0386774	98	7	2.44961	1.61018	KCNG3,KCNMB4,KCNA6,KCNJ10,KCNJ14,GNG2,KCNAB2
4_Reactome_Gene_Sets.gmt	REACTOME_REGULATION_OF_INSULIN_SECRETION	-4.34873	0.0433543	93	7	2.51323	1.56948	PLCB1,GNA15,GNG13,PLCB2,GNG2,STX1A,CACNB3
4_Reactome_Gene_Sets.gmt	REACTOME_PLATELET_ACTIVATION_SIGNALING_AND_AGGREGATION	-4.34554	0.0433543	208	12	5.72636	1.12648	VAV3,CFD,HABP4,FN1,GNA15,LCP2,SERPINE1,GNG13,GNG2,PROS1,TRPC3,VEGFA
4_Reactome_Gene_Sets.gmt	REACTOME_PRE_NOTCH_PROCESSING_IN_GOLGI	-4.32783	0.0436598	16	3	0.509009	2.81458	NOTCH3,FURIN,RFNG

## Sheet: Categories RNA
Gene set	Category	Genes	P
HIV_Schoggins_et_al_2011	HIV	IRF7,CREB3L3,RGS1,PMAIP1,BTN3A3,UNC93B1,NRN1,CMAH,HES4,GBP2,PDK1,IGFBP2,ISG20,TAP1,IFI35,USP18,ADM,SERPINE1,IFI30,DUSP5,DDIT4,IFI6,MT1X,OPTN,SLC25A30,RNASE4,LY6E,SLFN5,ETV6,ATP10D,IFI16	8.58793e-08
REACTOME_AXON_GUIDANCE	REACTOME_DEVELOPMENTAL_BIOLOGY	PLXNC1,COL4A4,COL5A2,COL6A1,COL9A3,DNM1,DOCK1,ERBB2,RND1,RGMB,HSP90AA1,ITGA5,ABLIM1,PLXNB1,PLXNB3,SRGAP1,SEMA6A,RRAS,SCN2B,SLIT1,TRPC3,CACNB3,CNTNAP1,NRP1,NTN1,ARHGEF11,SRGAP3	6.15913e-07
REACTOME_HEMOSTASIS	REACTOME_HEMOSTASIS	KIF20A,VAV3,MERTK,SH2B2,AMICA1,CFD,DOCK1,F12,HABP4,FN1,SLC16A8,SLC7A11,GATA2,KCNMB4,GNA15,GUCY1A2,IRF7,ITGA3,ITGA5,KIF5A,LCP2,ATP2B2,SERPINE1,PDE9A,GNG13,PLAU,GNG2,PPP2R5B,PROS1,C1QBP,TRPC3,VEGFA,MAFK,SLC7A5,HIST1H3H,HIST1H3B,SLC7A7,DOCK4	6.15913e-07
REACTOME_TRANSMEMBRANE_TRANSPORT_OF_SMALL_MOLECULES	REACTOME_TRANSMEMBRANE_TRANSPORT_OF_SMALL_MOLECULES	ABCA7,CFTR,ADCY9,ABCC2,SLC2A12,ABCA2,SLC29A1,SLC44A5,ABCD1,SLC16A8,SLC7A11,GLRB,SLC9A9,SLC6A19,SLC6A18,FXYD2,ATP2B2,SLC22A18,ATP6V0A4,GNG13,ATP6V1B1,GNG2,ATP10D,ABCG4,SLC2A3,SLC9A3,SLC14A1,SLC34A1,SLC7A5,SLC14A2,SLC4A9,SLC41A2,SLC7A7,SLC16A7,SLC4A8	9.56967e-07
REACTOME_DEVELOPMENTAL_BIOLOGY	REACTOME_DEVELOPMENTAL_BIOLOGY	PLXNC1,COL4A4,COL5A2,COL6A1,COL9A3,DNM1,DOCK1,ERBB2,FOXO1,RND1,RGMB,HSP90AA1,ITGA5,ABLIM1,NKX6-1,FURIN,PLXNB1,PLXNB3,PPARG,MAPK11,SRGAP1,SEMA6A,RRAS,SCN2B,SLIT1,SMARCD3,TRPC3,CACNB3,CNTNAP1,NRP1,NTN1,ARHGEF11,SRGAP3	1.51723e-06
REACTOME_GPCR_DOWNSTREAM_SIGNALING	REACTOME_IMMUNE_SYSTEM	VAV3,CXCR6,GPR44,ADCY9,CCR7,OR10T2,ADM,ADORA2A,S1PR3,PLCB1,NPB,GIPR,GNA15,GPR17,MCHR1,CXCL3,HRH1,NMB,OXTR,GNG13,PLCB2,PLXNB1,GNG2,PTGER4,PTHLH,RGS1,RGS12,CXCR5,TRPC3,TSHR,GPR65,RGS9,KALRN,LPAR2,GPR55,RGS6,ARHGEF11	1.51723e-06
REACTOME_IMMUNE_SYSTEM	REACTOME_IMMUNE_SYSTEM	KIF20A,CD96,HCST,USP18,AMICA1,CTSH,CTSL2,CYBA,CFD,DNM1,EGR1,RNF182,FOXO1,RAP1GAP2,TAB2,PHLPP1,LY96,IFI6,GBP2,PYCARD,HLA-B,HLA-DOA,EIF4E3,ICAM2,IFI35,IL2RB,IL3RA,IL7R,IRF7,IRS1,ISG20,ITGB5,ITGB7,KIF5A,LCP2,MT2A,RNF125,PPP2R5B,TRIM36,MAPK11,PROS1,SIGIRR,REL,TAP1,TLR5,UBA7,UNC93B1,RILP,NLRC5,CTSF,TNFRSF14,ASB16,GRAP2,DZIP3,CD79A,GAB2,MRC2	1.51723e-06
REACTOME_RNA_POL_I_PROMOTER_OPENING	REACTOME_GENE_EXPRESSION	HIST1H2BD,UBTF,HIST1H2AC,HIST1H2AB,HIST1H2BL,HIST1H2BF,HIST1H2BC,HIST1H3H,HIST1H3B,HIST1H4H,HIST1H4E,HIST1H2BJ	1.81206e-06
REACTOME_SIGNALING_BY_GPCR	REACTOME_DEVELOPMENTAL_BIOLOGY	VAV3,CXCR6,GPR44,ADCY9,CCR7,OR10T2,ADM,ADORA2A,HBEGF,S1PR3,PLCB1,FZD2,NPB,GIPR,GNA15,GPR17,MCHR1,CXCL3,HRH1,NMB,OXTR,GNG13,PLCB2,PLXNB1,GNG2,PTCH1,PTGER4,PTHLH,RGS1,RGS12,CXCR5,TRPC3,TSHR,FZD1,GPR65,RGS9,KALRN,LPAR2,GPR55,RGS6,ARHGEF11	2.59488e-06
REACTOME_AMYLOIDS	REACTOME_CELL_CYCLE	CST3,HIST1H2BD,HIST1H2AC,HIST1H2AB,HIST1H2BL,HIST1H2BF,HIST1H2BC,HIST1H3H,HIST1H3B,HIST1H4H,HIST1H4E,HIST1H2BJ	1.76345e-05
REACTOME_NOTCH1_INTRACELLULAR_DOMAIN_REGULATES_TRANSCRIPTION	REACTOME_SIGNAL_TRANSDUCTION	MAMLD1,HEY1,HEYL,HES5,MYC,TLE1,TLE3,HDAC11,HDAC10,HDAC9	2.96553e-05
REACTOME_G_ALPHA_I_SIGNALLING_EVENTS	REACTOME_SIGNAL_TRANSDUCTION	CXCR6,GPR44,ADCY9,CCR7,S1PR3,NPB,GPR17,MCHR1,CXCL3,GNG13,GNG2,RGS1,RGS12,CXCR5,RGS9,LPAR2,GPR55,RGS6	3.19015e-05
REACTOME_GPCR_LIGAND_BINDING	REACTOME_SIGNAL_TRANSDUCTION	CXCR6,GPR44,CCR7,ADM,ADORA2A,S1PR3,FZD2,NPB,GIPR,GPR17,MCHR1,CXCL3,HRH1,NMB,OXTR,GNG13,GNG2,PTCH1,PTGER4,PTHLH,CXCR5,TSHR,FZD1,GPR65,LPAR2,GPR55	4.71829e-05
REACTOME_SIGNALING_BY_NOTCH	REACTOME_DEVELOPMENTAL_BIOLOGY	MAMLD1,HEY1,HEYL,DLL1,HES5,MYC,NOTCH3,FURIN,RFNG,TLE1,TLE3,HDAC11,HDAC10,HDAC9	6.60353e-05
REACTOME_NEURONAL_SYSTEM	REACTOME_NEURONAL_SYSTEM	CHRNA2,ADCY9,KCNG3,ABAT,ALDH2,PLCB1,GAD1,KCNMB4,GRIK5,KCNA6,KCNJ10,KCNJ14,GNG13,PLCB2,GNG2,RRAS,STX1A,VAMP1,CACNB3,CAMKK1,KCNAB2,STX11	6.92833e-05
REACTOME_RNA_POL_I_TRANSCRIPTION	REACTOME_GENE_EXPRESSION	HIST1H2BD,UBTF,HIST1H2AC,HIST1H2AB,HIST1H2BL,HIST1H2BF,HIST1H2BC,HIST1H3H,HIST1H3B,HIST1H4H,HIST1H4E,HIST1H2BJ	8.74602e-05
REACTOME_PACKAGING_OF_TELOMERE_ENDS	REACTOME_CELL_CYCLE	HIST1H2BD,HIST1H2AC,HIST1H2AB,HIST1H2BL,HIST1H2BF,HIST1H2BC,HIST1H4H,HIST1H4E,HIST1H2BJ	8.85125e-05
REACTOME_MEIOTIC_SYNAPSIS	REACTOME_CELL_CYCLE	STAG2,SYNE1,HIST1H2BD,HIST1H2AC,HIST1H2AB,HIST1H2BL,HIST1H2BF,HIST1H2BC,HIST1H4H,HIST1H4E,HIST1H2BJ	9.42387e-05
REACTOME_DEPOSITION_OF_NEW_CENPA_CONTAINING_NUCLEOSOMES_AT_THE_CENTROMERE	REACTOME_CELL_CYCLE	HIST1H2BD,NPM1,HIST1H2AC,HIST1H2AB,HIST1H2BL,HIST1H2BF,HIST1H2BC,HIST1H4H,HIST1H4E,HIST1H2BJ	9.98391e-05
REACTOME_SIGNALING_BY_NOTCH1	REACTOME_DEVELOPMENTAL_BIOLOGY	MAMLD1,HEY1,HEYL,DLL1,HES5,MYC,TLE1,TLE3,HDAC11,HDAC10,HDAC9	0.00013356
REACTOME_MEIOTIC_RECOMBINATION	REACTOME_CELL_CYCLE	HIST1H2BD,HIST1H2AC,HIST1H2AB,HIST1H2BL,HIST1H2BF,HIST1H2BC,HIST1H3H,HIST1H3B,HIST1H4H,HIST1H4E,HIST1H2BJ	0.000258115
REACTOME_MEIOSIS	REACTOME_HEMOSTASIS	STAG2,SYNE1,HIST1H2BD,HIST1H2AC,HIST1H2AB,HIST1H2BL,HIST1H2BF,HIST1H2BC,HIST1H3H,HIST1H3B,HIST1H4H,HIST1H4E,HIST1H2BJ	0.000262175
REACTOME_SLC_MEDIATED_TRANSMEMBRANE_TRANSPORT	REACTOME_TRANSMEMBRANE_TRANSPORT_OF_SMALL_MOLECULES	SLC2A12,SLC29A1,SLC44A5,SLC16A8,SLC7A11,SLC9A9,SLC6A19,SLC6A18,SLC22A18,SLC2A3,SLC9A3,SLC14A1,SLC34A1,SLC7A5,SLC14A2,SLC4A9,SLC41A2,SLC7A7,SLC16A7,SLC4A8	0.000269902
REACTOME_TRANSPORT_OF_GLUCOSE_AND_OTHER_SUGARS_BILE_SALTS_AND_ORGANIC_ACIDS_METAL_IONS_AND_AMINE_COMPOUNDS	REACTOME_TRANSMEMBRANE_TRANSPORT_OF_SMALL_MOLECULES	SLC2A12,SLC44A5,SLC16A8,SLC6A19,SLC6A18,SLC22A18,SLC2A3,SLC14A1,SLC14A2,SLC41A2,SLC16A7	0.000280722
REACTOME_APOPTOTIC_EXECUTION_PHASE	REACTOME_PROGRAMMED_CELL_DEATH	DSP,HIST1H1C,HIST1H1D,HIST1H1E,HIST1H1B,MAPT,PKP1,PLEC,SATB1	0.000280722
REACTOME_SEMAPHORIN_INTERACTIONS	REACTOME_SIGNAL_TRANSDUCTION	PLXNC1,ERBB2,RND1,HSP90AA1,PLXNB1,PLXNB3,SEMA6A,RRAS,NRP1,ARHGEF11	0.000353257
REACTOME_RNA_POL_I_RNA_POL_III_AND_MITOCHONDRIAL_TRANSCRIPTION	NA	HIST1H2BD,POU2F1,UBTF,HIST1H2AC,HIST1H2AB,HIST1H2BL,HIST1H2BF,HIST1H2BC,HIST1H3H,HIST1H3B,HIST1H4H,HIST1H4E,HIST1H2BJ	0.000485184
REACTOME_CHROMOSOME_MAINTENANCE	REACTOME_CELL_CYCLE	STAG2,SYNE1,HIST1H2BD,NPM1,POLD4,HIST1H2AC,HIST1H2AB,HIST1H2BL,HIST1H2BF,HIST1H2BC,HIST1H4H,HIST1H4E,HIST1H2BJ	0.000515187
REACTOME_ADAPTIVE_IMMUNE_SYSTEM	REACTOME_IMMUNE_SYSTEM	KIF20A,CD96,HCST,AMICA1,CTSH,CTSL2,CYBA,DNM1,RNF182,FOXO1,RAP1GAP2,TAB2,PHLPP1,HLA-B,HLA-DOA,ICAM2,ITGB5,ITGB7,KIF5A,LCP2,PPP2R5B,TRIM36,REL,TAP1,UBA7,RILP,CTSF,TNFRSF14,ASB16,GRAP2,DZIP3,CD79A,MRC2	0.000550109
REACTOME_TELOMERE_MAINTENANCE	REACTOME_CELL_CYCLE	HIST1H2BD,POLD4,HIST1H2AC,HIST1H2AB,HIST1H2BL,HIST1H2BF,HIST1H2BC,HIST1H4H,HIST1H4E,HIST1H2BJ	0.000600075
REACTOME_CLASS_A1_RHODOPSIN_LIKE_RECEPTORS	REACTOME_SIGNAL_TRANSDUCTION	CXCR6,GPR44,CCR7,ADORA2A,S1PR3,NPB,GPR17,MCHR1,CXCL3,HRH1,NMB,OXTR,PTGER4,CXCR5,TSHR,GPR65,LPAR2,GPR55	0.000881221
REACTOME_TRANSMISSION_ACROSS_CHEMICAL_SYNAPSES	REACTOME_NEURONAL_SYSTEM	CHRNA2,ADCY9,ABAT,ALDH2,PLCB1,GAD1,GRIK5,KCNJ10,GNG13,PLCB2,GNG2,RRAS,STX1A,CACNB3,CAMKK1	0.000950767
REACTOME_SIGNALING_BY_RHO_GTPASES	REACTOME_SIGNAL_TRANSDUCTION	VAV3,CHN2,HMHA1,GMIP,ARHGAP31,SRGAP1,ARHGAP10,KALRN,ARHGAP29,ARHGEF11,SRGAP3,ARHGAP25	0.00112999
REACTOME_EXTRACELLULAR_MATRIX_ORGANIZATION	REACTOME_EXTRACELLULAR_MATRIX_ORGANIZATION	COL4A4,COL5A2,COL6A1,COL9A3,COL15A1,COL16A1,MMP11,MMP15,FURIN,BMP1	0.00112999
REACTOME_CELL_SURFACE_INTERACTIONS_AT_THE_VASCULAR_WALL	REACTOME_HEMOSTASIS	MERTK,AMICA1,FN1,SLC16A8,SLC7A11,ITGA3,ITGA5,PROS1,SLC7A5,SLC7A7	0.00119376
REACTOME_APOPTOSIS	REACTOME_PROGRAMMED_CELL_DEATH	DSP,BBC3,HIST1H1C,HIST1H1D,HIST1H1E,HIST1H1B,FAS,MAPT,PKP1,PLEC,PMAIP1,BAX,SATB1,ARHGAP10	0.00122113
REACTOME_G_ALPHA_Q_SIGNALLING_EVENTS	REACTOME_SIGNAL_TRANSDUCTION	PLCB1,GNA15,GPR17,MCHR1,HRH1,NMB,OXTR,GNG13,PLCB2,GNG2,TRPC3,GPR65,KALRN,LPAR2	0.00138337
REACTOME_GASTRIN_CREB_SIGNALLING_PATHWAY_VIA_PKC_AND_MAPK	REACTOME_SIGNAL_TRANSDUCTION	HBEGF,PLCB1,GNA15,GPR17,MCHR1,HRH1,NMB,OXTR,GNG13,PLCB2,GNG2,TRPC3,GPR65,KALRN,LPAR2	0.00152823
REACTOME_NETRIN1_SIGNALING	REACTOME_SIGNAL_TRANSDUCTION	DOCK1,RGMB,ABLIM1,SLIT1,TRPC3,NTN1	0.00173371
REACTOME_AMINE_COMPOUND_SLC_TRANSPORTERS	NA	SLC44A5,SLC6A19,SLC6A18,SLC14A1,SLC14A2	0.00206744
REACTOME_METABOLISM_OF_LIPIDS_AND_LIPOPROTEINS	REACTOME_METABOLISM	CYP46A1,GLIPR1,GPAT2,PPM1L,DHCR7,PLD6,SLC44A5,ABCD1,ARSG,PLD3,WWTR1,GRHL1,HMGCS1,LSS,ARSA,MVD,MVK,PPARG,AGPAT5,SMPD3,BMP1,SMARCD3,SMPD1,ELOVL6,CUBN,PPAP2B,SPHK1,CLOCK	0.00227838
REACTOME_ABC_FAMILY_PROTEINS_MEDIATED_TRANSPORT	REACTOME_TRANSMEMBRANE_TRANSPORT_OF_SMALL_MOLECULES	ABCA7,CFTR,ABCC2,ABCA2,ABCD1,ABCG4	0.00239863
HIV_A0EXJ2_TAT	HIV	ITGA5,ITGB5,SDC3,NFKB1,POU2F1,C1QBP,NPM1,HIST1H2BD,HIST1H2AC,HIST1H2BC,HIST1H2BL,HIST1H2BJ,NELF,FURIN	0.00241715
REACTOME_TRANSPORT_OF_INORGANIC_CATIONS_ANIONS_AND_AMINO_ACIDS_OLIGOPEPTIDES	REACTOME_TRANSMEMBRANE_TRANSPORT_OF_SMALL_MOLECULES	SLC7A11,SLC9A9,SLC6A19,SLC6A18,SLC9A3,SLC34A1,SLC7A5,SLC4A9,SLC7A7,SLC4A8	0.00248809
REACTOME_INTEGRIN_CELL_SURFACE_INTERACTIONS	REACTOME_HEMOSTASIS	AMICA1,COL4A4,FN1,ICAM2,ITGA3,ITGA5,ITGB4,ITGB5,ITGB7	0.00266163
REACTOME_INTERFERON_ALPHA_BETA_SIGNALING	REACTOME_HEMOSTASIS	USP18,EGR1,IFI6,GBP2,HLA-B,IFI35,IRF7,ISG20	0.00266163
REACTOME_CHOLESTEROL_BIOSYNTHESIS	REACTOME_EXTRACELLULAR_MATRIX_ORGANIZATION	DHCR7,HMGCS1,LSS,MVD,MVK	0.00297393
REACTOME_APOPTOSIS_INDUCED_DNA_FRAGMENTATION	REACTOME_PROGRAMMED_CELL_DEATH	HIST1H1C,HIST1H1D,HIST1H1E,HIST1H1B	0.00391736
REACTOME_BASIGIN_INTERACTIONS	REACTOME_DISEASE	SLC16A8,SLC7A11,ITGA3,SLC7A5,SLC7A7	0.00446602
REACTOME_CELL_CYCLE	REACTOME_DISEASE	KIF20A,CDK6,STAG2,SYNE1,HIST1H2BD,HSP90AA1,MYC,NPM1,GMNN,PPP2R5B,TAOK1,POLD4,RRM2,CENPT,HIST1H2AC,HIST1H2AB,HIST1H2BL,HIST1H2BF,HIST1H2BC,HIST1H4H,HIST1H4E,CCNA2,CCNB1,HIST1H2BJ	0.00716237
REACTOME_COLLAGEN_FORMATION	REACTOME_EXTRACELLULAR_MATRIX_ORGANIZATION	COL4A4,COL5A2,COL6A1,COL9A3,COL15A1,COL16A1,BMP1	0.00951562
REACTOME_PLATELET_HOMEOSTASIS	REACTOME_HEMOSTASIS	KCNMB4,GUCY1A2,ATP2B2,PDE9A,GNG13,GNG2,PPP2R5B,TRPC3	0.00951562
REACTOME_METABOLISM_OF_CARBOHYDRATES	REACTOME_METABOLISM	UST,ALDOC,GBE1,HAS3,CHSY3,IDUA,KHK,LCT,CHST15,PFKFB4,PGK1,CHST7,ST3GAL1,SLC2A3,SDC3,HS3ST3B1	0.00951562
REACTOME_ABCA_TRANSPORTERS_IN_LIPID_HOMEOSTASIS	REACTOME_TRANSMEMBRANE_TRANSPORT_OF_SMALL_MOLECULES	ABCA7,ABCA2,ABCD1,ABCG4	0.0102235
REACTOME_ACTIVATION_OF_KAINATE_RECEPTORS_UPON_GLUTAMATE_BINDING	REACTOME_NEURONAL_SYSTEM	PLCB1,GRIK5,GNG13,PLCB2,GNG2	0.0102235
REACTOME_CYTOKINE_SIGNALING_IN_IMMUNE_SYSTEM	REACTOME_IMMUNE_SYSTEM	USP18,EGR1,TAB2,IFI6,GBP2,HLA-B,EIF4E3,IFI35,IL2RB,IL3RA,IL7R,IRF7,IRS1,ISG20,MT2A,UBA7,GAB2	0.0109336
HIV_Yeung_et_al_2009	HIV	JMJD7-PLA2G4B,PLA2G4B,GPA33,KDM5B,DLGAP4,TAB2,WWTR1,ITGB7,NFKB1,GOLM1,PROX1,PTPRD,BAX,SH3BGR,SLC9A3,NRP1	0.0112682
REACTOME_AMINO_ACID_TRANSPORT_ACROSS_THE_PLASMA_MEMBRANE	REACTOME_TRANSMEMBRANE_TRANSPORT_OF_SMALL_MOLECULES	SLC7A11,SLC6A19,SLC6A18,SLC7A5,SLC7A7	0.011295
REACTOME_CLASS_B_2_SECRETIN_FAMILY_RECEPTORS	REACTOME_SIGNAL_TRANSDUCTION	ADM,FZD2,GIPR,GNG13,GNG2,PTCH1,PTHLH,FZD1	0.011295
REACTOME_SPHINGOLIPID_METABOLISM	REACTOME_METABOLISM	PPM1L,ARSG,ARSA,SMPD3,SMPD1,PPAP2B,SPHK1	0.0117061
REACTOME_G_ALPHA_S_SIGNALLING_EVENTS	REACTOME_SIGNAL_TRANSDUCTION	ADCY9,ADM,ADORA2A,GIPR,GNG13,GNG2,PTGER4,PTHLH,TSHR	0.0122674
REACTOME_SEMA4D_IN_SEMAPHORIN_SIGNALING	REACTOME_DEVELOPMENTAL_BIOLOGY	ERBB2,RND1,PLXNB1,RRAS,ARHGEF11	0.0123393
REACTOME_FACTORS_INVOLVED_IN_MEGAKARYOCYTE_DEVELOPMENT_AND_PLATELET_PRODUCTION	REACTOME_HEMOSTASIS	KIF20A,SH2B2,DOCK1,GATA2,IRF7,KIF5A,MAFK,HIST1H3H,HIST1H3B,DOCK4	0.0123393
REACTOME_SIGNALING_BY_TGF_BETA_RECEPTOR_COMPLEX	REACTOME_SIGNAL_TRANSDUCTION	WWTR1,MYC,FURIN,SERPINE1,CGN,SKIL,TGFBR1	0.013362
REACTOME_G_BETA_GAMMA_SIGNALLING_THROUGH_PLC_BETA	REACTOME_SIGNAL_TRANSDUCTION	PLCB1,GNG13,PLCB2,GNG2	0.0135299
REACTOME_CHONDROITIN_SULFATE_DERMATAN_SULFATE_METABOLISM	REACTOME_METABOLISM	UST,CHSY3,IDUA,CHST15,CHST7,SDC3	0.0141435
REACTOME_NEUROTRANSMITTER_RECEPTOR_BINDING_AND_DOWNSTREAM_TRANSMISSION_IN_THE_POSTSYNAPTIC_CELL	REACTOME_NEURONAL_SYSTEM	CHRNA2,ADCY9,PLCB1,GRIK5,KCNJ10,GNG13,PLCB2,GNG2,RRAS,CAMKK1	0.0141435
REACTOME_GLYCOSAMINOGLYCAN_METABOLISM	REACTOME_METABOLISM	UST,HAS3,CHSY3,IDUA,CHST15,CHST7,ST3GAL1,SDC3,HS3ST3B1	0.0145124
REACTOME_TRANSCRIPTION	REACTOME_DNA_REPAIR	GTF2A1,HIST1H2BD,POU2F1,UBTF,HIST1H2AC,HIST1H2AB,HIST1H2BL,HIST1H2BF,HIST1H2BC,HIST1H3H,HIST1H3B,HIST1H4H,HIST1H4E,HIST1H2BJ	0.0145124
REACTOME_REGULATION_OF_INSULIN_SECRETION_BY_ACETYLCHOLINE	NA	PLCB1,GNA15,PLCB2	0.0151334
HIV_Konig_et_al_2008	HIV	HMGCS1,DLGAP4,ZYX,SFXN3,PTPRJ,BMP1,OSBPL6,TRIM7,NTN1,ENC1,CLOCK,MT2A,KIF3A,C17orf28,MPP2,MT1X	0.0178708
REACTOME_PTM_GAMMA_CARBOXYLATION_HYPUSINE_FORMATION_AND_ARYLSULFATASE_ACTIVATION	REACTOME_METABOLISM_OF_PROTEINS	ARSG,ARSA,FURIN,PROS1	0.0181098
REACTOME_REGULATION_OF_INSULIN_LIKE_GROWTH_FACTOR_IGF_ACTIVITY_BY_INSULIN_LIKE_GROWTH_FACTOR_BINDING_PROTEINS_IGFBPS	REACTOME_METABOLISM_OF_PROTEINS	IGFBP2,IGFBP4,IGFBP6	0.0194478
REACTOME_DCC_MEDIATED_ATTRACTIVE_SIGNALING	REACTOME_DEVELOPMENTAL_BIOLOGY	DOCK1,ABLIM1,NTN1	0.0194478
REACTOME_APOPTOTIC_CLEAVAGE_OF_CELLULAR_PROTEINS	REACTOME_PROGRAMMED_CELL_DEATH	DSP,MAPT,PKP1,PLEC,SATB1	0.020522
REACTOME_NCAM1_INTERACTIONS	REACTOME_DISEASE	COL4A4,COL5A2,COL6A1,COL9A3,CACNB3	0.020522
REACTOME_INTERFERON_SIGNALING	REACTOME_IMMUNE_SYSTEM	USP18,EGR1,IFI6,GBP2,HLA-B,EIF4E3,IFI35,IRF7,ISG20,MT2A,UBA7	0.0225082
REACTOME_SEMA3A_PLEXIN_REPULSION_SIGNALING_BY_INHIBITING_INTEGRIN_ADHESION	REACTOME_DEVELOPMENTAL_BIOLOGY	RND1,RRAS,NRP1	0.0239523
REACTOME_IMMUNOREGULATORY_INTERACTIONS_BETWEEN_A_LYMPHOID_AND_A_NON_LYMPHOID_CELL	REACTOME_IMMUNE_SYSTEM	CD96,HCST,AMICA1,HLA-B,ICAM2,ITGB7	0.0248535
HIV_A0A891_ENV	HIV	FN1,GAA,HLA-B,PLAU,SDC3,MRC2	0.0249817
REACTOME_MHC_CLASS_II_ANTIGEN_PRESENTATION	REACTOME_IMMUNE_SYSTEM	KIF20A,CTSH,CTSL2,DNM1,HLA-DOA,KIF5A,RILP,CTSF	0.024992
REACTOME_EICOSANOID_LIGAND_BINDING_RECEPTORS	REACTOME_SIGNAL_TRANSDUCTION	GPR44,GPR17,PTGER4	0.0292227
REACTOME_PI3K_EVENTS_IN_ERBB2_SIGNALING	REACTOME_SIGNAL_TRANSDUCTION	HBEGF,ERBB2,ERBB3,FOXO1,PHLPP1	0.0302697
REACTOME_SEMA4D_INDUCED_CELL_MIGRATION_AND_GROWTH_CONE_COLLAPSE	REACTOME_DEVELOPMENTAL_BIOLOGY	ERBB2,RND1,PLXNB1,ARHGEF11	0.0343358
REACTOME_GABA_SYNTHESIS_RELEASE_REUPTAKE_AND_DEGRADATION	REACTOME_NEURONAL_SYSTEM	ABAT,GAD1,STX1A	0.0349594
REACTOME_NUCLEAR_RECEPTOR_TRANSCRIPTION_PATHWAY	REACTOME_GENE_EXPRESSION	PPARG,RARG,RORB,RORC,NR1D2	0.0351234
REACTOME_AMINO_ACID_AND_OLIGOPEPTIDE_SLC_TRANSPORTERS	NA	SLC7A11,SLC6A19,SLC6A18,SLC7A5,SLC7A7	0.0351234
REACTOME_ROLE_OF_SECOND_MESSENGERS_IN_NETRIN1_SIGNALING	REACTOME_DEVELOPMENTAL_BIOLOGY	TRPC3,NTN1	0.0351234
REACTOME_INNATE_IMMUNE_SYSTEM	REACTOME_IMMUNE_SYSTEM	CFD,DNM1,TAB2,LY96,PYCARD,IRF7,RNF125,MAPK11,PROS1,SIGIRR,TLR5,UBA7,UNC93B1,NLRC5	0.0351234
REACTOME_PHOSPHOLIPID_METABOLISM	REACTOME_METABOLISM	GPAT2,PPM1L,PLD6,SLC44A5,ARSG,PLD3,ARSA,AGPAT5,SMPD3,SMPD1,PPAP2B,SPHK1	0.0365331
REACTOME_G_PROTEIN_BETA_GAMMA_SIGNALLING	REACTOME_SIGNAL_TRANSDUCTION	PLCB1,GNG13,PLCB2,GNG2	0.0365331
REACTOME_BIOLOGICAL_OXIDATIONS	REACTOME_METABOLISM	CYP46A1,CYP2U1,CYP2E1,CYP26A1,ALDH2,OPLAH,GSTA4,GSTM4	0.036744
REACTOME_PROTEOLYTIC_CLEAVAGE_OF_SNARE_COMPLEX_PROTEINS	NA	STX1A,VAMP1,STX11	0.0379356
REACTOME_SIGNALING_BY_PDGF	REACTOME_DEVELOPMENTAL_BIOLOGY	ADCY9,COL4A4,COL5A2,COL6A1,COL9A3,FOXO1,PHLPP1,FURIN,THBS4	0.0379356
REACTOME_OTHER_SEMAPHORIN_INTERACTIONS	REACTOME_DEVELOPMENTAL_BIOLOGY	PLXNC1,PLXNB3,SEMA6A	0.0379356
REACTOME_POTASSIUM_CHANNELS	REACTOME_NEURONAL_SYSTEM	KCNG3,KCNMB4,KCNA6,KCNJ10,KCNJ14,GNG2,KCNAB2	0.0386774
REACTOME_REGULATION_OF_INSULIN_SECRETION	REACTOME_METABOLISM	PLCB1,GNA15,GNG13,PLCB2,GNG2,STX1A,CACNB3	0.0433543
REACTOME_PLATELET_ACTIVATION_SIGNALING_AND_AGGREGATION	REACTOME_HEMOSTASIS	VAV3,CFD,HABP4,FN1,GNA15,LCP2,SERPINE1,GNG13,GNG2,PROS1,TRPC3,VEGFA	0.0433543
REACTOME_PRE_NOTCH_PROCESSING_IN_GOLGI	REACTOME_SIGNAL_TRANSDUCTION	NOTCH3,FURIN,RFNG	0.0436598

## Sheet: Reactome+HIV DE protein
Gene_Class	Gene_Set	Log_p	Q	Sample_Size	Genes_Observed	Genes_Expected	Log_Odds_Ratio	Names_Genes_Observed
4_Reactome_Gene_Sets.gmt	REACTOME_PEPTIDE_CHAIN_ELONGATION	-51.6278	6.58968e-21	153	20	0.745157	5.18989	RPL35,RPL4,RPL6,RPL7,RPL7A,RPL8,RPL13,RPL18,RPL18A,RPL19,RPL24,RPL28,RPL34,RPL37A,RPS6,RPS8,RPS9,RPS13,RPL14,RPL23
4_Reactome_Gene_Sets.gmt	REACTOME_SRP_DEPENDENT_COTRANSLATIONAL_PROTEIN_TARGETING_TO_MEMBRANE	-49.8136	2.02191e-20	179	21	0.946788	4.84268	RPL35,RPL4,RPL6,RPL7,RPL7A,RPL8,RPL13,RPL18,RPL18A,RPL19,RPL24,RPL28,RPL34,RPL37A,RPS6,RPS8,RPS9,RPS13,SRPR,RPL14,RPL23
4_Reactome_Gene_Sets.gmt	REACTOME_INFLUENZA_VIRAL_RNA_TRANSCRIPTION_AND_REPLICATION	-47.8927	9.20266e-20	169	20	0.885422	4.87192	RPL35,RPL4,RPL6,RPL7,RPL7A,RPL8,RPL13,RPL18,RPL18A,RPL19,RPL24,RPL28,RPL34,RPL37A,RPS6,RPS8,RPS9,RPS13,RPL14,RPL23
4_Reactome_Gene_Sets.gmt	REACTOME_3_UTR_MEDIATED_TRANSLATIONAL_REGULATION	-47.0656	1.2626e-19	176	20	0.920488	4.80225	RPL35,RPL4,RPL6,RPL7,RPL7A,RPL8,RPL13,RPL18,RPL18A,RPL19,RPL24,RPL28,RPL34,RPL37A,RPS6,RPS8,RPS9,RPS13,RPL14,RPL23
4_Reactome_Gene_Sets.gmt	REACTOME_NONSENSE_MEDIATED_DECAY_ENHANCED_BY_THE_EXON_JUNCTION_COMPLEX	-47.2689	1.2626e-19	176	20	0.911722	4.81936	RPL35,RPL4,RPL6,RPL7,RPL7A,RPL8,RPL13,RPL18,RPL18A,RPL19,RPL24,RPL28,RPL34,RPL37A,RPS6,RPS8,RPS9,RPS13,RPL14,RPL23
4_Reactome_Gene_Sets.gmt	REACTOME_TRANSLATION	-46.5707	1.72586e-19	222	22	1.26238	4.42459	RPL35,RPL4,RPL6,RPL7,RPL7A,RPL8,RPL13,RPL18,RPL18A,RPL19,RPL24,RPL28,RPL34,RPL37A,RPS6,RPS8,RPS9,RPS13,SRPR,EIF2B4,RPL14,RPL23
4_Reactome_Gene_Sets.gmt	REACTOME_INFLUENZA_LIFE_CYCLE	-44.9033	7.83796e-19	203	21	1.18349	4.4519	NUPL2,RPL35,RPL4,RPL6,RPL7,RPL7A,RPL8,RPL13,RPL18,RPL18A,RPL19,RPL24,RPL28,RPL34,RPL37A,RPS6,RPS8,RPS9,RPS13,RPL14,RPL23
4_Reactome_Gene_Sets.gmt	REACTOME_CELL_CYCLE	-39.2107	2.0345e-16	421	28	3.29623	3.27552	KIF20A,CENPC1,SYNE2,SUN2,BIRC5,INCENP,MNAT1,NUMA1,PLK1,POLE,ERCC6L,PPP2R5A,PPP2R5C,PPP2R5D,SPC25,RRM2,AURKA,BUB1B,TFDP1,TP53,TYMS,UBE2I,WEE1,HIST1H4A,CCNA2,PKMYT1,KIF23,CDC20
4_Reactome_Gene_Sets.gmt	REACTOME_METABOLISM_OF_MRNA	-35.8122	5.41102e-15	284	21	1.82344	3.73565	RPL35,HSPB1,RPL4,RPL6,RPL7,RPL7A,RPL8,RPL13,RPL18,RPL18A,RPL19,RPL24,RPL28,RPL34,RPL37A,RPS6,RPS8,RPS9,RPS13,RPL14,RPL23
4_Reactome_Gene_Sets.gmt	REACTOME_METABOLISM_OF_PROTEINS	-35.0961	9.96522e-15	518	27	3.55046	3.0991	RPL35,DNAJC19,SUMF2,GMPPA,ALG1,RPL4,RPL6,RPL7,RPL7A,RPL8,RPL13,RPL18,RPL18A,RPL19,RPL24,RPL28,RPL34,RPL37A,RPS6,RPS8,RPS9,RPS13,SRPR,DOHH,EIF2B4,RPL14,RPL23
4_Reactome_Gene_Sets.gmt	REACTOME_METABOLISM_OF_RNA	-34.2916	2.02543e-14	330	22	2.21794	3.50022	NUPL2,RPL35,HSPB1,RPL4,RPL6,RPL7,RPL7A,RPL8,RPL13,RPL18,RPL18A,RPL19,RPL24,RPL28,RPL34,RPL37A,RPS6,RPS8,RPS9,RPS13,RPL14,RPL23
4_Reactome_Gene_Sets.gmt	REACTOME_CELL_CYCLE_MITOTIC	-33.4918	4.13106e-14	325	23	2.57737	3.33639	KIF20A,CENPC1,BIRC5,INCENP,MNAT1,NUMA1,PLK1,POLE,ERCC6L,PPP2R5A,PPP2R5C,PPP2R5D,SPC25,RRM2,AURKA,BUB1B,TFDP1,TYMS,WEE1,CCNA2,PKMYT1,KIF23,CDC20
HIV_collection.gmt	HIV_human_PPI_All	-33.5122	1.00498e-13	443	27	3.78715	2.99873	LDLR,ITGA4,HIST1H3A,GLT25D1,SUMF2,HSPH1,MAGT1,SUN1,CTSD,CHI3L2,RER1,ENDOD1,SPAG5,RABGAP1,SLC30A7,HEATR1,RRM2,DIAPH1,HERC2,POLE,DOHH,CCNT1,CDK9,FAM98A,AKAP8L,UNG,PTGES3
4_Reactome_Gene_Sets.gmt	REACTOME_ADAPTIVE_IMMUNE_SYSTEM	-24.8486	2.16267e-10	539	24	4.27808	2.61966	KIF20A,ARIH2,ATG7,CTSD,IKBKB,KIF11,LCP2,PPP2R5A,PPP2R5C,PPP2R5D,TRIM36,LGMN,B2M,RPS6KB2,RNF25,TRIM21,GAN,HERC2,LRSAM1,CD247,CD4,KIF23,VPRBP,CDC20
4_Reactome_Gene_Sets.gmt	REACTOME_DNA_REPLICATION	-23.3009	9.44009e-10	192	15	1.56921	3.41847	KIF20A,CENPC1,BIRC5,INCENP,PLK1,POLE,ERCC6L,PPP2R5A,PPP2R5C,PPP2R5D,SPC25,BUB1B,CCNA2,KIF23,CDC20
4_Reactome_Gene_Sets.gmt	REACTOME_MITOTIC_M_M_G1_PHASES	-22.4171	2.1322e-09	172	14	1.40265	3.48361	KIF20A,CENPC1,BIRC5,INCENP,PLK1,POLE,ERCC6L,PPP2R5A,PPP2R5C,PPP2R5D,SPC25,BUB1B,KIF23,CDC20
4_Reactome_Gene_Sets.gmt	REACTOME_MITOTIC_PROMETAPHASE	-22.1266	2.51567e-09	87	11	0.745157	4.10753	CENPC1,BIRC5,INCENP,PLK1,ERCC6L,PPP2R5A,PPP2R5C,PPP2R5D,SPC25,BUB1B,CDC20
4_Reactome_Gene_Sets.gmt	REACTOME_IMMUNE_SYSTEM	-22.1766	2.51567e-09	933	29	7.08338	2.15393	KIF20A,ARIH2,ATG7,CNPY3,NUPL2,CTSD,IKBKB,KIF11,LCP2,TOLLIP,PPP2R5A,PPP2R5C,PPP2R5D,TRIM36,LGMN,B2M,RPS6KB2,MAP2K4,RNF25,TRIM21,GAN,CASP2,HERC2,LRSAM1,CD247,CD4,KIF23,VPRBP,CDC20
4_Reactome_Gene_Sets.gmt	REACTOME_CYCLIN_A_B1_ASSOCIATED_EVENTS_DURING_G2_M_TRANSITION	-16.1713	9.16602e-07	15	5	0.122732	5.99028	MNAT1,PLK1,WEE1,CCNA2,PKMYT1
4_Reactome_Gene_Sets.gmt	REACTOME_METABOLISM_OF_LIPIDS_AND_LIPOPROTEINS	-14.9819	2.85266e-06	478	17	3.74332	2.27674	FDFT1,SUMF2,HMGCL,HMGCS1,IDI1,LDLR,MVK,PCYT1A,MED15,MED18,AGPAT5,SMPD3,LGMN,CDS2,MTMR3,FADS2,MED17
HIV_collection.gmt	HIV_human_PPI_GP120	-14.0717	8.09208e-06	58	7	0.50846	3.97897	LDLR,ITGA4,HIST1H3A,GLT25D1,SUMF2,HSPH1,MAGT1
HIV_collection.gmt	HIV_Konig_et_al_2008	-13.9218	8.09208e-06	295	12	1.98124	2.7003	HMGCS1,DLGAP4,ZYX,EXOSC10,RPL18,REPIN1,KIF3A,PLK1,SNW1,PTGES3,PPP1R12C,ZGPAT
HIV_collection.gmt	HIV_A0EXJ2_TAT	-14.4396	8.09208e-06	166	10	1.23608	3.14073	NFKB1,TP53,CCNT1,CDK9,TAF7,ERCC3,MNAT1,HIST1H4A,HIST1H3A,SNW1
4_Reactome_Gene_Sets.gmt	REACTOME_TRANSCRIPTION	-13.7705	9.10097e-06	210	11	1.65688	2.83804	CDK9,ERCC3,GTF2E1,MNAT1,RRN3,UBTF,SLBP,HIST1H3A,HIST1H4A,CCNT1,GTF3C3
4_Reactome_Gene_Sets.gmt	REACTOME_G1_S_TRANSITION	-12.868	2.13713e-05	112	8	0.859122	3.35453	MNAT1,POLE,RRM2,TFDP1,TYMS,WEE1,CCNA2,PKMYT1
4_Reactome_Gene_Sets.gmt	REACTOME_PRE_NOTCH_TRANSCRIPTION_AND_TRANSLATION	-12.5682	2.75308e-05	29	5	0.236697	4.70038	SNW1,MOV10,NOTCH3,TFDP1,TP53
HIV_collection.gmt	HIV_Brass_et_al_2008	-11.6736	5.04009e-05	281	11	2.06014	2.505	ATG7,CCNT1,CD4,DIMT1L,ERCC3,HEATR1,LCP2,SPAST,TFAP4,TFDP2,VPRBP
HIV_collection.gmt	HIV_A0EXJ1_VPR	-11.5331	5.04009e-05	33	5	0.289296	4.35227	VPRBP,UNG,PPP2R5A,PPP2R5C,PPP2R5D
HIV_collection.gmt	HIV HIV Life Cycle	-11.5462	5.04009e-05	117	8	1.02569	3.07761	CCNT1,CD4,CDK9,ERCC3,GTF2E1,MNAT1,NUPL2,VPS28
HIV_collection.gmt	HIV HIV Infection	-11.3465	5.31478e-05	199	10	1.74454	2.61012	B2M,CCNT1,CD247,CD4,CDK9,ERCC3,GTF2E1,MNAT1,NUPL2,VPS28
4_Reactome_Gene_Sets.gmt	REACTOME_CLASS_I_MHC_MEDIATED_ANTIGEN_PROCESSING_PRESENTATION	-11.8355	5.47955e-05	251	11	2.02507	2.53112	ARIH2,ATG7,TRIM36,B2M,RNF25,TRIM21,GAN,HERC2,LRSAM1,VPRBP,CDC20
4_Reactome_Gene_Sets.gmt	REACTOME_HIV_LIFE_CYCLE	-11.6733	6.17573e-05	125	8	1.00815	3.10439	CDK9,NUPL2,ERCC3,GTF2E1,MNAT1,VPS28,CCNT1,CD4
4_Reactome_Gene_Sets.gmt	REACTOME_ANTIGEN_PROCESSING_UBIQUITINATION_PROTEASOME_DEGRADATION	-11.5683	6.58477e-05	212	10	1.70071	2.64896	ARIH2,ATG7,TRIM36,RNF25,TRIM21,GAN,HERC2,LRSAM1,VPRBP,CDC20
4_Reactome_Gene_Sets.gmt	REACTOME_HIV_INFECTION	-11.5234	6.62235e-05	207	10	1.70948	2.64111	CDK9,NUPL2,ERCC3,GTF2E1,MNAT1,VPS28,B2M,CCNT1,CD247,CD4
4_Reactome_Gene_Sets.gmt	REACTOME_MITOTIC_G1_G1_S_PHASES	-11.2994	7.97819e-05	137	8	1.06075	3.0255	MNAT1,POLE,RRM2,TFDP1,TYMS,WEE1,CCNA2,PKMYT1
4_Reactome_Gene_Sets.gmt	REACTOME_INSULIN_SYNTHESIS_AND_PROCESSING	-11.0329	0.000100434	21	4	0.157798	5.02726	SLC30A7,EXOC8,RAB27A,VAMP2
4_Reactome_Gene_Sets.gmt	REACTOME_HEMOSTASIS	-10.991	0.000101115	466	14	3.55046	2.05484	KIF20A,GNA15,ITGAM,KIF11,KIFC1,LCP2,PPP2R5A,PPP2R5C,PPP2R5D,TP53,VCL,WEE1,HIST1H3A,KIF23
HIV_collection.gmt	HIV Late Phase of HIV Life Cycle	-10.1594	0.000154844	104	7	0.911722	3.05007	CCNT1,CDK9,ERCC3,GTF2E1,MNAT1,NUPL2,VPS28
4_Reactome_Gene_Sets.gmt	REACTOME_PRE_NOTCH_EXPRESSION_AND_PROCESSING	-10.4409	0.000169432	44	5	0.359429	3.98945	SNW1,MOV10,NOTCH3,TFDP1,TP53
4_Reactome_Gene_Sets.gmt	REACTOME_CHOLESTEROL_BIOSYNTHESIS	-10.3828	0.000173771	24	4	0.184098	4.74706	FDFT1,HMGCS1,IDI1,MVK
4_Reactome_Gene_Sets.gmt	REACTOME_LATE_PHASE_OF_HIV_LIFE_CYCLE	-10.2845	0.000185743	104	7	0.894189	3.08019	CDK9,NUPL2,ERCC3,GTF2E1,MNAT1,VPS28,CCNT1
4_Reactome_Gene_Sets.gmt	REACTOME_KINESINS	-10.1891	0.000198135	24	4	0.192864	4.66457	KIF20A,KIF11,KIFC1,KIF23
4_Reactome_Gene_Sets.gmt	REACTOME_MITOTIC_G2_G2_M_PHASES	-9.99993	0.000232357	81	6	0.639959	3.35889	MNAT1,NUMA1,PLK1,WEE1,CCNA2,PKMYT1
4_Reactome_Gene_Sets.gmt	REACTOME_RNA_POL_I_RNA_POL_III_AND_MITOCHONDRIAL_TRANSCRIPTION	-9.91736	0.000238338	122	7	0.946788	2.99165	ERCC3,MNAT1,RRN3,UBTF,HIST1H3A,HIST1H4A,GTF3C3
4_Reactome_Gene_Sets.gmt	REACTOME_FACTORS_INVOLVED_IN_MEGAKARYOCYTE_DEVELOPMENT_AND_PLATELET_PRODUCTION	-9.91736	0.000238338	132	7	0.946788	2.99165	KIF20A,KIF11,KIFC1,TP53,WEE1,HIST1H3A,KIF23
4_Reactome_Gene_Sets.gmt	REACTOME_RNA_POL_I_TRANSCRIPTION	-9.84671	0.000246504	89	6	0.657492	3.3164	ERCC3,MNAT1,RRN3,UBTF,HIST1H3A,HIST1H4A
4_Reactome_Gene_Sets.gmt	REACTOME_RNA_POL_I_TRANSCRIPTION_INITIATION	-9.8296	0.000246504	25	4	0.210397	4.5125	ERCC3,MNAT1,RRN3,UBTF
HIV_collection.gmt	HIV Interactions of Tat with host cellular proteins	-9.47601	0.000276008	2	2	0.0175331	Inf	CCNT1,CDK9
4_Reactome_Gene_Sets.gmt	REACTOME_TCA_CYCLE_AND_RESPIRATORY_ELECTRON_TRANSPORT	-9.46306	0.000346523	141	7	1.01692	2.88143	ATP5L,NDUFA11,NDUFA4,PDP1,PDPR,UQCRB,COX7A2L
HIV_collection.gmt	HIV Transcription of the HIV genome	-8.59112	0.0006079	60	5	0.525993	3.37743	CCNT1,CDK9,ERCC3,GTF2E1,MNAT1
4_Reactome_Gene_Sets.gmt	REACTOME_COSTIMULATION_BY_THE_CD28_FAMILY	-8.83534	0.000632924	63	5	0.499694	3.45845	PPP2R5A,PPP2R5C,PPP2R5D,CD247,CD4
HIV_collection.gmt	HIV_human_PPI_GP160	-8.36032	0.00070191	80	5	0.552293	3.30072	SUN1,LDLR,CTSD,CHI3L2,HSPH1
4_Reactome_Gene_Sets.gmt	REACTOME_RNA_POL_II_PRE_TRANSCRIPTION_EVENTS	-8.59112	0.000788293	61	5	0.525993	3.37743	CDK9,ERCC3,GTF2E1,MNAT1,CCNT1
4_Reactome_Gene_Sets.gmt	REACTOME_RNA_POL_II_TRANSCRIPTION	-8.41759	0.000915352	105	6	0.850356	2.91645	CDK9,ERCC3,GTF2E1,MNAT1,SLBP,CCNT1
4_Reactome_Gene_Sets.gmt	REACTOME_PLATELET_SENSITIZATION_BY_LDL	-8.39235	0.000916918	16	3	0.122732	4.95673	PPP2R5A,PPP2R5C,PPP2R5D
4_Reactome_Gene_Sets.gmt	REACTOME_SIGNALING_BY_NOTCH	-8.36174	0.000923928	103	6	0.859122	2.90065	DTX1,SNW1,MOV10,NOTCH3,TFDP1,TP53
HIV_collection.gmt	HIV_Zhou_et_al_2008	-7.71002	0.00102635	291	9	2.22671	2.07844	CD97,NFKB1,MED17,LSM14B,CD4,TATDN1,MRPL23,DNAJB6,POLE
HIV_collection.gmt	HIV Formation of HIV-1 elongation complex containing HIV-1 Tat	-7.69268	0.00102635	41	4	0.359429	3.62445	CCNT1,CDK9,ERCC3,MNAT1
HIV_collection.gmt	HIV HIV-1 Transcription Elongation	-7.69268	0.00102635	41	4	0.359429	3.62445	CCNT1,CDK9,ERCC3,MNAT1
HIV_collection.gmt	HIV Tat-mediated elongation of the HIV-1 transcript	-7.69268	0.00102635	41	4	0.359429	3.62445	CCNT1,CDK9,ERCC3,MNAT1
HIV_collection.gmt	HIV Formation of HIV-1 elongation complex in the absence of HIV-1 Tat	-7.59949	0.00106032	42	4	0.368195	3.58595	CCNT1,CDK9,ERCC3,MNAT1
4_Reactome_Gene_Sets.gmt	REACTOME_G1_S_SPECIFIC_TRANSCRIPTION	-8.17572	0.00108809	19	3	0.131498	4.83117	RRM2,TFDP1,TYMS
4_Reactome_Gene_Sets.gmt	REACTOME_CTNNB1_PHOSPHORYLATION_CASCADE	-7.9746	0.00130157	16	3	0.140265	4.71566	PPP2R5A,PPP2R5C,PPP2R5D
HIV_collection.gmt	HIV_human_PPI_GP41	-7.00959	0.00175497	54	4	0.429561	3.34181	RER1,ENDOD1,SPAG5,RABGAP1
HIV_collection.gmt	HIV_human_PPI_PR	-6.93309	0.00175497	52	4	0.438328	3.31007	DIAPH1,HERC2,POLE,DOHH
HIV_collection.gmt	HIV Host Interactions of HIV factors	-6.98242	0.00175497	127	6	1.11335	2.50446	B2M,CCNT1,CD247,CD4,CDK9,NUPL2
HIV_collection.gmt	HIV_human_PPI_TAT	-6.86877	0.00178244	23	3	0.201631	4.09396	CCNT1,CDK9,FAM98A
4_Reactome_Gene_Sets.gmt	REACTOME_FATTY_ACID_TRIACYLGLYCEROL_AND_KETONE_BODY_METABOLISM	-7.60145	0.00185005	168	7	1.37635	2.41953	FDFT1,HMGCL,HMGCS1,MED15,MED18,AGPAT5,MED17
4_Reactome_Gene_Sets.gmt	REACTOME_REGULATION_OF_MITOTIC_CELL_CYCLE	-7.4869	0.00203137	85	5	0.666258	3.00855	PLK1,AURKA,BUB1B,CCNA2,CDC20
4_Reactome_Gene_Sets.gmt	REACTOME_DIABETES_PATHWAYS	-7.41187	0.00210206	133	6	1.02569	2.62921	SLC30A7,EXOC8,RAB27A,BCHE,SRPR,VAMP2
4_Reactome_Gene_Sets.gmt	REACTOME_FORMATION_OF_RNA_POL_II_ELONGATION_COMPLEX_	-7.42033	0.00210206	45	4	0.385728	3.51189	CDK9,ERCC3,MNAT1,CCNT1
4_Reactome_Gene_Sets.gmt	REACTOME_CTLA4_INHIBITORY_SIGNALING	-7.28979	0.00232844	21	3	0.175331	4.32851	PPP2R5A,PPP2R5C,PPP2R5D
4_Reactome_Gene_Sets.gmt	REACTOME_RESPIRATORY_ELECTRON_TRANSPORT_ATP_SYNTHESIS_BY_CHEMIOSMOTIC_COUPLING_AND_HEAT_PRODUCTION_BY_UNCOUPLING_PROTEINS_	-7.25214	0.00237127	98	5	0.701324	2.92936	ATP5L,NDUFA11,NDUFA4,UQCRB,COX7A2L
4_Reactome_Gene_Sets.gmt	REACTOME_HOST_INTERACTIONS_OF_HIV_FACTORS	-7.1919	0.00247098	132	6	1.06952	2.56549	CDK9,NUPL2,B2M,CCNT1,CD247,CD4
4_Reactome_Gene_Sets.gmt	REACTOME_RNA_POL_I_TRANSCRIPTION_TERMINATION	-7.14214	0.00254897	22	3	0.184098	4.24602	ERCC3,MNAT1,UBTF
4_Reactome_Gene_Sets.gmt	REACTOME_TCR_SIGNALING	-7.08786	0.00264221	54	4	0.420795	3.37426	IKBKB,LCP2,CD247,CD4
4_Reactome_Gene_Sets.gmt	REACTOME_FORMATION_OF_THE_TERNARY_COMPLEX_AND_SUBSEQUENTLY_THE_43S_COMPLEX	-7.00959	0.00280631	74	4	0.429561	3.34181	RPS6,RPS8,RPS9,RPS13
4_Reactome_Gene_Sets.gmt	REACTOME_MHC_CLASS_II_ANTIGEN_PRESENTATION	-6.92427	0.00300263	91	5	0.753924	2.81814	KIF20A,CTSD,KIF11,LGMN,KIF23
HIV_collection.gmt	HIV The role of Nef in HIV-1 replication and disease pathogenesis	-6.28612	0.00304685	28	3	0.245464	3.77188	B2M,CD247,CD4
4_Reactome_Gene_Sets.gmt	REACTOME_SMAD2_SMAD3_SMAD4_HETEROTRIMER_REGULATES_TRANSCRIPTION	-6.74173	0.00348178	27	3	0.210397	4.02354	CDK9,TFDP1,CCNT1
4_Reactome_Gene_Sets.gmt	REACTOME_GENERATION_OF_SECOND_MESSENGER_MOLECULES	-6.74173	0.00348178	27	3	0.210397	4.02354	LCP2,CD247,CD4
4_Reactome_Gene_Sets.gmt	REACTOME_PPARA_ACTIVATES_GENE_EXPRESSION	-6.52625	0.00424703	104	5	0.824056	2.68201	FDFT1,HMGCS1,MED15,MED18,MED17
4_Reactome_Gene_Sets.gmt	REACTOME_E2F_MEDIATED_REGULATION_OF_DNA_REPLICATION	-6.50427	0.00427022	35	3	0.22793	3.89223	RRM2,TFDP1,TYMS
4_Reactome_Gene_Sets.gmt	REACTOME_ACTIVATION_OF_THE_MRNA_UPON_BINDING_OF_THE_CAP_BINDING_COMPLEX_AND_EIFS_AND_SUBSEQUENT_BINDING_TO_43S	-6.44167	0.00447277	84	4	0.499694	3.10549	RPS6,RPS8,RPS9,RPS13
4_Reactome_Gene_Sets.gmt	REACTOME_SIGNALING_BY_TGF_BETA_RECEPTOR_COMPLEX	-6.31373	0.00500253	63	4	0.517227	3.05199	CDK9,PARD3,TFDP1,CCNT1
4_Reactome_Gene_Sets.gmt	REACTOME_THE_ROLE_OF_NEF_IN_HIV1_REPLICATION_AND_DISEASE_PATHOGENESIS	-6.28612	0.00506221	28	3	0.245464	3.77188	B2M,CD247,CD4
4_Reactome_Gene_Sets.gmt	REACTOME_MEIOSIS	-6.25293	0.00515255	116	5	0.876656	2.58771	SYNE2,SUN2,UBE2I,HIST1H3A,HIST1H4A
HIV_collection.gmt	HIV_P04326	-5.7159	0.00515454	10	2	0.0876656	4.82779	CCNT1,CDK9
4_Reactome_Gene_Sets.gmt	REACTOME_CYCLIN_E_ASSOCIATED_EVENTS_DURING_G1_S_TRANSITION_	-6.19064	0.00540065	65	4	0.53476	3.0004	MNAT1,WEE1,CCNA2,PKMYT1
4_Reactome_Gene_Sets.gmt	REACTOME_RESPIRATORY_ELECTRON_TRANSPORT	-6.01437	0.0062522	79	4	0.56106	2.92631	NDUFA11,NDUFA4,UQCRB,COX7A2L
4_Reactome_Gene_Sets.gmt	REACTOME_MEIOTIC_SYNAPSIS	-6.01437	0.0062522	73	4	0.56106	2.92631	SYNE2,SUN2,UBE2I,HIST1H4A
4_Reactome_Gene_Sets.gmt	REACTOME_DOWNSTREAM_TCR_SIGNALING	-5.98921	0.00631858	37	3	0.271763	3.60828	IKBKB,CD247,CD4
4_Reactome_Gene_Sets.gmt	REACTOME_METABOLISM_OF_NUCLEOTIDES	-5.95771	0.00642765	72	4	0.569826	2.90243	GPX1,RRM2,TK1,TYMS
4_Reactome_Gene_Sets.gmt	REACTOME_CHROMOSOME_MAINTENANCE	-5.87741	0.00686698	122	5	0.955555	2.45685	SYNE2,SUN2,POLE,UBE2I,HIST1H4A
HIV_collection.gmt	HIV HIV-1 Transcription Initiation	-5.3313	0.00696637	39	3	0.341896	3.24547	ERCC3,GTF2E1,MNAT1
HIV_collection.gmt	HIV RNA Polymerase II HIV-1 Promoter Escape	-5.3313	0.00696637	39	3	0.341896	3.24547	ERCC3,GTF2E1,MNAT1
4_Reactome_Gene_Sets.gmt	REACTOME_TOLL_RECEPTOR_CASCADES	-5.83797	0.00704396	118	5	0.964321	2.44301	CNPY3,IKBKB,PPP2R5D,LGMN,MAP2K4
4_Reactome_Gene_Sets.gmt	REACTOME_GLOBAL_GENOMIC_NER_GG_NER	-5.8084	0.00715602	35	3	0.289296	3.50869	ERCC3,MNAT1,POLE
4_Reactome_Gene_Sets.gmt	REACTOME_INNATE_IMMUNE_SYSTEM	-5.79355	0.00716494	279	7	1.88481	1.94612	CNPY3,IKBKB,PPP2R5D,LGMN,MAP2K4,CASP2,CD4
4_Reactome_Gene_Sets.gmt	REACTOME_P75NTR_RECRUITS_SIGNALLING_COMPLEXES	-5.7159	0.00764018	12	2	0.0876656	4.82779	IKBKB,PRKCI
4_Reactome_Gene_Sets.gmt	REACTOME_TRANSCRIPTIONAL_ACTIVITY_OF_SMAD2_SMAD3_SMAD4_HETEROTRIMER	-5.63934	0.00813959	38	3	0.306829	3.41552	CDK9,TFDP1,CCNT1
4_Reactome_Gene_Sets.gmt	REACTOME_TRANSLOCATION_OF_ZAP_70_TO_IMMUNOLOGICAL_SYNAPSE	-5.52103	0.00892692	14	2	0.0964321	4.65784	CD247,CD4
4_Reactome_Gene_Sets.gmt	REACTOME_MTORC1_MEDIATED_SIGNALLING	-5.52103	0.00892692	11	2	0.0964321	4.65784	RPTOR,RPS6
4_Reactome_Gene_Sets.gmt	REACTOME_IL1_SIGNALING	-5.48068	0.00917682	39	3	0.324363	3.32799	IKBKB,TOLLIP,MAP2K4
4_Reactome_Gene_Sets.gmt	REACTOME_PHOSPHOLIPID_METABOLISM	-5.40208	0.00980314	198	6	1.52538	2.02955	SUMF2,PCYT1A,AGPAT5,SMPD3,CDS2,MTMR3
4_Reactome_Gene_Sets.gmt	REACTOME_REGULATION_OF_PYRUVATE_DEHYDROGENASE_PDH_COMPLEX	-5.3445	0.0100088	13	2	0.105199	4.5058	PDP1,PDPR
4_Reactome_Gene_Sets.gmt	REACTOME_P75NTR_SIGNALS_VIA_NFKB	-5.3445	0.0100088	14	2	0.105199	4.5058	IKBKB,PRKCI
4_Reactome_Gene_Sets.gmt	REACTOME_NOTCH_HLH_TRANSCRIPTION_PATHWAY	-5.3445	0.0100088	13	2	0.105199	4.5058	SNW1,NOTCH3
4_Reactome_Gene_Sets.gmt	REACTOME_RNA_POL_II_TRANSCRIPTION_PRE_INITIATION_AND_PROMOTER_OPENING	-5.25979	0.010764	41	3	0.350662	3.20591	ERCC3,GTF2E1,MNAT1
4_Reactome_Gene_Sets.gmt	REACTOME_TRAFFICKING_AND_PROCESSING_OF_ENDOSOMAL_TLR	-5.18324	0.01135	14	2	0.113965	4.36827	CNPY3,LGMN
4_Reactome_Gene_Sets.gmt	REACTOME_PHOSPHORYLATION_OF_CD3_AND_TCR_ZETA_CHAINS	-5.18324	0.01135	16	2	0.113965	4.36827	CD247,CD4
4_Reactome_Gene_Sets.gmt	REACTOME_TRANSCRIPTION_COUPLED_NER_TC_NER	-4.99251	0.0135771	45	3	0.385728	3.05769	ERCC3,MNAT1,POLE
4_Reactome_Gene_Sets.gmt	REACTOME_GENERIC_TRANSCRIPTION_PATHWAY	-4.92147	0.0144111	352	8	2.779	1.56816	CDK9,SNW1,NRBF2,NOTCH3,MED15,TFDP1,CCNT1,MED17
4_Reactome_Gene_Sets.gmt	REACTOME_PD1_SIGNALING	-4.89756	0.0145941	18	2	0.131498	4.1272	CD247,CD4
HIV_collection.gmt	HIV_Yeung_et_al_2009	-4.51835	0.015102	262	6	1.84098	1.74833	DLGAP4,GTPBP4,NFKB1,TCF12,DUSP11,EIF2B4
4_Reactome_Gene_Sets.gmt	REACTOME_ACTIVATION_OF_BH3_ONLY_PROTEINS	-4.76981	0.0163986	17	2	0.140265	4.02025	TFDP1,TP53
4_Reactome_Gene_Sets.gmt	REACTOME_METABOLISM_OF_VITAMINS_AND_COFACTORS	-4.69454	0.0172962	51	3	0.429561	2.89152	MOCS2,AASDHPPT,SLC25A32
4_Reactome_Gene_Sets.gmt	REACTOME_NUCLEOTIDE_EXCISION_REPAIR	-4.69454	0.0172962	51	3	0.429561	2.89152	ERCC3,MNAT1,POLE
4_Reactome_Gene_Sets.gmt	REACTOME_RNA_POL_I_PROMOTER_OPENING	-4.63908	0.0180859	62	3	0.438328	2.86047	UBTF,HIST1H3A,HIST1H4A
HIV_collection.gmt	HIV Nef-mediates down modulation of cell surface receptors by recruiting them to clathrin adapters	-4.23902	0.0192289	21	2	0.184098	3.57953	B2M,CD4
4_Reactome_Gene_Sets.gmt	REACTOME_INHIBITION_OF_THE_PROTEOLYTIC_ACTIVITY_OF_APC_C_REQUIRED_FOR_THE_ONSET_OF_ANAPHASE_BY_MITOTIC_SPINDLE_CHECKPOINT_COMPONENTS	-4.53841	0.0195038	24	2	0.157798	3.82755	BUB1B,CDC20
4_Reactome_Gene_Sets.gmt	REACTOME_GOLGI_ASSOCIATED_VESICLE_BIOGENESIS	-4.53186	0.0195038	53	3	0.455861	2.80028	FTH1,VAMP2,VAMP7
4_Reactome_Gene_Sets.gmt	REACTOME_PYRUVATE_METABOLISM	-4.53841	0.0195038	19	2	0.157798	3.82755	PDP1,PDPR
4_Reactome_Gene_Sets.gmt	REACTOME_S_PHASE	-4.47371	0.0204583	109	4	0.867889	2.26226	MNAT1,POLE,WEE1,CCNA2
4_Reactome_Gene_Sets.gmt	REACTOME_PYRIMIDINE_METABOLISM	-4.33335	0.023301	24	2	0.175331	3.65756	TK1,TYMS
4_Reactome_Gene_Sets.gmt	REACTOME_PTM_GAMMA_CARBOXYLATION_HYPUSINE_FORMATION_AND_ARYLSULFATASE_ACTIVATION	-4.23902	0.0241286	27	2	0.184098	3.57953	SUMF2,DOHH
4_Reactome_Gene_Sets.gmt	REACTOME_NEF_MEDIATES_DOWN_MODULATION_OF_CELL_SURFACE_RECEPTORS_BY_RECRUITING_THEM_TO_CLATHRIN_ADAPTERS	-4.23902	0.0241286	21	2	0.184098	3.57953	B2M,CD4
4_Reactome_Gene_Sets.gmt	REACTOME_CELL_CYCLE_CHECKPOINTS	-4.27541	0.0241286	124	4	0.920488	2.17372	BUB1B,TP53,WEE1,CDC20
4_Reactome_Gene_Sets.gmt	REACTOME_DNA_REPAIR	-4.27541	0.0241286	112	4	0.920488	2.17372	ERCC3,LIG3,MNAT1,POLE
4_Reactome_Gene_Sets.gmt	REACTOME_FORMATION_OF_INCISION_COMPLEX_IN_GG_NER	-4.23902	0.0241286	23	2	0.184098	3.57953	ERCC3,MNAT1
4_Reactome_Gene_Sets.gmt	REACTOME_APC_CDC20_MEDIATED_DEGRADATION_OF_NEK2A	-4.23902	0.0241286	28	2	0.184098	3.57953	BUB1B,CDC20
4_Reactome_Gene_Sets.gmt	REACTOME_TRANS_GOLGI_NETWORK_VESICLE_BUDDING	-4.19071	0.0250817	60	3	0.517227	2.60742	FTH1,VAMP2,VAMP7
4_Reactome_Gene_Sets.gmt	REACTOME_G0_AND_EARLY_G1	-4.14946	0.0258913	25	2	0.192864	3.5055	TFDP1,CCNA2
HIV_collection.gmt	HIV_human_PPI_IN	-3.83103	0.0269223	26	2	0.22793	3.24234	SLC30A7,HEATR1
HIV_collection.gmt	HIV RNA Pol II CTD phosphorylation and interaction with CE	-3.83103	0.0269223	26	2	0.22793	3.24234	ERCC3,MNAT1
4_Reactome_Gene_Sets.gmt	REACTOME_LYSOSOME_VESICLE_BIOGENESIS	-4.06424	0.0275752	23	2	0.201631	3.43508	VAMP2,VAMP7
4_Reactome_Gene_Sets.gmt	REACTOME_MYOGENESIS	-4.06424	0.0275752	28	2	0.201631	3.43508	TCF3,TCF12
4_Reactome_Gene_Sets.gmt	REACTOME_AMYLOIDS	-4.05854	0.0275752	83	3	0.543526	2.53204	B2M,HIST1H3A,HIST1H4A
4_Reactome_Gene_Sets.gmt	REACTOME_SIGNALING_BY_WNT	-4.01613	0.0285084	65	3	0.552293	2.50776	PPP2R5A,PPP2R5C,PPP2R5D
4_Reactome_Gene_Sets.gmt	REACTOME_TIGHT_JUNCTION_INTERACTIONS	-3.98297	0.0291896	29	2	0.210397	3.36793	PRKCI,PARD3
4_Reactome_Gene_Sets.gmt	REACTOME_APC_C_CDH1_MEDIATED_DEGRADATION_OF_CDC20_AND_OTHER_APC_C_CDH1_TARGETED_PROTEINS_IN_LATE_MITOSIS_EARLY_G1	-3.9745	0.0291896	72	3	0.56106	2.48389	PLK1,AURKA,CDC20
4_Reactome_Gene_Sets.gmt	REACTOME_MEMBRANE_TRAFFICKING	-3.91754	0.030627	129	4	1.02569	2.01139	FTH1,VPS28,VAMP2,VAMP7
4_Reactome_Gene_Sets.gmt	REACTOME_TRANSCRIPTIONAL_REGULATION_OF_WHITE_ADIPOCYTE_DIFFERENTIATION	-3.89347	0.031098	72	3	0.578593	2.43728	MED15,MED18,MED17
4_Reactome_Gene_Sets.gmt	REACTOME_NFKB_AND_MAP_KINASES_ACTIVATION_MEDIATED_BY_TLR4_SIGNALING_REPERTOIRE	-3.85402	0.0320679	72	3	0.587359	2.41453	IKBKB,PPP2R5D,MAP2K4
HIV_collection.gmt	HIV HIV-1 elongation arrest and recovery	-3.50143	0.0328956	31	2	0.271763	2.96917	CCNT1,CDK9
HIV_collection.gmt	HIV Pausing and recovery of HIV-1 elongation	-3.50143	0.0328956	31	2	0.271763	2.96917	CCNT1,CDK9
HIV_collection.gmt	HIV Pausing and recovery of Tat-mediated HIV-1 elongation	-3.5624	0.0328956	30	2	0.262997	3.01982	CCNT1,CDK9
HIV_collection.gmt	HIV Tat-mediated HIV-1 elongation arrest and recovery	-3.5624	0.0328956	30	2	0.262997	3.01982	CCNT1,CDK9
HIV_collection.gmt	HIV Formation of the HIV-1 Early Elongation Complex	-3.4426	0.0338627	32	2	0.28053	2.92023	ERCC3,MNAT1
4_Reactome_Gene_Sets.gmt	REACTOME_PLATELET_HOMEOSTASIS	-3.77717	0.0343309	78	3	0.604892	2.37008	PPP2R5A,PPP2R5C,PPP2R5D
4_Reactome_Gene_Sets.gmt	REACTOME_BIOSYNTHESIS_OF_THE_N_GLYCAN_PRECURSOR_DOLICHOL_LIPID_LINKED_OLIGOSACCHARIDE_LLO_AND_TRANSFER_TO_A_NASCENT_PROTEIN	-3.7598	0.0343407	29	2	0.236697	3.18342	GMPPA,ALG1
4_Reactome_Gene_Sets.gmt	REACTOME_PKB_MEDIATED_EVENTS	-3.7598	0.0343407	29	2	0.236697	3.18342	RPTOR,RPS6
4_Reactome_Gene_Sets.gmt	REACTOME_TRIF_MEDIATED_TLR3_SIGNALING	-3.73973	0.0347423	74	3	0.613659	2.34835	IKBKB,PPP2R5D,MAP2K4
4_Reactome_Gene_Sets.gmt	REACTOME_TRAF6_MEDIATED_INDUCTION_OF_NFKB_AND_MAP_KINASES_UPON_TLR7_8_OR_9_ACTIVATION	-3.6667	0.0370629	77	3	0.631192	2.30585	IKBKB,PPP2R5D,MAP2K4
4_Reactome_Gene_Sets.gmt	REACTOME_MRNA_CAPPING	-3.62568	0.0373693	30	2	0.25423	3.07232	ERCC3,MNAT1
4_Reactome_Gene_Sets.gmt	REACTOME_FORMATION_OF_TRANSCRIPTION_COUPLED_NER_TC_NER_REPAIR_COMPLEX	-3.62568	0.0373693	30	2	0.25423	3.07232	ERCC3,MNAT1
4_Reactome_Gene_Sets.gmt	REACTOME_NOD1_2_SIGNALING_PATHWAY	-3.62568	0.0373693	30	2	0.25423	3.07232	IKBKB,CASP2
4_Reactome_Gene_Sets.gmt	REACTOME_INTRINSIC_PATHWAY_FOR_APOPTOSIS	-3.62568	0.0373693	30	2	0.25423	3.07232	TFDP1,TP53
4_Reactome_Gene_Sets.gmt	REACTOME_GLYCEROPHOSPHOLIPID_BIOSYNTHESIS	-3.59605	0.0381853	82	3	0.648725	2.26457	PCYT1A,AGPAT5,CDS2
4_Reactome_Gene_Sets.gmt	REACTOME_P75_NTR_RECEPTOR_MEDIATED_SIGNALLING	-3.56157	0.0392112	81	3	0.657492	2.24436	IKBKB,PRKCI,CASP2
4_Reactome_Gene_Sets.gmt	REACTOME_MYD88_MAL_CASCADE_INITIATED_ON_PLASMA_MEMBRANE	-3.49423	0.0416124	83	3	0.675025	2.20477	IKBKB,PPP2R5D,MAP2K4
4_Reactome_Gene_Sets.gmt	REACTOME_GLYCOSPHINGOLIPID_METABOLISM	-3.4426	0.0431378	38	2	0.28053	2.92023	SUMF2,SMPD3
4_Reactome_Gene_Sets.gmt	REACTOME_ELONGATION_ARREST_AND_RECOVERY	-3.4426	0.0431378	32	2	0.28053	2.92023	CDK9,CCNT1
4_Reactome_Gene_Sets.gmt	REACTOME_APOPTOSIS	-3.39018	0.0449625	148	4	1.20978	1.76483	HIST1H1B,SATB1,TFDP1,TP53
4_Reactome_Gene_Sets.gmt	REACTOME_FORMATION_OF_THE_HIV1_EARLY_ELONGATION_COMPLEX	-3.38578	0.0449625	34	2	0.289296	2.87289	ERCC3,MNAT1
4_Reactome_Gene_Sets.gmt	REACTOME_SIGNALLING_BY_NGF	-3.36557	0.0455331	217	5	1.78838	1.51773	IKBKB,PPP2R5D,PRKCI,RPS6KB2,CASP2
4_Reactome_Gene_Sets.gmt	REACTOME_G1_PHASE	-3.33086	0.0467868	38	2	0.298063	2.82706	MNAT1,TFDP1

## Sheet: Categories protein
Gene set	Category	Genes	P
REACTOME_PEPTIDE_CHAIN_ELONGATION	REACTOME_GENE_EXPRESSION	RPL35,RPL4,RPL6,RPL7,RPL7A,RPL8,RPL13,RPL18,RPL18A,RPL19,RPL24,RPL28,RPL34,RPL37A,RPS6,RPS8,RPS9,RPS13,RPL14,RPL23	6.58968e-21
REACTOME_SRP_DEPENDENT_COTRANSLATIONAL_PROTEIN_TARGETING_TO_MEMBRANE	REACTOME_GENE_EXPRESSION	RPL35,RPL4,RPL6,RPL7,RPL7A,RPL8,RPL13,RPL18,RPL18A,RPL19,RPL24,RPL28,RPL34,RPL37A,RPS6,RPS8,RPS9,RPS13,SRPR,RPL14,RPL23	2.02191e-20
REACTOME_INFLUENZA_VIRAL_RNA_TRANSCRIPTION_AND_REPLICATION	REACTOME_DISEASE	RPL35,RPL4,RPL6,RPL7,RPL7A,RPL8,RPL13,RPL18,RPL18A,RPL19,RPL24,RPL28,RPL34,RPL37A,RPS6,RPS8,RPS9,RPS13,RPL14,RPL23	9.20266e-20
REACTOME_3_UTR_MEDIATED_TRANSLATIONAL_REGULATION	NA	RPL35,RPL4,RPL6,RPL7,RPL7A,RPL8,RPL13,RPL18,RPL18A,RPL19,RPL24,RPL28,RPL34,RPL37A,RPS6,RPS8,RPS9,RPS13,RPL14,RPL23	1.2626e-19
REACTOME_NONSENSE_MEDIATED_DECAY_ENHANCED_BY_THE_EXON_JUNCTION_COMPLEX	REACTOME_GENE_EXPRESSION	RPL35,RPL4,RPL6,RPL7,RPL7A,RPL8,RPL13,RPL18,RPL18A,RPL19,RPL24,RPL28,RPL34,RPL37A,RPS6,RPS8,RPS9,RPS13,RPL14,RPL23	1.2626e-19
REACTOME_TRANSLATION	REACTOME_DNA_REPAIR	RPL35,RPL4,RPL6,RPL7,RPL7A,RPL8,RPL13,RPL18,RPL18A,RPL19,RPL24,RPL28,RPL34,RPL37A,RPS6,RPS8,RPS9,RPS13,SRPR,EIF2B4,RPL14,RPL23	1.72586e-19
REACTOME_INFLUENZA_LIFE_CYCLE	REACTOME_DISEASE	NUPL2,RPL35,RPL4,RPL6,RPL7,RPL7A,RPL8,RPL13,RPL18,RPL18A,RPL19,RPL24,RPL28,RPL34,RPL37A,RPS6,RPS8,RPS9,RPS13,RPL14,RPL23	7.83796e-19
REACTOME_CELL_CYCLE	REACTOME_DISEASE	KIF20A,CENPC1,SYNE2,SUN2,BIRC5,INCENP,MNAT1,NUMA1,PLK1,POLE,ERCC6L,PPP2R5A,PPP2R5C,PPP2R5D,SPC25,RRM2,AURKA,BUB1B,TFDP1,TP53,TYMS,UBE2I,WEE1,HIST1H4A,CCNA2,PKMYT1,KIF23,CDC20	2.0345e-16
REACTOME_METABOLISM_OF_MRNA	REACTOME_METABOLISM	RPL35,HSPB1,RPL4,RPL6,RPL7,RPL7A,RPL8,RPL13,RPL18,RPL18A,RPL19,RPL24,RPL28,RPL34,RPL37A,RPS6,RPS8,RPS9,RPS13,RPL14,RPL23	5.41102e-15
REACTOME_METABOLISM_OF_PROTEINS	REACTOME_METABOLISM	RPL35,DNAJC19,SUMF2,GMPPA,ALG1,RPL4,RPL6,RPL7,RPL7A,RPL8,RPL13,RPL18,RPL18A,RPL19,RPL24,RPL28,RPL34,RPL37A,RPS6,RPS8,RPS9,RPS13,SRPR,DOHH,EIF2B4,RPL14,RPL23	9.96522e-15
REACTOME_METABOLISM_OF_RNA	REACTOME_METABOLISM	NUPL2,RPL35,HSPB1,RPL4,RPL6,RPL7,RPL7A,RPL8,RPL13,RPL18,RPL18A,RPL19,RPL24,RPL28,RPL34,RPL37A,RPS6,RPS8,RPS9,RPS13,RPL14,RPL23	2.02543e-14
REACTOME_CELL_CYCLE_MITOTIC	REACTOME_CELL_CYCLE	KIF20A,CENPC1,BIRC5,INCENP,MNAT1,NUMA1,PLK1,POLE,ERCC6L,PPP2R5A,PPP2R5C,PPP2R5D,SPC25,RRM2,AURKA,BUB1B,TFDP1,TYMS,WEE1,CCNA2,PKMYT1,KIF23,CDC20	4.13106e-14
HIV_human_PPI_All	HIV	LDLR,ITGA4,HIST1H3A,GLT25D1,SUMF2,HSPH1,MAGT1,SUN1,CTSD,CHI3L2,RER1,ENDOD1,SPAG5,RABGAP1,SLC30A7,HEATR1,RRM2,DIAPH1,HERC2,POLE,DOHH,CCNT1,CDK9,FAM98A,AKAP8L,UNG,PTGES3	1.00498e-13
REACTOME_ADAPTIVE_IMMUNE_SYSTEM	REACTOME_IMMUNE_SYSTEM	KIF20A,ARIH2,ATG7,CTSD,IKBKB,KIF11,LCP2,PPP2R5A,PPP2R5C,PPP2R5D,TRIM36,LGMN,B2M,RPS6KB2,RNF25,TRIM21,GAN,HERC2,LRSAM1,CD247,CD4,KIF23,VPRBP,CDC20	2.16267e-10
REACTOME_DNA_REPLICATION	REACTOME_GENE_EXPRESSION	KIF20A,CENPC1,BIRC5,INCENP,PLK1,POLE,ERCC6L,PPP2R5A,PPP2R5C,PPP2R5D,SPC25,BUB1B,CCNA2,KIF23,CDC20	9.44009e-10
REACTOME_MITOTIC_M_M_G1_PHASES	REACTOME_CELL_CYCLE	KIF20A,CENPC1,BIRC5,INCENP,PLK1,POLE,ERCC6L,PPP2R5A,PPP2R5C,PPP2R5D,SPC25,BUB1B,KIF23,CDC20	2.1322e-09
REACTOME_MITOTIC_PROMETAPHASE	REACTOME_CELL_CYCLE	CENPC1,BIRC5,INCENP,PLK1,ERCC6L,PPP2R5A,PPP2R5C,PPP2R5D,SPC25,BUB1B,CDC20	2.51567e-09
REACTOME_IMMUNE_SYSTEM	REACTOME_IMMUNE_SYSTEM	KIF20A,ARIH2,ATG7,CNPY3,NUPL2,CTSD,IKBKB,KIF11,LCP2,TOLLIP,PPP2R5A,PPP2R5C,PPP2R5D,TRIM36,LGMN,B2M,RPS6KB2,MAP2K4,RNF25,TRIM21,GAN,CASP2,HERC2,LRSAM1,CD247,CD4,KIF23,VPRBP,CDC20	2.51567e-09
REACTOME_CYCLIN_A_B1_ASSOCIATED_EVENTS_DURING_G2_M_TRANSITION	REACTOME_CELL_CYCLE	MNAT1,PLK1,WEE1,CCNA2,PKMYT1	9.16602e-07
REACTOME_METABOLISM_OF_LIPIDS_AND_LIPOPROTEINS	REACTOME_METABOLISM	FDFT1,SUMF2,HMGCL,HMGCS1,IDI1,LDLR,MVK,PCYT1A,MED15,MED18,AGPAT5,SMPD3,LGMN,CDS2,MTMR3,FADS2,MED17	2.85266e-06
HIV_human_PPI_GP120	HIV	LDLR,ITGA4,HIST1H3A,GLT25D1,SUMF2,HSPH1,MAGT1	8.09208e-06
HIV_Konig_et_al_2008	HIV	HMGCS1,DLGAP4,ZYX,EXOSC10,RPL18,REPIN1,KIF3A,PLK1,SNW1,PTGES3,PPP1R12C,ZGPAT	8.09208e-06
HIV_A0EXJ2_TAT	HIV	NFKB1,TP53,CCNT1,CDK9,TAF7,ERCC3,MNAT1,HIST1H4A,HIST1H3A,SNW1	8.09208e-06
REACTOME_TRANSCRIPTION	REACTOME_DNA_REPAIR	CDK9,ERCC3,GTF2E1,MNAT1,RRN3,UBTF,SLBP,HIST1H3A,HIST1H4A,CCNT1,GTF3C3	9.10097e-06
REACTOME_G1_S_TRANSITION	REACTOME_DNA_REPLICATION	MNAT1,POLE,RRM2,TFDP1,TYMS,WEE1,CCNA2,PKMYT1	2.13713e-05
REACTOME_PRE_NOTCH_TRANSCRIPTION_AND_TRANSLATION	REACTOME_SIGNAL_TRANSDUCTION	SNW1,MOV10,NOTCH3,TFDP1,TP53	2.75308e-05
HIV_Brass_et_al_2008	HIV	ATG7,CCNT1,CD4,DIMT1L,ERCC3,HEATR1,LCP2,SPAST,TFAP4,TFDP2,VPRBP	5.04009e-05
HIV_A0EXJ1_VPR	HIV	VPRBP,UNG,PPP2R5A,PPP2R5C,PPP2R5D	5.04009e-05
HIV HIV Life Cycle	HIV	CCNT1,CD4,CDK9,ERCC3,GTF2E1,MNAT1,NUPL2,VPS28	5.04009e-05
HIV HIV Infection	HIV	B2M,CCNT1,CD247,CD4,CDK9,ERCC3,GTF2E1,MNAT1,NUPL2,VPS28	5.31478e-05
REACTOME_CLASS_I_MHC_MEDIATED_ANTIGEN_PROCESSING_PRESENTATION	REACTOME_IMMUNE_SYSTEM	ARIH2,ATG7,TRIM36,B2M,RNF25,TRIM21,GAN,HERC2,LRSAM1,VPRBP,CDC20	5.47955e-05
REACTOME_HIV_LIFE_CYCLE	REACTOME_DISEASE	CDK9,NUPL2,ERCC3,GTF2E1,MNAT1,VPS28,CCNT1,CD4	6.17573e-05
REACTOME_ANTIGEN_PROCESSING_UBIQUITINATION_PROTEASOME_DEGRADATION	REACTOME_IMMUNE_SYSTEM	ARIH2,ATG7,TRIM36,RNF25,TRIM21,GAN,HERC2,LRSAM1,VPRBP,CDC20	6.58477e-05
REACTOME_HIV_INFECTION	REACTOME_DISEASE	CDK9,NUPL2,ERCC3,GTF2E1,MNAT1,VPS28,B2M,CCNT1,CD247,CD4	6.62235e-05
REACTOME_MITOTIC_G1_G1_S_PHASES	REACTOME_CELL_CYCLE	MNAT1,POLE,RRM2,TFDP1,TYMS,WEE1,CCNA2,PKMYT1	7.97819e-05
REACTOME_INSULIN_SYNTHESIS_AND_PROCESSING	REACTOME_DISEASE	SLC30A7,EXOC8,RAB27A,VAMP2	0.000100434
REACTOME_HEMOSTASIS	REACTOME_HEMOSTASIS	KIF20A,GNA15,ITGAM,KIF11,KIFC1,LCP2,PPP2R5A,PPP2R5C,PPP2R5D,TP53,VCL,WEE1,HIST1H3A,KIF23	0.000101115
HIV Late Phase of HIV Life Cycle	HIV	CCNT1,CDK9,ERCC3,GTF2E1,MNAT1,NUPL2,VPS28	0.000154844
REACTOME_PRE_NOTCH_EXPRESSION_AND_PROCESSING	REACTOME_SIGNAL_TRANSDUCTION	SNW1,MOV10,NOTCH3,TFDP1,TP53	0.000169432
REACTOME_CHOLESTEROL_BIOSYNTHESIS	REACTOME_EXTRACELLULAR_MATRIX_ORGANIZATION	FDFT1,HMGCS1,IDI1,MVK	0.000173771
REACTOME_LATE_PHASE_OF_HIV_LIFE_CYCLE	REACTOME_DISEASE	CDK9,NUPL2,ERCC3,GTF2E1,MNAT1,VPS28,CCNT1	0.000185743
REACTOME_KINESINS	REACTOME_PROGRAMMED_CELL_DEATH	KIF20A,KIF11,KIFC1,KIF23	0.000198135
REACTOME_MITOTIC_G2_G2_M_PHASES	REACTOME_CELL_CYCLE	MNAT1,NUMA1,PLK1,WEE1,CCNA2,PKMYT1	0.000232357
REACTOME_RNA_POL_I_RNA_POL_III_AND_MITOCHONDRIAL_TRANSCRIPTION	NA	ERCC3,MNAT1,RRN3,UBTF,HIST1H3A,HIST1H4A,GTF3C3	0.000238338
REACTOME_FACTORS_INVOLVED_IN_MEGAKARYOCYTE_DEVELOPMENT_AND_PLATELET_PRODUCTION	REACTOME_HEMOSTASIS	KIF20A,KIF11,KIFC1,TP53,WEE1,HIST1H3A,KIF23	0.000238338
REACTOME_RNA_POL_I_TRANSCRIPTION	REACTOME_GENE_EXPRESSION	ERCC3,MNAT1,RRN3,UBTF,HIST1H3A,HIST1H4A	0.000246504
REACTOME_RNA_POL_I_TRANSCRIPTION_INITIATION	REACTOME_DISEASE	ERCC3,MNAT1,RRN3,UBTF	0.000246504
HIV Interactions of Tat with host cellular proteins	HIV	CCNT1,CDK9	0.000276008
REACTOME_TCA_CYCLE_AND_RESPIRATORY_ELECTRON_TRANSPORT	REACTOME_METABOLISM	ATP5L,NDUFA11,NDUFA4,PDP1,PDPR,UQCRB,COX7A2L	0.000346523
HIV Transcription of the HIV genome	HIV	CCNT1,CDK9,ERCC3,GTF2E1,MNAT1	0.0006079
REACTOME_COSTIMULATION_BY_THE_CD28_FAMILY	REACTOME_IMMUNE_SYSTEM	PPP2R5A,PPP2R5C,PPP2R5D,CD247,CD4	0.000632924
HIV_human_PPI_GP160	HIV	SUN1,LDLR,CTSD,CHI3L2,HSPH1	0.00070191
REACTOME_RNA_POL_II_PRE_TRANSCRIPTION_EVENTS	REACTOME_GENE_EXPRESSION	CDK9,ERCC3,GTF2E1,MNAT1,CCNT1	0.000788293
REACTOME_RNA_POL_II_TRANSCRIPTION	REACTOME_GENE_EXPRESSION	CDK9,ERCC3,GTF2E1,MNAT1,SLBP,CCNT1	0.000915352
REACTOME_PLATELET_SENSITIZATION_BY_LDL	REACTOME_HEMOSTASIS	PPP2R5A,PPP2R5C,PPP2R5D	0.000916918
REACTOME_SIGNALING_BY_NOTCH	REACTOME_DEVELOPMENTAL_BIOLOGY	DTX1,SNW1,MOV10,NOTCH3,TFDP1,TP53	0.000923928
HIV_Zhou_et_al_2008	HIV	CD97,NFKB1,MED17,LSM14B,CD4,TATDN1,MRPL23,DNAJB6,POLE	0.00102635
HIV Formation of HIV-1 elongation complex containing HIV-1 Tat	HIV	CCNT1,CDK9,ERCC3,MNAT1	0.00102635
HIV HIV-1 Transcription Elongation	HIV	CCNT1,CDK9,ERCC3,MNAT1	0.00102635
HIV Tat-mediated elongation of the HIV-1 transcript	HIV	CCNT1,CDK9,ERCC3,MNAT1	0.00102635
HIV Formation of HIV-1 elongation complex in the absence of HIV-1 Tat	HIV	CCNT1,CDK9,ERCC3,MNAT1	0.00106032
REACTOME_G1_S_SPECIFIC_TRANSCRIPTION	REACTOME_CELL_CYCLE	RRM2,TFDP1,TYMS	0.00108809
REACTOME_CTNNB1_PHOSPHORYLATION_CASCADE	NA	PPP2R5A,PPP2R5C,PPP2R5D	0.00130157
HIV_human_PPI_GP41	HIV	RER1,ENDOD1,SPAG5,RABGAP1	0.00175497
HIV_human_PPI_PR	HIV	DIAPH1,HERC2,POLE,DOHH	0.00175497
HIV Host Interactions of HIV factors	HIV	B2M,CCNT1,CD247,CD4,CDK9,NUPL2	0.00175497
HIV_human_PPI_TAT	HIV	CCNT1,CDK9,FAM98A	0.00178244
REACTOME_FATTY_ACID_TRIACYLGLYCEROL_AND_KETONE_BODY_METABOLISM	REACTOME_METABOLISM	FDFT1,HMGCL,HMGCS1,MED15,MED18,AGPAT5,MED17	0.00185005
REACTOME_REGULATION_OF_MITOTIC_CELL_CYCLE	REACTOME_CELL_CYCLE	PLK1,AURKA,BUB1B,CCNA2,CDC20	0.00203137
REACTOME_DIABETES_PATHWAYS	NA	SLC30A7,EXOC8,RAB27A,BCHE,SRPR,VAMP2	0.00210206
REACTOME_FORMATION_OF_RNA_POL_II_ELONGATION_COMPLEX_	REACTOME_GENE_EXPRESSION	CDK9,ERCC3,MNAT1,CCNT1	0.00210206
REACTOME_CTLA4_INHIBITORY_SIGNALING	REACTOME_IMMUNE_SYSTEM	PPP2R5A,PPP2R5C,PPP2R5D	0.00232844
REACTOME_RESPIRATORY_ELECTRON_TRANSPORT_ATP_SYNTHESIS_BY_CHEMIOSMOTIC_COUPLING_AND_HEAT_PRODUCTION_BY_UNCOUPLING_PROTEINS_	REACTOME_METABOLISM	ATP5L,NDUFA11,NDUFA4,UQCRB,COX7A2L	0.00237127
REACTOME_HOST_INTERACTIONS_OF_HIV_FACTORS	REACTOME_DISEASE	CDK9,NUPL2,B2M,CCNT1,CD247,CD4	0.00247098
REACTOME_RNA_POL_I_TRANSCRIPTION_TERMINATION	REACTOME_DISEASE	ERCC3,MNAT1,UBTF	0.00254897
REACTOME_TCR_SIGNALING	REACTOME_DEVELOPMENTAL_BIOLOGY	IKBKB,LCP2,CD247,CD4	0.00264221
REACTOME_FORMATION_OF_THE_TERNARY_COMPLEX_AND_SUBSEQUENTLY_THE_43S_COMPLEX	REACTOME_GENE_EXPRESSION	RPS6,RPS8,RPS9,RPS13	0.00280631
REACTOME_MHC_CLASS_II_ANTIGEN_PRESENTATION	REACTOME_IMMUNE_SYSTEM	KIF20A,CTSD,KIF11,LGMN,KIF23	0.00300263
HIV The role of Nef in HIV-1 replication and disease pathogenesis	HIV	B2M,CD247,CD4	0.00304685
REACTOME_SMAD2_SMAD3_SMAD4_HETEROTRIMER_REGULATES_TRANSCRIPTION	REACTOME_GENE_EXPRESSION	CDK9,TFDP1,CCNT1	0.00348178
REACTOME_GENERATION_OF_SECOND_MESSENGER_MOLECULES	REACTOME_IMMUNE_SYSTEM	LCP2,CD247,CD4	0.00348178
REACTOME_PPARA_ACTIVATES_GENE_EXPRESSION	REACTOME_CIRCADIAN_CLOCK	FDFT1,HMGCS1,MED15,MED18,MED17	0.00424703
REACTOME_E2F_MEDIATED_REGULATION_OF_DNA_REPLICATION	REACTOME_CELL_CYCLE	RRM2,TFDP1,TYMS	0.00427022
REACTOME_ACTIVATION_OF_THE_MRNA_UPON_BINDING_OF_THE_CAP_BINDING_COMPLEX_AND_EIFS_AND_SUBSEQUENT_BINDING_TO_43S	REACTOME_GENE_EXPRESSION	RPS6,RPS8,RPS9,RPS13	0.00447277
REACTOME_SIGNALING_BY_TGF_BETA_RECEPTOR_COMPLEX	REACTOME_SIGNAL_TRANSDUCTION	CDK9,PARD3,TFDP1,CCNT1	0.00500253
REACTOME_THE_ROLE_OF_NEF_IN_HIV1_REPLICATION_AND_DISEASE_PATHOGENESIS	REACTOME_DISEASE	B2M,CD247,CD4	0.00506221
REACTOME_MEIOSIS	REACTOME_HEMOSTASIS	SYNE2,SUN2,UBE2I,HIST1H3A,HIST1H4A	0.00515255
HIV_P04326	HIV	CCNT1,CDK9	0.00515454
REACTOME_CYCLIN_E_ASSOCIATED_EVENTS_DURING_G1_S_TRANSITION_	REACTOME_CELL_CYCLE	MNAT1,WEE1,CCNA2,PKMYT1	0.00540065
REACTOME_RESPIRATORY_ELECTRON_TRANSPORT	REACTOME_METABOLISM	NDUFA11,NDUFA4,UQCRB,COX7A2L	0.0062522
REACTOME_MEIOTIC_SYNAPSIS	REACTOME_CELL_CYCLE	SYNE2,SUN2,UBE2I,HIST1H4A	0.0062522
REACTOME_DOWNSTREAM_TCR_SIGNALING	REACTOME_IMMUNE_SYSTEM	IKBKB,CD247,CD4	0.00631858
REACTOME_METABOLISM_OF_NUCLEOTIDES	REACTOME_METABOLISM	GPX1,RRM2,TK1,TYMS	0.00642765
REACTOME_CHROMOSOME_MAINTENANCE	REACTOME_CELL_CYCLE	SYNE2,SUN2,POLE,UBE2I,HIST1H4A	0.00686698
HIV HIV-1 Transcription Initiation	HIV	ERCC3,GTF2E1,MNAT1	0.00696637
HIV RNA Polymerase II HIV-1 Promoter Escape	HIV	ERCC3,GTF2E1,MNAT1	0.00696637
REACTOME_TOLL_RECEPTOR_CASCADES	REACTOME_IMMUNE_SYSTEM	CNPY3,IKBKB,PPP2R5D,LGMN,MAP2K4	0.00704396
REACTOME_GLOBAL_GENOMIC_NER_GG_NER	NA	ERCC3,MNAT1,POLE	0.00715602
REACTOME_INNATE_IMMUNE_SYSTEM	REACTOME_IMMUNE_SYSTEM	CNPY3,IKBKB,PPP2R5D,LGMN,MAP2K4,CASP2,CD4	0.00716494
REACTOME_P75NTR_RECRUITS_SIGNALLING_COMPLEXES	REACTOME_SIGNAL_TRANSDUCTION	IKBKB,PRKCI	0.00764018
REACTOME_TRANSCRIPTIONAL_ACTIVITY_OF_SMAD2_SMAD3_SMAD4_HETEROTRIMER	REACTOME_GENE_EXPRESSION	CDK9,TFDP1,CCNT1	0.00813959
REACTOME_TRANSLOCATION_OF_ZAP_70_TO_IMMUNOLOGICAL_SYNAPSE	REACTOME_IMMUNE_SYSTEM	CD247,CD4	0.00892692
REACTOME_MTORC1_MEDIATED_SIGNALLING	REACTOME_SIGNAL_TRANSDUCTION	RPTOR,RPS6	0.00892692
REACTOME_IL1_SIGNALING	REACTOME_DEVELOPMENTAL_BIOLOGY	IKBKB,TOLLIP,MAP2K4	0.00917682
REACTOME_PHOSPHOLIPID_METABOLISM	REACTOME_METABOLISM	SUMF2,PCYT1A,AGPAT5,SMPD3,CDS2,MTMR3	0.00980314
REACTOME_REGULATION_OF_PYRUVATE_DEHYDROGENASE_PDH_COMPLEX	REACTOME_METABOLISM	PDP1,PDPR	0.0100088
REACTOME_P75NTR_SIGNALS_VIA_NFKB	REACTOME_SIGNAL_TRANSDUCTION	IKBKB,PRKCI	0.0100088
REACTOME_NOTCH_HLH_TRANSCRIPTION_PATHWAY	REACTOME_GENE_EXPRESSION	SNW1,NOTCH3	0.0100088
REACTOME_RNA_POL_II_TRANSCRIPTION_PRE_INITIATION_AND_PROMOTER_OPENING	REACTOME_GENE_EXPRESSION	ERCC3,GTF2E1,MNAT1	0.010764
REACTOME_TRAFFICKING_AND_PROCESSING_OF_ENDOSOMAL_TLR	REACTOME_IMMUNE_SYSTEM	CNPY3,LGMN	0.01135
REACTOME_PHOSPHORYLATION_OF_CD3_AND_TCR_ZETA_CHAINS	REACTOME_IMMUNE_SYSTEM	CD247,CD4	0.01135
REACTOME_TRANSCRIPTION_COUPLED_NER_TC_NER	REACTOME_DNA_REPAIR	ERCC3,MNAT1,POLE	0.0135771
REACTOME_GENERIC_TRANSCRIPTION_PATHWAY	REACTOME_GENE_EXPRESSION	CDK9,SNW1,NRBF2,NOTCH3,MED15,TFDP1,CCNT1,MED17	0.0144111
REACTOME_PD1_SIGNALING	REACTOME_DEVELOPMENTAL_BIOLOGY	CD247,CD4	0.0145941
HIV_Yeung_et_al_2009	HIV	DLGAP4,GTPBP4,NFKB1,TCF12,DUSP11,EIF2B4	0.015102
REACTOME_ACTIVATION_OF_BH3_ONLY_PROTEINS	REACTOME_PROGRAMMED_CELL_DEATH	TFDP1,TP53	0.0163986
REACTOME_METABOLISM_OF_VITAMINS_AND_COFACTORS	REACTOME_METABOLISM	MOCS2,AASDHPPT,SLC25A32	0.0172962
REACTOME_NUCLEOTIDE_EXCISION_REPAIR	REACTOME_DNA_REPAIR	ERCC3,MNAT1,POLE	0.0172962
REACTOME_RNA_POL_I_PROMOTER_OPENING	REACTOME_GENE_EXPRESSION	UBTF,HIST1H3A,HIST1H4A	0.0180859
HIV Nef-mediates down modulation of cell surface receptors by recruiting them to clathrin adapters	HIV	B2M,CD4	0.0192289
REACTOME_INHIBITION_OF_THE_PROTEOLYTIC_ACTIVITY_OF_APC_C_REQUIRED_FOR_THE_ONSET_OF_ANAPHASE_BY_MITOTIC_SPINDLE_CHECKPOINT_COMPONENTS	REACTOME_CELL_CYCLE	BUB1B,CDC20	0.0195038
REACTOME_GOLGI_ASSOCIATED_VESICLE_BIOGENESIS	REACTOME_VESICLE-MEDIATED_TRANSPORT	FTH1,VAMP2,VAMP7	0.0195038
REACTOME_PYRUVATE_METABOLISM	REACTOME_METABOLISM	PDP1,PDPR	0.0195038
REACTOME_S_PHASE	REACTOME_PROGRAMMED_CELL_DEATH	MNAT1,POLE,WEE1,CCNA2	0.0204583
REACTOME_PYRIMIDINE_METABOLISM	REACTOME_METABOLISM	TK1,TYMS	0.023301
REACTOME_PTM_GAMMA_CARBOXYLATION_HYPUSINE_FORMATION_AND_ARYLSULFATASE_ACTIVATION	REACTOME_METABOLISM_OF_PROTEINS	SUMF2,DOHH	0.0241286
REACTOME_NEF_MEDIATES_DOWN_MODULATION_OF_CELL_SURFACE_RECEPTORS_BY_RECRUITING_THEM_TO_CLATHRIN_ADAPTERS	REACTOME_DISEASE	B2M,CD4	0.0241286
REACTOME_CELL_CYCLE_CHECKPOINTS	REACTOME_CELL_CYCLE	BUB1B,TP53,WEE1,CDC20	0.0241286
REACTOME_DNA_REPAIR	REACTOME_DNA_REPLICATION	ERCC3,LIG3,MNAT1,POLE	0.0241286
REACTOME_FORMATION_OF_INCISION_COMPLEX_IN_GG_NER	REACTOME_DNA_REPAIR	ERCC3,MNAT1	0.0241286
REACTOME_APC_CDC20_MEDIATED_DEGRADATION_OF_NEK2A	REACTOME_CELL_CYCLE	BUB1B,CDC20	0.0241286
REACTOME_TRANS_GOLGI_NETWORK_VESICLE_BUDDING	REACTOME_VESICLE-MEDIATED_TRANSPORT	FTH1,VAMP2,VAMP7	0.0250817
REACTOME_G0_AND_EARLY_G1	REACTOME_CELL_CYCLE	TFDP1,CCNA2	0.0258913
HIV_human_PPI_IN	HIV	SLC30A7,HEATR1	0.0269223
HIV RNA Pol II CTD phosphorylation and interaction with CE	HIV	ERCC3,MNAT1	0.0269223
REACTOME_LYSOSOME_VESICLE_BIOGENESIS	REACTOME_VESICLE-MEDIATED_TRANSPORT	VAMP2,VAMP7	0.0275752
REACTOME_MYOGENESIS	REACTOME_DEVELOPMENTAL_BIOLOGY	TCF3,TCF12	0.0275752
REACTOME_AMYLOIDS	REACTOME_CELL_CYCLE	B2M,HIST1H3A,HIST1H4A	0.0275752
REACTOME_SIGNALING_BY_WNT	REACTOME_DEVELOPMENTAL_BIOLOGY	PPP2R5A,PPP2R5C,PPP2R5D	0.0285084
REACTOME_TIGHT_JUNCTION_INTERACTIONS	REACTOME_CELL-CELL_COMMUNICATION	PRKCI,PARD3	0.0291896
REACTOME_APC_C_CDH1_MEDIATED_DEGRADATION_OF_CDC20_AND_OTHER_APC_C_CDH1_TARGETED_PROTEINS_IN_LATE_MITOSIS_EARLY_G1	REACTOME_CELL_CYCLE	PLK1,AURKA,CDC20	0.0291896
REACTOME_MEMBRANE_TRAFFICKING	REACTOME_VESICLE-MEDIATED_TRANSPORT	FTH1,VPS28,VAMP2,VAMP7	0.030627
REACTOME_TRANSCRIPTIONAL_REGULATION_OF_WHITE_ADIPOCYTE_DIFFERENTIATION	REACTOME_DEVELOPMENTAL_BIOLOGY	MED15,MED18,MED17	0.031098
REACTOME_NFKB_AND_MAP_KINASES_ACTIVATION_MEDIATED_BY_TLR4_SIGNALING_REPERTOIRE	NA	IKBKB,PPP2R5D,MAP2K4	0.0320679
HIV HIV-1 elongation arrest and recovery	HIV	CCNT1,CDK9	0.0328956
HIV Pausing and recovery of HIV-1 elongation	HIV	CCNT1,CDK9	0.0328956
HIV Pausing and recovery of Tat-mediated HIV-1 elongation	HIV	CCNT1,CDK9	0.0328956
HIV Tat-mediated HIV-1 elongation arrest and recovery	HIV	CCNT1,CDK9	0.0328956
HIV Formation of the HIV-1 Early Elongation Complex	HIV	ERCC3,MNAT1	0.0338627
REACTOME_PLATELET_HOMEOSTASIS	REACTOME_HEMOSTASIS	PPP2R5A,PPP2R5C,PPP2R5D	0.0343309
REACTOME_BIOSYNTHESIS_OF_THE_N_GLYCAN_PRECURSOR_DOLICHOL_LIPID_LINKED_OLIGOSACCHARIDE_LLO_AND_TRANSFER_TO_A_NASCENT_PROTEIN	REACTOME_METABOLISM_OF_PROTEINS	GMPPA,ALG1	0.0343407
REACTOME_PKB_MEDIATED_EVENTS	REACTOME_SIGNAL_TRANSDUCTION	RPTOR,RPS6	0.0343407
REACTOME_TRIF_MEDIATED_TLR3_SIGNALING	REACTOME_SIGNAL_TRANSDUCTION	IKBKB,PPP2R5D,MAP2K4	0.0347423
REACTOME_TRAF6_MEDIATED_INDUCTION_OF_NFKB_AND_MAP_KINASES_UPON_TLR7_8_OR_9_ACTIVATION	REACTOME_IMMUNE_SYSTEM	IKBKB,PPP2R5D,MAP2K4	0.0370629
REACTOME_MRNA_CAPPING	REACTOME_GENE_EXPRESSION	ERCC3,MNAT1	0.0373693
REACTOME_FORMATION_OF_TRANSCRIPTION_COUPLED_NER_TC_NER_REPAIR_COMPLEX	NA	ERCC3,MNAT1	0.0373693
REACTOME_NOD1_2_SIGNALING_PATHWAY	REACTOME_IMMUNE_SYSTEM	IKBKB,CASP2	0.0373693
REACTOME_INTRINSIC_PATHWAY_FOR_APOPTOSIS	REACTOME_PROGRAMMED_CELL_DEATH	TFDP1,TP53	0.0373693
REACTOME_GLYCEROPHOSPHOLIPID_BIOSYNTHESIS	REACTOME_METABOLISM	PCYT1A,AGPAT5,CDS2	0.0381853
REACTOME_P75_NTR_RECEPTOR_MEDIATED_SIGNALLING	REACTOME_SIGNAL_TRANSDUCTION	IKBKB,PRKCI,CASP2	0.0392112
REACTOME_MYD88_MAL_CASCADE_INITIATED_ON_PLASMA_MEMBRANE	REACTOME_IMMUNE_SYSTEM	IKBKB,PPP2R5D,MAP2K4	0.0416124
REACTOME_GLYCOSPHINGOLIPID_METABOLISM	REACTOME_METABOLISM	SUMF2,SMPD3	0.0431378
REACTOME_ELONGATION_ARREST_AND_RECOVERY	REACTOME_DISEASE	CDK9,CCNT1	0.0431378
REACTOME_APOPTOSIS	REACTOME_PROGRAMMED_CELL_DEATH	HIST1H1B,SATB1,TFDP1,TP53	0.0449625
REACTOME_FORMATION_OF_THE_HIV1_EARLY_ELONGATION_COMPLEX	REACTOME_GENE_EXPRESSION	ERCC3,MNAT1	0.0449625
REACTOME_SIGNALLING_BY_NGF	REACTOME_DEVELOPMENTAL_BIOLOGY	IKBKB,PPP2R5D,PRKCI,RPS6KB2,CASP2	0.0455331
REACTOME_G1_PHASE	REACTOME_NEURONAL_SYSTEM	MNAT1,TFDP1	0.0467868

## Sheet: Reactome+HIV DE phosphoprotein
Gene_Class	Gene_Set	Log_p	Q	Sample_Size	Genes_Observed	Genes_Expected	Log_Odds_Ratio	Names_Genes_Observed
4_Reactome_Gene_Sets.gmt	REACTOME_CELL_CYCLE	-21.4291	3.40662e-08	421	13	1.24701	3.5415	DKC1,LMNB1,MCM2,MCM3,MCM4,PCM1,RSF1,WRAP53,RANBP2,RB1,DSN1,HIST1H4A,MAD1L1
4_Reactome_Gene_Sets.gmt	REACTOME_APOPTOTIC_EXECUTION_PHASE	-14.2651	2.20074e-05	54	5	0.162509	5.13917	ACIN1,DBNL,HIST1H1B,LMNB1,SPTAN1
4_Reactome_Gene_Sets.gmt	REACTOME_DNA_REPLICATION	-12.9058	5.71201e-05	192	7	0.593654	3.67295	MCM2,MCM3,MCM4,RANBP2,RB1,DSN1,MAD1L1
4_Reactome_Gene_Sets.gmt	REACTOME_APOPTOTIC_CLEAVAGE_OF_CELLULAR_PROTEINS	-12.088	6.65924e-05	40	4	0.116078	5.31342	ACIN1,DBNL,LMNB1,SPTAN1
4_Reactome_Gene_Sets.gmt	REACTOME_PROCESSING_OF_CAPPED_INTRON_CONTAINING_PRE_MRNA	-12.1792	6.65924e-05	140	6	0.431146	3.91451	PAPOLA,HNRNPC,HNRNPH1,HNRNPU,NCBP1,RANBP2
4_Reactome_Gene_Sets.gmt	REACTOME_UNWINDING_OF_DNA	-12.0593	6.65924e-05	11	3	0.0364815	6.84388	MCM2,MCM3,MCM4
4_Reactome_Gene_Sets.gmt	REACTOME_CELL_CYCLE_MITOTIC	-11.8828	6.80943e-05	325	8	0.975052	3.13814	MCM2,MCM3,MCM4,PCM1,RANBP2,RB1,DSN1,MAD1L1
4_Reactome_Gene_Sets.gmt	REACTOME_MRNA_PROCESSING	-11.3974	9.68156e-05	161	6	0.494159	3.70826	PAPOLA,HNRNPC,HNRNPH1,HNRNPU,NCBP1,RANBP2
4_Reactome_Gene_Sets.gmt	REACTOME_MITOTIC_M_M_G1_PHASES	-10.9928	0.000128965	172	6	0.530641	3.601	MCM2,MCM3,MCM4,RANBP2,DSN1,MAD1L1
4_Reactome_Gene_Sets.gmt	REACTOME_MRNA_SPLICING	-10.6772	0.000159143	111	5	0.334967	4.01205	PAPOLA,HNRNPC,HNRNPH1,HNRNPU,NCBP1
4_Reactome_Gene_Sets.gmt	REACTOME_CHROMOSOME_MAINTENANCE	-10.3099	0.000208889	122	5	0.361499	3.89633	DKC1,LMNB1,RSF1,WRAP53,HIST1H4A
4_Reactome_Gene_Sets.gmt	REACTOME_ORC1_REMOVAL_FROM_CHROMATIN	-10.0551	0.000247054	67	4	0.192357	4.51202	MCM2,MCM3,MCM4,RB1
HIV_collection.gmt	HIV_human_PPI_All	-11.0715	0.000279883	443	9	1.43273	2.74891	G3BP1,MCM4,KIAA1429,HUWE1,UNG,DYNC1LI1,RANBP2,EDC4,TBC1D15
4_Reactome_Gene_Sets.gmt	REACTOME_ACTIVATION_OF_THE_PRE_REPLICATIVE_COMPLEX	-9.71517	0.000320377	31	3	0.0762796	5.52159	MCM2,MCM3,MCM4
4_Reactome_Gene_Sets.gmt	REACTOME_APOPTOSIS	-9.18777	0.00050411	148	5	0.457678	3.54059	ACIN1,DBNL,HIST1H1B,LMNB1,SPTAN1
4_Reactome_Gene_Sets.gmt	REACTOME_ACTIVATION_OF_ATR_IN_RESPONSE_TO_REPLICATION_STRESS	-9.0055	0.00056457	38	3	0.0961786	5.14289	MCM2,MCM3,MCM4
4_Reactome_Gene_Sets.gmt	REACTOME_DNA_STRAND_ELONGATION	-8.90258	0.000586665	30	3	0.0994951	5.08841	MCM2,MCM3,MCM4
4_Reactome_Gene_Sets.gmt	REACTOME_SYNTHESIS_OF_DNA	-8.65358	0.000708269	92	4	0.27527	3.96236	MCM2,MCM3,MCM4,RB1
4_Reactome_Gene_Sets.gmt	REACTOME_G2_M_CHECKPOINTS	-8.43722	0.000830498	45	3	0.116078	4.84315	MCM2,MCM3,MCM4
HIV_collection.gmt	HIV_Brass_et_al_2008	-8.85958	0.000852088	281	6	0.779379	3.02628	HUWE1,NUP160,RANBP2,SPTAN1,SPTBN1,TFAP4
HIV_collection.gmt	HIV_Konig_et_al_2008	-9.07206	0.000852088	295	6	0.74953	3.0844	BCL11A,PGM1,CHORDC1,CAD,RANBP2,PPP1R12C
4_Reactome_Gene_Sets.gmt	REACTOME_G1_S_TRANSITION	-8.01624	0.00118361	112	4	0.325017	3.7111	MCM2,MCM3,MCM4,RB1
4_Reactome_Gene_Sets.gmt	REACTOME_S_PHASE	-7.97756	0.00118361	109	4	0.328334	3.6958	MCM2,MCM3,MCM4,RB1
4_Reactome_Gene_Sets.gmt	REACTOME_CELL_CYCLE_CHECKPOINTS	-7.75405	0.00140958	124	4	0.348233	3.60726	MCM2,MCM3,MCM4,MAD1L1
4_Reactome_Gene_Sets.gmt	REACTOME_CASPASE_MEDIATED_CLEAVAGE_OF_CYTOSKELETAL_PROTEINS	-7.25623	0.00219538	13	2	0.0397981	5.92759	DBNL,SPTAN1
4_Reactome_Gene_Sets.gmt	REACTOME_MITOTIC_G1_G1_S_PHASES	-7.22001	0.00219538	137	4	0.401297	3.39461	MCM2,MCM3,MCM4,RB1
4_Reactome_Gene_Sets.gmt	REACTOME_PROCESSING_OF_INTRONLESS_PRE_MRNAS	-6.93938	0.00257122	14	2	0.0464311	5.6645	PAPOLA,NCBP1
4_Reactome_Gene_Sets.gmt	REACTOME_MRNA_DECAY_BY_5_TO_3_EXORIBONUCLEASE	-6.93938	0.00257122	15	2	0.0464311	5.6645	EDC4,DCP1A
4_Reactome_Gene_Sets.gmt	REACTOME_ASSEMBLY_OF_THE_PRE_REPLICATIVE_COMPLEX	-6.99311	0.00257122	65	3	0.189041	4.08759	MCM2,MCM3,MCM4
HIV_collection.gmt	HIV_human_PPI_VPU	-7.26163	0.00315884	55	3	0.172458	4.22792	RANBP2,EDC4,TBC1D15
4_Reactome_Gene_Sets.gmt	REACTOME_TELOMERE_MAINTENANCE	-6.48162	0.00391338	75	3	0.225522	3.81977	DKC1,WRAP53,HIST1H4A
4_Reactome_Gene_Sets.gmt	REACTOME_PYRUVATE_METABOLISM	-6.42852	0.00397944	19	2	0.0596971	5.24934	LDHA,PDHA1
4_Reactome_Gene_Sets.gmt	REACTOME_M_G1_TRANSITION	-6.35745	0.00412519	81	3	0.235472	3.75458	MCM2,MCM3,MCM4
4_Reactome_Gene_Sets.gmt	REACTOME_NEPHRIN_INTERACTIONS	-6.31947	0.00414208	20	2	0.0630136	5.16184	SPTAN1,SPTBN1
4_Reactome_Gene_Sets.gmt	REACTOME_INTERACTION_BETWEEN_L1_AND_ANKYRINS	-6.21628	0.00430529	23	2	0.0663301	5.07935	SPTAN1,SPTBN1
4_Reactome_Gene_Sets.gmt	REACTOME_PYRIMIDINE_METABOLISM	-6.21628	0.00430529	24	2	0.0663301	5.07935	TK1,CAD
4_Reactome_Gene_Sets.gmt	REACTOME_PROCESSING_OF_CAPPED_INTRONLESS_PRE_MRNA	-5.93644	0.00552296	23	2	0.0762796	4.85686	PAPOLA,NCBP1
4_Reactome_Gene_Sets.gmt	REACTOME_MITOTIC_PROMETAPHASE	-5.84425	0.00587823	87	3	0.281903	3.48406	RANBP2,DSN1,MAD1L1
4_Reactome_Gene_Sets.gmt	REACTOME_EXTENSION_OF_TELOMERES	-5.61773	0.00716194	27	2	0.0895456	4.6052	DKC1,WRAP53
4_Reactome_Gene_Sets.gmt	REACTOME_MRNA_3_END_PROCESSING	-5.5458	0.00748234	35	2	0.0928621	4.54859	PAPOLA,NCBP1
HIV_collection.gmt	HIV_A0EXJ1_VPR	-5.22244	0.00935814	33	2	0.109445	4.29468	UNG,LMNB1
HIV_collection.gmt	HIV Interactions of Rev with host cellular proteins	-5.16398	0.00935814	34	2	0.112761	4.24885	NUP160,RANBP2
HIV_collection.gmt	HIV Interactions of Vpr with host cellular proteins	-5.16398	0.00935814	34	2	0.112761	4.24885	NUP160,RANBP2
HIV_collection.gmt	HIV Late Phase of HIV Life Cycle	-5.27824	0.00935814	104	3	0.344916	3.18282	NCBP1,NUP160,RANBP2
HIV_collection.gmt	HIV Nuclear import of Rev protein	-5.34516	0.00935814	31	2	0.102812	4.39096	NUP160,RANBP2
HIV_collection.gmt	HIV Rev-mediated nuclear export of HIV-1 RNA	-5.28279	0.00935814	32	2	0.106128	4.34202	NUP160,RANBP2
HIV_collection.gmt	HIV Vpr-mediated nuclear import of PICs	-5.34516	0.00935814	31	2	0.102812	4.39096	NUP160,RANBP2
4_Reactome_Gene_Sets.gmt	REACTOME_SIGNALING_BY_RHO_GTPASES	-5.27824	0.00951342	113	3	0.344916	3.18282	ARHGAP17,BCR,ARHGEF2
4_Reactome_Gene_Sets.gmt	REACTOME_TRANSPORT_OF_MATURE_MRNA_DERIVED_FROM_AN_INTRONLESS_TRANSCRIPT	-5.22244	0.00979463	33	2	0.109445	4.29468	NCBP1,RANBP2
HIV_collection.gmt	HIV HIV Life Cycle	-4.95288	0.0105946	117	3	0.388031	3.00774	NCBP1,NUP160,RANBP2
4_Reactome_Gene_Sets.gmt	REACTOME_CLEAVAGE_OF_GROWING_TRANSCRIPT_IN_THE_TERMINATION_REGION_	-4.99892	0.0119339	44	2	0.122711	4.11947	PAPOLA,NCBP1
4_Reactome_Gene_Sets.gmt	REACTOME_PYRUVATE_METABOLISM_AND_CITRIC_ACID_TCA_CYCLE	-4.84741	0.013539	48	2	0.13266	4.00073	LDHA,PDHA1
HIV_collection.gmt	HIV_human_PPI_VPR	-4.57752	0.0142344	48	2	0.152559	3.78905	UNG,DYNC1LI1
HIV_collection.gmt	HIV_A0EXJ2_TAT	-4.44621	0.0150724	166	3	0.467627	2.73137	LMNB1,HIST1H4A,BCL11B
4_Reactome_Gene_Sets.gmt	REACTOME_DEADENYLATION_DEPENDENT_MRNA_DECAY	-4.66311	0.0158819	48	2	0.145926	3.85622	EDC4,DCP1A
4_Reactome_Gene_Sets.gmt	REACTOME_METABOLISM_OF_RNA	-4.57907	0.016863	330	4	0.839076	2.30093	EDC4,NCBP1,DCP1A,RANBP2
4_Reactome_Gene_Sets.gmt	REACTOME_TRANSPORT_OF_MATURE_TRANSCRIPT_TO_CYTOPLASM	-4.53619	0.0171924	54	2	0.155876	3.75659	NCBP1,RANBP2
4_Reactome_Gene_Sets.gmt	REACTOME_METABOLISM_OF_NON_CODING_RNA	-4.49579	0.0174944	49	2	0.159192	3.72486	NCBP1,RANBP2
4_Reactome_Gene_Sets.gmt	REACTOME_DEPOSITION_OF_NEW_CENPA_CONTAINING_NUCLEOSOMES_AT_THE_CENTROMERE	-4.30639	0.0206725	64	2	0.175775	3.57584	RSF1,HIST1H4A
4_Reactome_Gene_Sets.gmt	REACTOME_NCAM_SIGNALING_FOR_NEURITE_OUT_GROWTH	-4.07113	0.0255872	64	2	0.19899	3.39007	SPTAN1,SPTBN1
4_Reactome_Gene_Sets.gmt	REACTOME_MEIOTIC_SYNAPSIS	-3.9496	0.0282789	73	2	0.212256	3.29373	LMNB1,HIST1H4A
4_Reactome_Gene_Sets.gmt	REACTOME_METABOLISM_OF_NUCLEOTIDES	-3.9205	0.0285074	72	2	0.215573	3.27062	TK1,CAD
HIV_collection.gmt	HIV HIV Infection	-3.54435	0.034665	199	3	0.659984	2.22341	NCBP1,NUP160,RANBP2
4_Reactome_Gene_Sets.gmt	REACTOME_TRANSCRIPTION	-3.67612	0.0356561	210	3	0.626819	2.29927	PAPOLA,NCBP1,HIST1H4A
4_Reactome_Gene_Sets.gmt	REACTOME_L1CAM_INTERACTIONS	-3.58115	0.0384244	86	2	0.258687	2.99957	SPTAN1,SPTBN1
4_Reactome_Gene_Sets.gmt	REACTOME_DEVELOPMENTAL_BIOLOGY	-3.55405	0.0387056	396	4	1.14751	1.84021	CFL1,SPTAN1,SPTBN1,TCF3
4_Reactome_Gene_Sets.gmt	REACTOME_METABOLISM_OF_MRNA	-3.43229	0.0428768	284	3	0.689833	2.15836	EDC4,NCBP1,DCP1A
4_Reactome_Gene_Sets.gmt	REACTOME_METABOLISM_OF_CARBOHYDRATES	-3.34906	0.045719	247	3	0.713048	2.10971	PGM1,RANBP2,TKT
4_Reactome_Gene_Sets.gmt	REACTOME_AXON_GUIDANCE	-3.28026	0.0480679	251	3	0.732947	2.06926	CFL1,SPTAN1,SPTBN1

## Sheet: Categories phosphoprotein
Gene set	Category	Genes	P
REACTOME_CELL_CYCLE	REACTOME_DISEASE	DKC1,LMNB1,MCM2,MCM3,MCM4,PCM1,RSF1,WRAP53,RANBP2,RB1,DSN1,HIST1H4A,MAD1L1	3.40662e-08
REACTOME_APOPTOTIC_EXECUTION_PHASE	REACTOME_PROGRAMMED_CELL_DEATH	ACIN1,DBNL,HIST1H1B,LMNB1,SPTAN1	2.20074e-05
REACTOME_DNA_REPLICATION	REACTOME_GENE_EXPRESSION	MCM2,MCM3,MCM4,RANBP2,RB1,DSN1,MAD1L1	5.71201e-05
REACTOME_APOPTOTIC_CLEAVAGE_OF_CELLULAR_PROTEINS	REACTOME_PROGRAMMED_CELL_DEATH	ACIN1,DBNL,LMNB1,SPTAN1	6.65924e-05
REACTOME_PROCESSING_OF_CAPPED_INTRON_CONTAINING_PRE_MRNA	REACTOME_GENE_EXPRESSION	PAPOLA,HNRNPC,HNRNPH1,HNRNPU,NCBP1,RANBP2	6.65924e-05
REACTOME_UNWINDING_OF_DNA	REACTOME_DNA_REPLICATION	MCM2,MCM3,MCM4	6.65924e-05
REACTOME_CELL_CYCLE_MITOTIC	REACTOME_CELL_CYCLE	MCM2,MCM3,MCM4,PCM1,RANBP2,RB1,DSN1,MAD1L1	6.80943e-05
REACTOME_MRNA_PROCESSING	REACTOME_SIGNAL_TRANSDUCTION	PAPOLA,HNRNPC,HNRNPH1,HNRNPU,NCBP1,RANBP2	9.68156e-05
REACTOME_MITOTIC_M_M_G1_PHASES	REACTOME_CELL_CYCLE	MCM2,MCM3,MCM4,RANBP2,DSN1,MAD1L1	0.000128965
REACTOME_MRNA_SPLICING	REACTOME_GENE_EXPRESSION	PAPOLA,HNRNPC,HNRNPH1,HNRNPU,NCBP1	0.000159143
REACTOME_CHROMOSOME_MAINTENANCE	REACTOME_CELL_CYCLE	DKC1,LMNB1,RSF1,WRAP53,HIST1H4A	0.000208889
REACTOME_ORC1_REMOVAL_FROM_CHROMATIN	REACTOME_DNA_REPLICATION	MCM2,MCM3,MCM4,RB1	0.000247054
HIV_human_PPI_All	HIV	G3BP1,MCM4,KIAA1429,HUWE1,UNG,DYNC1LI1,RANBP2,EDC4,TBC1D15	0.000279883
REACTOME_ACTIVATION_OF_THE_PRE_REPLICATIVE_COMPLEX	REACTOME_DNA_REPLICATION	MCM2,MCM3,MCM4	0.000320377
REACTOME_APOPTOSIS	REACTOME_PROGRAMMED_CELL_DEATH	ACIN1,DBNL,HIST1H1B,LMNB1,SPTAN1	0.00050411
REACTOME_ACTIVATION_OF_ATR_IN_RESPONSE_TO_REPLICATION_STRESS	REACTOME_CELL_CYCLE	MCM2,MCM3,MCM4	0.00056457
REACTOME_DNA_STRAND_ELONGATION	REACTOME_DNA_REPLICATION	MCM2,MCM3,MCM4	0.000586665
REACTOME_SYNTHESIS_OF_DNA	REACTOME_METABOLISM	MCM2,MCM3,MCM4,RB1	0.000708269
REACTOME_G2_M_CHECKPOINTS	REACTOME_CELL_CYCLE	MCM2,MCM3,MCM4	0.000830498
HIV_Brass_et_al_2008	HIV	HUWE1,NUP160,RANBP2,SPTAN1,SPTBN1,TFAP4	0.000852088
HIV_Konig_et_al_2008	HIV	BCL11A,PGM1,CHORDC1,CAD,RANBP2,PPP1R12C	0.000852088
REACTOME_G1_S_TRANSITION	REACTOME_DNA_REPLICATION	MCM2,MCM3,MCM4,RB1	0.00118361
REACTOME_S_PHASE	REACTOME_PROGRAMMED_CELL_DEATH	MCM2,MCM3,MCM4,RB1	0.00118361
REACTOME_CELL_CYCLE_CHECKPOINTS	REACTOME_CELL_CYCLE	MCM2,MCM3,MCM4,MAD1L1	0.00140958
REACTOME_CASPASE_MEDIATED_CLEAVAGE_OF_CYTOSKELETAL_PROTEINS	REACTOME_PROGRAMMED_CELL_DEATH	DBNL,SPTAN1	0.00219538
REACTOME_MITOTIC_G1_G1_S_PHASES	REACTOME_CELL_CYCLE	MCM2,MCM3,MCM4,RB1	0.00219538
REACTOME_PROCESSING_OF_INTRONLESS_PRE_MRNAS	REACTOME_GENE_EXPRESSION	PAPOLA,NCBP1	0.00257122
REACTOME_MRNA_DECAY_BY_5_TO_3_EXORIBONUCLEASE	REACTOME_GENE_EXPRESSION	EDC4,DCP1A	0.00257122
REACTOME_ASSEMBLY_OF_THE_PRE_REPLICATIVE_COMPLEX	REACTOME_DNA_REPLICATION	MCM2,MCM3,MCM4	0.00257122
HIV_human_PPI_VPU	HIV	RANBP2,EDC4,TBC1D15	0.00315884
REACTOME_TELOMERE_MAINTENANCE	REACTOME_CELL_CYCLE	DKC1,WRAP53,HIST1H4A	0.00391338
REACTOME_PYRUVATE_METABOLISM	REACTOME_METABOLISM	LDHA,PDHA1	0.00397944
REACTOME_M_G1_TRANSITION	REACTOME_DNA_REPLICATION	MCM2,MCM3,MCM4	0.00412519
REACTOME_NEPHRIN_INTERACTIONS	REACTOME_DISEASE	SPTAN1,SPTBN1	0.00414208
REACTOME_INTERACTION_BETWEEN_L1_AND_ANKYRINS	REACTOME_DEVELOPMENTAL_BIOLOGY	SPTAN1,SPTBN1	0.00430529
REACTOME_PYRIMIDINE_METABOLISM	REACTOME_METABOLISM	TK1,CAD	0.00430529
REACTOME_PROCESSING_OF_CAPPED_INTRONLESS_PRE_MRNA	REACTOME_GENE_EXPRESSION	PAPOLA,NCBP1	0.00552296
REACTOME_MITOTIC_PROMETAPHASE	REACTOME_CELL_CYCLE	RANBP2,DSN1,MAD1L1	0.00587823
REACTOME_EXTENSION_OF_TELOMERES	REACTOME_CELL_CYCLE	DKC1,WRAP53	0.00716194
REACTOME_MRNA_3_END_PROCESSING	REACTOME_GENE_EXPRESSION	PAPOLA,NCBP1	0.00748234
HIV_A0EXJ1_VPR	HIV	UNG,LMNB1	0.00935814
HIV Interactions of Rev with host cellular proteins	HIV	NUP160,RANBP2	0.00935814
HIV Interactions of Vpr with host cellular proteins	HIV	NUP160,RANBP2	0.00935814
HIV Late Phase of HIV Life Cycle	HIV	NCBP1,NUP160,RANBP2	0.00935814
HIV Nuclear import of Rev protein	HIV	NUP160,RANBP2	0.00935814
HIV Rev-mediated nuclear export of HIV-1 RNA	HIV	NUP160,RANBP2	0.00935814
HIV Vpr-mediated nuclear import of PICs	HIV	NUP160,RANBP2	0.00935814
REACTOME_SIGNALING_BY_RHO_GTPASES	REACTOME_SIGNAL_TRANSDUCTION	ARHGAP17,BCR,ARHGEF2	0.00951342
REACTOME_TRANSPORT_OF_MATURE_MRNA_DERIVED_FROM_AN_INTRONLESS_TRANSCRIPT	REACTOME_GENE_EXPRESSION	NCBP1,RANBP2	0.00979463
HIV HIV Life Cycle	HIV	NCBP1,NUP160,RANBP2	0.0105946
REACTOME_CLEAVAGE_OF_GROWING_TRANSCRIPT_IN_THE_TERMINATION_REGION_	REACTOME_GENE_EXPRESSION	PAPOLA,NCBP1	0.0119339
REACTOME_PYRUVATE_METABOLISM_AND_CITRIC_ACID_TCA_CYCLE	REACTOME_METABOLISM	LDHA,PDHA1	0.013539
HIV_human_PPI_VPR	HIV	UNG,DYNC1LI1	0.0142344
HIV_A0EXJ2_TAT	HIV	LMNB1,HIST1H4A,BCL11B	0.0150724
REACTOME_DEADENYLATION_DEPENDENT_MRNA_DECAY	REACTOME_GENE_EXPRESSION	EDC4,DCP1A	0.0158819
REACTOME_METABOLISM_OF_RNA	REACTOME_METABOLISM	EDC4,NCBP1,DCP1A,RANBP2	0.016863
REACTOME_TRANSPORT_OF_MATURE_TRANSCRIPT_TO_CYTOPLASM	REACTOME_GENE_EXPRESSION	NCBP1,RANBP2	0.0171924
REACTOME_METABOLISM_OF_NON_CODING_RNA	REACTOME_GENE_EXPRESSION	NCBP1,RANBP2	0.0174944
REACTOME_DEPOSITION_OF_NEW_CENPA_CONTAINING_NUCLEOSOMES_AT_THE_CENTROMERE	REACTOME_CELL_CYCLE	RSF1,HIST1H4A	0.0206725
REACTOME_NCAM_SIGNALING_FOR_NEURITE_OUT_GROWTH	REACTOME_DEVELOPMENTAL_BIOLOGY	SPTAN1,SPTBN1	0.0255872
REACTOME_MEIOTIC_SYNAPSIS	REACTOME_CELL_CYCLE	LMNB1,HIST1H4A	0.0282789
REACTOME_METABOLISM_OF_NUCLEOTIDES	REACTOME_METABOLISM	TK1,CAD	0.0285074
HIV HIV Infection	HIV	NCBP1,NUP160,RANBP2	0.034665
REACTOME_TRANSCRIPTION	REACTOME_DNA_REPAIR	PAPOLA,NCBP1,HIST1H4A	0.0356561
REACTOME_L1CAM_INTERACTIONS	REACTOME_DISEASE	SPTAN1,SPTBN1	0.0384244
REACTOME_DEVELOPMENTAL_BIOLOGY	REACTOME_DEVELOPMENTAL_BIOLOGY	CFL1,SPTAN1,SPTBN1,TCF3	0.0387056
REACTOME_METABOLISM_OF_MRNA	REACTOME_METABOLISM	EDC4,NCBP1,DCP1A	0.0428768
REACTOME_METABOLISM_OF_CARBOHYDRATES	REACTOME_METABOLISM	PGM1,RANBP2,TKT	0.045719
REACTOME_AXON_GUIDANCE	REACTOME_DEVELOPMENTAL_BIOLOGY	CFL1,SPTAN1,SPTBN1	0.0480679

## Sheet: Enrichment pathways summary
Category	Nb_pathways_RNA	P_RNA	Up_RNA	Down_RNA	Nb_pathways_Prot	P_Prot	Up_Prot	Down_Prot	Nb_pathways_Phospho	P_Phospho	Up_Phospho	Down_Phospho
HIV	5	0.0010087	70.8861	29.1139	34	0.000651719	47.1429	52.8571	15	0.00584547	18.1818	86.3636
REACTOME_CELL_CYCLE	7	0.000142134	31.25	68.75	18	0.000152328	50	50	12	0.00158758	23.0769	76.9231
REACTOME_CELL-CELL_COMMUNICATION	0	0	0	0	1	0.0291896	50	50	0	0	0	0
REACTOME_CIRCADIAN_CLOCK	0	0	0	0	1	0.00424703	100	0	0	0	0	0
REACTOME_DEVELOPMENTAL_BIOLOGY	12	0.000879205	82.5581	17.4419	8	0.0117524	43.4783	56.5217	4	0.0212771	50	50
REACTOME_DISEASE	3	0.00869092	38.2353	61.7647	13	4.09686e-07	33.3333	66.6667	3	0.000175678	20	80
REACTOME_DNA_REPAIR	1	0.0145124	14.2857	85.7143	5	1.54838e-06	8.82353	91.1765	1	0.0356561	0	100
REACTOME_DNA_REPLICATION	0	0	0	0	2	0.000718094	10	90	7	0.000628691	25	75
REACTOME_EXTRACELLULAR_MATRIX_ORGANIZATION	3	0.00317405	73.3333	26.6667	1	0.000173771	100	0	0	0	0	0
REACTOME_GENE_EXPRESSION	3	0.000177225	29.4118	70.5882	18	2.78202e-06	25	75	12	0.00259289	14.2857	92.8571
REACTOME_HEMOSTASIS	8	0.00127427	68.8525	31.1475	5	0.00131344	50	50	0	0	0	0
REACTOME_IMMUNE_SYSTEM	8	0.00127074	85.1064	14.8936	17	0.000648782	58.6207	41.3793	0	0	0	0
REACTOME_METABOLISM	8	0.0153182	77.5862	22.4138	16	2.89378e-05	50.8475	49.1525	8	0.0105616	14.2857	92.8571
REACTOME_METABOLISM_OF_PROTEINS	2	0.0187669	85.7143	14.2857	2	0.0287853	50	50	0	0	0	0
REACTOME_NEURONAL_SYSTEM	6	0.0048415	77.2727	22.7273	1	0.0467868	50	50	0	0	0	0
REACTOME_PROGRAMMED_CELL_DEATH	4	0.0022912	50	50	5	0.0102235	41.6667	58.3333	5	0.000286185	33.3333	66.6667
REACTOME_SIGNAL_TRANSDUCTION	17	0.00235006	81.9277	18.0723	9	0.00449236	40	60	2	0.000959712	11.1111	88.8889
REACTOME_TRANSMEMBRANE_TRANSPORT_OF_SMALL_MOLECULES	7	0.000651777	77.1429	22.8571	0	0	0	0	0	0	0	0
REACTOME_VESICLE-MEDIATED_TRANSPORT	0	0	0	0	4	0.0253527	75	25	0	0	0	0
No category	5	0.00726414	0	0	7	1.83704e-05	0	0	0	0	0	0

## Sheet: TF targets DE RNA
Gene_Class	Gene_Set	Log_p	Q	Sample_Size	Genes_Observed	Genes_Expected	Log_Odds_Ratio	Names_Genes_Observed
7_TF_Targets.gmt	CAGGTG_V$E12_Q6	-102.06	2.83597e-42	2485	206	69.4162	1.81436	RORC,RORB,SCN2B,DOC2A,HSD11B2,CACNB3,CELF1,RGS3,RGS6,CAPSL,TAOK1,MMP15,MMP11,ABHD4,MID1,DUSP5,MTSS1,LARP4,GRIK5,IL11RA,SMARCA2,TSPAN13,AUTS2,PARD3B,RNF152,HDAC9,UBXN10,KLF10,SLC7A11,CA9,LONRF3,EFCAB4A,GPR124,SEMA6A,SEMA6C,DLX4,STX1A,ARRDC3,SIGIRR,KIT,UBTF,SLC16A6,SLC16A8,ATP6V0A4,SHROOM2,IGSF3,GAL3ST3,PPOX,PLEKHB1,PCBP4,SERAC1,PLEKHH3,RELL2,CAMK1D,TRIB2,POU2F1,BRE,RNF182,PTPRJ,ODC1,KLF15,FCGBP,SY…
7_TF_Targets.gmt	TTGTTT_V$FOXO4_01	-78.673	2.03425e-32	2061	163	55.5775	1.76149	SCN3A,RORB,DNAH11,RGS3,RGS9,ATP10D,CFTR,IL7R,DUSP1,EIF3E,ENC1,SMARCA2,TSPAN13,BMPR2,MPZL2,HDAC9,SLC7A11,TSPAN4,KDM3A,LONRF3,PTCH1,SEMA6A,DLX1,SEMA6C,NRP1,ARRDC3,DLGAP4,SLC16A2,SLC16A6,FAM63A,CLIP2,SHROOM2,FN1,KCTD6,CD96,PLEKHH3,POU2F1,PPAP2B,PHLPP1,RNF182,MARCH3,FCGBP,GUCY1A2,KIRREL,DAB1,MLL,DDIT4,CCBL1,EFEMP1,MRC2,DOCK4,HEY1,CDK6,HMGA2,PPM1L,TSHR,NAALADL2,GAB2,EFNB1,CYP26A1,NUDT10,C14orf37,EFNA4…
7_TF_Targets.gmt	GGGAGGRR_V$MAZ_Q6	-73.565	2.24226e-30	2274	172	63.3717	1.64064	RORC,RORB,CELF1,RGS3,CAPSL,CERCAM,TAOK1,MMP15,MKNK2,FOXD2,IL11RA,SMARCA2,ADORA2A,BMPR2,CSAD,AUTS2,KLF10,CA9,KDM3A,MAPRE3,NELF,CCR7,STX11,FAM57B,DLX1,DLX4,NRP1,JPH1,PYROXD2,SLC16A2,UBTF,SLC16A6,CLIP2,VEGFA,C4orf34,SHROOM2,PPOX,PLEKHB1,PCBP4,PLEKHH3,RELL2,TRIB2,SFXN3,POU2F1,ZNF775,BHLHE40,PTPRJ,CD248,GLIPR2,KLF15,MAPT,CLOCK,ITM2C,BNIP3L,RRAS,CCBL1,MRC2,DOCK4,NTN5,CDK6,HMGA2,HMGA1,IPO4,GPR17,TSHR,S1…
7_TF_Targets.gmt	CTTTGT_V$LEF1_Q2	-62.6786	8.98804e-26	1972	148	54.7503	1.6166	SCN3A,RORB,HSD11B2,CELF1,WIPI1,RGS3,RGS9,MID1,DUSP1,SMARCA2,TSPAN13,BMPR2,C6orf223,RNF152,SLC7A11,CA9,KDM3A,STX11,SEMA6A,DLX1,SEMA6C,GBE1,MCF2L,ZCCHC24,ARRDC3,KIT,GLB1L2,DLGAP4,UBTF,SLC16A8,GOLM1,FGFR3,KCTD6,CD96,PCBP4,SHC3,TRIB2,ZNF775,BRE,SH3BGR,PTPRJ,ODC1,GLIPR2,TGFBR1,MARCH3,MAPT,KIRREL,RTN4R,BNIP3L,DDIT4,GPAT2,DOCK4,POLD4,SYNGR1,HEY1,CDK6,HMGA2,HMGA1,NAALADL2,SCAND1,GAB2,EFNB1,EFNA4,GAD1,CKB…
7_TF_Targets.gmt	GGGCGGR_V$SP1_Q6	-59.8507	1.21592e-24	2940	195	86.3407	1.35479	RORB,HSD11B2,CELF1,CCDC74A,WIPI1,PKP1,FOXD2,DUSP5,DUSP1,MTSS1,GNA15,LARP4,IL11RA,SMARCA2,TSPAN13,BMPR2,CSAD,KLF10,KDM3A,MAPRE3,LONRF3,ARHGAP33,PTCH1,STX11,CNKSR1,SEMA6A,SEMA6C,DLX4,STX1A,ZCCHC24,SIGIRR,ZFP36L2,GLB1L2,DLGAP4,SLC16A2,UBTF,C19orf66,VEGFA,C4orf34,NEDD9,ALDH2,PLEKHB1,PCBP4,DGCR6,RELL2,TRIB2,POU2F1,PPAP2B,PHLPP1,BRE,COMTD1,BHLHE40,ADAT3,C9orf37,C9orf16,KLF15,MARCH3,KCNK12,MAPT,DLEU2,HS…
7_TF_Targets.gmt	AACTTT_UNKNOWN	-56.968	1.80985e-23	1890	137	51.2191	1.59156	RORB,RCBTB2,CACNB3,RGS3,ARHGEF11,ABHD4,MID1,MTSS1,LARP4,EIF3E,SMARCA2,BMPR2,AUTS2,RNF152,KDM3A,PTCH1,SEMA6A,DLX1,JPH1,STX1A,ARRDC3,ADM,KIT,ZFP36L2,DLGAP4,SLC16A6,VEGFA,SHC3,CAMK1D,POU2F1,PPAP2B,RNF182,RILPL1,BHLHE40,C9orf37,SPHK1,MARCH3,KCNK12,SRGAP1,GPR65,ITM2C,TMEM107,DAB1,MLL,MCHR1,TMEM38A,ADAM23,DOCK4,CDK6,IPO4,TSHR,RAPGEF5,CYP26A1,EFNA4,HS3ST3B1,CASZ1,FOXO1,PLAG1,BMP1,SLC16A14,CALN1,IKZF3,MA…
7_TF_Targets.gmt	GGGTGGRR_V$PAX4_03	-54.8864	1.24375e-22	1294	111	37.1577	1.75304	PPP2R5B,PLEC,SERPINE1,STAG2,ZNF503,PMP22,CERCAM,TAOK1,CFTR,MKNK2,KIAA1539,DUSP5,MTSS1,STRA6,ROGDI,SMARCA2,TSPAN13,ADORA2A,BMPR2,AUTS2,C6orf223,NTN1,HR,KLF10,SPRY4,TSPAN4,KDM3A,MAPRE3,UNG,HIC1,RNF125,DZIP3,MTF1,PTCH1,TAB2,EPHB1,MLL,HPCAL4,SEMA6A,DLX1,SEMA6C,LIME1,KCNJ14,ARRDC3,ATXN1,APBA1,SLC16A2,RAB30,NUFIP2,PLXNB3,IGSF3,AHNAK,ITGB7,HBEGF,ITGA6,ITGA5,IGFBP6,PCBP4,TRIB2,POU2F1,PPAP2B,NBL1,SH3BP1,C…
7_TF_Targets.gmt	RTAAACA_V$FREAC2_01	-50.5733	8.12615e-21	919	86	25.4823	1.93421	RORC,RORB,ISG20,STAG2,LIFR,PROX1,RGS1,MID1,DUSP1,PTP4A3,ZNF580,SMARCA2,MDK,NTN1,UBXN10,HR,SPRY4,OSR2,TSPAN4,DHRS3,MCC,ID2,PTCH1,GRHL1,NTRK3,DLX1,PLAU,JPH1,ATXN1,ZFP36L2,RAB43,RAB30,SLC16A6,KIF20A,CLIP2,C17orf58,AHNAK,IGFBP6,PPOX,CAMK1D,GPRC5C,POU2F1,PPAP2B,PHLPP1,ERBB2,KCNG3,MYC,TLE3,TLE1,BMP10,ANK2,PITPNC1,ELOVL6,DDIT4,EFEMP1,POLD4,TENC1,NTN5,TRIM2,GTF2A1,LCP2,ADAMTS13,ANXA2,RARG,FOXO1,ASB16,PLA…
7_TF_Targets.gmt	CAGCTG_V$AP4_Q5	-48.5602	5.40801e-20	1524	115	42.5977	1.59124	RORC,CERKL,DOC2A,CYP46A1,RGS6,KCNIP3,ABHD4,MID1,DUSP1,MTSS1,LARP4,BAIAP2,IL11RA,SMARCA2,BMPR2,HDAC9,KLF10,SLC7A11,FOXN2,MAPRE3,ARHGAP33,DLX1,JPH1,ZCCHC24,UBTF,FAM63A,VEGFA,PCBP4,KIFC3,C9orf16,FCGBP,SYTL1,DLEU2,MLL,DDIT4,RENBP,DOCK4,POLD4,CCDC78,C19orf55,HMGA2,GPR17,DBH,PDLIM2,GAB2,S100A2,ASB16,BMP1,LGALS1,GADD45G,BCAS3,DRP2,PAICS,TP53INP2,SCAMP5,TFAP4,EGR1,NFIX,TTLL7,PLEC,SERPINE1,ZNF503,PMP22,SN…
7_TF_Targets.gmt	CTTTGA_V$LEF1_Q2	-45.5235	1.01415e-18	1232	96	33.0856	1.69491	SCN3A,PLEC,STAG2,SCN2B,LIFR,C6orf1,PROX1,LAPTM4B,RGS3,MID1,STRA6,C12orf59,SMARCA2,TSPAN13,BMPR2,ZNF597,CUBN,DNAJB5,SPRY4,KDM3A,MCC,AKD1,MESP1,GPR124,CCR7,CXCR5,HAS3,PTCH1,DLX1,YPEL3,PLA2G4B,PPARG,KCNJ14,STX1A,IL10RA,RAB30,CHN2,FAM63A,AHNAK,FGFR3,NEDD9,EEPD1,KCTD6,PCBP4,SCG2,MPZ,BHLHE40,CYP2E1,GRAP2,SYTL1,HSF4,TP53I13,TLE1,COL15A1,MT2A,BNIP3L,CACNA2D2,TRIM2,GTF2A1,HEY1,PPM1L,SLC14A1,NOG,GAB2,CGN,E…
7_TF_Targets.gmt	TGANTCA_V$AP1_C	-43.7211	5.59107e-18	1121	91	31.1132	1.70432	PLEC,ISG20,ZNF503,PMP22,COL16A1,RGS3,SNPH,ABHD4,IL7R,VAMP5,SMARCA2,ABCA2,C17orf28,FURIN,MPZL2,HDAC9,TM4SF19,DHRS3,CA9,SLC35E4,KDM3A,MAPRE3,LONRF3,GPNMB,COL5A2,CCR7,CXCR5,TAB2,STX11,HPCAL4,DLX1,PLAU,MCF2L,STX1A,ADM,PRF1,RAB30,SLC16A6,SLC22A18,VEGFA,IGSF3,ITGB4,HBEGF,AEBP1,IGFBP6,SHC3,PLEKHH3,RELL2,BRE,RNF182,C9orf16,SYTL1,PITPNC1,DLL1,GPR55,TINAGL1,DOCK4,POLD4,SYNGR1,VGF,C19orf55,HMGA1,MIR17HG,S10…
7_TF_Targets.gmt	TGTTTGY_V$HNF3_Q6	-39.5682	3.26031e-16	738	66	19.3742	1.93464	STAG2,SERPINF1,ERBB3,SLC29A1,TGFBR1,MARCH3,RGS3,FCGBP,HIST1H1E,HIST1H1C,EGFL7,HIST1H1B,TLE3,GIPR,LRMP,KCNIP3,KIRREL,IL4,HIST1H2BD,DUSP1,MLL,IRS1,IL11RA,SMARCA2,CCBL1,CSAD,C17orf28,NTN1,POLD4,MPZL2,HR,OSR2,GTF2A1,C16orf89,MAPRE3,ACVR1,LONRF3,ID2,SLC14A1,PDLIM2,GAB2,PTCH1,GRHL1,HMHA1,SEMA6A,JPH1,ADAM15,IKZF3,BCL9L,DLGAP4,SLC16A2,CHN2,BAMBI,PAICS,SHROOM2,AHNAK,TFAP4,SOX5,ITGA3,BEST3,HABP2,PRX,NPEPL1…
7_TF_Targets.gmt	TGACCTY_V$ERR1_Q2	-37.0528	3.72343e-15	1043	82	29.2362	1.63024	PLEC,CDH24,KIF5A,LIFR,RGS3,SNPH,NTNG2,LARP4,VAMP1,RILP,SPRY4,OSR2,MCC,MAL,GPR124,BAIAP2L2,CREB3L3,MLL,HPCAL4,DLX1,DLX4,NRP1,PRG2,APBA2,ETV6,SLC16A6,SLC16A8,VEGFA,NUFIP2,FGFR3,NEDD9,KCTD6,PCBP4,RELL2,ST3GAL1,ZNF775,COMTD1,SLC9A3,BHLHE40,CFP,C9orf37,RTN4R,DNM1,GPR55,TMEM38A,HSPE1,POLD4,HSPD1,SYNGR1,PPM1L,SMPD1,NOG,S100A5,SHB,RAPGEF5,CGN,FAM126B,CKB,KIAA0182,ADAM15,PGK1,BCAR3,ITPKA,FAM81A,SCAMP5,SAT…
7_TF_Targets.gmt	GCANCTGNY_V$MYOD_Q6	-35.9685	1.02247e-14	924	75	25.7686	1.68519	PPP2R5B,RORC,ZNF503,PROX1,DOC2A,HSD11B2,CACNB3,WIPI1,RGS3,SNPH,TAOK1,MMP15,KCNIP3,VAMP1,TSPAN13,BMPR2,AUTS2,PARD3B,HDAC9,LONRF3,ID1,MLL,NTRK3,SLC22A17,GATA2,VEGFA,SLC37A1,ITGB4,LIMA1,IGFBP6,PCBP4,PLEKHH3,CAMK1D,POU2F1,SH3BP1,SLC9A9,PTPRJ,ERBB3,ODC1,SYNE1,FCGBP,SYTL1,MYC,C21orf56,SLC4A8,PCSK4,RASSF2,ANK2,DLL1,HDAC11,DDIT4,MCHR1,POLD4,SYNGR1,C19orf55,ACVR1,COL4A4,SPEG,HEYL,GAB2,LGALS1,CAMKK1,ADAM11…
7_TF_Targets.gmt	WGGAATGY_V$TEF1_Q6	-35.627	1.3427e-14	378	45	10.5619	2.28924	KIFC3,PTPRJ,LIFR,ERBB2,WIPI1,RGS3,ZNF467,MID1,RASSF2,MTSS1,BMP10,RRAS,ROGDI,SMARCA2,BMPR2,TINAGL1,MDK,TENC1,NTN5,CDK6,HMGA1,MAPRE3,AVPI1,ID2,SPEG,NOG,RARG,CGN,CORO6,PTCH1,RAB30,SLC16A8,PLXNB1,NUFIP2,DSP,ITGB4,ARHGAP29,ITGA3,PRX,IGFBP6,PLEKHH3,GPRC5C,SCARF2,MPZ,SH3BP1
7_TF_Targets.gmt	TGGAAA_V$NFAT_Q4_01	-32.5954	2.60971e-13	1896	114	52.1417	1.25063	SCN3A,RORC,ZNF396,SCN2B,CACNB3,RGS1,RGS3,IL7R,MTSS1,HLA-B,IL11RA,SMARCA2,BMPR2,CSAD,AUTS2,RNF152,GSTA4,PTCH1,SEMA6A,DLX1,ARRDC3,ADM,DLGAP4,SLC16A6,VEGFA,GDPD5,IGSF3,GAL3ST3,FN1,ARHGAP29,KCTD6,TRIB2,BRE,RNF182,BHLHE40,ITM2C,DAB1,MLL,MRC2,DOCK4,CDK6,HMGA2,NAALADL2,HS3ST3B1,GAD1,PLAG1,LGALS1,CAB39L,BCAR3,TUSC5,KLHL4,FAM81A,TFAP4,NINJ2,GMIP,HOXB7,NFIX,TNXB,TTLL7,PLEC,RND2,PMP22,COL16A1,IL4,NTNG2,VAMP…
7_TF_Targets.gmt	RYTTCCTG_V$ETS2_B	-32.2933	3.32253e-13	1085	80	30.6042	1.5156	SCN3A,PLEC,RGS3,KCNAB2,EGFL7,KLRG1,IL7R,MID1,IL11RA,VAMP5,ABCA2,RILP,FURIN,RNF152,UBXN10,MCC,EFCAB4A,GPR124,ATP2B4,TAB2,STX11,CNKSR1,SEMA6C,NRP1,LIME1,FLT3LG,SIGIRR,ATXN1,PRF1,RAB43,ETV6,UBTF,CHN2,NUFIP2,NEDD9,HBEGF,CD79A,CD96,PCBP4,SHC3,AMICA1,BRE,SH3BP1,IGFBP4,SLC9A9,CD248,ARSG,FCGBP,MICAL2,GPR65,BMP10,PITPNC1,MLL,HCST,DDIT4,DOCK4,POLD4,VGF,TENC1,HMGA1,NAALADL2,MIR17HG,C9orf9,SPEG,PDLIM2,GAB2,H…
7_TF_Targets.gmt	CTGCAGY_UNKNOWN	-30.9607	1.18953e-12	765	62	20.8376	1.71176	PPP2R5B,SERPINE1,RND2,CDH24,DOC2A,SERPINF1,CACNB3,TMEM132A,CELF1,SNPH,TAOK1,ADORA2A,TSPAN13,RNF152,HDAC9,KLF10,SPRY4,ATP2B4,PTCH1,FAM57B,SEMA6A,PLA2G4B,PCDHB2,ARRDC3,RAB30,SLC22A17,C19orf66,PLXNB1,GAL3ST3,RELL2,CAMK1D,NBL1,SH3BP1,BHLHE40,MST1,MAPT,DNM1,DAB1,SMARCD3,IRS1,CCDC78,TRIM3,GTF2A1,HEY1,CDK6,ACVR1,C9orf9,GAB2,SLC2A12,FAM126B,LGALS1,OSBPL7,CALN1,ADAM11,BCL9L,FAM81A,SATB1,CDKL5,TFAP4,EGR1,N…
7_TF_Targets.gmt	GGGYGTGNY_UNKNOWN	-28.3918	1.47079e-11	664	57	19.2469	1.70076	PLEC,STAG2,BHLHE40,KIF5A,MAGEE2,PMP22,HMGCS1,CELF1,SYNE1,RGS3,KCNAB2,TRPV2,ATP10D,ADCK5,HIST1H1E,KIAA1539,HIST1H2BD,RTN4R,DDIT4,BMPR2,KCNA6,MDK,RNF152,CDK6,NFATC1,MBLAC2,AVPI1,ANXA2,TRAPPC6A,SPEG,PDLIM7,RARG,EFNB1,TAB2,PXN,OLFM2,LGALS1,SEMA6A,CAMKK1,STX1A,KIAA0182,MOSPD3,RAB30,NLN,TP53INP2,AHNAK,PLXNC1,TFAP4,ITGB4,GMIP,ITGA3,PRX,PCBP4,MPP2,TRIB2,CLEC11A,ZNF775
7_TF_Targets.gmt	TGCCAAR_V$NF1_Q6	-28.1881	1.71292e-11	722	57	19.3424	1.69279	SLC9A9,PPP2R5B,LIFR,PROX1,ERBB2,CACNB3,MAPT,FAM63B,RLF,DUSP2,LARP4,AAK1,IRS1,DDIT4,SMARCA2,C6orf223,HR,CCDC78,SYNGR1,SPRY4,CDK6,HMGA2,DHRS3,ACVR1,ABLIM2,COL4A4,MESP1,STAC,GAB2,PITX1,NUDT10,TBRG1,PTCH1,FAM57B,OSBPL7,NTRK3,SEMA6A,DLX1,PPARG,CAMKK1,HHIP,TPI1P2,KIT,SLC22A17,PLXNB1,PTHLH,MVP,PLXNC1,NDRG2,IGFBP6,PCBP4,PLCB1,TMEM71,HAGHL,NFIX,POU2F1,TGM5
7_TF_Targets.gmt	V$NFE2_01	-28.1207	1.745e-11	272	34	7.76239	2.32713	GCAT,PLEC,GAB2,C12orf53,S100A2,CHRNA2,NUDT10,DOC2A,HS3ST3B1,JAZF1,ICAM2,GADD45G,ABCD1,ABHD4,COL15A1,SLC16A6,DRP2,CHN2,SLC22A18,TINAGL1,ABCA2,GABARAPL1,POLD4,SYNGR1,SHC3,PLEKHH3,RELL2,GAA,LONRF3,RTN4RL2,TNXB,TTLL7,ID2,SPEG
7_TF_Targets.gmt	V$MYOD_Q6	-27.4962	3.11048e-11	245	32	7.06251	2.38273	VKORC1L1,PTPRJ,CYP26A1,PROX1,RND1,CXCR5,HSD11B2,ERBB3,TAB2,CELF1,JAZF1,ADAM11,MMP11,MID1,GATA2,ANK2,AKD1,ITGB4,LIMA1,BEST3,POLD4,ITGA6,HDAC9,HR,SYNGR1,TRIM3,PLCB1,HMGA1,SCG2,COL4A4,NBL1,HEYL
7_TF_Targets.gmt	TTANTCA_UNKNOWN	-26.9167	5.31113e-11	952	66	25.2278	1.50776	RORB,STAG2,KIF5A,LIFR,C6orf1,PROX1,PMP22,CYP46A1,ATP10D,DUSP1,BAIAP2,ROGDI,SMARCA2,BMPR2,HIST1H4E,CUBN,UBXN10,SLC7A11,MESP1,BAIAP2L2,PTCH1,DLX1,DLX4,ATXN1,DLGAP4,CAPG,CHN2,VEGFA,GAL3ST3,PRR11,IGFBP6,PPOX,SFXN3,POU2F1,SLC9A9,BHLHE40,OTOF,DNM1,PITPNC1,SPON1,TINAGL1,EFEMP1,CDK6,HMGA2,HMGA1,PPM1L,ACVR1,ABLIM1,NAALADL2,COL4A4,NOG,HOMER3,POLG,CASZ1,GAD1,JAZF1,CAMKK1,ADAM11,BAMBI,BCAR3,GIMAP5,RIPK4,SOX5…
7_TF_Targets.gmt	V$E12_Q6	-26.286	9.56398e-11	262	32	7.38064	2.30841	PLEC,PTPRJ,CYP26A1,DOC2A,HSD11B2,ODC1,NTRK3,KCNK12,CALN1,ARVCF,RASSF2,MTSS1,GATA2,ANK2,DLL1,ITGB4,CORO2A,HBEGF,BEST3,ITGA6,HOXB7,DNAJB5,HR,PPOX,PLEKHH3,HMGA1,CAMK1D,RTN4RL2,SCG2,COL4A4,NBL1,HEYL
7_TF_Targets.gmt	RNGTGGGC_UNKNOWN	-26.0162	1.20241e-10	766	59	21.5693	1.57448	CACNB3,KCNIP3,MKNK2,KIAA1539,C11orf35,LARP4,VAMP5,BMPR2,HIST1H4H,DNAJB5,UBXN10,KLF10,SPRY4,COL9A3,LONRF3,CD53,ATP2B4,CORO6,PTCH1,EPHB1,CELSR2,LIME1,KCNJ14,APBA1,LSMD1,VEGFA,NUFIP2,AHNAK,NEDD9,NPM1,PCBP4,RELL2,GPRC5C,MPZ,MICAL2,OTOF,RTN4R,DAB1,RRAS,TENC1,ADAMTS13,SPEG,PDLIM2,BCL7C,RARG,EFNB1,TMEM79,CAMKK1,CKB,KIAA0182,MOSPD3,KLHL4,CDKL5,ATP6V1B1,PPP1R16B,HOXB7,PRX,MPP2,PTPRE
7_TF_Targets.gmt	TATAAA_V$TATA_01	-25.5887	1.77292e-10	1296	76	32.2585	1.34695	RORB,PLEC,SERPINE1,STAG2,CELF1,WIPI1,RGS1,PKP1,RGS3,HIST1H1E,HIST1H1D,CFTR,MID1,TSPAN13,FURIN,HDAC9,HIST1H3H,OSR2,ID2,ID1,VANGL1,DLX1,GBE1,PLA2G4B,PPARG,KCNJ14,JPH1,ARRDC3,ATXN1,SLC16A7,C17orf58,SSH3,HBEGF,FN1,CD96,POU2F1,IGFBP4,CYP2E1,HMGCS1,SYNE1,KCNK12,P4HA1,MYC,TLE3,OTOF,SLC4A9,HIST1H2BD,RASSF2,HIST1H2AI,SLC2A3,SLC34A1,IRS1,EFEMP1,VGF,TRIM2,GTF2A1,KLHDC8B,ABLIM1,S100A4,NOG,B3GALT4,STAC,S100A2…
7_TF_Targets.gmt	GGATTA_V$PITX2_Q2	-25.0096	3.04657e-10	587	47	15.2703	1.75601	SCN3A,RORC,LIFR,ZNF503,CLOCK,MID1,DUSP5,DNM1,MTSS1,RRAS,STRA6,SMARCA2,MCHR1,EFEMP1,C6orf223,CACNA2D4,POLD4,HR,C19orf55,SYNGR1,NTN5,DHRS3,ACVR1,NOG,GAD1,HPCAL4,NKX6-1,SEMA6A,ATXN1,UBTF,SLC16A8,ATP6V0A4,ODZ1,NUFIP2,CDKL5,IGSF3,FGFR3,LLGL2,PPP1R16B,SKIL,LIMA1,ITGA3,BEST3,PRX,PCBP4,RTN4RL1,POU2F1
7_TF_Targets.gmt	TAATTA_V$CHX10_01	-24.8281	3.52241e-10	810	57	21.0285	1.5586	RORB,STAG2,CACNB3,WIPI1,HIST1H1C,NTNG2,MID1,MTSS1,SMARCA2,BMPR2,UBXN10,OSR2,IFI16,SLC7A11,ID2,ATP2B4,BAIAP2L2,CORO6,HAS3,GRHL1,DLX1,PLAU,NRP1,ETV6,DLGAP4,GPRC5C,POU2F1,PPAP2B,GPR65,DAB1,AAK1,PITPNC1,TMEM169,ADAMTS13,NAALADL2,STAC,PITX1,CHRNA2,CGN,BMP1,NKX6-1,CALN1,HHIP,ADAM11,KIAA0182,FZD2,BAMBI,RIPK4,KLHL4,CDKL5,SOX5,BEST3,HOXB7,HABP2,RTN4RL1,NFIX,RGS12
7_TF_Targets.gmt	TGANNYRGCA_V$TCF11MAFG_01	-24.5441	4.5179e-10	301	33	8.33503	2.15752	RORC,PLEC,GAB2,RARG,NUDT10,C9orf16,JAZF1,PPARG,CAMKK1,ARRDC3,GADD45G,DUSP2,SLC16A6,DRP2,SLC22A18,LARP4,CLIP2,AAK1,SMARCA2,AHNAK,ABCA7,TSPAN13,SOX5,NEDD9,KCNA6,GABARAPL1,ADAM23,DOCK4,PLEKHH3,RAG1,TTLL7,SPEG,RNF182
7_TF_Targets.gmt	CAGGTA_V$AREB6_01	-23.6827	1.03348e-09	792	56	21.0603	1.52724	STAG2,CDH24,ZNF503,PROX1,HIST1H1D,HIST1H1C,CERCAM,NTNG2,CSAD,DNAJB5,UBXN10,KLF10,DHRS3,EGLN3,HIC1,AVPI1,NELF,PTCH1,FAM173A,PLA2G4B,KCNJ14,RAB43,CHN2,ATP6V0A4,GATA2,PLXNB3,FXYD2,FN1,KCTD6,GPRC5C,SH3BP1,SRGAP1,HIST1H2BF,IRS1,NMNAT1,TMEM38A,ACPL2,EFEMP1,NTN5,CDK6,HMGA2,NAALADL2,S100A2,TBRG1,PXN,OSBPL6,SH2D1A,ATHL1,BCL9L,FAM81A,CDKL5,PTHLH,SOX5,BEST3,PLCB1,NFIX
7_TF_Targets.gmt	RGAGGAARY_V$PU1_Q6	-23.47	1.23727e-09	502	44	14.3159	1.75163	RILPL1,RORC,KIFC3,PTPRJ,ERBB3,SYTL1,TRPV2,LRMP,GPR44,ELOVL6,C6orf223,POLD4,C17orf39,HR,C19orf55,LCP2,PDLIM2,PLD3,CCR7,PFKFB4,OSBPL7,DLX4,TTC23,NRP1,CKB,ICAM2,ADAM15,ETV6,SLC16A6,CYTH4,FAM81A,GIMAP4,NUFIP2,PTHLH,GAL3ST3,PLXNC1,TFAP4,NINJ2,SOX5,ITGB7,PLCB2,CAMK1D,RGS12,ICA1
7_TF_Targets.gmt	TTTNNANAGCYR_UNKNOWN	-22.906	2.10677e-09	133	21	3.69032	2.76732	MTSS1,HIST1H2BL,HIST1H2BJ,BMPR2,LIMA1,HIST1H3B,HIST1H3H,NRP1,KCNK12,HIST1H1E,HIST1H1D,HIST1H1C,HIST1H1B,DHRS3,HIST1H2AB,HIST1H2AC,NFATC1,HIST1H2BC,HIST1H2BD,HIST1H2BF,HIST1H2AI
7_TF_Targets.gmt	KRCTCNNNNMANAGC_UNKNOWN	-22.5932	2.79302e-09	66	15	1.78153	3.49008	HIST1H2BL,HIST1H2BJ,HIST1H1E,HIST1H1D,HIST1H1C,HIST1H1B,PLXNB1,HIST1H2AB,HIST1H2AC,HIST1H2BC,HIST1H2BD,HIST1H2BF,HIST1H2AI,HIST1H3B,HIST1H3H
7_TF_Targets.gmt	V$FOXO4_02	-22.5375	2.86627e-09	255	29	7.09432	2.20759	SCN3A,STAG2,CXCR5,GRAP2,PTCH1,FOXO1,PLAG1,MLL,NTRK3,ATXN1,KIF20A,FAM63A,PITPNC1,ELOVL6,DLL1,TFAP4,NTN1,DOCK4,NXN,HR,MPP6,TSPAN4,TMEM71,KDM3A,LCP2,NFIX,HMCN1,PHLPP1,ID2
7_TF_Targets.gmt	V$ETS1_B	-22.3782	3.26513e-09	259	30	7.60333	2.14956	SLC9A9,PDLIM2,HMHA1,CNKSR1,RGS3,KCNAB2,LIME1,ADAM11,ADAM15,RAB43,ETV6,APBA1,DLGAP4,SLC16A2,UBTF,GIMAP4,ELOVL6,MLL,C6orf223,FURIN,POLD4,CD79A,TENC1,SHC3,PLCB2,HMGA1,TMEM71,LCP2,CAMK1D,HIC1
7_TF_Targets.gmt	TGACATY_UNKNOWN	-22.2591	3.57607e-09	665	50	18.2925	1.56737	PPP2R5B,VKORC1L1,RORB,SH3BGR,RND2,LIFR,ERBB3,TGFBR1,WIPI1,RGS6,MICAL2,CFTR,LRMP,MKNK2,MID1,PITPNC1,GPR55,LITAF,BMPR2,MCHR1,RILP,EFEMP1,CDK6,TSPAN4,STK32C,NFATC1,SPEG,SMPD3,GAB2,CYP26A1,PLAG1,OSBPL7,SEPN1,ASGR1,ADAM11,ATXN1,APBA1,RAB30,SLC16A6,TP53INP2,ODZ1,PTHLH,IGSF3,FGFR3,SLC44A5,PRR11,HABP2,IGFBP6,ST3GAL1,PTPRD
7_TF_Targets.gmt	CTTTAAR_UNKNOWN	-22.1013	4.07395e-09	972	64	26.9457	1.35252	PPP2R5B,PROX1,SERPINF1,PMP22,SNPH,CERCAM,TAOK1,MMP15,FAM63B,LRMP,NTNG2,HLA-B,ABCA7,OSR2,EGLN3,APLP1,CCR7,RAB15,HAS3,FAM57B,CELSR2,DLX1,TTC23,ARRDC3,ETV6,C4orf34,SSH3,SLC44A5,ITGA3,POU2F1,NBL1,SLC9A9,NME3,KCNK12,RRM2,HAPLN3,GFRA3,TMEM38A,SLC6A18,VGF,GTF2A1,NAALADL2,GCAT,GIMAP1,FOXO1,GCNT1,PLAG1,SCD,PTPN12,NKX6-1,JAZF1,CALN1,IKZF3,PLCL1,BCL9L,BCAS3,SATB1,SOX5,HOXB7,NXN,MPP2,NFIX,HMCN1,YPEL5
7_TF_Targets.gmt	V$ETS_Q4	-21.4851	7.31253e-09	247	29	7.41245	2.13476	SLC9A9,SCN3A,PDLIM2,GAB2,CD248,HMHA1,CNKSR1,RGS3,KCNAB2,LIME1,SIGIRR,RAB43,DRP2,MLL,IL11RA,HCST,GDPD5,PPP1R16B,CSAD,ITGB7,HBEGF,C6orf223,FURIN,POLD4,CD79A,TENC1,PLCB2,HMGA1,LCP2
7_TF_Targets.gmt	TGACAGNY_V$MEIS1_01	-21.4545	7.31253e-09	827	57	22.9691	1.41785	PPP2R5B,RORC,CACNB3,RGS6,IL4,MTSS1,IL11RA,SMARCA2,DENND2C,DNAJB5,UBXN10,HR,SLC7A11,DHRS3,HIC1,ARHGAP33,ID1,PTCH1,ALDOC,TAB2,SEMA6C,PLAU,FLT3LG,JPH1,APBA1,SLC16A6,CHN2,FAM63A,SHROOM2,PRR11,PCBP4,SH3BP5,SLC9A9,BHLHE40,HMGCS1,MYC,TLE1,GIPR,DLL1,IRS1,DOCK4,TENC1,RNASE4,GCAT,GAB2,TMEM79,EFNA4,HMHA1,GAD1,BMP1,ABCG4,TFAP4,SOX5,SLC30A4,BEST3,PLCB2,TMEM71
7_TF_Targets.gmt	CACGTG_V$MYC_Q2	-21.4384	7.31253e-09	1032	69	30.636	1.27123	LDHA,RORC,ZNF503,C19orf26,CELF1,WIPI1,KIAA1539,DUSP1,EIF3E,ABCA2,DNAJB5,UBXN10,KLF10,TSPAN4,KDM3A,LONRF3,AVPI1,BAX,PTCH1,OLFM2,MLL,HPCAL4,DLX1,JPH1,ARRDC3,RAB30,CLIP2,FXYD2,NPM1,GPRC5C,BHLHE40,ODC1,GUCY1A2,MICAL2,TLE3,RTN4R,RLF,SLC7A5,HSPE1,HSPD1,VGF,TRIM3,GTF2A1,NCL,HMGA1,IPO4,BCL7C,RARG,EFNB1,CGN,HMHA1,PLAG1,CAMKK1,HHIP,GADD45G,IKZF3,BCL9L,BCAS3,NLN,PAICS,CDKL5,TFAP4,HOXB7,C1QBP,CTSF,POU3F2,RTN…
7_TF_Targets.gmt	CATTGTYY_V$SOX9_B1	-21.213	8.93734e-09	358	34	9.9575	1.91507	TMEM132A,FAM57B,SCD,PTPN12,NOTCH3,DLX1,SEMA6C,TLE1,RRM2,CLOCK,SRGAP1,ADAM15,MID1,LSMD1,RASSF2,BAMBI,MTSS1,ELOVL6,NUFIP2,FGFR3,SOX5,PPP1R16B,NDRG2,DENND2C,DOCK4,NXN,HDAC9,TENC1,CD96,TRIM2,PCBP4,TRIB2,TPM4,MPZ
7_TF_Targets.gmt	TGCTGAY_UNKNOWN	-20.8361	1.27186e-08	538	43	14.984	1.64065	SLC9A9,PPP2R5B,AIF1,PLEC,HIST1H2BJ,STAG2,ZNF503,KCNK12,IL4,RTN4R,NTNG2,AAK1,PITPNC1,MICAL1,IRS1,CSAD,RNF152,TRIM2,DHRS3,TAB2,PLAG1,FAM57B,OSBPL7,PLAU,NRP1,RAB30,SLC16A6,DRP2,NLN,SLC22A17,FAM63A,NUFIP2,PPP1R16B,ITGA3,BEST3,PRX,IGFBP6,PCBP4,PLEKHH3,TMEM71,TPM4,TRIB2,TNXB
7_TF_Targets.gmt	CTAWWWATA_V$RSRFC4_Q2	-20.5361	1.67702e-08	361	33	9.70299	1.9079	S100A4,NOG,ATP2B4,STAC,STAG2,CYP2E1,CORO6,CASZ1,PTCH1,ASB16,WIPI1,CKB,ADAM11,HIST1H1C,BCL9L,IL4,CHN2,BAMBI,IRS1,SMARCA2,AHNAK,TSPAN13,SOX5,NDRG2,HBEGF,CPNE7,HOXB7,HDAC9,PRX,KLHDC8B,ABLIM1,TRIB2,NFATC1
7_TF_Targets.gmt	V$LEF1_Q6	-20.4184	1.84361e-08	261	27	6.808	2.15579	BCL7C,PTPRJ,KIF5A,LIFR,UHRF1,CGN,EFNA4,RGS3,MCF2L,TP53I13,ARRDC3,ABCD1,ETV6,COL15A1,CHN2,BCAR3,SOX5,HOXB7,HABP2,HR,SPRY4,PCBP4,SHC3,CDK6,TNXB,ZNF775,SH3BP5
7_TF_Targets.gmt	V$MYOD_01	-20.1956	2.25242e-08	265	28	7.34882	2.09028	VKORC1L1,CYP26A1,ERBB3,CELF1,CALN1,KIAA0182,ARRDC3,DRP2,GRIK5,AAK1,GAL3ST3,PLXNC1,TFAP4,AKD1,WT1,CORO2A,PRR11,HBEGF,C17orf28,ITGA3,CACNA2D2,HOXB7,ITGA6,UBXN10,KLF10,EGR1,SCG2,MIR17HG
7_TF_Targets.gmt	V$T3R_Q6	-20.0073	2.66003e-08	251	27	6.93525	2.12513	NOG,STAG2,RARG,CORO6,HAS3,NKX6-1,DLX1,SEMA6C,PLA2G4B,KIAA0182,RAB30,DRP2,MT2A,ELOVL6,CDKL5,AHNAK,GAL3ST3,SOX5,CACNA2D2,SYNGR1,TENC1,RAP1GAP2,PCBP4,RELL2,NFIX,TGM5,TNXB
7_TF_Targets.gmt	V$CP2_01	-19.8065	3.18238e-08	260	28	7.47608	2.06201	VKORC1L1,RORC,PLEC,STAG2,KIF5A,PMP22,HMHA1,ODC1,RGS3,STX1A,ABHD4,RAB30,DAB1,STRA6,SATB1,NUFIP2,DDIT4,SMARCA2,HDAC9,IGFBP6,HR,TENC1,DHRS3,CA9,TNXB,BZRAP1,SPEG,BRE
7_TF_Targets.gmt	V$ZIC2_01	-19.7058	3.44626e-08	247	27	7.03069	2.10255	NOG,PDLIM2,RARG,CYP26A1,NME3,CORO6,CASZ1,PTCH1,ERBB3,FAM57B,SEMA6C,KCNJ10,CKB,CERCAM,ETV6,DLGAP4,RASSF2,DAB1,ODZ1,PPP1R16B,DNAJB5,PRX,HR,CDK6,DHRS3,CA9,REL
7_TF_Targets.gmt	V$LMO2COM_01	-19.6154	3.6953e-08	264	28	7.5397	2.04807	RORC,PLEC,GAB2,PTPRJ,RARG,CYP26A1,ERBB3,SEMA6A,SYNE1,MAPT,ARRDC3,GNG13,BCL9L,PCSK4,LARP4,RIPK4,GATA2,TSPAN13,PPP1R16B,C17orf28,CD79A,CCDC78,RAP1GAP2,PLEKHH3,CAMK1D,ID1,SPEG,SMPD3
7_TF_Targets.gmt	V$AP2ALPHA_01	-19.5079	4.03231e-08	241	27	7.09432	2.08769	PPP2R5B,PDLIM2,NELF,RARG,HSD11B2,CNKSR1,NOTCH3,SEMA6C,KCNK12,P4HA1,JPH1,CERCAM,TMSB4Y,MKNK2,UBTF,VEGFA,NUFIP2,AHNAK,PLXNC1,TFAP4,SOX5,UST,HR,KLF10,APLP1,HIC1,POU3F2
7_TF_Targets.gmt	V$E47_01	-19.4099	4.27648e-08	253	27	7.12613	2.08031	VKORC1L1,RORC,PLEC,CYP26A1,CACNB3,LGALS1,KCNK12,KIAA0182,BCL9L,DRP2,MTSS1,VEGFA,CORO2A,ITGA3,CACNA2D2,ITGA6,HOXB7,DNAJB5,KLF10,PLCB1,PLEKHH3,RELL2,TSHR,CAMK1D,NBL1,ID1,SH3BP1
7_TF_Targets.gmt	V$MTF1_Q4	-19.4099	4.27648e-08	252	27	7.12613	2.08031	PLEC,CYP26A1,OLFM2,KIF3A,KLF15,SEMA6C,RGS6,KCNJ10,ARVCF,MT2A,DNM1,MTSS1,VEGFA,DLL1,SMARCA2,MRC2,KCTD12,HR,EGR1,CDK6,HMGA1,RELL2,POU2F1,C19orf68,TNXB,PHLPP1,YPEL5
7_TF_Targets.gmt	GATAAGR_V$GATA_C	-19.2864	4.74754e-08	295	29	8.14415	1.97991	HMGCS1,MST1,TAB2,PLAG1,NPL,ECHDC2,FCGBP,KIAA0182,PRG2,GADD45G,FMO4,IL4,MID1,KHK,LSMD1,DUSP2,GFRA3,BMP10,SLC7A7,GPR44,SATB1,IRS1,SOX5,PPOX,SPRY4,KDM3A,HIC1,TNXB,AKD1
7_TF_Targets.gmt	RGAANNTTC_V$HSF1_01	-19.1084	5.5673e-08	446	37	12.4389	1.69414	RORC,RORB,PLEC,STAG2,CYP46A1,RGS1,P4HA1,CACHD1,DUSP1,LARP4,TMEM107,HLA-B,TSPAN13,BMPR2,HSPE1,CACNA2D2,POLD4,HSPD1,DNAJB5,OSR2,GPR17,ASNS,TAB2,GAD1,ADM,ADAM15,ABCD1,TPI1P2,NUFIP2,PTHLH,FXYD2,PLXNC1,PLEKHB1,SHC3,TMEM71,AMICA1,SCG2
7_TF_Targets.gmt	V$AP1_C	-19.0554	5.76346e-08	275	28	7.73058	2.00705	S100A5,PLEC,C12orf53,NUDT10,CXCR5,COL16A1,SYTL1,KIAA0182,GADD45G,ADAM15,ABCD1,ABHD4,SLC16A6,SLC22A18,FAM81A,PITPNC1,SMARCA2,GABARAPL1,POLD4,PRX,C19orf55,SYNGR1,RAP1GAP2,SHC3,PLEKHH3,CA9,KDM3A,MAPRE3
7_TF_Targets.gmt	V$AML_Q6	-19.0239	5.84188e-08	266	27	7.25339	2.05119	RILPL1,RORC,CFP,CXCR5,GRAP2,PTCH1,HMHA1,RGS1,HHIP,KIAA0182,IL7R,PCSK4,HAPLN3,DUSP2,DUSP1,SLC16A6,BCAR3,FAM63A,BATF,DAB1,SLC2A3,PITPNC1,TSPAN13,SOX5,ITGB7,HEY1,RAG1
7_TF_Targets.gmt	V$TATA_01	-18.9377	6.25599e-08	255	25	6.33081	2.14717	S100A4,NOG,PDLIM7,STAC,ASB16,PLAG1,RGS1,GBE1,PPARG,CKB,ADAM11,EGFL7,HIST1H1C,HIST1H1B,GADD45G,ZFP36L2,MID1,SLC34A1,TSPAN13,SOX5,NDRG2,HBEGF,GTF2A1,ABLIM1,KRT1
7_TF_Targets.gmt	V$BACH1_01	-18.8344	6.81717e-08	263	27	7.31701	2.03684	PLEC,HS3ST3B1,C9orf16,CAMKK1,SNPH,KIAA0182,ABCD1,ABHD4,BCL9L,RAB30,RIPK4,FAM81A,ITGB4,ABCA2,NDRG2,HBEGF,GABARAPL1,PRX,SYNGR1,RAP1GAP2,SHC3,HMGA1,RELL2,LONRF3,TNXB,YPEL5,RNF182
7_TF_Targets.gmt	V$HNF3B_01	-18.5249	9.13261e-08	221	23	5.53548	2.23019	ISG20,RARG,EPHB1,PLAG1,OSBPL6,DUSP1,SLC16A6,CHN2,BAMBI,CLIP2,ODZ1,BAIAP2,TFAP4,SSH3,UBXN10,GTF2A1,PLCB1,CDK6,LCP2,NFIX,SCARF2,ID2,ID1
7_TF_Targets.gmt	V$POU6F1_01	-18.3527	1.06681e-07	240	24	6.04449	2.15546	STAG2,CASZ1,PLAG1,FAM57B,DLX1,ADAM11,KLRG1,NTNG2,DUSP1,ODZ1,SOX5,SKIL,RILP,EFEMP1,MPP6,IPO4,PPM1L,ABLIM1,ABLIM2,RTN4RL1,STK32C,POU2F1,SCG2,ID2
7_TF_Targets.gmt	WGTTNNNNNAAA_UNKNOWN	-18.1876	1.23767e-07	547	40	14.6022	1.5643	STAG2,GLIPR2,RGS1,RGS3,CHST15,KCNG3,SLC4A9,SLC7A5,ROGDI,HDAC9,UBXN10,NTN5,DHRS3,ABLIM1,NOG,ZNF781,PITX1,CYP26A1,CCR7,EPHB1,GAD1,SH2D1A,CALN1,ADAM11,KIAA0182,RAB43,DRP2,CHN2,NLN,GATA2,VEGFA,CDKL5,ZNF192,GDPD5,HOXB7,IGFBP6,CD96,SHC3,PPAP2B,HMCN1
7_TF_Targets.gmt	V$CACCCBINDINGFACTOR_Q6	-18.099	1.33048e-07	268	27	7.57152	1.98082	SERPINE1,STAG2,PTPRJ,RARG,DEPDC4,CORO6,PMP22,PTCH1,ABCG4,DLX1,RGS6,MAPT,KIAA0182,TAOK1,RAB30,NLN,MTSS1,AHNAK,ITGB4,NINJ2,ITGA5,HR,SPRY4,NTN5,RAP1GAP2,PCBP4,SPEG
7_TF_Targets.gmt	V$SOX5_01	-17.7771	1.8066e-07	265	26	7.18976	2.00299	PITX1,STAG2,PTCH1,EPHB1,SEMA6A,DLX1,SEMA6C,FCGBP,NRP1,KANK1,HHIP,TPI1P2,APBA1,DUSP5,RASSF2,CLIP2,ANK2,ROGDI,SOX5,AUTS2,VAV3,DENND2C,MRC2,PLCB1,DHRS3,ID1
7_TF_Targets.gmt	CCCNNGGGAR_V$OLF1_01	-17.7067	1.90803e-07	320	30	9.25761	1.82737	RORC,STAG2,CD248,PLAG1,MLL,DLX1,RGS3,TBX21,ALOX12B,C21orf56,BCL9L,ETV6,APBA1,UBTF,MTSS1,DAB1,HCST,PTHLH,ROGDI,HBEGF,HR,KLF10,TENC1,NTN5,PCBP4,EGR1,UNG,TRIB2,ICA1,SMPD3
7_TF_Targets.gmt	V$AREB6_02	-17.5552	2.16896e-07	254	25	6.77619	2.03508	VKORC1L1,PROX1,ERBB3,HMGCS1,TAB2,PLAG1,CAMKK1,KCNG3,ADAM11,ZNF467,C11orf35,DRP2,SLC16A8,FAM81A,ROGDI,WT1,LLGL2,ITGA3,DOCK4,DNAJB5,UBXN10,VGF,EGLN3,RNASE4,SPEG
7_TF_Targets.gmt	YTATTTTNR_V$MEF2_02	-17.5478	2.16896e-07	697	46	18.5788	1.40741	STAG2,BHLHE40,LIFR,KLF15,MARCH3,SYNE1,RGS1,WIPI1,P4HA1,KCNG3,FAM63B,NTNG2,AAK1,ROGDI,SMARCA2,BMPR2,TMEM38A,DENND2C,ADAM23,HDAC9,UBXN10,IPO4,PPM1L,RAG2,C9orf9,DBH,ID2,SLC14A1,GCAT,VANGL1,KCNMB4,SEMA6A,JAZF1,SH2D1A,ADAM11,ARRDC3,ATXN1,DLGAP4,CDKL5,SLC44A5,PPP1R16B,SLC30A4,PPOX,TMEM71,RTN4RL1,NFIX
7_TF_Targets.gmt	V$AREB6_01	-17.505	2.23e-07	271	26	7.2852	1.98142	GPR124,PROX1,PXN,GAD1,PLAG1,HPCAL4,CELF1,NKX6-1,NRP1,CAMKK1,STX1A,KIAA0182,ARRDC3,BCL9L,C11orf35,SLC16A6,SLC16A8,LLGL2,TMEM38A,CSAD,TNFRSF13C,HDAC9,UBXN10,IGFBP6,SLC7A11,SCAND1
7_TF_Targets.gmt	V$CDC5_01	-17.4613	2.262e-07	256	25	6.808	2.0274	RORB,STAG2,VANGL1,PLAG1,COL16A1,RGS1,NRP1,KCNK12,GLI3,TLE1,ARRDC3,TMSB4Y,BAMBI,KLHL4,VEGFA,ODZ1,SMARCA2,BMPR2,SLC44A5,HOXB7,TENC1,OSR2,PLEKHH3,HMGA1,ABLIM1
7_TF_Targets.gmt	YATGNWAAT_V$OCT_C	-17.4741	2.262e-07	360	30	9.35305	1.81078	ACBD4,C14orf37,MAGEE2,HPCAL4,CELSR2,DLX1,SEMA6C,ADM,HIST1H2AC,HIST1H2BC,DLGAP4,FZD2,MID1,TP53INP2,RRAS,NUFIP2,DLL1,TSPAN13,ADORA2A,SOX5,LLGL2,KCTD6,HDAC9,PLCB2,MCC,REL,MIR17HG,C9orf7,RNASE4,ID2
7_TF_Targets.gmt	YYCATTCAWW_UNKNOWN	-17.291	2.6438e-07	191	22	5.44004	2.18439	SCN3A,C19orf26,DLX1,RGS3,CKB,P4HA1,DLEU2,RAB30,AAK1,ELOVL6,GDPD5,FGFR3,TSPAN13,HOXB7,DNAJB5,SPRY4,PLCB2,MCC,TRIB2,PPAP2B,SCG2,ID1
7_TF_Targets.gmt	V$MYCMAX_B	-17.2379	2.7487e-07	268	26	7.38064	1.96016	RORC,NELF,STAG2,SERPINF1,HS3ST3B1,HPCAL4,HSF4,MICAL2,MMP11,KIT,KIAA1539,DLGAP4,VEGFA,ELOVL6,PLXNC1,TFAP4,NPM1,UBXN10,KLF10,GTF2A1,PCBP4,NCL,HMGA1,KDM3A,RNF125,ID1
7_TF_Targets.gmt	V$AREB6_03	-17.1499	2.95972e-07	258	26	7.41245	1.95314	ZNF503,DOC2A,ERBB3,CACNB3,NTRK3,ATXN1,IL4,SLC16A6,C11orf35,LARP4,RIPK4,SSH3,ITGB4,LLGL2,PPP1R16B,LIMA1,ITGA6,CCDC78,PLEKHH3,PLCB2,SLC7A11,RELL2,SMTN,HMCN1,SPEG,RNF182
7_TF_Targets.gmt	V$AP1_Q6	-17.0625	3.18585e-07	259	26	7.44426	1.94616	S100A5,PLEC,GAB2,C12orf53,SYTL1,CAMKK1,ABCD1,ABHD4,RAB30,SLC16A6,RIPK4,PITPNC1,VAMP5,SMARCA2,ADORA2A,TINAGL1,ABCA2,NDRG2,VGF,SHC3,DHRS3,RELL2,SLC35E4,CA9,KDM3A,RNF182
7_TF_Targets.gmt	V$ZIC3_01	-16.9107	3.65808e-07	255	25	6.99888	1.98212	ATP2B4,C12orf53,STAG2,CYP26A1,ZNF503,EFNA4,CASZ1,PTCH1,ERBB3,EPHB1,ETV6,DLGAP4,LITAF,PPP1R16B,NTN1,PRX,PCBP4,CDK6,DHRS3,CA9,GPRC5C,REL,POU2F1,ARHGAP33,SH3BP1
7_TF_Targets.gmt	V$AP1_01	-16.8893	3.68746e-07	267	26	7.50789	1.93229	PPP2R5B,PLEC,S100A2,NUDT10,DLX1,GADD45G,ABCD1,ABHD4,SLC22A18,SMARCA2,TINAGL1,ABCA2,HBEGF,GABARAPL1,POLD4,UBXN10,SYNGR1,RAP1GAP2,SHC3,PLEKHH3,RELL2,DHRS3,SLC35E4,CA9,MAPRE3,TNXB
7_TF_Targets.gmt	TTCYNRGAA_V$STAT5B_01	-16.7966	3.99207e-07	335	30	9.63937	1.76214	PLEC,CYP26A1,PROX1,CXCR5,TAB2,LAPTM4B,EXPH5,RGS3,DLX4,NRP1,FLT3LG,HSF4,ADAM11,SIGIRR,RAB3B,APBA1,CHN2,BATF,RRAS,FN1,DOCK4,VGF,TENC1,ZYX,MPP6,PROS1,LCP2,MIR17HG,SMPD1,SMPD3
7_TF_Targets.gmt	V$MMEF2_Q6	-16.6432	4.59349e-07	272	25	7.09432	1.96	NOG,GCAT,STAG2,BHLHE40,VANGL1,CACNB3,WIPI1,ADAM11,HIST1H1B,TLE3,BCL9L,DLGAP4,CHN2,CDKL5,GAL3ST3,SSH3,SOX5,PPP1R16B,C6orf223,DNAJB5,PRX,DHRS3,POU2F1,POU3F2,YPEL5
7_TF_Targets.gmt	YCATTAA_UNKNOWN	-16.5934	4.76651e-07	556	38	14.2841	1.5164	RORB,ZNF503,ERBB3,CHST15,CLOCK,C11orf35,RASSF2,BMP10,DLL1,IL11RA,ROGDI,ACPL2,FURIN,SLC41A2,ACVR1,MTF1,LRCH1,PTCH1,PLAG1,EXPH5,JAZF1,NRP1,HHIP,KIAA0182,APBA1,LSMD1,RAB30,BAMBI,KLHL4,ODZ1,SATB1,CDKL5,AHNAK,SOX5,LLGL2,PPP1R16B,MPP6,RTN4RL1
7_TF_Targets.gmt	V$DR1_Q3	-16.5552	4.82801e-07	257	25	7.12613	1.9527	PDLIM7,GPR124,PLEC,F12,C9orf37,TMEM79,ERBB2,YPEL3,MICAL2,C19orf66,SLC7A7,SATB1,TCN2,FGFR3,SOX5,NEDD9,ZNF597,HSPE1,EFEMP1,HSPD1,PCBP4,SMTN,C3orf18,ID1,BRE
7_TF_Targets.gmt	TGASTMAGC_V$NFE2_01	-16.5619	4.82801e-07	195	22	5.66273	2.11793	PLEC,S100A2,NUDT10,DLX1,SYTL1,CAMKK1,KIAA0182,GADD45G,ADAM15,ABCD1,ABHD4,SLC16A6,SLC22A18,TINAGL1,ABCA2,GABARAPL1,PLEKHH3,DHRS3,RELL2,CA9,MAPRE3,TNXB
7_TF_Targets.gmt	V$FOXO3_01	-16.4976	5.05144e-07	245	24	6.64894	1.99852	PTCH1,FOXO1,PLAG1,NTRK3,KIF20A,CLIP2,ELOVL6,ODZ1,DLL1,DDIT4,TFAP4,ITGA3,NTN1,DOCK4,NXN,HR,MPP6,TSPAN4,TMEM71,LCP2,NFIX,HMCN1,PHLPP1,ID2
7_TF_Targets.gmt	V$OCT1_03	-16.4644	5.15816e-07	230	23	6.17174	2.05011	PLEC,STAG2,LIFR,CASZ1,PLAG1,SEPN1,DLX1,NRP1,PPARG,JPH1,DLGAP4,MID1,BAMBI,DAB1,AAK1,SOX5,SKIL,HDAC9,PLEKHH3,SLC7A11,GRAMD1C,NFIX,MIR17HG
7_TF_Targets.gmt	V$NKX25_02	-16.4065	5.39976e-07	262	24	6.68075	1.99071	BAIAP2L2,GRHL1,TAB2,GAD1,PLAG1,DLX1,WIPI1,ECHDC2,SLC16A14,HHIP,ARRDC3,GPR65,SLC16A6,DAB1,ROGDI,DOCK4,HDAC9,KCTD12,UBXN10,HMGA2,ABLIM2,RGS12,POU2F1,PPAP2B
7_TF_Targets.gmt	V$E2F1_Q3_01	-16.3809	5.40961e-07	247	25	7.18976	1.93821	RND2,STAG2,C9orf37,C19orf26,LGALS1,OSBPL7,DLEU2,MYC,TLE3,ATXN1,TPI1P2,ZFP36L2,PCSK4,GMNN,ITPKA,SATB1,SHROOM2,ADAM23,MRC2,ITGA3,NTN1,HR,KLF10,GTF2A1,CDK6
7_TF_Targets.gmt	V$PR_Q2	-16.3809	5.40961e-07	266	25	7.18976	1.93821	HMGCS1,CACNB3,SCD,DLX1,RGS3,JPH1,PRG2,ATXN1,SRGAP1,RAB30,MT2A,BMP10,C15orf33,ELOVL6,NUFIP2,TCN2,GAL3ST3,SOX5,BMPR2,CACNA2D2,POLD4,VGF,KLF10,CD96,MCC
7_TF_Targets.gmt	STTTCRNTTT_V$IRF_Q6	-16.2833	5.89487e-07	188	21	5.28097	2.15569	ZNF503,GRAP2,CASZ1,DLX4,FLT3LG,USP18,ATXN1,LRMP,ETV6,IL4,C19orf66,VAMP5,PLXNC1,SOX5,ITGB7,OSR2,UBA7,CDK6,NFIX,TAP1,NFATC1
7_TF_Targets.gmt	V$AP1_Q4_01	-16.0386	7.44201e-07	261	25	7.31701	1.90965	CXCR5,C9orf16,COL16A1,SYTL1,CAMKK1,KIAA0182,ADAM15,ABCD1,ABHD4,BCL9L,SLC16A6,FAM81A,TINAGL1,ITGB4,NDRG2,HBEGF,PRX,SYNGR1,C19orf55,SHC3,PLEKHH3,RELL2,DHRS3,MAPRE3,TNXB
7_TF_Targets.gmt	V$AP1_Q4	-15.8123	9.1224e-07	271	26	7.92146	1.84522	S100A5,ISG20,GAB2,C12orf53,S100A2,LIFR,HS3ST3B1,SYTL1,CAMKK1,ATXN1,ABHD4,SLC16A6,DNM1,RIPK4,PITPNC1,SMARCA2,ADORA2A,IGFBP6,RAP1GAP2,SHC3,PLEKHH3,RELL2,CA9,KDM3A,MAPRE3,RNF182
7_TF_Targets.gmt	TGGNNNNNNKCCAR_UNKNOWN	-15.8202	9.1224e-07	424	33	11.7708	1.5967	RORC,BHLHE40,FCGBP,KCNG3,NTNG2,MID1,ACCN3,MTSS1,VAMP1,TINAGL1,ADAM23,HEY1,C16orf89,HMGA2,NFATC1,PDLIM7,EFNB1,CAMK1,SCD,OSBPL7,YPEL3,KANK1,NLN,SLC22A17,VEGFA,PLXNB1,TCN2,PTHLH,C17orf58,HBEGF,PCBP4,MPP2,GPRC5C
7_TF_Targets.gmt	V$GATA1_05	-15.7875	9.14598e-07	283	25	7.41245	1.8886	RORB,CASZ1,CACNB3,TAB2,TMEM132A,PTPN12,RGS1,EGFL7,ICAM2,PRG2,TLE3,ATXN1,IL4,BMP10,KLHL4,RFESD,SOX5,KCTD6,HOXB7,UBXN10,HEY1,CA9,HIC1,COL4A4,SLC14A1
7_TF_Targets.gmt	V$PEA3_Q6	-15.7875	9.14598e-07	255	25	7.41245	1.8886	CD53,GAB2,CELF1,SYTL1,NRP1,KCNAB2,ZCCHC24,MICAL2,LRMP,GPA33,PRF1,DUSP5,RAB30,FAM63A,SLC2A3,GDPD5,GAL3ST3,UNC93B1,POLD4,CD84,TSPAN4,CAMK1D,ABLIM1,AMICA1,SFXN3
7_TF_Targets.gmt	V$FREAC2_01	-15.5283	1.15974e-06	260	24	6.99888	1.91484	PROX1,PTCH1,PLAG1,HHIP,ATXN1,BCAS3,MID1,DUSP1,CLIP2,PITPNC1,TFAP4,HABP4,HR,NTN5,PLCB2,MPP6,DHRS3,MCC,GPRC5C,ADAMTS13,NFIX,PPAP2B,PHLPP1,ID2
7_TF_Targets.gmt	WTTGKCTG_UNKNOWN	-15.5308	1.15974e-06	516	37	14.2841	1.47341	TMEM132A,HLA-DOA,DLEU2,TLE1,KIAA1539,TMCC3,RASSF2,MTSS1,PITPNC1,ABCA7,NTN1,RNF152,HDAC9,HEY1,GTF2A1,HMGA2,ACVR1,C9orf9,ARHGAP33,GPR124,CYP26A1,RND1,FAM126B,NKX6-1,NOTCH3,NRP1,PPARG,DLGAP4,CDKL5,FRAS1,SLC44A5,PRR11,NXN,PRX,C3orf18,TRIB2,SFXN3
7_TF_Targets.gmt	AAAYWAACM_V$HFH4_01	-15.4528	1.2374e-06	254	23	6.52168	1.95982	STAG2,GRHL1,EPHB1,ADAM11,TLE3,TPI1P2,IKZF3,DUSP1,CHN2,FAM63A,ELOVL6,SPON1,IRS1,SMARCA2,TSPAN13,ITGA3,NTN1,PRX,MCC,NFIX,PPAP2B,HMCN1,ID2
7_TF_Targets.gmt	V$BACH2_01	-15.299	1.42799e-06	271	25	7.60333	1.84738	PLEC,S100A2,HS3ST3B1,CAMKK1,ABCD1,BCL9L,RAB30,SLC16A6,ITGB4,TINAGL1,NDRG2,HBEGF,GABARAPL1,PRX,SHC3,PLEKHH3,CDK6,RELL2,DHRS3,CA9,KDM3A,MAPRE3,TNXB,YPEL5,RNF182
7_TF_Targets.gmt	V$OCT1_01	-15.1928	1.57138e-06	266	24	7.12613	1.88557	ACBD4,GAB2,HPCAL4,DLX1,HIST1H2AC,HIST1H2BC,DLGAP4,MID1,TP53INP2,NUFIP2,ADORA2A,TSPAN13,SOX5,LLGL2,SKIL,HDAC9,SLC7A11,MCC,EGLN3,NFIX,REL,POU2F1,MIR17HG,EFCAB4A
7_TF_Targets.gmt	V$NFKAPPAB_01	-15.1103	1.68899e-06	251	24	7.15795	1.87834	RND1,LRCH1,CXCR5,HSD11B2,COL16A1,PLAU,IL27RA,ZFP36L2,ETV6,RRAS,NUFIP2,HCST,GDPD5,SOX5,ITGB4,NTN1,PRX,PCBP4,LTB,CDK6,TRIB2,C19orf68,MIR17HG,SMPD3
7_TF_Targets.gmt	TGAYRTCA_V$ATF3_Q6	-15.0407	1.79219e-06	538	37	14.5704	1.44194	LDHA,PPP2R5B,SH3BGR,RND2,CCNA2,STAG2,CFTR,MKNK2,QSOX1,MID1,DUSP1,BNIP3L,MTSS1,PITPNC1,CCBL1,HIST1H4E,VGF,SYNGR1,ABLIM2,NFATC1,AVPI1,ID1,SPEG,GAB2,DEPDC4,ADAM11,DLGAP4,TEX14,RAB30,TP53INP2,SCAMP5,PTHLH,SLC44A5,GABARAPL1,PRX,SCG2,BRE
7_TF_Targets.gmt	V$AP1FJ_Q2	-14.9052	2.03149e-06	268	25	7.76239	1.8139	S100A5,ISG20,GAB2,C12orf53,S100A2,HS3ST3B1,RGS6,SYTL1,CAMKK1,SLC16A6,NLN,DNM1,PITPNC1,SMARCA2,DNAJB5,IGFBP6,VGF,SHC3,PLEKHH3,RELL2,SLC35E4,CA9,KDM3A,MAPRE3,ID1
7_TF_Targets.gmt	V$MYOGENIN_Q6	-14.7853	2.26732e-06	255	24	7.2852	1.84978	PTPRJ,CYP26A1,HSD11B2,EFNA4,OLFM2,ADAM11,ZCCHC24,GPA33,KCNIP3,BCAS3,UBTF,DDIT4,IGSF3,BMPR2,C17orf28,PARD3B,BEST3,ITGA6,RNF152,HMGA2,COL4A4,ARHGAP33,NBL1,HEYL
7_TF_Targets.gmt	V$E2A_Q2	-14.6806	2.46831e-06	243	23	6.808	1.8899	GCAT,GAB2,CYP26A1,EFNA4,TAB2,JAZF1,KIAA0182,ARRDC3,MMP11,GADD45G,KCNIP3,C21orf56,MID1,SKIL,ITGA6,DNAJB5,PLCB2,HMGA1,DHRS3,CAMK1D,ACVR1,RTN4RL2,SH3BP1
7_TF_Targets.gmt	V$ER_Q6_02	-14.6806	2.46831e-06	252	23	6.808	1.8899	PITX1,KIF5A,CYP26A1,HPCAL4,PRG2,MID1,SLC16A6,VEGFA,SATB1,PLXNB1,NUFIP2,CDKL5,GAL3ST3,FGFR3,ATP6V1B1,TMEM38A,NDRG2,DOCK4,RELL2,C3orf18,ST3GAL1,SMPD1,SH3BP1
7_TF_Targets.gmt	V$IK2_01	-14.6259	2.58168e-06	267	24	7.34882	1.83571	STAG2,CYP26A1,CGN,PMP22,PTCH1,PTPN12,DLX1,GUCY1A2,TLE3,VEGFA,HCST,AHNAK,BMPR2,DOCK4,IGFBP6,OSR2,SHC3,CDK6,HMGA2,RELL2,GRAMD1C,PPAP2B,SPEG,RNF182
7_TF_Targets.gmt	V$NRF2_Q4	-14.547	2.76691e-06	255	24	7.38064	1.82873	NOG,PLEC,RARG,KIF5A,NUDT10,SYTL1,KIAA0182,GADD45G,ADAM15,ABCD1,ABHD4,BCL9L,APBA1,SLC16A6,DRP2,PITPNC1,TFAP4,ABCA2,NDRG2,PRX,GTF2A1,PLEKHH3,MAPRE3,TNXB
7_TF_Targets.gmt	V$PR_01	-14.5076	2.85057e-06	148	17	3.97664	2.27314	LARP4,BHLHE40,PROX1,C14orf37,CASZ1,SKIL,PLAG1,KCTD6,ARSG,ITGA6,RGS3,TENC1,JPH1,CD52,TRIB2,ZNF775,RAB30
7_TF_Targets.gmt	V$ZIC1_01	-14.4685	2.93628e-06	261	24	7.41245	1.82178	S100A4,ATP2B4,CYP26A1,ZNF503,EFNA4,PMP22,PTCH1,ERBB3,HMHA1,KCNJ14,CERCAM,ETV6,ATP6V0A4,VEGFA,HCST,FRAS1,BMPR2,NTN1,DNAJB5,SPRY4,PCBP4,CDK6,POU2F1,SH3BP1
7_TF_Targets.gmt	V$HLF_01	-14.4334	2.98478e-06	254	23	6.90344	1.86733	BHLHE40,PLAG1,OSBPL6,DLX1,ARRDC3,ATXN1,MKNK2,IL4,COL15A1,BAMBI,LARP4,NUFIP2,CDKL5,PTHLH,MRC2,BEST3,TENC1,SPRY4,NTN5,PLCB1,MPP2,MPP6,LONRF3
7_TF_Targets.gmt	V$FOXO1_02	-14.4334	2.98478e-06	240	23	6.90344	1.86733	LIFR,PROX1,GRAP2,PTCH1,FOXO1,PLAG1,KIF20A,CLIP2,PITPNC1,ODZ1,DLL1,DDIT4,ROGDI,TFAP4,TSPAN13,MDK,NTN1,HR,TMEM71,DHRS3,NFIX,POU2F1,ID2
7_TF_Targets.gmt	V$FREAC4_01	-14.3926	3.08084e-06	150	17	4.00845	2.25981	CLIP2,ODZ1,RARG,UBXN10,HR,SPRY4,NTN5,OSR2,TLE3,MCC,CAMK1D,ADAMTS13,NAALADL2,HMCN1,PHLPP1,DUSP1,ID2
7_TF_Targets.gmt	V$NGFIC_01	-14.2361	3.57001e-06	255	24	7.50789	1.80112	BHLHE40,NUDT10,ERBB3,NTRK3,GUCY1A2,JPH1,KIAA0182,TLE3,KIAA1539,UBTF,SLC22A17,NUFIP2,AHNAK,TFAP4,BMPR2,NTN1,HOXB7,HDAC9,VGF,PLEKHH3,EGR1,TPM4,REL,SH3BP1
7_TF_Targets.gmt	V$GR_01	-14.2089	3.63514e-06	204	20	5.47185	2.01609	BHLHE40,PROX1,CASZ1,PXN,FAM57B,RGS3,SH2D1A,JPH1,CD52,LARP4,NUFIP2,SKIL,DOCK4,ITGA6,HOXB7,TENC1,CD96,SLC7A11,MPZ,ZNF775
7_TF_Targets.gmt	V$MYB_Q6	-14.1912	3.66722e-06	255	23	6.99888	1.84509	GCAT,RARG,MLL,DLX1,FCGBP,ALOX12B,TP53I13,MICAL2,RAB4B,TLE3,YPEL1,SLC16A6,WFS1,FAM63A,ANK2,IL11RA,FRAS1,DOCK1,CSAD,TENC1,ZYX,TGM5,IGFBP4
7_TF_Targets.gmt	V$TCF4_Q5	-14.0843	4.04466e-06	242	21	6.01267	1.94255	GAB2,LIFR,CYP2E1,PROX1,CGN,EFNA4,DLX1,STX1A,ABCD1,CHN2,FAM63A,TFAP4,SOX5,NEDD9,CUBN,BEST3,HOXB7,HABP2,PCBP4,NFIX,MESP1
7_TF_Targets.gmt	V$USF_C	-13.9346	4.62478e-06	279	25	8.17596	1.7303	RORC,BHLHE40,EFNB1,CGN,HPCAL4,HHIP,MICAL2,ARRDC3,IKZF3,KIAA1539,BCL9L,BCAS3,NLN,PAICS,TFAP4,NPM1,HSPE1,UBXN10,VGF,GTF2A1,TSPAN4,IPO4,KDM3A,CTSF,GPRC5C
7_TF_Targets.gmt	V$HAND1E47_01	-13.9327	4.62478e-06	277	24	7.63514	1.77403	NOG,C12orf53,BHLHE40,TGFBR1,ECHDC2,JPH1,ADAM11,ATXN1,FZD1,DUSP5,BAMBI,LARP4,ODZ1,IL11RA,BMPR2,SOX5,PWWP2B,VGF,LCP2,ABLIM1,RAG2,LONRF3,SFXN3,POU2F1
7_TF_Targets.gmt	V$AP2_Q3	-13.8755	4.85513e-06	251	23	7.12613	1.81597	CDH24,STAG2,FOXO1,EPHB1,P4HA1,MAPT,CLOCK,UBTF,CHN2,RRAS,PITPNC1,IRS1,DSP,PLXNC1,KCNA6,LLGL2,ADAM23,POLD4,KLF10,HEY1,APLP1,HIC1,MIR17HG
7_TF_Targets.gmt	GTGGGTGK_UNKNOWN	-13.8629	4.87454e-06	293	25	8.20778	1.72406	ATP2B4,SERPINE1,BHLHE40,DEPDC4,DOC2A,MLL,TGFBR1,PKP1,PPARG,MAPT,TAOK1,ABCD1,KIAA1539,DLGAP4,MTSS1,VEGFA,SCAMP5,PTHLH,TFAP4,PPP1R16B,HBEGF,PRX,IGFBP6,PCBP4,EGR1
7_TF_Targets.gmt	V$AMEF2_Q6	-13.7978	5.15819e-06	259	23	7.15795	1.80877	NOG,RORB,CACNB3,ASB16,RGS3,JAZF1,HIST1H1E,TLE3,BCL9L,HIST1H2BD,DLGAP4,MID1,CDKL5,GAL3ST3,SSH3,SOX5,PPP1R16B,C6orf223,BEST3,HDAC9,UBXN10,GTF2A1,YPEL5
7_TF_Targets.gmt	V$AP1_Q2_01	-13.7839	5.18684e-06	275	24	7.69877	1.76067	GAB2,HS3ST3B1,KLF15,SYTL1,KIAA0182,ADAM15,RAB30,RIPK4,GPR55,SMARCA2,ADORA2A,TINAGL1,ABCA2,NDRG2,HBEGF,C19orf55,RAP1GAP2,PLEKHH3,CA9,KDM3A,LONRF3,HMCN1,TNXB,YPEL5
7_TF_Targets.gmt	V$FOXO4_01	-13.7571	5.2831e-06	243	22	6.64894	1.85546	PROX1,PTCH1,EPHB1,PLAG1,NTRK3,HHIP,ARRDC3,PTP4A3,KIF20A,ZNF580,PITPNC1,DDIT4,TSPAN13,CACNA2D2,HDAC9,HR,PLCB2,TSPAN4,DHRS3,KDM3A,SH3BP5,ID2
7_TF_Targets.gmt	V$ISRE_01	-13.7207	5.30226e-06	247	23	7.18976	1.80162	AIF1,OPTN,PTCH1,ERBB2,PLAG1,TBX21,USP18,HIST1H1C,ADAM15,KCNIP3,GPR65,IKZF3,ETV6,IL4,PGK1,NUFIP2,GPR55,PLXNC1,CACNA2D2,UBA7,CDK6,HMCN1,EFCAB4A
7_TF_Targets.gmt	V$HEB_Q6	-13.7207	5.30226e-06	265	23	7.18976	1.80162	RORC,S100A2,PMP22,ERBB3,CACNB3,COL16A1,TLE3,GADD45G,ABHD4,MKNK2,HIST1H2BF,NTNG2,UBTF,AAK1,VEGFA,PLXNB3,TFAP4,SOX5,MDK,C17orf28,DHRS3,ACVR1,SH3BP1
7_TF_Targets.gmt	V$POU1F1_Q6	-13.7401	5.30226e-06	238	21	6.13993	1.90848	RORB,BAIAP2L2,UHRF1,CYP46A1,DLX1,TMCC2,NRP1,TLE3,DLGAP4,BCAR3,RIPK4,PTHLH,ROGDI,SKIL,HDAC9,PPOX,VGF,NAALADL2,STK32C,POU2F1,PTPRD
7_TF_Targets.gmt	V$HNF4_Q6	-13.7207	5.30226e-06	263	23	7.18976	1.80162	KIFC3,EFNB1,PROX1,RND1,CGN,ERBB3,FOXO1,WIPI1,TLE1,ADM,CAB39L,MID1,MLL,CDKL5,HBEGF,ITGA3,HOXB7,ITGA5,KCTD12,SLC41A2,IPO4,PROS1,ID2
7_TF_Targets.gmt	V$TAL1ALPHAE47_01	-13.6766	5.49707e-06	252	22	6.68075	1.84774	STAG2,SLC2A12,MARCH3,ARSG,ARRDC3,RAB30,TP53INP2,GFRA3,NUFIP2,C17orf58,TFAP4,TSPAN13,ACPL2,C17orf28,LIMA1,UBXN10,TRIM3,PLCB1,TMEM71,ACVR1,RAG2,RNF182
7_TF_Targets.gmt	V$CREL_01	-13.644	5.58942e-06	256	23	7.22157	1.7945	LRCH1,CXCR5,CNKSR1,COL16A1,CLOCK,IKZF3,APBA1,SLC16A6,RASSF2,RRAS,PLXNB1,HCST,GDPD5,SOX5,DOCK4,PCBP4,LTB,CDK6,TRIB2,REL,RASGRP4,MIR17HG,SMPD3
7_TF_Targets.gmt	RACCACAR_V$AML_Q6	-13.644	5.58942e-06	261	23	7.22157	1.7945	SCN2B,CFP,LIFR,HMHA1,RGS1,TRPV2,PPARG,HHIP,IL7R,RASSF2,BCAR3,BATF,PITPNC1,PLXNC1,TSPAN13,SOX5,ITGB7,HEY1,GTF2A1,RTN4RL1,REL,POU2F1,MIR17HG
7_TF_Targets.gmt	V$IRF1_01	-13.4383	6.81268e-06	250	22	6.77619	1.8248	NOG,RORB,PITX1,PROX1,CASZ1,STX11,DLX1,DLX4,FLT3LG,USP18,LRMP,SLC22A17,AAK1,C4orf34,PLXNC1,CSAD,HOXB7,PLEKHB1,CDK6,KDM3A,NFIX,TAP1
7_TF_Targets.gmt	V$ETS2_B	-13.4195	6.88833e-06	274	24	7.85783	1.7278	LIFR,CD248,CNKSR1,RGS3,NRP1,CKB,LRMP,IL7R,RAB43,APBA1,DLGAP4,GPR44,NUFIP2,IL11RA,LST1,ITGB7,C6orf223,FURIN,DOCK4,SHC3,EGR1,TMEM71,CAMK1D,RGS12
7_TF_Targets.gmt	V$AP4_01	-13.2681	7.95238e-06	262	23	7.38064	1.75941	PLEC,SERPINE1,DOC2A,CELF1,KLF15,DLX1,FLT3LG,TLE3,OTOF,PCSK4,SLC22A17,ANK2,VEGFA,TFAP4,LLGL2,POLD4,DNAJB5,SPRY4,PCBP4,CDK6,MAPRE3,COL4A4,SH3BP1
7_TF_Targets.gmt	V$AP2GAMMA_01	-13.1943	8.49578e-06	250	23	7.41245	1.75249	PDLIM2,RARG,CNKSR1,NOTCH3,SEMA6C,KCNK12,FLT3LG,P4HA1,CERCAM,MKNK2,UBTF,DAB1,NUFIP2,PLXNC1,SOX5,GMIP,UST,HR,KLF10,GPRC5C,APLP1,HIC1,POU3F2
7_TF_Targets.gmt	V$POU3F2_02	-13.128	9.00926e-06	260	22	6.90344	1.79477	MTF1,PTCH1,PLAG1,HPCAL4,DLX1,ADM,HIST1H2AC,HIST1H2BC,DUSP5,SLC22A17,RRAS,SATB1,NUFIP2,C17orf58,SMARCA2,BMPR2,HDAC9,CHST7,NFIX,POU2F1,MIR17HG,C9orf7
7_TF_Targets.gmt	V$GATA6_01	-13.0518	9.65007e-06	265	22	6.93525	1.78736	NOG,RORB,ZNF781,CASZ1,RGS3,ECHDC2,LRMP,SRGAP1,ETV6,MID1,ATP6V0A4,GFRA3,GPR44,RFESD,SOX5,SKIL,PWWP2B,SPRY4,TMEM71,KDM3A,UPP1,COL4A4
7_TF_Targets.gmt	V$NFKB_Q6	-12.9008	1.11392e-05	254	22	6.99888	1.77265	BHLHE40,PTPRJ,CYP26A1,RND1,CGN,CXCR5,RGS3,PLAU,FOXD2,ELOVL6,SATB1,PTHLH,FXYD2,SOX5,NDRG2,DNAJB5,PCBP4,LTB,CDK6,TRIB2,REL,MIR17HG
7_TF_Targets.gmt	V$PIT1_Q6	-12.8915	1.11597e-05	236	20	5.94905	1.87984	NOG,SCN3A,VKORC1L1,GAB2,PLAG1,OSBPL7,RGS1,TMCC2,NRP1,HHIP,MID1,CHN2,RIPK4,ODZ1,FGFR3,PRR11,CSAD,ACVR1,RTN4RL1,POU2F1
7_TF_Targets.gmt	YNGTTNNNATT_UNKNOWN	-12.8426	1.16327e-05	365	27	9.83025	1.56012	NOG,RORB,STAG2,SLC2A12,TAB2,NTRK3,RGS3,DLX4,GADD45G,CHN2,RIPK4,CLIP2,ELOVL6,SATB1,C4orf34,SMARCA2,SOX5,PRR11,C17orf28,DOCK4,CD96,PLCB1,CAMK1D,ACVR1,ABLIM1,NFIX,PTPRD
7_TF_Targets.gmt	V$AP1_Q2	-12.7614	1.24638e-05	265	23	7.60333	1.71166	SLC9A9,S100A5,GAB2,C12orf53,SYTL1,CAMKK1,SLC16A6,NLN,DNM1,PITPNC1,BAIAP2,SMARCA2,ADORA2A,IGFBP6,RAP1GAP2,SHC3,PLEKHH3,RELL2,CA9,SLC35E4,KDM3A,MAPRE3,ID1
7_TF_Targets.gmt	V$IRF7_01	-12.7518	1.24638e-05	252	22	7.06251	1.75809	NOG,OPTN,CASZ1,ERBB2,STX11,DLX1,DLX4,NRP1,USP18,DLEU2,ARRDC3,IL4,C19orf66,NMNAT1,PLXNC1,SOX5,ITGB7,UBA7,KDM3A,NFIX,TAP1,PHLPP1
7_TF_Targets.gmt	V$HIF1_Q5	-12.7518	1.24638e-05	244	22	7.06251	1.75809	C11orf71,LDHA,PTPRJ,HPCAL4,P4HA1,KCNG3,MICAL2,TLE3,ARRDC3,RTN4R,VEGFA,PITPNC1,ELOVL6,HBEGF,CACNA2D2,HMGA1,RELL2,CA9,KDM3A,C19orf68,RGS16,PHLPP1
7_TF_Targets.gmt	V$SRY_02	-12.6884	1.30914e-05	255	21	6.5535	1.80295	RAPGEF5,STAG2,SEMA6C,NRP1,ATXN1,APBA1,DUSP5,BAMBI,GATA2,CLIP2,SATB1,DLL1,CCBL1,TFAP4,SOX5,FN1,MRC2,HEY1,MPP6,DHRS3,NFIX
7_TF_Targets.gmt	V$CHOP_01	-12.6884	1.30914e-05	238	21	6.5535	1.80295	STAC,BHLHE40,SERPINF1,PTCH1,NTRK3,HIST1H1E,ADM,TPI1P2,HIST1H2BD,VEGFA,ROGDI,AHNAK,PLXNC1,TFAP4,PRR11,ITGA3,HOXB7,CDK6,MCC,ABLIM1,ID2
7_TF_Targets.gmt	V$OCT1_B	-12.6048	1.40341e-05	267	22	7.12613	1.74367	ACBD4,GAB2,HPCAL4,HIST1H2AB,HIST1H2AC,HIST1H2BC,DLGAP4,FZD2,MID1,TP53INP2,RRAS,PTHLH,ROGDI,ADORA2A,TSPAN13,SKIL,KCTD6,HIST1H3B,HDAC9,KCTD12,REL,EFCAB4A
7_TF_Targets.gmt	V$SMAD4_Q6	-12.6115	1.40341e-05	241	21	6.58531	1.79514	PLEC,EPHB1,NTRK3,NOTCH3,RGS3,MMP11,CLOCK,YPEL1,DLGAP4,DUSP5,SLC22A17,LARP4,IRS1,POLD4,VGF,TENC1,TRIM3,PCBP4,CDK6,DHRS3,CA9
7_TF_Targets.gmt	V$IK3_01	-12.5654	1.44965e-05	225	20	6.0763	1.84556	KIFC3,STAG2,LIFR,FAM57B,OSBPL7,ADAM15,MKNK2,ETV6,APBA1,MTSS1,IL11RA,HCST,TINAGL1,PRR11,ARHGAP29,BEST3,EGR1,HMGA2,GRAMD1C,PPAP2B
7_TF_Targets.gmt	V$EGR_Q6	-12.4817	1.56537e-05	275	23	7.73058	1.68506	VKORC1L1,SLC9A3,HAS3,PTCH1,GAD1,KCNJ10,DLGAP4,UBTF,SLC22A17,CLIP2,PPP1R16B,C17orf28,DENND2C,UST,DNAJB5,PRX,KLF10,EGR1,HMGA1,TPM4,HIC1,MIR17HG,SPEG
7_TF_Targets.gmt	V$NFKAPPAB65_01	-12.4593	1.58987e-05	237	21	6.64894	1.77965	RND1,LRCH1,CXCR5,COL16A1,CLOCK,SLC16A6,RASSF2,RRAS,PLXNB1,PTHLH,GDPD5,SOX5,DOCK4,PCBP4,LTB,CDK6,TRIB2,REL,RASGRP4,MIR17HG,SMPD3
7_TF_Targets.gmt	V$GATA1_03	-12.3839	1.70257e-05	245	21	6.68075	1.77197	STAG2,EFNB1,DNAH11,CASZ1,ERBB3,NPL,KLF15,ECHDC2,JPH1,PRG2,ADM,FMO4,MID1,BMP10,SOX5,NDRG2,FURIN,POLD4,HABP2,HIC1,TNXB
7_TF_Targets.gmt	V$SRY_01	-12.3272	1.77785e-05	224	20	6.17174	1.82038	GAB2,CYP26A1,EFNA4,MLL,KIRREL,BAMBI,DAB1,SPON1,DDIT4,SOX5,CSAD,GABARAPL1,MPZL2,HABP2,DHRS3,ABLIM1,AMICA1,PPAP2B,MPZ,NBL1
7_TF_Targets.gmt	V$FOXJ2_02	-12.3272	1.77785e-05	237	20	6.17174	1.82038	NOG,RORB,ATP2B4,POLG,LIFR,ARSG,SATB1,PTHLH,ROGDI,FRAS1,BMPR2,ADAM23,EFEMP1,HDAC9,TRIM2,CDK6,IPO4,NFIX,TRIB2,ID1
7_TF_Targets.gmt	V$NFKB_C	-12.3165	1.78502e-05	263	22	7.25339	1.71526	RORC,BHLHE40,PTPRJ,RND1,LRCH1,CXCR5,IL27RA,FOXD2,PTHLH,GDPD5,SOX5,ITGB4,TINAGL1,NDRG2,PCBP4,LTB,CDK6,CA9,TRIB2,MIR17HG,ID2,SMPD3
7_TF_Targets.gmt	V$LMO2COM_02	-12.3092	1.78618e-05	246	21	6.71256	1.76432	LIFR,ECHDC2,KIAA0182,ICAM2,ADM,GADD45G,TPI1P2,RAB43,LSMD1,BAMBI,GFRA3,NUFIP2,PLXNB3,SOX5,NDRG2,PPOX,SPRY4,KLHDC8B,HAGHL,CAMK1D,ID2
7_TF_Targets.gmt	V$EGR2_01	-12.2938	1.80193e-05	199	19	5.66273	1.87594	DOC2A,EPHB1,GUCY1A2,KIAA0182,KIAA1539,C11orf35,ITPKA,VEGFA,AHNAK,PLXNC1,TFAP4,BMPR2,MRC2,HDAC9,UBXN10,VGF,EGR1,SFXN3,SH3BP1
7_TF_Targets.gmt	V$EGR1_01	-12.2763	1.82164e-05	269	23	7.82602	1.66542	C9orf37,PTCH1,EPHB1,C19orf26,DLX4,TLE3,KIAA1539,FZD1,UBTF,C11orf35,SLC22A17,VEGFA,NUFIP2,MRC2,DNAJB5,UBXN10,HR,VGF,PLEKHH3,EGR1,HMGA1,TPM4,SH3BP1
7_TF_Targets.gmt	V$PPAR_DR1_Q2	-12.2455	1.86642e-05	259	22	7.2852	1.70824	PLEC,CREB3L3,F12,C9orf37,TMEM79,ERBB2,CELF1,COL16A1,YPEL3,MICAL2,IL4,COL15A1,C19orf66,SATB1,NEDD9,ZNF597,EFEMP1,SPRY4,PCBP4,SMTN,C3orf18,BRE
7_TF_Targets.gmt	GCCNNNWTAAR_UNKNOWN	-12.108	2.12786e-05	149	16	4.23114	2.06895	DAB1,CCBL1,PTCH1,SOX5,NDRG2,ITGA3,ASGR1,EGR1,MPP2,HMGA2,GRASP,TRIB2,ETV6,MIR17HG,MID1,DUSP5
7_TF_Targets.gmt	V$MEF2_02	-12.0942	2.14349e-05	228	20	6.26718	1.79562	S100A4,NOG,STAC,CAMK1,PTCH1,ASB16,RGS3,ADAM11,IKZF3,BCL9L,IRS1,LRRC39,SMARCA2,SOX5,NDRG2,ADAM23,HDAC9,KLHDC8B,TMEM71,C9orf9
7_TF_Targets.gmt	V$HSF1_01	-12.0356	2.25854e-05	267	22	7.38064	1.68738	RORB,TAB2,GAD1,CACHD1,ABCD1,TPI1P2,FOXD2,DUSP1,LARP4,TMEM107,GIMAP4,NUFIP2,PTHLH,PLXNC1,BMPR2,CACNA2D2,HSPD1,DNAJB5,OSR2,PLEKHB1,GPR17,SCG2
7_TF_Targets.gmt	V$OCT_Q6	-12.0151	2.29052e-05	265	21	6.83981	1.73414	GAB2,HPCAL4,DLX1,SEMA6C,HIST1H2AB,HIST1H2AC,HIST1H2BC,DLGAP4,FZD2,MID1,TP53INP2,RRAS,PTHLH,ROGDI,TSPAN13,ADORA2A,HIST1H3B,HDAC9,REL,ANXA2,EFCAB4A
7_TF_Targets.gmt	V$NERF_Q2	-11.9665	2.38967e-05	247	22	7.41245	1.6805	NTRK3,RGS3,NRP1,KIAA1539,MID1,UBTF,NUFIP2,IL11RA,LST1,LLGL2,HBEGF,FURIN,POLD4,CD79A,TENC1,CNTNAP1,SHC3,PLCB2,HMGA1,CAMK1D,HIC1,SPEG
7_TF_Targets.gmt	GATTGGY_V$NFY_Q6_01	-11.9485	2.4178e-05	1160	61	33.4674	0.933705	RORC,STAG2,C6orf1,ABAT,HLA-DOA,RGS3,IFI6,ATP10D,HIST1H1D,HIST1H1C,HIST1H1B,KIAA1539,IL4,MID1,IL11RA,VAMP1,ABCA7,TSPAN13,ZNF597,DNAJB5,SLC7A11,EGLN3,RAG1,AVPI1,FBXL8,PTCH1,EXPH5,DLX1,DLX4,RAB4B,ARRDC3,KIF20A,NUFIP2,MVD,PRR11,SHC3,PLEKHH3,C3orf18,QPCTL,ZNF775,RNFT2,SH3BGR,HMGCS1,DLEU2,TP53I13,TLE1,HIST1H2AC,HIST1H2BC,IRS1,HMGA2,HMGA1,MIR17HG,UHRF1,OSBPL6,MOSPD3,BCAS3,TP53INP2,KLHL4,LLGL2,CENPF,YPEL5
7_TF_Targets.gmt	AAANWWTGC_UNKNOWN	-11.8614	2.60515e-05	193	18	5.31279	1.891	ATP2B4,NTRK3,SEMA6C,KANK1,ITM2C,DLGAP4,MID1,DUSP1,DAB1,ANK2,TFAP4,SOX5,SKIL,FN1,NTN1,DNAJB5,SHC3,POU2F1
7_TF_Targets.gmt	V$HNF1_Q6	-11.8664	2.60515e-05	253	20	6.36262	1.77128	NOG,RORB,STAG2,CYP2E1,PLAG1,DLX1,NRP1,ADAM11,CLOCK,CXCL3,C11orf35,ODZ1,FXYD2,LPAL2,HABP2,EGR1,NFIX,POU2F1,POU3F2,RNASE4
7_TF_Targets.gmt	SMTTTTGT_UNKNOWN	-11.8488	2.62206e-05	402	28	10.9755	1.44367	C9orf37,ZNF503,PROX1,P4HA1,SRGAP1,MID1,MTSS1,DAB1,IL11RA,ROGDI,CCBL1,BMPR2,CSAD,DHRS3,ID2,SMPD3,CCR7,ALDOC,TAB2,KIAA0182,GADD45G,KLHL4,GATA2,FRAS1,ITGB4,SOX5,NFIX,POU2F1
7_TF_Targets.gmt	V$AREB6_04	-11.7999	2.72016e-05	252	21	6.93525	1.7119	PLEC,STAG2,ZNF503,ERBB3,PXN,NFKB1,HIST1H1C,IL7R,BCL9L,FZD1,ELOVL6,MLL,SMARCA2,LST1,NEDD9,HR,PCBP4,SHC3,SLC7A11,KDM3A,NFIX
7_TF_Targets.gmt	V$GATA4_Q3	-11.7999	2.72016e-05	249	21	6.93525	1.7119	SCN3A,ATP2B4,STAG2,LIFR,CXCR5,PLAG1,RGS1,NRP1,HHIP,EGFL7,IL4,COL15A1,SLC16A6,CHN2,SOX5,AUTS2,VGF,GTF2A1,KLHDC8B,TMEM71,ID2
7_TF_Targets.gmt	TCANNTGAY_V$SREBP1_01	-11.7575	2.82081e-05	475	32	13.5206	1.32777	RORB,STAG2,RGS1,FAM63B,MID1,DNM1,LARP4,PQLC2,RENBP,LRRC39,SNX33,TM4SF19,SYNGR1,REL,GPNMB,BAX,GAB2,DLX1,TMCC2,CAMKK1,JPH1,ADAM11,KIT,BCL9L,SMCR8,GAL3ST3,TFAP4,SOX5,PWWP2B,C17orf57,NFIX,ZNF775
7_TF_Targets.gmt	V$HSF2_01	-11.7291	2.86754e-05	250	21	6.96707	1.70457	PLEC,STAG2,TAB2,GAD1,COL16A1,ATXN1,TPI1P2,MID1,RAB30,DUSP1,LARP4,GIMAP4,NUFIP2,HLA-B,CACNA2D2,POLD4,HSPD1,DNAJB5,SHC3,TMEM71,KDM3A
7_TF_Targets.gmt	V$PAX4_04	-11.7313	2.86754e-05	218	19	5.88542	1.81356	STAG2,VANGL1,HMHA1,PLAG1,RGS3,HHIP,ARRDC3,PHLDA3,UBTF,NLN,FAM63A,ROGDI,AUTS2,ITGA3,HOXB7,PPOX,ABLIM1,NFIX,PPAP2B
7_TF_Targets.gmt	V$COREBINDINGFACTOR_Q6	-11.6945	2.95104e-05	273	22	7.5397	1.65328	RILPL1,RORC,GRAP2,HMHA1,RGS1,PPARG,HHIP,TLE3,IL7R,RASSF2,BCAR3,BATF,SLC2A3,PITPNC1,SOX5,BMPR2,ITGB7,HDAC9,HEY1,RAG1,NFIX,ARHGAP33
7_TF_Targets.gmt	V$VDR_Q3	-11.6435	3.08701e-05	225	20	6.45806	1.74734	STAG2,BHLHE40,RARG,POLG,PROX1,PTCH1,FAM57B,NTRK3,TLE3,KIAA1539,C19orf66,VEGFA,SATB1,PLXNB3,NUFIP2,FURIN,HOXB7,PRX,GTF2A1,POU2F1
7_TF_Targets.gmt	V$TAL1BETAITF2_01	-11.589	3.241e-05	256	21	7.03069	1.69	SLC9A9,STAG2,ARSG,RGS3,MID1,TP53INP2,GFRA3,NUFIP2,C17orf58,TFAP4,SOX5,C17orf28,LIMA1,UBXN10,TRIM3,PLCB1,CDK6,TMEM71,RAG2,SCARF2,RNF182
7_TF_Targets.gmt	YAATNANRNNNCAG_UNKNOWN	-11.5457	3.3647e-05	66	10	1.78153	2.73412	STAG2,PQLC2,PITX1,HIST1H1E,KIAA0182,CYP2E1,RAG1,GPR65,HIST1H2BD,AKD1
7_TF_Targets.gmt	V$OCT1_Q6	-11.5196	3.4336e-05	270	21	7.06251	1.68278	SCN3A,GAB2,KLF15,DLX1,SEMA6C,RGS3,TLE3,GADD45G,HIST1H2AB,HIST1H2AC,HIST1H2BC,MID1,TSPAN13,ADORA2A,SOX5,HIST1H3B,CDK6,SLC7A11,REL,C9orf9,ANXA2
7_TF_Targets.gmt	V$PAX4_01	-11.495	3.47908e-05	262	22	7.63514	1.63319	CORO6,PTCH1,NTRK3,MAPT,KIAA0182,MMP11,GADD45G,RAB43,CAPN5,UBTF,DNM1,LARP4,RRAS,NUFIP2,TFAP4,DNAJB5,KLF10,VGF,TRIM3,PLEKHH3,TNXB,MIR17HG
7_TF_Targets.gmt	V$TBP_01	-11.4996	3.47908e-05	245	19	5.98086	1.78763	S100A4,NOG,PLEC,STAC,ASB16,WIPI1,PLA2G4B,CKB,ADAM11,ATXN1,TSPAN13,SSH3,SOX5,NDRG2,HBEGF,RILP,HDAC9,KLHDC8B,ABLIM1
7_TF_Targets.gmt	V$CEBPB_02	-11.4507	3.61578e-05	258	21	7.09432	1.67559	C6orf1,MTF1,SERPINF1,PTPN12,DLX1,PPARG,ASGR1,HIST1H1C,ARRDC3,DUSP1,BNIP3L,CDKL5,SMARCA2,SOX5,MRC2,SPRY4,MPP6,SLC7A11,LONRF3,COL4A4,DBH
7_TF_Targets.gmt	V$GATA1_01	-11.4254	3.66674e-05	244	20	6.5535	1.72378	ATP2B2,STAG2,RARG,C9orf37,PROX1,CXCR5,HS3ST3B1,EPHB1,NTRK3,TLE3,CLOCK,TPI1P2,PTP4A3,PLXNC1,HR,TRIM3,MAPRE3,SFXN3,POU2F1,TNXB
7_TF_Targets.gmt	V$SOX9_B1	-11.4254	3.66674e-05	237	20	6.5535	1.72378	SCD,PTPN12,DLX1,SEMA6C,RGS3,TLE1,APBA1,LSMD1,LARP4,SOX5,PPP1R16B,FN1,DENND2C,DOCK4,HOXB7,HDAC9,PDE9A,NFIX,TRIB2,SH3BP1
7_TF_Targets.gmt	V$NF1_Q6	-11.3823	3.80697e-05	261	21	7.12613	1.66843	RAPGEF5,EFNB1,ALDOC,CACNB3,OSBPL7,NTRK3,JAZF1,KIAA0182,NTNG2,MID1,MTSS1,AAK1,RRAS,IL11RA,GDPD5,HEY1,MPP2,KLHDC8B,HMGA2,ACVR1,TNXB
7_TF_Targets.gmt	V$MSX1_01	-11.3554	3.87384e-05	174	16	4.48565	1.97328	NOG,DLL1,C14orf37,PMP22,SKIL,GAD1,MLL,DLX1,HOXB7,HABP2,NPEPL1,ADAM11,RTN4RL1,POU2F1,BNIP3L,BCAR3
7_TF_Targets.gmt	V$FOXO1_01	-11.3538	3.87384e-05	245	20	6.58531	1.71602	PROX1,FOXO1,EPHB1,PLAG1,NTRK3,DLX1,DUSP1,ELOVL6,DDIT4,CSAD,EFEMP1,PLCB2,KDM3A,LCP2,GPRC5C,NFIX,POU3F2,HMCN1,PTPRD,SH3BP5
7_TF_Targets.gmt	V$HFH1_01	-11.212	4.43941e-05	243	20	6.64894	1.7006	ISG20,STAG2,C9orf37,PROX1,NRP1,HHIP,DUSP1,SLC16A6,RASSF2,CLIP2,DOCK1,EFEMP1,NTN1,KCTD12,HR,NTN5,GTF2A1,MCC,LCP2,HMCN1
7_TF_Targets.gmt	V$CP2_02	-11.1797	4.55989e-05	253	21	7.22157	1.64717	SHB,KIF5A,CORO6,ODC1,NTRK3,TRPV2,ATP10D,MMP11,RAB30,SCAMP5,IL11RA,DDIT4,PTHLH,MDK,PPP1R16B,HBEGF,RHBDL1,CA9,MAPRE3,GPRC5C,SPEG
7_TF_Targets.gmt	V$TAL1BETAE47_01	-11.1419	4.68474e-05	248	20	6.68075	1.69296	RORB,STAG2,CELF1,ARSG,TP53INP2,GFRA3,C17orf58,TFAP4,TSPAN13,SOX5,LLGL2,LIMA1,UBXN10,TRIM3,PLCB1,TMEM71,SMTN,RAG2,PPAP2B,RNF182
7_TF_Targets.gmt	V$AP3_Q6	-11.1419	4.68474e-05	247	20	6.68075	1.69296	RND1,CGN,GAD1,PLAG1,NTRK3,SEMA6A,RGS6,NRP1,BMP10,FAM63A,ODZ1,C12orf59,FN1,POLD4,HOXB7,SPRY4,MPP6,PPM1L,COL4A4,GSTA4
7_TF_Targets.gmt	V$OCT_C	-11.0722	4.99562e-05	268	20	6.71256	1.68536	GAB2,DLX1,SEMA6C,TLE3,HIST1H2AB,HIST1H2AC,HIST1H2BC,DLGAP4,RAB30,RRAS,ROGDI,TSPAN13,ADORA2A,NEDD9,KCTD6,HIST1H3B,HDAC9,REL,POU2F1,MIR17HG
7_TF_Targets.gmt	V$GATA1_04	-11.0519	5.07085e-05	245	19	6.17174	1.73711	STAG2,CASZ1,MST1,CACNB3,TAB2,PLAG1,SYNE1,ECHDC2,KIAA0182,PRG2,ADM,GADD45G,ANK2,GPR44,NDRG2,HOXB7,HIC1,TNXB,SLC14A1
7_TF_Targets.gmt	V$OLF1_01	-11.0439	5.08458e-05	272	22	7.85783	1.58737	NOG,RND2,PTCH1,ALDOC,CYP46A1,RGS3,TBX21,ALOX12B,MMP15,C21orf56,UBTF,NUFIP2,PTHLH,FXYD2,SOX5,C17orf28,CD79A,VGF,TENC1,PCBP4,EGR1,SMPD3
7_TF_Targets.gmt	RYAAAKNNNNNNTTGW_UNKNOWN	-11.0062	5.25196e-05	84	11	2.29054	2.46494	ODZ1,RARG,MPP6,ZNF503,ARRDC3,ABLIM1,SOX5,ITGB5,PLAG1,NKX6-1,ANXA2
7_TF_Targets.gmt	V$LHX3_01	-10.9805	5.35999e-05	224	18	5.66273	1.78789	RORB,CASZ1,NKX6-1,SEMA6A,NRP1,CALN1,HHIP,ADAM11,KIAA0182,MID1,CHN2,MTSS1,CDKL5,ACPL2,OSR2,RTN4RL1,RGS12,COL4A4
7_TF_Targets.gmt	AAAYRNCTG_UNKNOWN	-10.9692	5.39264e-05	374	26	10.2756	1.42946	VKORC1L1,PDLIM2,PLEC,STAG2,ZNF503,PXN,ARSG,JPH1,KIAA0182,MID1,RAB30,BAMBI,TP53INP2,MLL,SMARCA2,TFAP4,SOX5,WT1,C17orf28,UBXN10,SHC3,MPP6,ACVR1,PPAP2B,TNXB,ID1
7_TF_Targets.gmt	V$RSRFC4_01	-10.9344	5.52585e-05	245	20	6.77619	1.67026	S100A4,STAC,STAG2,CYP2E1,PTCH1,ASB16,RGS3,ADAM11,ATXN1,IRS1,LRRC39,SMARCA2,GAL3ST3,TSPAN13,SSH3,SOX5,NDRG2,ADAM23,HDAC9,TMEM71
7_TF_Targets.gmt	V$OCT1_06	-10.9344	5.52585e-05	266	20	6.77619	1.67026	SCN3A,NME3,PMP22,CACNB3,PLAG1,OSBPL6,KLF15,NTRK3,SEMA6A,DLX1,SEMA6C,TLE3,DLGAP4,TP53INP2,SATB1,CDKL5,FGFR3,SOX5,NDRG2,HABP2
7_TF_Targets.gmt	V$SRF_Q4	-10.9072	5.64906e-05	221	19	6.23537	1.72065	GAB2,SH3BGR,STAG2,PTCH1,PPARG,CALN1,TLE3,GADD45G,MID1,DUSP5,DUSP2,RAB30,RASSF2,DLL1,BEST3,VGF,EGR1,KDM3A,PPAP2B
7_TF_Targets.gmt	V$GFI1_01	-10.851	5.91474e-05	262	21	7.38064	1.61241	CCR7,CGN,CNKSR1,KLF15,JAZF1,CALN1,HIST1H1E,BCL9L,HIST1H2BD,GFRA3,NUFIP2,PTHLH,SOX5,CSAD,MPZL2,HMGA1,TMEM71,GRAMD1C,GPR17,CLEC11A,ID2
7_TF_Targets.gmt	V$NFAT_Q4_01	-10.851	5.91474e-05	266	21	7.38064	1.61241	RORC,RND2,BHLHE40,ZNF503,RGS3,CALN1,ARRDC3,IL4,SLC16A6,KLHL4,PTHLH,FXYD2,TFAP4,SOX5,AUTS2,NDRG2,DHRS3,ABLIM2,RASGRP4,GSTA4,SMPD3
7_TF_Targets.gmt	V$ZF5_01	-10.7985	6.20167e-05	238	20	6.83981	1.65533	HOMER3,C12orf53,BCL7C,HS3ST3B1,TLE3,MMP15,ADM,C11orf68,RLF,UBTF,ITPKA,C17orf58,PLXNC1,ITGA3,NTN1,KCTD12,GPRC5C,RNF125,NFATC1,SMPD3
7_TF_Targets.gmt	V$TTF1_Q6	-10.7865	6.2135e-05	262	21	7.41245	1.60556	GCAT,CD248,HPCAL4,DLX1,HHIP,MYC,DLGAP4,CRELD2,GRIK5,PITPNC1,PLXNB1,NDRG2,UST,SPRY4,ABLIM1,RAG2,STK32C,ICA1,AKD1,SPEG,BRE
7_TF_Targets.gmt	TGATTTRY_V$GFI1_01	-10.7865	6.2135e-05	294	21	7.41245	1.60556	ZNF503,SLC2A12,CNKSR1,KLF15,JAZF1,CALN1,CAB39L,MID1,RAB30,GFRA3,SOX5,FN1,VAV3,HOXB7,GRAMD1C,GPR17,POU2F1,POU3F2,C9orf9,ANXA2,SH3BP5
7_TF_Targets.gmt	V$PR_02	-10.7144	6.64474e-05	136	14	3.72213	2.05868	LARP4,PROX1,SOX5,PXN,SKIL,DOCK4,ITGA6,RGS3,TENC1,SH2D1A,JPH1,CD52,MPZ,RAB30
7_TF_Targets.gmt	V$YY1_01	-10.5982	7.37222e-05	246	20	6.93525	1.63321	SCN3A,PLAG1,DLX1,YPEL3,TLE3,KIT,NLN,GFRA3,ODZ1,PLXNB1,CDKL5,TFAP4,TSPAN13,PWWP2B,SPRY4,GTF2A1,PCBP4,LCP2,RGS12,ID1
7_TF_Targets.gmt	V$TFIIA_Q6	-10.5982	7.37222e-05	251	20	6.93525	1.63321	SLC9A9,STAG2,CD248,PLAG1,OSBPL6,COL16A1,ABCG4,KCNJ10,MMP15,ATXN1,ETV6,HAPLN3,COL15A1,TFAP4,SSH3,TMEM38A,ITGA3,UBXN10,EGR1,MPP2
7_TF_Targets.gmt	V$ER_Q6_01	-10.5956	7.37222e-05	269	21	7.50789	1.58519	NOG,S100A5,LIFR,PXN,FAM126B,CKB,ATXN1,ZFP36L2,MID1,SLC16A6,MT2A,BNIP3L,ATP6V0A4,SATB1,CDKL5,GAL3ST3,NDRG2,HOXB7,PCBP4,TMEM71,MCC
7_TF_Targets.gmt	V$TITF1_Q3	-10.5547	7.64218e-05	239	19	6.39443	1.6803	GCAT,MTF1,PXN,ODC1,BMP1,CAPSL,JPH1,TLE3,ARHGEF11,DLGAP4,MID1,BMP10,SATB1,SMARCA2,TSPAN13,SOX5,TMEM175,UBXN10,POU2F1
7_TF_Targets.gmt	V$DBP_Q6	-10.5323	7.77706e-05	257	20	6.96707	1.62591	RARG,SLC2A12,PTCH1,SLC29A1,PLAG1,SEMA6A,FCGBP,GIPR,KCNIP3,KIRREL,KIAA1539,MID1,ANK2,SMARCA2,C9orf95,AUTS2,KCTD6,CD96,NFIX,EFCAB4A
7_TF_Targets.gmt	V$NMYC_01	-10.4919	8.01951e-05	271	22	8.14415	1.53051	BCL7C,PLAG1,CELF1,DLX1,HHIP,JPH1,TLE3,ARRDC3,GADD45G,KIAA1539,RAB30,ELOVL6,NPM1,HSPE1,HOXB7,HSPD1,KLF10,VGF,IPO4,KDM3A,CTSF,RTN4RL2
7_TF_Targets.gmt	V$AP2REP_01	-10.4948	8.01951e-05	178	16	4.80378	1.86193	ATP2B2,SCAMP5,MLL,EFNB1,NUDT10,SERPINF1,CACNB3,BMP1,COL16A1,PPOX,PCBP4,MAPT,JPH1,ACVR1,BCL9L,HMCN1
7_TF_Targets.gmt	V$TCF11_01	-10.4669	8.1829e-05	253	20	6.99888	1.61864	GAB2,STAG2,CASZ1,PTCH1,EXPH5,NTRK3,NRP1,KCNK12,MAPT,LSMD1,SMARCD3,MLL,DLL1,SMARCA2,BEST3,UBXN10,SLC41A2,HIC1,POU2F1,PHLPP1
7_TF_Targets.gmt	V$TFIII_Q6	-10.46	8.20038e-05	205	18	5.88542	1.72589	RORC,RARG,CELF1,KCNJ10,ADAM11,MICAL2,BCL9L,CAPN5,UBTF,ZNF580,IRS1,PLXNC1,TFAP4,NDRG2,MRC2,ITGA3,NFIX,POU2F1
7_TF_Targets.gmt	V$BRN2_01	-10.4174	8.51685e-05	237	19	6.45806	1.66447	NOG,PLEC,STX11,OSBPL7,DLX1,RGS6,ADAM11,CLOCK,CHN2,BAMBI,AAK1,ODZ1,CDKL5,PTHLH,FGFR3,TSPAN13,PPP1R16B,SPRY4,PLCB2
7_TF_Targets.gmt	V$MYCMAX_01	-10.4084	8.55298e-05	255	21	7.60333	1.56511	RORC,BCL7C,EFNB1,ODC1,MLL,WIPI1,HHIP,GADD45G,BCAS3,PAICS,TFAP4,NPM1,HOXB7,DNAJB5,UBXN10,NCL,HMGA1,KDM3A,GPRC5C,RTN4RL2,POU3F2
7_TF_Targets.gmt	V$NFKB_Q6_01	-10.3494	9.02941e-05	232	19	6.48987	1.65662	PTPRJ,RND1,CXCR5,HSD11B2,IL27RA,RASSF2,BATF,PTHLH,GDPD5,SOX5,NDRG2,NTN1,PCBP4,CNTNAP1,LTB,TRIB2,RASGRP4,MIR17HG,SMPD3
7_TF_Targets.gmt	V$STAT_Q6	-10.2098	0.000103339	260	20	7.12613	1.58995	SCN3A,CACNB3,LAPTM4B,NTRK3,SEMA6A,DLX4,TPI1P2,APBA1,PTHLH,PRR11,HSPE1,FN1,RNF152,HSPD1,VGF,TENC1,SLC41A2,PROS1,SPEG,SMPD3
7_TF_Targets.gmt	V$STAT5B_01	-10.1466	0.000109566	247	20	7.15795	1.58286	PLEC,CYP26A1,CXCR5,LAPTM4B,EXPH5,DLX4,NRP1,ADAM11,APBA1,CHN2,BATF,RRAS,DOCK4,TENC1,ZYX,TSPAN4,PROS1,LCP2,MIR17HG,SMPD1
7_TF_Targets.gmt	V$FREAC3_01	-10.0827	0.000115182	251	19	6.61712	1.62563	NOG,NTRK3,KIAA0182,MMP11,DLGAP4,BAMBI,C17orf58,TFAP4,DENND2C,EFEMP1,NTN1,MPP6,CDK6,LCP2,POU2F1,SCG2,HMCN1,PHLPP1,ID2
7_TF_Targets.gmt	V$TCF1P_Q6	-10.0838	0.000115182	266	20	7.18976	1.57581	PLEC,STAG2,HMGCS1,PPARG,JPH1,KIAA0182,TLE3,TAOK1,ETV6,BCAS3,GMNN,COL15A1,FZD1,ATP6V0A4,MTSS1,BMP10,MCPH1,SATB1,HOXB7,CENPF
7_TF_Targets.gmt	V$HIF1_Q3	-10.0827	0.000115182	230	19	6.61712	1.62563	C11orf71,LDHA,GBE1,JPH1,MICAL2,KIAA1539,PGK1,VEGFA,ELOVL6,DDIT4,C17orf58,HBEGF,UBXN10,TRIM3,HMGA1,CA9,KDM3A,C19orf68,RGS16
7_TF_Targets.gmt	YATTNATC_UNKNOWN	-10.037	0.000120014	377	24	9.60755	1.40801	PLEC,PTPRJ,KIF5A,ANK2,PITPNC1,SMARCA2,DOCK4,ABLIM2,ARHGAP33,ID2,F12,TMEM79,OSBPL7,ZCCHC24,RAB43,BCL9L,ETV6,ARHGAP29,PWWP2B,HOXB7,KCTD12,PLEKHH3,NFIX,TGM5
7_TF_Targets.gmt	V$RORA1_01	-9.9522	0.000127136	242	19	6.68075	1.61038	NOG,KIF5A,ABAT,CDHR1,SYNE1,RGS6,NRP1,SATB1,C12orf59,VAMP1,CSAD,HSPE1,NDRG2,GABARAPL1,HSPD1,HDAC9,C17orf39,MPP6,MCC
7_TF_Targets.gmt	V$SRF_C	-9.9677	0.000127136	211	18	6.10811	1.66643	PDLIM7,MYO18B,CD248,PTCH1,RGS3,TLE3,GADD45G,BCAS3,DUSP5,DUSP2,RAB30,RASSF2,AAK1,DLL1,KALRN,SSH3,EGR1,ACVR1
7_TF_Targets.gmt	V$PAX4_02	-9.9677	0.000127136	237	18	6.10811	1.66643	BAIAP2L2,CGN,TGFBR1,DLX1,ADAM11,IKZF3,ZFP36L2,ETV6,NTNG2,RIPK4,SOX5,AUTS2,HABP2,MPP6,NFIX,NAALADL2,POU3F2,PPAP2B
7_TF_Targets.gmt	V$PITX2_Q2	-9.9522	0.000127136	255	19	6.68075	1.61038	PDLIM7,RORB,C12orf53,C14orf37,DNAH11,ERBB3,GAD1,GADD45G,KIAA1539,BAMBI,BMPR2,NDRG2,BEST3,SLC41A2,PPM1L,ACVR1,NFIX,COL4A4,C9orf9
7_TF_Targets.gmt	V$SP3_Q3	-9.95958	0.000127136	245	20	7.25339	1.56181	STAG2,CD248,ALDOC,HMHA1,EPHB1,PLAG1,ADAM11,GADD45G,KIAA1539,FZD2,ACCN3,ITPKA,IRS1,AHNAK,DNAJB5,CDK6,RELL2,SMTN,MAPRE3,MIR17HG
7_TF_Targets.gmt	TTAYRTAA_V$E4BP4_01	-9.95958	0.000127136	265	20	7.25339	1.56181	GRHL1,OSBPL6,RGS6,PPARG,HIST1H1B,ARRDC3,ATXN1,CAPS,MKNK2,COL15A1,PGK1,ELOVL6,PTHLH,AHNAK,TENC1,SPRY4,NTN5,MPP2,MPP6,LONRF3
7_TF_Targets.gmt	V$STAT5A_03	-9.83698	0.000141399	265	20	7.31701	1.54794	S100A4,SCN2B,VANGL1,TAB2,ECHDC2,TLE3,ARRDC3,IKZF3,ETV6,BCAR3,MTSS1,FAM63A,SATB1,NUFIP2,TINAGL1,FN1,DENND2C,ADAM23,DHRS3,LONRF3
7_TF_Targets.gmt	V$SF1_Q6	-9.83698	0.000141399	257	20	7.31701	1.54794	POLG,KIF5A,TMEM79,ABAT,HAS3,CDHR1,CYP46A1,CKB,C11orf68,ANKRD9,FAM81A,ATP6V1B1,NDRG2,RILP,GABARAPL1,ITGA3,HSPD1,TTLL7,MAL,COMTD1
7_TF_Targets.gmt	V$SPZ1_01	-9.82358	0.000142676	231	19	6.74438	1.59529	S100A4,STAG2,DEPDC4,EPHB1,OSBPL7,NTRK3,SIGIRR,DLGAP4,PITPNC1,MRC2,HR,TENC1,SPRY4,GTF2A1,CDK6,HMGA1,POU2F1,MIR17HG,TRAPPC6A
7_TF_Targets.gmt	V$MYOD_Q6_01	-9.7763	0.000148927	257	20	7.34882	1.54105	RORC,PLEC,CYP26A1,ERBB3,BMP1,JAZF1,KCNK12,ARRDC3,GADD45G,UBTF,TFAP4,CORO2A,HBEGF,C17orf28,ITGA6,VGF,HMGA1,REL,SCG2,SPEG
7_TF_Targets.gmt	TGACCTTG_V$SF1_Q6	-9.63407	0.000170939	249	19	6.83981	1.57295	RAPGEF5,KIF5A,CKB,SNPH,NTNG2,FAM81A,CDKL5,GPR55,ATP6V1B1,PPP1R16B,HSPE1,RILP,GABARAPL1,HSPD1,SYNGR1,ST3GAL1,MAL,SLC6A8,COMTD1
7_TF_Targets.gmt	V$ZID_01	-9.59667	0.000176682	259	20	7.44426	1.52059	C12orf53,POLG,MTF1,CASZ1,ERBB3,PLAG1,SEMA6C,HIST1H2BF,BCAR3,NUFIP2,CDKL5,ZNF192,SKIL,UST,MPZL2,DNAJB5,HR,CA9,MIR17HG,PHLPP1
7_TF_Targets.gmt	V$AML1_01	-9.53759	0.000185023	263	20	7.47608	1.51383	RILPL1,RORC,SCN2B,PXN,CELF1,RGS1,GRASP,FOXD2,RAB30,BCAR3,BATF,DAB1,SLC2A3,PLXNC1,SOX5,ITGB7,GTF2A1,RAG1,POU2F1,MIR17HG
7_TF_Targets.gmt	V$AML1_Q6	-9.53759	0.000185023	263	20	7.47608	1.51383	RILPL1,RORC,SCN2B,PXN,CELF1,RGS1,GRASP,FOXD2,RAB30,BCAR3,BATF,DAB1,SLC2A3,PLXNC1,SOX5,ITGB7,GTF2A1,RAG1,POU2F1,MIR17HG
7_TF_Targets.gmt	V$AP1_Q6_01	-9.53759	0.000185023	264	20	7.47608	1.51383	S100A5,GAB2,C12orf53,NUDT10,SNPH,GADD45G,ABCD1,ABHD4,RAB30,PITPNC1,VAMP5,SMARCA2,ABCA2,GABARAPL1,SYNGR1,VGF,RAP1GAP2,KDM3A,LONRF3,TNXB
7_TF_Targets.gmt	V$HEN1_02	-9.5171	0.000188045	198	17	5.75817	1.66871	MYO18B,TMEM79,ASB16,MLL,CELF1,MYC,ADAM15,C21orf56,BCL9L,CAPN5,SLC22A17,ANK2,VAMP1,PLXNC1,PPP1R16B,DOCK4,SPEG
7_TF_Targets.gmt	V$OCT1_Q5_01	-9.50997	0.000188585	273	19	6.90344	1.55824	GAB2,HPCAL4,DLX1,SEMA6C,HIST1H2AB,HIST1H2AC,HIST1H2BC,DLGAP4,MID1,TP53INP2,RRAS,PTHLH,ROGDI,TSPAN13,ADORA2A,HIST1H3B,REL,ANXA2,EFCAB4A
7_TF_Targets.gmt	V$CDPCR3HD_01	-9.50148	0.000189386	236	18	6.33081	1.60931	NOG,STAG2,ZNF503,MLL,OSBPL7,KLF15,COL16A1,CALN1,NTNG2,RLF,DRP2,SOX5,HABP2,VGF,NFIX,TRIB2,RTN4RL2,C9orf9
7_TF_Targets.gmt	V$MYCMAX_02	-9.47889	0.000192896	268	20	7.50789	1.50711	EFNB1,PTCH1,PLAG1,MLL,DLX1,ARRDC3,GPR65,BCL9L,RAB30,ODZ1,SMCR8,CDKL5,TFAP4,NPM1,HOXB7,UBXN10,VGF,KDM3A,GPR17,RTN4RL2
7_TF_Targets.gmt	V$COUP_DR1_Q6	-9.44857	0.000197998	247	19	6.93525	1.55094	PDLIM7,GPR124,F12,C9orf37,CYP26A1,TMEM79,ERBB2,YPEL3,MICAL2,C19orf66,HDAC11,HSPE1,EFEMP1,HSPD1,PCBP4,ZYX,C3orf18,LONRF3,ID1
7_TF_Targets.gmt	V$MAZR_01	-9.4369	0.000199486	220	18	6.36262	1.60133	RND2,ZNF503,MTF1,LGALS1,MAPT,ZCCHC24,CLOCK,MKNK2,APBA1,SLC22A17,UST,WFIKKN1,ITGA6,HOXB7,HR,PCBP4,HMGA1,POU3F2
7_TF_Targets.gmt	V$AP4_Q5	-9.42059	0.000201083	273	20	7.5397	1.50041	ERBB3,ASB16,HMHA1,SYTL1,SRGAP1,ABHD4,APBA1,RAB30,PAICS,TP53INP2,DDIT4,SMARCA2,TFAP4,C17orf28,DOCK4,VGF,PCBP4,DHRS3,B3GALNT2,YPEL5
7_TF_Targets.gmt	V$USF2_Q6	-9.42059	0.000201083	251	20	7.5397	1.50041	LDHA,RORC,RARG,ZNF503,CGN,MLL,HPCAL4,CELF1,GUCY1A2,MICAL2,BCL9L,RLF,RAB30,FXYD2,UBXN10,TRIM3,TSPAN4,CTSF,RTN4RL2,AVPI1
7_TF_Targets.gmt	V$PAX_Q6	-9.38761	0.000206965	259	19	6.96707	1.54367	CHRNA2,MYO18B,GRAP2,TGFBR1,RGS3,TLE3,BCL9L,ETV6,CHN2,FAM81A,BATF,NUFIP2,ITGB4,SKIL,HBEGF,DOCK4,CA9,NFATC1,RNF182
7_TF_Targets.gmt	V$HNF4_01	-9.36267	0.00021132	269	20	7.57152	1.49375	PDLIM7,GPR124,PLEC,SERPINF1,ERBB3,GBE1,PPARG,COL15A1,NTNG2,SLC22A18,C19orf66,SLC7A7,SATB1,SLC34A1,SOX5,HSPE1,HSPD1,HR,SPRY4,PCBP4
7_TF_Targets.gmt	V$HFH8_01	-9.34637	0.00021304	203	16	5.28097	1.70945	NTRK3,DUSP1,SLC16A6,BAMBI,TFAP4,SSH3,HOXB7,KCTD12,HR,GTF2A1,LCP2,POU2F1,POU3F2,HMCN1,ID2,MESP1
7_TF_Targets.gmt	V$HNF3ALPHA_Q6	-9.34637	0.00021304	208	16	5.28097	1.70945	PLAG1,TLE3,TLE1,BAMBI,ODZ1,BAIAP2,SMARCA2,SSH3,GABARAPL1,ITGA3,GTF2A1,MCC,LCP2,UNG,HMCN1,ID1
7_TF_Targets.gmt	V$P300_01	-9.32708	0.000214561	249	19	6.99888	1.53645	RORC,STAG2,RARG,HMGCS1,EPHB1,FAM173A,DLX1,KCNAB2,KIAA0182,ADAM15,GFRA3,MLL,DDIT4,HBEGF,FURIN,POLD4,TRIM3,NFATC1,SMPD3
7_TF_Targets.gmt	V$CRX_Q4	-9.32708	0.000214561	269	19	6.99888	1.53645	PITX1,LIFR,NKX6-1,SYNE1,ECHDC2,HIST1H1C,ZFP36L2,ATP6V0A4,SATB1,IGSF3,LLGL2,CACNA2D4,POLD4,MERTK,UBXN10,HR,ABLIM1,NFIX,ID2
7_TF_Targets.gmt	V$ELF1_Q6	-9.32708	0.000214561	244	19	6.99888	1.53645	SLC9A9,AIF1,PFKFB4,ECHDC2,NRP1,MICAL2,TXK,IKZF3,IL7R,NUFIP2,GDPD5,GAL3ST3,GMIP,ITGB7,SHC3,PLCB2,CAMK1D,REL,EFCAB4A
7_TF_Targets.gmt	V$MZF1_01	-9.30918	0.000217558	236	18	6.42624	1.5855	EFNA4,HMHA1,GAD1,HPCAL4,OSBPL7,NTRK3,SEMA6A,DLX1,RAB30,ANK2,NDRG2,ITGA3,ITGA5,HR,SYNGR1,PCBP4,HMGA1,NFIX
7_TF_Targets.gmt	V$AP2_Q6	-9.24796	0.000230369	258	20	7.63514	1.48051	SHB,STAG2,ZNF503,HS3ST3B1,EPHB1,CELF1,NOTCH3,GUCY1A2,KIAA0182,APBA1,UBTF,GATA2,HCST,PLXNC1,MAPRE3,APLP1,SFXN3,POU2F1,ICA1,MIR17HG
7_TF_Targets.gmt	AGCYRWTTC_UNKNOWN	-9.21721	0.000236616	122	12	3.24494	2.02941	RORC,GPR44,MLL,NUFIP2,ROGDI,TFAP4,PPARG,KLF10,C19orf55,KIAA0182,MPP6,ACVR1
7_TF_Targets.gmt	V$CEBP_C	-9.13474	0.000255938	200	16	5.37641	1.68079	STAG2,PROX1,PLAG1,OSBPL6,PTPN12,DLX1,RLF,VEGFA,AHNAK,HOXB7,HDAC9,LTB,PLCB2,ACVR1,UNG,RASGRP4
7_TF_Targets.gmt	CATRRAGC_UNKNOWN	-9.10116	0.000263631	138	13	3.78576	1.90928	RORB,ATP2B2,ODZ1,PLXNB1,ZNF192,ALDOC,ITGB4,TBX21,C19orf60,LONRF3,MIR17HG,FZD1,QSOX1
7_TF_Targets.gmt	V$HOXA4_Q2	-9.08914	0.00026577	267	19	7.12613	1.50789	ATP2B4,STAG2,MYO18B,CGN,CORO6,CXCR5,CACNB3,DLX1,NRP1,ZFP36L2,ETV6,BAMBI,RIPK4,LRRC39,GAL3ST3,SOX5,HOXB7,HMGA2,POU2F1
7_TF_Targets.gmt	V$E4BP4_01	-9.0497	0.000273232	223	17	5.98086	1.60819	GRHL1,OSBPL6,RGS6,ARRDC3,ATXN1,COL15A1,PGK1,VEGFA,ELOVL6,PTHLH,AHNAK,HSPE1,HSPD1,TENC1,PLCB1,MPP2,MPP6
7_TF_Targets.gmt	V$HNF1_C	-9.0497	0.000273232	243	17	5.98086	1.60819	BAIAP2L2,CGN,DLX1,TMCC2,NRP1,KCNK12,ADAM11,CLOCK,SSH3,EEPD1,HABP2,UBXN10,EGR1,NFIX,NAALADL2,POU2F1,RNASE4
7_TF_Targets.gmt	MGGAAGTG_V$GABP_B	-9.05438	0.000273232	757	42	22.6509	0.951454	CELF1,WIPI1,RGS3,KIAA1539,DUSP5,IL11RA,CSAD,FURIN,BAX,CD53,CCR7,MTF1,LIME1,ZCCHC24,RAB4B,PRF1,FAM63A,ZNF192,ITGB7,HBEGF,C16orf46,SHC3,SFXN3,TRPV2,AAK1,ELOVL6,NMNAT1,CCBL1,TENC1,HMGA1,LCP2,PDLIM2,GAB2,DEPDC4,HMHA1,PTPN12,TPI1P2,BCAS3,CYTH4,RIPK4,C9orf95,PLCB2
7_TF_Targets.gmt	V$PAX2_02	-9.03068	0.000274211	258	19	7.15795	1.50084	RORC,PLEC,PMP22,PTCH1,EPHB1,OLFM2,TGFBR1,ECHDC2,PPARG,KCNJ10,SLC16A6,DLL1,TSPAN13,NEDD9,CACNA2D2,TRIM2,MPP6,DHRS3,POU3F2
7_TF_Targets.gmt	V$HNF4_DR1_Q3	-9.03068	0.000274211	261	19	7.15795	1.50084	PDLIM7,GPR124,PLEC,F12,ERBB3,ERBB2,MICAL2,TLE1,C19orf66,SLC34A1,TCN2,FGFR3,SOX5,HSPE1,EFEMP1,POLD4,HSPD1,SPRY4,ID1
7_TF_Targets.gmt	V$CEBP_Q2_01	-9.03068	0.000274211	267	19	7.15795	1.50084	CGN,DLX1,CHST15,ASGR1,HIST1H1C,ARRDC3,MKNK2,ETV6,SOX5,EFEMP1,HOXB7,TENC1,SPRY4,PLCB1,PLCB2,MPP6,NFIX,LONRF3,DBH
7_TF_Targets.gmt	V$VDR_Q6	-9.03068	0.000274211	269	19	7.15795	1.50084	RND2,CYP26A1,ZNF503,EFNA4,PMP22,CD248,PTCH1,MST1,CELF1,KLF15,ATHL1,CLOCK,NTNG2,SLC7A7,STRA6,TSPAN13,SOX5,WFIKKN1,KDM3A
7_TF_Targets.gmt	GGGNNTTTCC_V$NFKB_Q6_01	-9.01569	0.000277292	134	13	3.81757	1.8957	BATF,PLXNB1,GDPD5,CXCR5,SOX5,NTRK3,CNTNAP1,LTB,IPO4,REL,MT2A,RASSF2,SMPD3
7_TF_Targets.gmt	V$EVI1_02	-8.93651	0.000298999	132	12	3.34037	1.98201	SLC9A9,BMP10,GPR44,PROX1,VAMP1,GAD1,PLAG1,NRP1,UBXN10,C1orf88,LONRF3,IL4
7_TF_Targets.gmt	V$E4F1_Q6	-8.92664	0.000300819	289	21	8.43047	1.40173	PTCH1,ALDOC,ATP10D,CKB,TLE3,DUSP1,TP53INP2,ANK2,SCAMP5,CCBL1,TSPAN13,NEDD9,KCNA6,HIST1H4H,MRC2,HABP4,TMEM175,GTF2A1,SHC3,SCG2,ID1
7_TF_Targets.gmt	V$COUP_01	-8.91498	0.000302059	263	19	7.22157	1.48684	GPR124,SLC9A3,PLEC,CREB3L3,EFNB1,EXD3,NRP1,C19orf66,SLC7A7,VEGFA,PITPNC1,SATB1,NMNAT1,FGFR3,HBEGF,ITGA3,LTB,DHRS3,ID1
7_TF_Targets.gmt	V$SREBP_Q3	-8.91498	0.000302059	258	19	7.22157	1.48684	MTF1,MST1,NTRK3,KIAA0182,GADD45G,MID1,RAB30,CHN2,GFRA3,NUFIP2,PTHLH,HBEGF,C17orf28,C6orf223,DNAJB5,UBXN10,RAP1GAP2,SLC7A11,LONRF3
7_TF_Targets.gmt	V$MZF1_02	-8.87698	0.000311418	232	18	6.64894	1.53141	BAIAP2L2,PTCH1,TAB2,PLAG1,NTRK3,P4HA1,TLE3,BCL9L,SLC22A17,VAMP1,MRC2,POLD4,HOXB7,HR,PCBP4,NFIX,REL,PPAP2B
7_TF_Targets.gmt	V$CEBPA_01	-8.87698	0.000311418	244	18	6.64894	1.53141	S100A2,DLX1,CHST15,HHIP,JPH1,ARRDC3,CLOCK,RAB30,CDKL5,ROGDI,SMARCA2,SSH3,HOXB7,NXN,TENC1,CHST7,PROS1,LONRF3
7_TF_Targets.gmt	CCANNAGRKGGC_UNKNOWN	-8.84539	0.000320217	117	12	3.37219	1.96655	SCN3A,ACBD4,NUFIP2,LRCH1,MDK,GAD1,DENND2C,NXN,FLT3LG,CNTNAP1,SLC35E4,C1QBP
7_TF_Targets.gmt	RGTTAMWNATT_V$HNF1_01	-8.83932	0.000320975	75	9	1.97241	2.37658	EGR1,CYP26A1,LCT,LPAL2,EEPD1,MLL,COL16A1,DLX1,HABP2
7_TF_Targets.gmt	V$MYB_Q3	-8.81705	0.000326991	250	18	6.68075	1.52385	GCAT,RARG,LIG4,MYO18B,CACNB3,CELF1,WIPI1,TP53I13,TPI1P2,SLC16A6,FAM63A,IL11RA,AHNAK,FRAS1,PLXNC1,SOX5,TRIM2,HMGA2
7_TF_Targets.gmt	V$MYCMAX_03	-8.80087	0.000328687	252	19	7.2852	1.47297	ZNF503,PTCH1,HMHA1,OLFM2,ODC1,CELF1,GADD45G,RLF,RAB30,CLIP2,TFAP4,NPM1,HOXB7,UBXN10,GTF2A1,CTSF,LONRF3,POU3F2,BAX
7_TF_Targets.gmt	V$MAF_Q6	-8.80087	0.000328687	259	19	7.2852	1.47297	AIF1,GAB2,POLG,HMGCS1,CACNB3,MLL,TGFBR1,SYTL1,CALN1,TAOK1,KIAA1539,SLC16A6,RRAS,ELOVL6,SATB1,NUFIP2,CNTNAP1,HMGA1,SFXN3
7_TF_Targets.gmt	V$AP2_Q6_01	-8.80383	0.000328687	272	20	7.88965	1.42872	C12orf53,C6orf1,CD248,EPHB1,TAB2,CELSR2,CERCAM,MKNK2,DLGAP4,UBTF,ITPKA,VEGFA,NUFIP2,PLXNC1,TFAP4,KLF10,OSR2,HEY1,APLP1,MIR17HG
7_TF_Targets.gmt	V$LYF1_01	-8.7444	0.000345262	264	19	7.31701	1.46608	PLEC,STAG2,RARG,BMP1,NRP1,TBX21,PPARG,KCNJ10,IL11RA,AHNAK,BMPR2,ITGB4,AUTS2,FURIN,RNF152,IGFBP6,PLCB2,MPP6,SPEG
7_TF_Targets.gmt	V$STAT6_01	-8.7444	0.000345262	264	19	7.31701	1.46608	SERPINE1,SCN2B,SLC2A12,TAB2,ECHDC2,ARRDC3,ETV6,MTSS1,FAM63A,SATB1,NUFIP2,FXYD2,PRR11,NDRG2,FN1,ADAM23,DHRS3,IPO4,LONRF3
7_TF_Targets.gmt	V$HFH3_01	-8.68221	0.000366088	191	15	5.02647	1.68455	PLAG1,TLE3,CAB39L,MID1,DUSP1,SMARCA2,SSH3,ADAM23,ITGA3,PRX,UBXN10,MCC,GPRC5C,ID2,ID1
7_TF_Targets.gmt	V$EVI1_04	-8.66951	0.00036811	238	17	6.17174	1.55825	RORB,RARG,PTCH1,PLAG1,CYP46A1,SEMA6A,ARRDC3,FZD2,MID1,SOX5,BMPR2,HOXB7,PPOX,DHRS3,IPO4,B3GALNT2,PPAP2B
7_TF_Targets.gmt	V$NKX62_Q2	-8.66951	0.00036811	241	17	6.17174	1.55825	CGN,CACNB3,PLAG1,DLX1,ADAM11,TLE3,IKZF3,BCL9L,BAMBI,RIPK4,DAB1,NUFIP2,IRS1,SMARCA2,RTN4RL1,NFIX,NAALADL2
7_TF_Targets.gmt	V$ZF5_B	-8.63989	0.000377822	239	18	6.77619	1.50138	BHLHE40,CYP26A1,EFNA4,SEMA6A,HHIP,TLE3,CLOCK,VEGFA,PLXNC1,FGFR3,TFAP4,ABCA2,HR,PLCB1,TRIB2,RNF125,MBLAC2,BRE
7_TF_Targets.gmt	V$SMAD_Q6	-8.63261	0.000379228	255	19	7.38064	1.45241	ATP2B4,POLG,PTCH1,NOTCH3,NRP1,SNPH,KIAA0182,DUSP5,DUSP2,VEGFA,TINAGL1,WT1,POLD4,RNF152,PRX,UBXN10,TENC1,GTF2A1,BZRAP1
7_TF_Targets.gmt	V$IRF2_01	-8.57906	0.000398669	125	12	3.46763	1.92113	PROX1,CASZ1,PLXNC1,CSAD,DLX1,DLX4,FLT3LG,USP18,CDK6,KDM3A,REL,TAP1
7_TF_Targets.gmt	V$LBP1_Q6	-8.54674	0.000410312	224	17	6.23537	1.54197	RORC,GAB2,ZNF503,TMEM79,MLL,SYTL1,ZCCHC24,BCL9L,SLC22A17,DDIT4,VAMP1,SOX5,BEST3,POLD4,IGFBP6,HMGA2,RCSD1
7_TF_Targets.gmt	V$IK1_01	-8.52234	0.000418966	278	19	7.44426	1.43886	ATP2B4,LIFR,CYP26A1,RND1,DOC2A,PTCH1,SEMA6A,DLX1,MKNK2,APBA1,AHNAK,ABCA2,C17orf28,VGF,SHC3,CDK6,HMGA2,PPAP2B,MIR17HG
7_TF_Targets.gmt	YGCGYRCGC_UNKNOWN	-8.51051	0.000422463	319	22	9.32124	1.31755	VKORC1L1,RILPL1,PMP22,MST1,SEMA6A,MAPT,TP53I13,KIAA0182,TAOK1,DLGAP4,UBTF,SLC16A6,VEGFA,RRAS,DLL1,C17orf58,TFAP4,SPRY4,GTF2A1,TRIB2,POU2F1,BRE
7_TF_Targets.gmt	V$CDPCR3_01	-8.49284	0.000428491	56	7	1.24071	2.74066	PPARG,RIPK4,MICAL2,NPAS1,POU2F1,NTN1,WIPI1
7_TF_Targets.gmt	V$IRF_Q6	-8.46657	0.000438364	242	18	6.87163	1.47926	RORB,STAG2,RARG,CASZ1,IFI35,NRP1,ZCCHC24,ADAM15,KCNIP3,ETV6,MLL,DLL1,PLXNC1,ITGB7,CDK6,NAALADL2,NFATC1,HMCN1
7_TF_Targets.gmt	V$TEF1_Q6	-8.36615	0.000482987	226	17	6.33081	1.5179	PTPRJ,VANGL1,SCN2B,CYP26A1,CGN,ABCG4,BCL9L,RAB30,DAB1,TINAGL1,MDK,ARHGAP29,POLD4,UBXN10,RTN4RL2,MPZ,AVPI1
7_TF_Targets.gmt	V$ATF3_Q6	-8.3531	0.000485955	248	18	6.93525	1.4647	LDHA,PPP2R5B,CCNA2,CORO6,HHIP,ADAM11,KIAA0182,DUSP1,BNIP3L,PITPNC1,C17orf28,DNAJB5,ABLIM2,NFATC1,SCG2,ICA1,SPEG,BRE
7_TF_Targets.gmt	V$HMGIY_Q6	-8.3531	0.000485955	248	18	6.93525	1.4647	SH3BGR,GAD1,CNKSR1,NTRK3,GPR65,IKZF3,BATF,AAK1,PTHLH,FXYD2,SOX5,PRR11,NDRG2,MRC2,NFIX,STK32C,POU2F1,MIR17HG
7_TF_Targets.gmt	V$HNF6_Q6	-8.34119	0.00049009	234	16	5.75817	1.57148	PITX1,PLAG1,JAZF1,SH2D1A,CALN1,TLE1,ARRDC3,CHN2,NLN,BAMBI,SSH3,HABP2,UNG,NFIX,POU2F1,C9orf9
7_TF_Targets.gmt	V$RFX1_02	-8.30623	0.000505787	278	19	7.57152	1.41214	PLEC,NELF,ATP2B4,MTF1,CAMK1,HPCAL4,CCDC74A,RGS6,GRASP,MAPK11,ITPKA,BATF,ANK2,ARHGAP29,THNSL1,MPP2,KDM3A,GPR17,MAPRE3
7_TF_Targets.gmt	V$FOXD3_01	-8.27359	0.000520788	199	15	5.21735	1.62506	STAG2,CACNB3,EPHB1,PLAG1,NRP1,HHIP,IKZF3,CHN2,BAMBI,CSAD,NTN1,KDM3A,NFIX,ID2,MESP1
7_TF_Targets.gmt	V$OCT1_05	-8.24808	0.000532425	254	17	6.39443	1.50207	LIG4,DLX1,SEMA6C,RGS3,GADD45G,HIST1H2AC,MID1,RRAS,ROGDI,TFAP4,TSPAN13,SOX5,NEDD9,SLC7A11,POU2F1,MIR17HG,EFCAB4A
7_TF_Targets.gmt	V$MEIS1BHOXA9_01	-8.2395	0.000535193	145	12	3.59488	1.8627	NOG,LARP4,KLHL4,C12orf53,IRS1,TFAP4,CACNB3,MDK,HOXB7,NRP1,LONRF3,CHN2
7_TF_Targets.gmt	V$MYB_Q5_01	-8.18595	0.000562727	267	18	7.03069	1.44313	PPP2R5B,RARG,LIG4,MYO18B,CACNB3,WIPI1,SLC16A6,KIF20A,FAM63A,IL11RA,SLC37A1,SMARCA2,FRAS1,PLXNC1,SOX5,DOCK1,BEST3,HMGA2
7_TF_Targets.gmt	V$RSRFC4_Q2	-8.15512	0.000578392	214	16	5.85361	1.54539	STAC,CYP2E1,PTCH1,ASB16,RGS3,ADAM11,ATXN1,BCL9L,IRS1,SMARCA2,TSPAN13,SSH3,SOX5,HDAC9,KLHDC8B,TMEM71
7_TF_Targets.gmt	V$E2F_Q6_01	-8.07649	0.000623605	240	18	7.09432	1.42892	RND2,STAG2,EPHB1,OSBPL7,DLEU2,MYC,HIST1H1D,TLE3,RRM2,UNG,FMO4,PCSK4,GMNN,SLC16A2,KCNA6,GPAT2,NCL,C19orf68
7_TF_Targets.gmt	V$MEF2_03	-7.90458	0.000735639	238	17	6.58531	1.45559	STAC,PTCH1,ASB16,ADAM11,BCL9L,FAM81A,AAK1,IRS1,LRRC39,SMARCA2,GAL3ST3,SOX5,NDRG2,HOXB7,HDAC9,TMEM71,C9orf9
7_TF_Targets.gmt	V$IPF1_Q4	-7.90458	0.000735639	260	17	6.58531	1.45559	SLC9A9,EFNB1,MTF1,EXPH5,NRP1,LIME1,CACHD1,TLE1,ELOVL6,ODZ1,BAIAP2,DLL1,SMARCA2,DOCK1,EFEMP1,MPP6,NFIX
7_TF_Targets.gmt	V$STAT1_03	-7.8622	0.000762403	248	18	7.22157	1.40091	SCN2B,COL16A1,NTRK3,SYNE1,DLX1,ZCCHC24,ITM2C,ELOVL6,DLL1,PRR11,HSPE1,HSPD1,HDAC9,VGF,PLCB2,CDK6,MIR17HG,SMPD3
7_TF_Targets.gmt	V$DR4_Q2	-7.8622	0.000762403	260	18	7.22157	1.40091	STAG2,OPTN,CD248,ERBB3,GAD1,PLAG1,DLX1,SEMA6C,ADM,ACCN3,TP53INP2,LPAR2,NUFIP2,SOX5,PRR11,RELL2,COL4A4,ID2
7_TF_Targets.gmt	V$CREBP1_Q2	-7.80957	0.000800951	254	18	7.25339	1.39399	DEPDC4,ATP10D,HHIP,DUSP1,TP53INP2,RIPK4,SCAMP5,CCBL1,HIST1H4E,TMEM175,VGF,GTF2A1,PLEKHH3,EGR1,TPM4,SCG2,ICA1,ID1
7_TF_Targets.gmt	V$FOXM1_01	-7.79353	0.000811223	246	17	6.64894	1.44042	GAB2,PITX1,PLAG1,DLX1,ARHGEF11,ABHD4,GPR65,CHN2,NLN,GFRA3,MTSS1,CDKL5,SOX5,HDAC9,VGF,RGS12,HMCN1
7_TF_Targets.gmt	V$S8_01	-7.73852	0.000854289	245	16	6.0763	1.48627	SCN3A,RORB,BMP1,DLX1,JAZF1,NRP1,ADAM11,KIAA0182,ANK2,TMEM169,SOX5,HOXB7,NPEPL1,OSR2,GPRC5C,PPAP2B
7_TF_Targets.gmt	V$CREBP1CJUN_01	-7.70541	0.00088016	259	18	7.31701	1.38026	LDHA,CCNA2,DEPDC4,HHIP,ETV6,TEX14,DUSP1,BNIP3L,TP53INP2,SCAMP5,CCBL1,HIST1H4E,VGF,EGR1,SCG2,AVPI1,ID1,BRE
7_TF_Targets.gmt	V$E2F_03	-7.65388	0.000923686	245	18	7.34882	1.37344	STAG2,EPHB1,LGALS1,OSBPL7,MYC,JPH1,HIST1H1D,TLE3,UNG,FMO4,PCSK4,GMNN,SLC16A2,KCNA6,GPAT2,AUTS2,C19orf68,YPEL5
7_TF_Targets.gmt	V$OCT1_04	-7.62381	0.000942671	241	16	6.13993	1.46981	ACBD4,GAB2,C14orf37,DLX1,JAZF1,MID1,TP53INP2,SMARCA2,TSPAN13,SOX5,HDAC9,SLC7A11,NFIX,POU2F1,POU3F2,PTPRD
7_TF_Targets.gmt	V$NFAT_Q6	-7.63007	0.000942671	246	17	6.74438	1.41795	CXCR5,MLL,LGALS1,COL16A1,GADD45G,IL4,CAPG,SOX5,TMEM38A,NDRG2,NTN5,CD84,ACVR1,AMICA1,TNXB,ID2,RNF182
7_TF_Targets.gmt	V$NKX3A_01	-7.62381	0.000942671	237	16	6.13993	1.46981	NOG,PROX1,ADAM11,KIT,MID1,LARP4,DAB1,SOX5,EFEMP1,BEST3,HABP2,UBXN10,LCP2,TRIB2,POU2F1,POU3F2
7_TF_Targets.gmt	WTGAAAT_UNKNOWN	-7.61547	0.000947513	616	31	16.1611	0.998857	RORB,CCNA2,WIPI1,SNPH,CFTR,MID1,SMARCA2,MDK,HDAC9,CDK6,HMGA2,REL,CHRNA2,JAZF1,NRP1,ADAM11,GADD45G,CAPS,PLCL1,DLGAP4,RIPK4,GATA2,ODZ1,PTHLH,SOX5,FN1,BEST3,SHC3,INPP1,RGS12,PTPRD
7_TF_Targets.gmt	V$CEBP_01	-7.60271	0.000956603	272	18	7.38064	1.36665	NUDT10,HS3ST3B1,OLFM2,RGS3,CALN1,ADM,DUSP2,BCAR3,MTSS1,FAM63A,DLL1,PLXNC1,SOX5,CSAD,UBXN10,OSR2,HEY1,GSTA4
7_TF_Targets.gmt	V$ATF4_Q2	-7.55189	0.00100325	258	18	7.41245	1.35989	PPP2R5B,MTF1,TAB2,ABCD1,TEX14,DUSP1,SCAMP5,HCST,ABCA2,NDRG2,GTF2A1,PLEKHH3,MPP2,KDM3A,TPM4,ICA1,TNXB,ID1
7_TF_Targets.gmt	V$NKX61_01	-7.51095	0.00104186	236	16	6.20355	1.45354	CASZ1,KLF15,CLOCK,NTNG2,MID1,FAM81A,ODZ1,CDKL5,SOX5,LLGL2,RNF152,HABP2,PLCB1,PTPRD,MIR17HG,C9orf9
7_TF_Targets.gmt	RNCTGNYNRNCTGNY_UNKNOWN	-7.48404	0.00106687	86	9	2.35417	2.08175	LARP4,TENC1,ANK2,VEGFA,EFNB1,TMSB4Y,BMP1,MID1,ID1
7_TF_Targets.gmt	V$SRF_Q5_01	-7.45519	0.00109463	220	16	6.23537	1.44547	PDLIM7,CD248,PTCH1,PPARG,CALN1,TLE3,GADD45G,MID1,DUSP5,SLC16A6,RASSF2,DLL1,TRIM3,EGR1,KDM3A,PPAP2B
7_TF_Targets.gmt	V$AP4_Q6	-7.39988	0.0011496	226	16	6.26718	1.43745	ASB16,SYTL1,ABHD4,RAB30,UBTF,FAM63A,SCAMP5,PLXNB3,SMARCA2,FRAS1,TFAP4,C17orf28,DOCK4,VGF,DHRS3,ABLIM1
7_TF_Targets.gmt	V$CHX10_01	-7.40208	0.0011496	225	15	5.66273	1.49506	ATP2B4,PITX1,CHRNA2,CGN,GRHL1,CACNB3,BMP1,DLX1,SEMA6C,BAMBI,HOXB7,GPRC5C,RTN4RL1,RGS12,POU2F1
7_TF_Targets.gmt	V$GATA_C	-7.36568	0.00118217	266	17	6.90344	1.38127	RORB,LIFR,PLAG1,ECHDC2,FCGBP,KIAA0182,SRGAP1,MID1,SATB1,LITAF,SOX5,HBEGF,KCTD6,ITGA5,PPOX,ACVR1,AKD1
7_TF_Targets.gmt	V$SMAD3_Q6	-7.36568	0.00118217	239	17	6.90344	1.38127	PDLIM2,TMEM79,CACNB3,NTRK3,TP53I13,GADD45G,KIRREL,BCL9L,FZD1,BAMBI,BMPR2,SKIL,MRC2,SMTN,KDM3A,ACVR1,HMCN1
7_TF_Targets.gmt	V$TGIF_01	-7.31397	0.00124102	247	17	6.93525	1.37404	GCAT,GAB2,ALDOC,CACNB3,BMP1,TGFBR1,JPH1,APBA1,SLC16A6,IRS1,DDIT4,RNF152,DNAJB5,TENC1,PCBP4,ACVR1,ABLIM1
7_TF_Targets.gmt	V$EVI1_03	-7.30553	0.00124688	57	7	1.49522	2.41848	BMP10,NRP1,UBXN10,GPR44,VAMP1,IL4,PLAG1
7_TF_Targets.gmt	V$CREB_Q2	-7.30305	0.00124688	263	18	7.57152	1.32656	LDHA,PPP2R5B,HHIP,TLE3,TEX14,DUSP1,BNIP3L,TP53INP2,SCAMP5,HIST1H4E,MRC2,TMEM175,GTF2A1,EGR1,TPM4,NFATC1,SCG2,ID1
7_TF_Targets.gmt	V$AHR_01	-7.29525	0.00125277	64	8	1.9406	2.20569	PRX,EGR1,POLG,KCNA6,HIST1H2BF,NTRK3,POLD4,SPEG
7_TF_Targets.gmt	V$GR_Q6	-7.26264	0.00129031	271	17	6.96707	1.36685	SLC9A9,NOG,BHLHE40,LIFR,PLAG1,DLX1,GBE1,RGS3,SH2D1A,JPH1,MID1,RAB30,LARP4,AUTS2,HOXB7,PRX,MPZ
7_TF_Targets.gmt	V$CREBP1_01	-7.24524	0.00130893	179	14	5.15372	1.5343	PTHLH,AHNAK,GRHL1,OSBPL6,RGS6,TENC1,SPRY4,NTN5,MPP2,MPP6,ARRDC3,CAPS,MKNK2,COL15A1
7_TF_Targets.gmt	GTTRYCATRR_UNKNOWN	-7.22834	0.00132717	172	13	4.58109	1.60299	BATF,ATP2B4,ANK2,DOC2A,C17orf58,SLC37A1,KIF3A,HPCAL4,MPP2,KLHDC8B,GPR17,KIAA1539,C11orf35
7_TF_Targets.gmt	V$CDPCR1_01	-7.15307	0.00142656	130	11	3.49944	1.76512	NOG,STAG2,ZNF503,MLL,KLF15,EGR1,TRIB2,RTN4RL2,NTNG2,RLF,AKD1
7_TF_Targets.gmt	AACWWCAANK_UNKNOWN	-7.1044	0.00148862	142	12	4.07208	1.66246	C15orf33,SMCR8,NUFIP2,BMPR2,SOX5,NDRG2,TMEM160,PLAG1,DOCK4,PPOX,C19orf55,IKZF3
7_TF_Targets.gmt	WWTAAGGC_UNKNOWN	-7.1044	0.00148862	142	12	4.07208	1.66246	PDLIM7,RORB,BHLHE40,DLL1,SMARCA2,HBEGF,WIPI1,HDAC9,SH2D1A,PPAP2B,DUSP5,SLC16A6
7_TF_Targets.gmt	V$GATA1_02	-7.02481	0.00160224	244	16	6.48987	1.38248	LIFR,SEMA6A,KCNJ10,JPH1,APBA1,DAB1,SATB1,SKIL,FURIN,HDAC9,SPRY4,PLEKHB1,KDM3A,HAGHL,HIC1,TNXB
7_TF_Targets.gmt	V$PU1_Q6	-7.02481	0.00160224	234	16	6.48987	1.38248	PDLIM2,KIFC3,CKB,ADAM11,ICAM2,ADAM15,FAM81A,GIMAP4,EIF3E,TCN2,NINJ2,CSAD,POLD4,PLCB2,LCP2,POU2F1
7_TF_Targets.gmt	V$ER_Q6	-7.01556	0.00161228	276	18	7.76239	1.28755	PLEC,BAIAP2L2,ZNF503,PMP22,CELF1,NKX6-1,CLOCK,MID1,SLC16A6,ATP6V0A4,FAM63A,SATB1,SMCR8,NUFIP2,BMPR2,NDRG2,VGF,CLEC11A
7_TF_Targets.gmt	V$LFA1_Q6	-7.01159	0.00161384	246	17	7.12613	1.33142	S100A5,PDLIM7,PLEC,GAD1,SEMA6A,DLX1,CKB,RAB4B,ADM,DLGAP4,LSMD1,SLC25A29,SOX5,POLD4,SPEG,BAX,SH3BP1
7_TF_Targets.gmt	V$SREBP1_02	-7.00352	0.00162206	88	9	2.51323	1.97468	ATP2B2,TAOK1,C14orf37,DHRS3,NDRG2,PLAG1,DLGAP4,OSBPL7,C6orf223
7_TF_Targets.gmt	V$GATA_Q6	-6.9476	0.00171024	198	14	5.31279	1.48621	PLAG1,ECHDC2,JPH1,KIAA0182,ADM,GFRA3,BMP10,GPR44,PLXNB3,SPRY4,KDM3A,HIC1,COL4A4,TNXB
7_TF_Targets.gmt	V$STAT5A_01	-6.86531	0.00185142	251	17	7.22157	1.31056	CYP26A1,CXCR5,LAPTM4B,DLX4,NRP1,HSF4,SIGIRR,APBA1,CHN2,BATF,RRAS,TENC1,ZYX,TSPAN4,PROS1,MIR17HG,SMPD1
7_TF_Targets.gmt	V$HNF1_01	-6.8417	0.00189005	245	15	5.98086	1.40884	RORB,CYP2E1,NRP1,ADAM11,MMP11,CLOCK,CDKL5,FXYD2,LPAL2,EEPD1,EFEMP1,HABP2,EGR1,NFIX,RNASE4
7_TF_Targets.gmt	YGTCCTTGR_UNKNOWN	-6.82279	0.00192043	98	9	2.57686	1.93397	AAK1,SCN2B,IGSF3,HMGCS1,VGF,TRIM2,ADAM11,RELL2,ID2
7_TF_Targets.gmt	V$E2F4DP1_01	-6.81725	0.00192543	239	17	7.25339	1.30368	STAG2,ZNF503,EPHB1,SEMA6A,MAPT,MYC,TLE3,RRM2,UNG,FMO4,GMNN,NUFIP2,TFAP4,KCNA6,HMGA1,NCL,C19orf68
7_TF_Targets.gmt	TTCYRGAA_UNKNOWN	-6.80713	0.00193931	326	20	9.2258	1.18347	PPP2R5B,SCN3A,GAB2,STAG2,SLC2A12,GRHL1,CYP46A1,GLIPR2,SEMA6A,ARSG,MAPT,ZNF192,PTHLH,HSPE1,BEST3,HSPD1,DNAJB5,ACVR1,SFXN3,MIR17HG
7_TF_Targets.gmt	V$SRF_Q6	-6.76928	0.00199578	241	16	6.64894	1.34446	LDHA,PDLIM7,MYO18B,CD248,PTCH1,EPHB1,NKX6-1,PPARG,TLE3,GADD45G,DUSP5,DUSP2,RASSF2,EGR1,KDM3A,PPAP2B
7_TF_Targets.gmt	V$MEIS1_01	-6.76928	0.00199578	239	16	6.64894	1.34446	GCAT,GAB2,CD248,ABCG4,RGS6,NRP1,MAPT,TLE1,ANK2,UST,KCTD7,DNAJB5,KLF10,PCBP4,TMEM71,SMPD3
7_TF_Targets.gmt	GGARNTKYCCA_UNKNOWN	-6.76677	0.00199578	78	8	2.09966	2.07547	RORC,VEGFA,ZNF503,FXYD2,SKIL,DLGAP4,NTRK3,DNAJB5
7_TF_Targets.gmt	V$NF1_Q6_01	-6.76954	0.00199578	268	17	7.2852	1.29682	RAPGEF5,EFNB1,DNAH11,SLC2A12,ALDOC,JAZF1,JPH1,NTNG2,MID1,RAB30,BCAR3,MTSS1,AAK1,RRAS,MPP2,KLHDC8B,ACVR1
7_TF_Targets.gmt	V$MEIS1AHOXA9_01	-6.6955	0.00213702	117	10	3.1495	1.7806	NOG,KLHL4,SATB1,TFAP4,CACNB3,PRR11,HOXB7,NRP1,SH2D1A,CHN2
7_TF_Targets.gmt	V$ERR1_Q2	-6.67515	0.00217466	259	17	7.34882	1.28322	NOG,SHB,RAPGEF5,KIF5A,ABAT,CDHR1,VDAC1,SATB1,HDAC11,VAMP1,HSPE1,NDRG2,ITGA3,HSPD1,PCBP4,TTLL7,SMPD1
7_TF_Targets.gmt	V$TEF_Q6	-6.66982	0.00217999	255	16	6.71256	1.32952	GRHL1,HPCAL4,WIPI1,RGS3,NRP1,USP18,TLE3,ARRDC3,ATXN1,RIPK4,DOCK4,NTN5,HEY1,CHST7,NFIX,HMCN1
7_TF_Targets.gmt	V$RP58_01	-6.66342	0.00218771	207	14	5.47185	1.43966	RARG,SCN2B,COL16A1,UBTF,TP53INP2,GFRA3,LARP4,ANK2,TFAP4,NTN1,HABP2,ACVR1,RAG2,PPAP2B
7_TF_Targets.gmt	V$NCX_01	-6.63889	0.00223562	171	12	4.29477	1.57771	ANK2,NUFIP2,AHNAK,PLXNC1,PLAG1,ITGA3,CACNA2D2,FAM63B,AMICA1,TPI1P2,ETV6,DUSP2
7_TF_Targets.gmt	V$LEF1_Q2	-6.57882	0.00236727	226	15	6.13993	1.36758	GAB2,PTPRJ,CYP2E1,PROX1,CGN,EFNA4,CASZ1,SYTL1,RAB30,FAM63A,AHNAK,CUBN,HABP2,HMCN1,MPZ
7_TF_Targets.gmt	V$IRF1_Q6	-6.57189	0.00237697	258	16	6.77619	1.31474	CD53,PROX1,CCR7,CASZ1,ERBB2,KIF3A,DLX1,P4HA1,ADAM15,GPR65,GFRA3,NUFIP2,LRRC39,PLXNC1,ITGB7,ADAM23
7_TF_Targets.gmt	V$STAT6_02	-6.53608	0.00245665	258	17	7.44426	1.26304	PDLIM2,RGS3,SYTL1,EGFL7,TAOK1,CLOCK,IL7R,CYTH4,PITPNC1,SATB1,CDKL5,VAV3,DOCK4,PLCB2,HMGA1,CAMK1D,BZRAP1
7_TF_Targets.gmt	V$E47_02	-6.52349	0.00248076	250	16	6.808	1.3074	PLEC,ZNF503,ERBB3,CELF1,ARSG,MYC,KIAA0182,PCSK4,HDAC9,UBXN10,PLEKHB1,SLC7A11,RELL2,TRIB2,POU3F2,HMCN1
7_TF_Targets.gmt	V$CREB_01	-6.49038	0.00255702	262	17	7.47608	1.25637	LDHA,CCNA2,DEPDC4,HHIP,TEX14,DUSP1,BNIP3L,TP53INP2,RIPK4,SCAMP5,CCBL1,HIST1H4E,VGF,SCG2,AVPI1,ID1,BRE
7_TF_Targets.gmt	V$CEBP_Q2	-6.4767	0.00258095	234	15	6.20355	1.3514	CGN,PTPN12,CHST15,CLOCK,ROGDI,VAMP1,SMARCA2,HOXB7,RNF152,PLCB1,MPP6,CHST7,PROS1,LONRF3,COL4A4
7_TF_Targets.gmt	V$PTF1BETA_Q6	-6.47545	0.00258095	244	16	6.83981	1.3001	NME3,PMP22,ERBB3,HHIP,ETV6,APBA1,ACCN3,UBTF,CAPG,RASSF2,SMARCA2,PLXNC1,ITGB7,IGFBP6,CDK6,DHRS3
7_TF_Targets.gmt	V$PBX1_02	-6.46792	0.00259321	128	10	3.24494	1.73267	MTSS1,NOG,STAG2,ZNF503,PTHLH,COL16A1,TLE1,TRIB2,COL4A4,C9orf9
7_TF_Targets.gmt	V$CIZ_01	-6.42778	0.00269188	246	16	6.87163	1.29284	PLAG1,COL16A1,ECHDC2,GADD45G,LRMP,CAB39L,KIT,CAPG,BATF,PITPNC1,IGSF3,SMARCA2,PWWP2B,HOXB7,NFIX,ID2
7_TF_Targets.gmt	V$PAX5_01	-6.38875	0.00279126	154	12	4.42202	1.53141	RORC,GAB2,STAG2,IL11RA,ERBB2,BMPR2,ABCA2,POLD4,DLX1,C19orf68,ICA1,UBTF
7_TF_Targets.gmt	V$HFH4_01	-6.32064	0.00297971	200	13	5.05828	1.44611	CYP26A1,PLAG1,PPARG,KCNG3,CHN2,BAMBI,RIPK4,TSPAN13,GABARAPL1,ITGA3,NTN1,ID2,ID1
7_TF_Targets.gmt	V$HSF_Q6	-6.28663	0.00306582	201	14	5.69454	1.3769	STAG2,CD248,CYP46A1,SEMA6C,P4HA1,TPI1P2,IL4,MID1,HSPE1,UST,HSPD1,DNAJB5,GTF2A1,TNXB
7_TF_Targets.gmt	V$SREBP1_Q6	-6.28694	0.00306582	245	16	6.96707	1.27126	RARG,CASZ1,MLL,EFCAB2,ABCG4,NTRK3,STX1A,TAOK1,DLGAP4,RAB30,NUFIP2,NDRG2,C6orf223,SMTN,NFIX,REL
7_TF_Targets.gmt	V$HP1SITEFACTOR_Q6	-6.27745	0.00308558	230	15	6.33081	1.31956	NOG,STAG2,DLX1,RGS3,ECHDC2,ADAM11,CDKL5,ROGDI,TFAP4,HOXB7,HDAC9,UBXN10,LCT,NFIX,POU2F1
7_TF_Targets.gmt	V$NFY_C	-6.24071	0.0031923	245	16	6.99888	1.26414	UHRF1,FBXL8,HLA-DOA,DLEU2,ARRDC3,HIST1H2AC,BCAS3,HIST1H2BC,KIF20A,KLHL4,ABCA7,TSPAN13,ZNF597,ACVR1,RAG1,ZNF775
7_TF_Targets.gmt	V$TCF11MAFG_01	-6.18324	0.0033719	207	14	5.75817	1.35945	RORB,GAB2,C12orf53,NUDT10,CORO6,PTCH1,JAZF1,PPARG,ARHGEF11,DRP2,SATB1,SOX5,MRC2,GTF2A1
7_TF_Targets.gmt	V$P53_02	-6.14927	0.00347888	254	16	7.06251	1.25	PPP2R5B,RORC,GAD1,NTRK3,PITPNC1,AHNAK,SOX5,BMPR2,MDK,VAV3,MRC2,DNAJB5,PLCB1,CA9,HIC1,SH3BP1
7_TF_Targets.gmt	YRCCAKNNGNCGC_UNKNOWN	-6.14439	0.00348641	65	7	1.81335	2.09624	HR,ACBD4,RND2,POU2F1,GAD1,PTPRE,CHN2
7_TF_Targets.gmt	V$AHRARNT_01	-6.11239	0.00359004	140	11	3.97664	1.56112	PITPNC1,RARG,TFAP4,KLF15,JAZF1,RGS6,KLF10,GTF2A1,CNTNAP1,CDK6,TPI1P2
7_TF_Targets.gmt	V$SP1_Q2_01	-6.10407	0.00361022	245	16	7.09432	1.24298	BCL7C,CDH24,PTPRJ,HSD11B2,ERBB3,NOTCH3,NTRK3,CAMKK1,BCL9L,PHLDA3,FZD2,PTHLH,HOXB7,TPM4,SCARF2,SH3BP5
7_TF_Targets.gmt	V$CREB_Q4	-6.09341	0.0036391	268	17	7.76239	1.19772	LDHA,HHIP,TLE3,TEX14,DUSP1,BNIP3L,TP53INP2,RIPK4,ANK2,SCAMP5,CCBL1,HIST1H4E,TMEM175,GTF2A1,TPM4,SCG2,ID1
7_TF_Targets.gmt	V$STAT5A_04	-6.08166	0.00367219	213	14	5.8218	1.34221	RORB,PTCH1,OSBPL6,ECHDC2,ARRDC3,GADD45G,C1orf88,NTNG2,FAM81A,AAK1,GCET2,SPRY4,SCG2,PTPRD
7_TF_Targets.gmt	V$AFP1_Q6	-6.05921	0.0037455	264	16	7.12613	1.236	NOG,PROX1,KLF15,DLX1,WIPI1,JAZF1,MYC,ADAM11,ODZ1,ROGDI,EFEMP1,HABP2,TMEM71,ABLIM1,RTN4RL1,ID2
7_TF_Targets.gmt	TGACGTCA_V$ATF3_Q6	-6.03739	0.00381791	231	15	6.48987	1.28072	LDHA,CCNA2,DEPDC4,TEX14,DUSP1,BNIP3L,TP53INP2,SCAMP5,CCBL1,HIST1H4E,VGF,SCG2,AVPI1,ID1,BRE
7_TF_Targets.gmt	V$E2F_02	-6.01469	0.00387449	235	16	7.15795	1.22905	STAG2,ZNF503,EPHB1,SEMA6A,MAPT,MYC,TLE3,RRM2,UNG,FMO4,GMNN,NUFIP2,TFAP4,KCNA6,NCL,HMGA1
7_TF_Targets.gmt	V$RFX1_01	-6.01469	0.00387449	256	16	7.15795	1.22905	CORO6,PTCH1,HMGCS1,ADM,ABCD1,ZFP36L2,FZD1,DRP2,GRIK5,VEGFA,NEDD9,NPM1,HDAC9,UBXN10,PPOX,SHC3
7_TF_Targets.gmt	V$E2F_Q4_01	-6.01469	0.00387449	237	16	7.15795	1.22905	STAG2,EPHB1,OSBPL7,MYC,JPH1,HIST1H1D,UNG,FMO4,PCSK4,GMNN,SLC16A2,KCNA6,GPAT2,NCL,HMGA1,KDM3A
7_TF_Targets.gmt	V$STAT_01	-5.97049	0.00401758	253	16	7.18976	1.22213	PLEC,LAPTM4B,EXPH5,DLX4,NRP1,CKB,RAB3B,APBA1,BATF,RRAS,BMPR2,FN1,DOCK4,VGF,TENC1,MPP6
7_TF_Targets.gmt	V$ICSBP_Q6	-5.97049	0.00401758	248	16	7.18976	1.22213	AIF1,HAS3,ERBB2,IFI35,NFKB1,USP18,HIST1H1C,LRMP,CSAD,HOXB7,OSR2,UBA7,CDK6,TAP1,HMCN1,EFCAB4A
7_TF_Targets.gmt	V$PXR_Q2	-5.97049	0.00401758	256	16	7.18976	1.22213	BHLHE40,RARG,LRCH1,CACNB3,NRP1,ATXN1,ADAM15,DLGAP4,LSMD1,NUFIP2,IL11RA,NDRG2,UBXN10,SYNGR1,MPP2,DHRS3
7_TF_Targets.gmt	V$FAC1_01	-5.88379	0.00436997	222	14	5.94905	1.30834	STAG2,EFNB1,CASZ1,KLF15,IKZF3,SMARCA2,SOX5,ITGA3,HOXB7,HDAC9,GTF2A1,HEY1,NFIX,YPEL5
7_TF_Targets.gmt	V$FXR_Q3	-5.85549	0.00443717	116	9	2.95862	1.7112	VEGFA,SATB1,KIF5A,ABCG4,NTRK3,MICAL2,ATXN1,NFATC1,BAMBI
7_TF_Targets.gmt	GGCNRNWCTTYS_UNKNOWN	-5.85613	0.00443717	83	8	2.4178	1.84567	KLF10,ISG20,C15orf33,RNF168,IFI27L1,FGFR3,QPCTL,CELF1
7_TF_Targets.gmt	GTTNYYNNGGTNA_UNKNOWN	-5.85613	0.00443717	88	8	2.4178	1.84567	KCNK12,OSR2,CCDC13,CAMK1,KDM3A,MAPRE3,UNG,RGS6
7_TF_Targets.gmt	TAAWWATAG_V$RSRFC4_Q2	-5.86399	0.00443717	165	12	4.70834	1.43235	NOG,STAG2,PTCH1,SOX5,TMEM38A,ADAM23,CPNE7,BEST3,SEMA6A,PLEKHH3,ATXN1,TMEM71
7_TF_Targets.gmt	CCAWWNAAGG_V$SRF_Q4	-5.85613	0.00443717	87	8	2.4178	1.84567	EGR1,PTCH1,EPHB1,NKX6-1,DUSP5,DUSP2,RAB30,RASSF2
7_TF_Targets.gmt	V$ATF1_Q6	-5.78741	0.00473749	231	14	6.01267	1.29169	LDHA,CORO6,HHIP,KIAA0182,GRASP,BNIP3L,SCAMP5,KCNA6,HABP4,VGF,TPM4,SCG2,ID1,BRE
7_TF_Targets.gmt	V$ATF6_01	-5.70981	0.0051066	123	10	3.59488	1.56939	SLC22A17,RORC,C4orf34,TSPAN13,KCNA6,EGR1,TLE3,TPM4,ETV6,ICA1
7_TF_Targets.gmt	V$GATA3_01	-5.67288	0.0052715	242	15	6.74438	1.22066	ERBB2,ECHDC2,FZD1,LSMD1,BMP10,DAB1,SOX5,EFEMP1,HDAC9,VGF,SPRY4,RGS12,LONRF3,POU2F1,TNXB
7_TF_Targets.gmt	V$CEBPGAMMA_Q6	-5.67288	0.0052715	257	15	6.74438	1.22066	RORB,ZNF503,CASZ1,SEMA6A,DLX1,PPARG,CAPS,KIT,FZD2,MID1,AAK1,CDKL5,HABP2,CDK6,SCG2
7_TF_Targets.gmt	GTCNYYATGR_UNKNOWN	-5.64097	0.00542851	111	9	3.05406	1.66048	RARG,DOC2A,MTF1,SLC37A1,CASZ1,SKIL,ODC1,HPCAL4,ID1
7_TF_Targets.gmt	V$EGR3_01	-5.61462	0.00555925	86	8	2.51323	1.78329	VGF,VEGFA,EGR1,BMPR2,EPHB1,SFXN3,MRC2,HDAC9
7_TF_Targets.gmt	V$PAX8_01	-5.6103	0.0055691	38	5	1.04983	2.44608	HR,DLEU2,OLFM2,OSBPL7,CAMK1D
7_TF_Targets.gmt	MYAATNNNNNNNGGC_UNKNOWN	-5.57161	0.00577414	111	9	3.08587	1.64396	DAB1,ZNF503,SOX5,KCNA6,DOCK4,DLX1,TLE1,BCAS3,CENPF
7_TF_Targets.gmt	TCCATTKW_UNKNOWN	-5.54208	0.00593208	239	15	6.83981	1.19876	STAG2,TMEM132A,TAB2,PLAG1,SEMA6A,DLX1,TLE3,GFRA3,PLXNB1,CDKL5,TSPAN13,SOX5,GMIP,GTF2A1,IGFBP4
7_TF_Targets.gmt	V$PPARA_02	-5.52166	0.00603917	129	10	3.69032	1.52787	VEGFA,NUFIP2,ROGDI,CORO6,TMEM79,EPHB1,PRX,HR,KIAA1539,TNXB
7_TF_Targets.gmt	V$EVI1_05	-5.51642	0.00605564	172	11	4.29477	1.4395	BMP10,GPR44,VAMP1,SOX5,PLAG1,HOXB7,JAZF1,NRP1,UBXN10,IL4,MID1
7_TF_Targets.gmt	V$MYC_Q2	-5.48866	0.00621048	185	13	5.56729	1.29558	LDHA,RORC,CGN,FXYD2,MLL,HPCAL4,UBXN10,MICAL2,TSPAN4,CTSF,RTN4RL2,BCL9L,RLF
7_TF_Targets.gmt	V$POU3F2_01	-5.46065	0.00637089	100	8	2.57686	1.74315	PTHLH,HDAC9,NRP1,PPOX,VGF,SYNGR1,PPM1L,DLGAP4
7_TF_Targets.gmt	V$AP4_Q6_01	-5.45659	0.00638077	255	15	6.90344	1.18434	RORC,LGALS1,MYC,DRP2,PAICS,VEGFA,TFAP4,C17orf28,BEST3,POLD4,C19orf55,PCBP4,ACVR1,RGS12,SH3BP1
7_TF_Targets.gmt	V$FXR_IR1_Q6	-5.43594	0.00649765	112	9	3.1495	1.61148	VEGFA,SCAMP5,VAMP1,SOX5,NDRG2,BCL9L,RNASE4,DLGAP4,AKD1
7_TF_Targets.gmt	V$E2F1DP1RB_01	-5.41435	0.00660655	231	15	6.93525	1.17719	STAG2,ZNF503,EPHB1,MAPT,TLE3,RRM2,UNG,FMO4,GMNN,NUFIP2,TFAP4,KCNA6,GPAT2,NCL,C19orf68
7_TF_Targets.gmt	V$E2F1_Q4_01	-5.41435	0.00660655	228	15	6.93525	1.17719	STAG2,EPHB1,OSBPL7,MYC,JPH1,HIST1H1D,UNG,FMO4,GMNN,SLC16A2,KCNA6,GPAT2,NCL,HMGA1,KDM3A
7_TF_Targets.gmt	GCGNNANTTCC_UNKNOWN	-5.40024	0.00668385	123	10	3.75394	1.50084	C15orf33,RNF168,HSPE1,CNKSR1,CELF1,CACNA2D2,NFKBIL1,HSPD1,IFI27L1,QPCTL
7_TF_Targets.gmt	GAANYNYGACNY_UNKNOWN	-5.39492	0.00670289	75	7	2.06785	1.88186	KIAA0182,TLE3,TMEM71,TSPAN13,COL15A1,MID1,BRE
7_TF_Targets.gmt	ACAWYAAAG_UNKNOWN	-5.38566	0.00673202	103	8	2.60867	1.72349	GAD1,FN1,DOCK4,HOXB7,LIME1,HEY1,RAG2,CHN2
7_TF_Targets.gmt	V$LXR_DR4_Q3	-5.38566	0.00673202	92	8	2.60867	1.72349	STAG2,HIC1,PRR11,ETV6,PLAG1,HPCAL4,COL16A1,TP53INP2
7_TF_Targets.gmt	V$HNF4ALPHA_Q6	-5.30624	0.00727058	271	16	7.69877	1.11569	NOG,STAG2,F12,ERBB3,PLAG1,SEMA6A,NRP1,TLE1,SRGAP1,SLC7A7,SATB1,CDKL5,VGF,SPRY4,DHRS3,ARHGAP33
7_TF_Targets.gmt	TTCNRGNNNNTTC_V$HSF_Q6	-5.29663	0.00732289	152	11	4.42202	1.39357	VEGFA,STAG2,CDKL5,PMP22,HSPE1,CYP46A1,SEMA6C,HSPD1,DNAJB5,MKNK2,TNXB
7_TF_Targets.gmt	YKACATTT_UNKNOWN	-5.26726	0.00752272	276	16	7.73058	1.10929	GDF9,PLAG1,RGS6,PPARG,MICAL2,APBA1,SLC16A6,PITPNC1,IRS1,GPR55,BMPR2,MCHR1,EFEMP1,STK32C,PTPRD,SMPD3
7_TF_Targets.gmt	V$HNF4_01_B	-5.20802	0.00792382	253	15	7.09432	1.14192	GPR124,PROX1,RAB15,TMEM79,ERBB2,GBE1,TLE1,ETV6,COL15A1,TSPAN13,EFEMP1,POLD4,HR,SPRY4,PCBP4
7_TF_Targets.gmt	V$TEL2_Q6	-5.20802	0.00792382	233	15	7.09432	1.14192	DEPDC4,HMHA1,STX11,RGS3,LIME1,RAB43,FAM63A,IL11RA,CSAD,HBEGF,FURIN,CD79A,TENC1,HMGA1,TMEM71
7_TF_Targets.gmt	V$E2F_Q3_01	-5.20802	0.00792382	235	15	7.09432	1.14192	STAG2,EPHB1,OSBPL7,JPH1,MYC,HIST1H1D,UNG,FMO4,GMNN,SLC16A2,KCNA6,GPAT2,NCL,HMGA1,KDM3A
7_TF_Targets.gmt	V$E2F1DP1_01	-5.16772	0.00819025	235	15	7.12613	1.13497	ZNF503,EPHB1,SEMA6A,MAPT,MYC,TLE3,RRM2,UNG,FMO4,GMNN,NUFIP2,TFAP4,KCNA6,NCL,HMGA1
7_TF_Targets.gmt	V$E2F1DP2_01	-5.16772	0.00819025	235	15	7.12613	1.13497	ZNF503,EPHB1,SEMA6A,MAPT,MYC,TLE3,RRM2,UNG,FMO4,GMNN,NUFIP2,TFAP4,KCNA6,HMGA1,NCL
7_TF_Targets.gmt	V$E2F4DP2_01	-5.16772	0.00819025	235	15	7.12613	1.13497	ZNF503,EPHB1,SEMA6A,MAPT,MYC,TLE3,RRM2,UNG,FMO4,GMNN,NUFIP2,TFAP4,KCNA6,NCL,HMGA1
7_TF_Targets.gmt	V$MAX_01	-5.152	0.00830001	262	16	7.82602	1.09025	ZNF503,ODC1,MLL,GUCY1A2,BCAS3,RLF,DUSP1,TFAP4,NPM1,HOXB7,DNAJB5,UBXN10,VGF,HMGA1,LONRF3,BAX
7_TF_Targets.gmt	V$ATF_B	-5.13972	0.00838248	187	12	5.15372	1.29055	LDHA,CCNA2,SCAMP5,DEPDC4,VGF,HHIP,SCG2,AVPI1,TEX14,DUSP1,ID1,BRE
7_TF_Targets.gmt	V$TATA_C	-5.12772	0.00846343	283	15	7.15795	1.12805	VANGL1,CCR7,RAB15,TGFBR1,NKX6-1,PLA2G4B,KCNK12,TLE3,ARRDC3,GADD45G,AAK1,SATB1,SOX5,CD96,NAALADL2
7_TF_Targets.gmt	ARGGGTTAA_UNKNOWN	-5.11371	0.00854209	121	9	3.30856	1.53332	PLEC,ELOVL6,RARG,RGS6,NTN5,PLEKHH3,ATXN1,DHRS3,SLC16A6
7_TF_Targets.gmt	V$AR_Q2	-5.11371	0.00854209	125	9	3.30856	1.53332	LARP4,PFKFB4,SKIL,KLF15,ITGA6,TENC1,KCNK12,TLE3,ETV6
7_TF_Targets.gmt	V$CEBPB_01	-5.00958	0.00945709	262	15	7.25339	1.1075	POLG,PTCH1,GLIPR2,DLX1,RGS3,ECHDC2,ASGR1,DUSP1,BNIP3L,MTSS1,GDPD5,ITGA5,SPRY4,PLCB1,PLCB2
7_TF_Targets.gmt	V$ATF_01	-4.9708	0.00980776	259	15	7.2852	1.10071	LDHA,CCNA2,HHIP,TLE3,DUSP1,BNIP3L,HIST1H4E,C17orf28,TMEM175,GTF2A1,TPM4,SCG2,NFATC1,ICA1,BRE
7_TF_Targets.gmt	CCAWYNNGAAR_UNKNOWN	-4.89027	0.0105802	145	10	4.04026	1.38508	SLC22A17,PLXNC1,ARVCF,KDM3A,PPM1L,MKNK2,IL4,ARHGAP33,BZRAP1,CCNB1
7_TF_Targets.gmt	RTTTNNNYTGGM_UNKNOWN	-4.89027	0.0105802	153	10	4.04026	1.38508	PITX1,KCTD6,RGS3,C17orf39,ATP10D,DHRS3,CAB39L,TGM5,NFATC1,ID2
7_TF_Targets.gmt	YTAATTAA_V$LHX3_01	-4.88547	0.0106062	184	11	4.67652	1.30585	RORB,NKX6-1,CALN1,HHIP,ADAM11,MID1,MTSS1,PITPNC1,TMEM169,OSR2,RTN4RL1
7_TF_Targets.gmt	V$SP1_01	-4.86885	0.0107085	237	14	6.68075	1.12753	PDLIM7,MTF1,GAD1,CAMKK1,ATXN1,BCL9L,MTSS1,VEGFA,GMIP,UST,HMGA1,KDM3A,TPM4,POU2F1
7_TF_Targets.gmt	V$GCM_Q2	-4.86885	0.0107085	242	14	6.68075	1.12753	PPP2R5B,STAG2,PTPRJ,CORO6,TAOK1,DUSP5,HCST,POLD4,DNAJB5,NTN5,HEY1,PCBP4,MPP6,SPEG
7_TF_Targets.gmt	V$MEF2_Q6_01	-4.86885	0.0107085	244	14	6.68075	1.12753	NOG,SCN3A,STAC,CAMK1,JAZF1,ADAM11,ATXN1,AAK1,SMARCA2,SOX5,PPP1R16B,PRX,UBXN10,TMEM71
7_TF_Targets.gmt	CTGYNNCTYTAA_UNKNOWN	-4.83595	0.011041	84	7	2.29054	1.71725	OSR2,GIMAP1,CERCAM,TMEM79,PMP22,PLAG1,ITGA3
7_TF_Targets.gmt	V$GATA2_01	-4.8295	0.0110866	104	8	2.86318	1.57514	PLXNC1,POLD4,DNAJB5,UBXN10,PPOX,RELL2,UBTF,SPEG
7_TF_Targets.gmt	V$STAT1_02	-4.81864	0.0111817	252	15	7.41245	1.07386	MTF1,NTRK3,DLX1,SYNE1,ITM2C,FAM63A,DLL1,NMNAT1,PRR11,HSPE1,HSPD1,HDAC9,VGF,CDK6,SMPD3
7_TF_Targets.gmt	CCTNTMAGA_UNKNOWN	-4.81373	0.0112108	127	9	3.46763	1.45916	SLC30A4,GCNT1,TGFBR1,ITGA3,NTRK3,DNAJB5,OSR2,MMP15,ETV6
7_TF_Targets.gmt	GGGNRMNNYCAT_UNKNOWN	-4.76229	0.0117754	82	7	2.32236	1.6952	OSR2,CYP26A1,MTF1,ABAT,TPM4,MID1,RGS3
7_TF_Targets.gmt	GCTNWTTGK_UNKNOWN	-4.71511	0.0123159	306	16	8.20778	1.0165	PLEC,STAG2,ERBB2,DLX1,TLE3,TPI1P2,IL4,TP53INP2,ODZ1,DLL1,IRS1,C9orf95,TMEM160,SHC3,HMGA2,ABLIM1
7_TF_Targets.gmt	V$FOXJ2_01	-4.69302	0.0125622	184	11	4.80378	1.2639	PLEC,SSH3,PLAG1,NTN1,RGS6,LCP2,HMCN1,ID2,ID1,CHN2,BAMBI
7_TF_Targets.gmt	V$PAX8_B	-4.63912	0.0132274	106	8	2.95862	1.52321	PTCH1,OLFM2,OSBPL7,HOXB7,HR,CAMK1D,RGS12,SFXN3
7_TF_Targets.gmt	V$NFY_01	-4.55914	0.014296	254	14	6.93525	1.06956	ABAT,NKX6-1,DLX1,RGS3,DLEU2,ZFP36L2,GLB1L2,ABCA7,TSPAN13,KLF10,SHC3,HMGA2,KDM3A,SFXN3
7_TF_Targets.gmt	V$MIF1_01	-4.4638	0.0156904	181	11	4.96284	1.21312	GRIK5,NELF,VEGFA,CDKL5,PTCH1,SOX5,HMGCS1,NEDD9,POLD4,THNSL1,DHRS3
7_TF_Targets.gmt	V$USF_Q6	-4.45796	0.0157464	259	15	7.73058	1.00884	RORC,RARG,ZNF503,HMHA1,GADD45G,DUSP1,ARSA,LARP4,NPM1,HSPE1,HOXB7,GTF2A1,LONRF3,BAX,YPEL5
7_TF_Targets.gmt	V$CREB_Q2_01	-4.45029	0.0158316	220	13	6.33081	1.09551	LDHA,DEPDC4,HHIP,DUSP1,PITPNC1,CCBL1,HIST1H4E,GTF2A1,EGR1,GPRC5C,TPM4,SCG2,ID1
7_TF_Targets.gmt	V$ARP1_01	-4.43359	0.0160618	165	10	4.32658	1.27788	GPR124,PITPNC1,CYP2E1,IL11RA,SKIL,COL16A1,POLD4,DLX1,JPH1,NFIX
7_TF_Targets.gmt	V$PAX4_03	-4.41172	0.01638	253	14	7.06251	1.04142	STAG2,ZNF503,ABCG4,SEMA6A,CERCAM,TPI1P2,ANK2,NUFIP2,ITGA5,PCBP4,PLCB1,NFIX,POU2F1,PPAP2B
7_TF_Targets.gmt	V$MAZ_Q6	-4.34554	0.0174612	193	12	5.72636	1.12648	ATP2B4,PTPRJ,ZNF503,PROX1,CELF1,P4HA1,ZCCHC24,AHNAK,MDK,PPOX,POU2F1,RTN4RL2
7_TF_Targets.gmt	V$P53_DECAMER_Q2	-4.33978	0.0175042	256	14	7.12613	1.02755	RORC,HMGCS1,PXN,NTRK3,TBX21,ABCD1,IL7R,RAB43,PITPNC1,SMARCA2,BMPR2,MPZL2,DNAJB5,TSHR
7_TF_Targets.gmt	TAAYNRNNTCC_UNKNOWN	-4.33859	0.0175042	172	10	4.39021	1.2551	PLEC,C14orf37,CGN,FURIN,ZCCHC24,CERCAM,HIC1,LONRF3,RTN4RL2,C11orf35
7_TF_Targets.gmt	V$HEN1_01	-4.30534	0.0180151	196	12	5.75817	1.11789	ASB16,MLL,C21orf56,CAPN5,ANK2,DLL1,TFAP4,PPP1R16B,DOCK4,TENC1,PCBP4,CDK6
7_TF_Targets.gmt	V$CART1_01	-4.30534	0.0180151	226	12	5.75817	1.11789	PTCH1,CYP46A1,ADAM11,MID1,BAMBI,CDKL5,SMARCA2,SOX5,EFEMP1,HOXB7,NFIX,POU2F1
7_TF_Targets.gmt	V$AR_01	-4.29191	0.018218	157	10	4.42202	1.24384	LARP4,LIFR,PMP22,CSAD,KLF15,VGF,ID2,SPEG,MT2A,ATP6V0A4
7_TF_Targets.gmt	SGCGSSAAA_V$E2F1DP2_01	-4.24639	0.0190241	168	11	5.12191	1.16405	STAG2,ZNF503,TFAP4,KCNA6,MYC,HMGA1,NCL,RRM2,UNG,FMO4,GMNN
7_TF_Targets.gmt	V$PBX1_01	-4.22355	0.0194053	252	13	6.52168	1.04952	OSBPL7,DLX1,ARSG,DUSP5,DAB1,MLL,HDAC9,SHC3,SMTN,PPM1L,COL4A4,C9orf9,ID2
7_TF_Targets.gmt	RAAGNYNNCTTY_UNKNOWN	-4.22212	0.0194053	145	9	3.81757	1.30825	SCN3A,STRA6,SATB1,BMPR2,PLAG1,PTPN12,KCTD6,RNF152,ALOX12B
7_TF_Targets.gmt	V$E2F1_Q6_01	-4.19933	0.0198087	238	14	7.25339	1.0002	STAG2,DLEU2,JPH1,MYC,UNG,GMNN,FZD1,MTSS1,NUFIP2,TFAP4,HR,HMGA2,NCL,POU2F1
7_TF_Targets.gmt	V$CDP_02	-4.15858	0.0205871	108	7	2.60867	1.51049	FAM63A,STAG2,DOCK4,SEMA6A,HOXB7,PPM1L,C9orf9
7_TF_Targets.gmt	V$CEBPDELTA_Q6	-4.15056	0.0207074	240	13	6.58531	1.03451	SERPINF1,PTCH1,ECHDC2,CHST15,ARRDC3,DLGAP4,MID1,DAB1,EFEMP1,ITGA5,TENC1,CDK6,SLC7A11
7_TF_Targets.gmt	V$COMP1_01	-4.11899	0.0213247	115	8	3.24494	1.37773	PROX1,GRAP2,SLC2A12,DLX1,SPRY4,GTF2A1,MPP2,CDK6
7_TF_Targets.gmt	YTTCCNNNGGAMR_UNKNOWN	-4.1082	0.0215088	52	5	1.49522	1.86068	TAOK1,MTF1,IPO4,APBA1,FURIN
7_TF_Targets.gmt	V$CREB_Q4_01	-4.03435	0.0231069	211	12	5.98086	1.05911	LDHA,HHIP,DUSP1,SCAMP5,CCBL1,HIST1H4E,DNAJB5,GTF2A1,SCG2,ICA1,ID1,BRE
7_TF_Targets.gmt	WCAANNNYCAG_UNKNOWN	-3.99693	0.0239356	254	14	7.44426	0.960121	STAG2,SCN2B,ERBB3,CACNB3,TAB2,RAB30,AAK1,SMCR8,CDKL5,FGFR3,PLEKHB1,PROS1,NFIX,PHLPP1
7_TF_Targets.gmt	YTCCCRNNAGGY_UNKNOWN	-3.9261	0.0256366	72	6	2.13148	1.58566	ADAM11,ST3GAL1,TFAP4,BCAS3,C9orf7,PHLPP1
7_TF_Targets.gmt	V$DR3_Q4	-3.88811	0.0265715	145	9	4.04026	1.2198	PPP2R5B,RORC,VEGFA,PTCH1,TFAP4,TMEM38A,HOXB7,PCBP4,POU2F1
7_TF_Targets.gmt	V$USF_01	-3.86727	0.0270723	256	14	7.57152	0.933999	RARG,ZNF503,CGN,ODC1,RLF,DUSP1,TFAP4,NPM1,HOXB7,UBXN10,VGF,GTF2A1,LONRF3,BAX
7_TF_Targets.gmt	TGCGCANK_UNKNOWN	-3.8509	0.0274598	545	25	16.0974	0.670486	C11orf71,RILPL1,ZNF503,KIF3A,P4HA1,DLEU2,ADCK5,ARVCF,CAPN5,DNM1,EIF3E,MLL,EID2B,HR,SPRY4,GTF2A1,KDM3A,MAPRE3,NUDT10,HS3ST3B1,PTPN12,ARRDC3,TFAP4,POU2F1,QPCTL
7_TF_Targets.gmt	KTGGYRSGAA_UNKNOWN	-3.79555	0.0289599	76	6	2.1951	1.53905	MYC,UHRF1,BCAS3,C19orf68,DLGAP4,SH3BP1
7_TF_Targets.gmt	GGCNKCCATNK_UNKNOWN	-3.76061	0.0299252	118	8	3.46763	1.27388	PDLIM2,RGS3,SPRY4,SNPH,ADAM11,KLHDC8B,POU2F1,RAB30
7_TF_Targets.gmt	V$NKX22_01	-3.73162	0.0307394	190	10	4.83559	1.10491	STAG2,TBRG1,RGS3,KIAA0182,FZD2,BAMBI,SPON1,HOXB7,NFIX,SCARF2
7_TF_Targets.gmt	V$AR_02	-3.71291	0.0312527	40	4	1.11346	1.97626	LARP4,CD52,TENC1,PLAG1
7_TF_Targets.gmt	RRAGTTGT_UNKNOWN	-3.70553	0.031417	251	13	6.99888	0.940523	SLC9A9,ERBB2,HHIP,ARRDC3,ARHGEF11,APBA1,RAB30,RASSF2,DAB1,SMCR8,SMARCA2,UBXN10,MIR17HG
7_TF_Targets.gmt	V$SP1_Q4_01	-3.68032	0.0321504	258	14	7.76239	0.895674	VKORC1L1,BCL7C,C9orf37,CCDC74A,C11orf68,CDKL5,AHNAK,BMPR2,HOXB7,C17orf57,PLEKHB1,POU3F2,MIR17HG,SH3BP5
7_TF_Targets.gmt	V$E2F_Q6	-3.6733	0.0322394	232	13	7.03069	0.933538	STAG2,EPHB1,SEMA6A,JPH1,RRM2,UNG,FMO4,GMNN,NUFIP2,TFAP4,KCNA6,GPAT2,NCL
7_TF_Targets.gmt	V$AR_Q6	-3.6733	0.0322394	259	13	7.03069	0.933538	SLC9A9,MTF1,CORO6,MST1R,PTCH1,MID1,SLC22A17,LLGL2,CORO2A,BEST3,HDAC9,TGM5,ID1
7_TF_Targets.gmt	V$NRSF_01	-3.67035	0.0322659	97	6	2.25873	1.4939	ATP2B2,SCAMP5,FAM57B,VGF,SFXN3,MAPK11
7_TF_Targets.gmt	V$FREAC7_01	-3.61359	0.034069	195	10	4.93103	1.07465	PLEC,PTCH1,PLAG1,MID1,BAMBI,SSH3,GTF2A1,LCP2,POU2F1,HMCN1
7_TF_Targets.gmt	V$E2F1_Q6	-3.60964	0.034069	232	13	7.09432	0.919669	STAG2,EPHB1,SEMA6A,MYC,RRM2,UNG,FMO4,GMNN,NUFIP2,TFAP4,KCNA6,HMGA1,NCL
7_TF_Targets.gmt	V$USF_Q6_01	-3.60964	0.034069	239	13	7.09432	0.919669	CGN,HMHA1,WIPI1,GADD45G,C11orf35,TFAP4,NPM1,HOXB7,UBXN10,VGF,GTF2A1,LONRF3,BAX
7_TF_Targets.gmt	MCAATNNNNNGCG_UNKNOWN	-3.5502	0.0360797	81	6	2.32236	1.45012	EPHB1,LONRF3,C19orf68,TEX14,DLX1,RNFT2
7_TF_Targets.gmt	V$EN1_01	-3.54125	0.0362553	109	7	2.95862	1.3127	ANK2,RAPGEF5,LAPTM4B,EFEMP1,KLF15,RGS6,PLCB1
7_TF_Targets.gmt	V$STAT3_02	-3.54115	0.0362553	147	9	4.29477	1.12491	SPON1,RND1,MLL,RGS3,PCBP4,EGR1,TRIB2,UBTF,HEYL
7_TF_Targets.gmt	V$OCT1_02	-3.51529	0.0370502	214	11	5.72636	0.991392	PTPRJ,DOC2A,PLAG1,DLX1,DLGAP4,ODZ1,SMARCA2,HDAC9,GPR17,POU2F1,PHLPP1
7_TF_Targets.gmt	V$OSF2_Q6	-3.51616	0.0370502	264	13	7.18976	0.89911	MTF1,CXCR5,SYNE1,FAM63B,IL7R,ATP6V0A4,ROGDI,HEY1,GPRC5C,REL,POU2F1,ZNF775,ID2
7_TF_Targets.gmt	V$ALPHACP1_01	-3.48552	0.0380904	260	13	7.22157	0.892321	ABAT,FAM126B,DLEU2,TLE1,GLB1L2,MID1,KLHL4,IRS1,ABCA7,PRR11,TMEM160,SHC3,SFXN3
7_TF_Targets.gmt	V$SP1_Q6_01	-3.45513	0.039184	243	13	7.25339	0.885564	RND2,BCL7C,NOTCH3,ADAM15,BCL9L,C11orf68,C11orf35,NUFIP2,LLGL2,C17orf28,LIMA1,C17orf57,APLP1
7_TF_Targets.gmt	V$NFY_Q6	-3.39512	0.0415213	262	13	7.31701	0.872142	PTCH1,HLA-DOA,DLX1,DLEU2,ARRDC3,HIST1H2AB,KLHL4,ABCA7,PRR11,HIST1H3B,HMGA2,CENPF,ZNF775
7_TF_Targets.gmt	GTGACGY_V$E4F1_Q6	-3.39146	0.0415875	658	28	19.3105	0.566263	BHLHE40,TLE3,RLF,DUSP5,DUSP1,ANK2,CCBL1,KCNA6,HIST1H4E,HIST1H4H,MRC2,C6orf223,GTF2A1,ID1,DEPDC4,MTF1,ZCCHC24,TEX14,TP53INP2,RIPK4,SCAMP5,C4orf34,THNSL1,PLEKHH3,EGR1,SFXN3,SCG2,PHLPP1
7_TF_Targets.gmt	V$RREB1_01	-3.31197	0.0449353	207	11	5.91724	0.940871	STAG2,CASZ1,HMHA1,NTRK3,DLX1,PLXNB3,NUFIP2,AUTS2,NDRG2,ITGA5,PLCB1
7_TF_Targets.gmt	V$GR_Q6_01	-3.27808	0.046389	279	13	7.44426	0.845665	NOG,RND1,CASZ1,PXN,MMP11,ETV6,APBA1,TCN2,HOXB7,RNF152,PCBP4,SLC7A11,MPZ
7_TF_Targets.gmt	TGTYNNNNNRGCARM_UNKNOWN	-3.27001	0.0466684	86	6	2.48142	1.34612	OSR2,MPP2,ROGDI,GIPR,CAMK1,HPCAL4
7_TF_Targets.gmt	V$E2F_Q3	-3.25821	0.0470294	227	12	6.71256	0.881195	STAG2,EPHB1,SNPH,JPH1,HIST1H1D,UNG,FMO4,PCSK4,GMNN,GPAT2,NCL,C19orf68
7_TF_Targets.gmt	V$CDX2_Q5	-3.25821	0.0470294	254	12	6.71256	0.881195	VANGL1,NME3,LRCH1,GAD1,PLAG1,NKX6-1,MARCH3,DLX1,NRP1,ADAM11,TRIM2,HMGA2
7_TF_Targets.gmt	V$MEF2_01	-3.22421	0.0485564	144	8	3.84938	1.11154	GRAP2,SMARCA2,EPHB1,BEST3,HDAC9,UBXN10,ARRDC3,NFIX
7_TF_Targets.gmt	V$NKX25_01	-3.20369	0.0494623	125	7	3.18131	1.19958	STAG2,FOXO1,BEST3,DLX1,RGS1,PCBP4,JPH1

## Sheet: TF targets DE protein
Gene_Class	Gene_Set	Log_p	Q	Sample_Size	Genes_Observed	Genes_Expected	Log_Odds_Ratio	Names_Genes_Observed
7_TF_Targets.gmt	GGGCGGR_V$SP1_Q6	-51.2183	2.96616e-20	2940	82	23.7924	2.05099	VPRBP,RAB27A,SUN2,PDCL3,UGDH,MTMR3,GNA15,LARP4,RABGGTA,CNPY3,DERA,SEMA7A,C12orf5,CDK17,DLGAP4,UBTF,PPIG,MRPS7,RPL18,RPL14,NUTF2,RNF168,SESN2,RPL8,PLK1,PDP1,SLC12A2,RAVER1,MOCS2,TAX1BP3,TFAP4,SLC30A7,DENR,GLTSCR2,SMAP2,PPP2R5A,PPP2R5D,PDPR,LIG3,KIF3A,AASDHPPT,TP53,RABGAP1,LRSAM1,VEZF1,HTRA2,RALY,PRC1,FDFT1,BCOR,RNF2,TCF12,HSPH1,GLT25D1,C11orf68,TOP1,AKAP8,DIAPH1,ITGAM,RRAGC,PRKCI,PRKD2,MAP1A,HMGCS…
7_TF_Targets.gmt	SCGGAAGY_V$ELK1_02	-39.0815	2.76749e-15	1199	46	9.97634	2.3874	VPRBP,DCAKD,CXorf56,SRPR,TP53,TRAPPC10,RPS27L,RABGGTA,RPL37A,CNPY3,RNF2,HSPH1,ECD,WDR74,LYPLA2,DIAPH1,PPIG,DNMT1,LEF1,ERCC3,GNL3L,RPL19,TCF7,WDR46,RPS6,NUTF2,TPX2,ITM2C,ZNF24,AAK1,RNF168,RPL6,PCYT1A,SLC12A2,SCFD2,RAVER1,CCNT1,KIAA0182,CGGBP1,MED15,AURKA,SLC30A7,MKI67IP,NOL7,GLTSCR2,SMAP2
7_TF_Targets.gmt	GATTGGY_V$NFY_Q6_01	-33.6596	4.17547e-13	1160	41	9.22242	2.31571	PPP2R5A,PPP2R5D,PPP2R5C,B2M,C17orf59,AASDHPPT,HIST1H1B,FDFT1,TACC3,EPM2AIP1,HIST1H4A,HIST1H3A,KIF23,CASP2,GAN,C1orf212,TTC9C,CLSPN,C12orf5,KIF20A,AKAP8,SPC25,PRKD2,RPL14,HMGCS1,HSPA1A,RPS9,ZNF281,TPX2,MYCBP2,WEE1,SESN2,PLK1,PDP1,RAVER1,UHRF1,BCAS3,CGGBP1,AURKA,FTH1,SMAP2
7_TF_Targets.gmt	AACTTT_UNKNOWN	-31.9504	1.73005e-12	1890	50	14.1142	1.99403	DCAKD,ATP11C,BPTF,PCYOX1L,LARP4,TFDP2,PARD3,CDK17,DLGAP4,KCTD9,PTPRF,ITM2C,RPL34,SESN2,SLC12A2,SATB1,TFAP4,SLC30A7,TP53,RABGAP1,VEZF1,KANK4,ATP2B4,SNW1,BCOR,TCF12,GPX1,HSPH1,TOP1,DIAPH1,BCHE,PRKCI,LEF1,NUCB1,PRKD2,KIAA0020,CDCA2,SYNE2,NDUFA11,SOAT1,VCL,AAK1,WEE1,HSPB1,SASS6,GCAT,EIF2B4,RFC1,NVL,MAGT1
7_TF_Targets.gmt	GGGAGGRR_V$MAZ_Q6	-26.5361	3.10851e-10	2274	52	17.463	1.7319	VPRBP,PNO1,RABGGTA,TFDP2,DNAJB12,SEMA7A,NOB1,CDK17,UBTF,LYPLA2,PPIG,ARHGAP15,PTPRF,GLIPR2,NUTF2,ITM2C,RPL24,SESN2,CDK9,MOV10,SATB1,TFAP4,FTH1,DENR,WRN,PPP2R5D,LIG3,LDLR,TP53,LRSAM1,VEZF1,RALY,BCOR,TTC9C,RNF2,TCF12,DIAPH1,DNMT1,PRKCI,LEF1,PRKD2,RRP8,SYNE2,ZNF24,VCL,HSPB1,PPP1R9B,SMPD3,TSR1,NOTCH3,ERC1,DTX1
7_TF_Targets.gmt	CACGTG_V$MYC_Q2	-25.3596	8.40113e-10	1032	34	8.44219	2.14347	PDPR,LIG3,CXorf56,ZNHIT6,RABGAP1,ZNF574,ZNF318,CNPY3,SEMA7A,BCOR,GPX1,HSPH1,SLC25A32,TOP1,DNTTIP2,DIAPH1,RRAGC,DOHH,LEF1,RRP8,DYM,RPL19,WDR46,RLF,PES1,RBM3,WEE1,ALG1,PPP1R9B,SCFD2,UTP14A,BCAS3,TFAP4,GMFB
7_TF_Targets.gmt	TCCCRNNRTGC_UNKNOWN	-24.1343	2.45196e-09	213	16	1.74454	3.35646	DCAKD,EIF2B4,NUTF2,HSPH1,TRIM23,PES1,MORF4L1,HAUS6,VCL,TFAP4,SPC25,RPL7,PLK1,KIF11,BUB1B,SMPD3
7_TF_Targets.gmt	ACTAYRNNNCCCR_UNKNOWN	-23.598	3.66788e-09	449	22	3.77839	2.6705	DCAKD,TP53,TRUB1,NUMA1,ZNF24,TRIM23,RPS6KB2,AAK1,SESN2,RPL7,RPL6,CDK9,DNAJB12,EIF2B4,SNW1,CCDC90B,HSPH1,LGMN,TFAP4,SPC25,WRN,BUB1B
7_TF_Targets.gmt	RCGCANGCGY_V$NRF1_Q6	-22.1958	1.32514e-08	918	30	7.548	2.11173	LIG3,KIF3A,PDCL3,RABGAP1,EXOC8,EPM2AIP1,CASP2,DNAJB12,NOB1,SNW1,TOLLIP,ATP5L,HMMR,C12orf5,TOP1,AKAP8,DNMT1,CCNA2,FAM98A,ZNF281,RPL7,TAF7,CPSF4,RAVER1,MOCS2,CDS2,COX7A2L,AURKA,ZNF638,SMAP2
7_TF_Targets.gmt	CTTTGT_V$LEF1_Q2	-20.7224	5.20425e-08	1972	43	15.0872	1.64008	B2M,SUN2,BPTF,TFDP2,SEMA7A,CDK17,DLGAP4,UBTF,GLIPR2,FHL1,RPL34,TAX1BP3,CCNT1,KIAA0182,ERBB2IP,SATB1,TFAP4,SLC30A7,KIF3A,TP53,VEZF1,VAMP2,CASP2,TCF12,HSPH1,KIF21A,KIF20A,TOP1,BCHE,SALL2,LEF1,UBE2I,HMGCS1,PPP1R9B,SMPD3,EIF2B4,UHRF1,NOTCH3,CCDC90B,UPRT,ERC1,NXN,KCTD12
7_TF_Targets.gmt	V$E2F1DP1RB_01	-20.5433	5.6594e-08	231	15	1.91111	3.10948	RAVER1,RFC1,CLSPN,CCNT1,RRM2,UNG,C12orf5,SOAT1,PKMYT1,WEE1,GINS3,TFAP4,SASS6,PPIG,DNMT1
7_TF_Targets.gmt	V$E2F_Q6	-20.3552	6.26116e-08	232	15	1.93741	3.08822	RAVER1,CLSPN,CCNT1,RRM2,UNG,SOAT1,ERBB2IP,PKMYT1,WEE1,GINS3,TFAP4,SASS6,HIST1H4A,HIST1H3A,DNMT1
7_TF_Targets.gmt	V$E2F_02	-17.9858	3.82515e-07	235	14	1.97248	2.95033	RAVER1,CLSPN,CCNT1,RRM2,UNG,SOAT1,PKMYT1,GINS3,TFAP4,SASS6,HIST1H4A,PPIG,HIST1H3A,DNMT1
7_TF_Targets.gmt	V$E2F1_Q6	-18.0988	3.82515e-07	232	14	1.95494	2.96414	RAVER1,CLSPN,CCNT1,RRM2,UNG,SOAT1,ERBB2IP,PKMYT1,GINS3,TFAP4,SASS6,HIST1H4A,HIST1H3A,DNMT1
7_TF_Targets.gmt	V$E2F1DP1_01	-18.0421	3.82515e-07	235	14	1.96371	2.95722	RAVER1,CLSPN,CCNT1,RRM2,UNG,SOAT1,PKMYT1,GINS3,TFAP4,SASS6,HIST1H4A,PPIG,HIST1H3A,DNMT1
7_TF_Targets.gmt	V$E2F1DP2_01	-18.0421	3.82515e-07	235	14	1.96371	2.95722	RAVER1,CLSPN,CCNT1,RRM2,UNG,SOAT1,PKMYT1,GINS3,TFAP4,SASS6,HIST1H4A,PPIG,HIST1H3A,DNMT1
7_TF_Targets.gmt	V$E2F4DP2_01	-18.0421	3.82515e-07	235	14	1.96371	2.95722	RAVER1,CLSPN,CCNT1,RRM2,UNG,SOAT1,PKMYT1,GINS3,TFAP4,SASS6,HIST1H4A,PPIG,HIST1H3A,DNMT1
7_TF_Targets.gmt	V$E2F_Q3_01	-18.0988	3.82515e-07	235	14	1.95494	2.96414	RFC1,NDUFA11,UNG,NUMA1,ERBB2IP,RALY,PKMYT1,TOP1,WEE1,GINS3,SASS6,DNMT1,CASP2,PPP1R9B
7_TF_Targets.gmt	V$E2F_Q4_01	-17.9858	3.82515e-07	237	14	1.97248	2.95033	RFC1,NUTF2,NDUFA11,UNG,ERBB2IP,PKMYT1,TOP1,WEE1,GINS3,SASS6,DNMT1,CASP2,SLBP,PPP1R9B
7_TF_Targets.gmt	V$E2F_Q6_01	-18.0988	3.82515e-07	240	14	1.95494	2.96414	RFC1,BCOR,NUTF2,NDUFA11,RRM2,UNG,ERBB2IP,RALY,PKMYT1,WEE1,SASS6,DNMT1,CASP2,PPP1R9B
7_TF_Targets.gmt	V$E2F1_Q4_01	-18.3865	3.82515e-07	228	14	1.91111	2.99922	RFC1,NDUFA11,UNG,NUMA1,ERBB2IP,RALY,PKMYT1,TOP1,WEE1,GINS3,SASS6,DNMT1,CASP2,PPP1R9B
7_TF_Targets.gmt	V$E2F4DP1_01	-17.8185	4.31602e-07	239	14	1.99877	2.92987	RAVER1,CLSPN,CCNT1,RRM2,UNG,C12orf5,SOAT1,PKMYT1,GINS3,TFAP4,SASS6,HIST1H4A,HIST1H3A,DNMT1
7_TF_Targets.gmt	TTGTTT_V$FOXO4_01	-16.9656	9.68771e-07	2061	40	15.3152	1.49851	SUN2,BPTF,TFDP2,CDK17,DLGAP4,WDR46,RRN3,RPL23,SESN2,NRBF2,CDS2,KIAA0182,ERBB2IP,SATB1,TFAP4,GMFB,PDPR,TP53,RABGAP1,VEZF1,BCOR,TTC9C,KIF20A,TOP1,PRKCI,PRKD2,CWF19L2,ZNF24,VCL,AAK1,SLC7A1,LCP2,SMPD3,GCAT,RFC1,OSBPL5,SPAST,UNG,CGGBP1,NXN
7_TF_Targets.gmt	V$E2F_Q4	-16.0409	2.34045e-06	234	13	1.95494	2.84671	RAVER1,CLSPN,CCNT1,RRM2,UNG,SOAT1,ERBB2IP,PKMYT1,WEE1,GINS3,TFAP4,SASS6,DNMT1
7_TF_Targets.gmt	V$E2F1_Q6_01	-15.7841	2.90482e-06	238	13	1.99877	2.81261	RPL18,RAVER1,CLSPN,CCNT1,UNG,NUMA1,ERBB2IP,PKMYT1,WEE1,TFAP4,SASS6,DNMT1,CASP2
7_TF_Targets.gmt	GCCATNTTG_V$YY1_Q6	-15.6893	3.07084e-06	427	17	3.55922	2.35324	RPS8,SYNE2,MTMR3,RBM3,AKAP8L,ZNF318,CD4,EIF2B4,UTP20,TAX1BP3,RPL18A,CDK17,LYPLA2,AKAP8,MAGT1,ZNF638,LIMA1
7_TF_Targets.gmt	TGGAAA_V$NFAT_Q4_01	-15.4253	3.85043e-06	1896	37	14.3684	1.46948	ARIH2,TFDP2,SEMA7A,NOB1,CDK17,DLGAP4,RPL13,ITM2C,REPIN1,CDK9,PDP1,UTP14A,TFAP4,FTH1,SLC30A7,PPP2R5D,TP53,RALY,KANK4,ATP2B4,BCOR,C12orf35,TCF12,GPX1,HSPH1,KIF21A,DNTT,DIAPH1,PRKD2,KIAA0020,SYNE2,TRIT1,TATDN1,SLC7A1,SMPD3,GCAT,MRPL13
7_TF_Targets.gmt	V$ELK1_02	-15.3867	3.85899e-06	248	13	2.06891	2.75965	RPL19,TCF7,WDR74,ITM2C,MRPL13,CGGBP1,AAK1,MED15,LYPLA2,PCYT1A,SLC30A7,PPIG,GNL3L
7_TF_Targets.gmt	V$NFY_Q6_01	-15.052	5.2073e-06	264	13	2.13027	2.71485	PPP2R5A,PPP2R5C,SUN2,HSPA1A,TTC9C,KIF20A,RBM3,FDFT1,SESN2,HIST1H4A,PLK1,HIST1H3A,PDP1
7_TF_Targets.gmt	TGACAGNY_V$MEIS1_01	-14.349	1.01668e-05	827	22	6.32945	1.88619	PPP2R5C,SUN2,TSHZ3,MTMR3,C20orf4,TFDP2,BCOR,C12orf35,TOP1,DNMT1,MAP1A,HMGCS1,ZNF281,SESN2,SASS6,ASCC3,SLC12A2,SCFD2,GCAT,RFC1,TFAP4,ZNF638
7_TF_Targets.gmt	GGGTGGRR_V$PAX4_03	-14.2068	1.13422e-05	1294	29	10.2393	1.59456	PPP2R5A,DCAKD,AASDHPPT,TP53,UNG,SEMA7A,CDK17,KCTD9,CD97,PRKD2,MAP1A,CDCA2,CCNA2,PTPRF,FHL1,MNAT1,RBM3,RPS6KB2,VCL,AAK1,PPP1R9B,PXN,MOV10,TAX1BP3,KIAA0182,MORF4L1,WRN,KCTD12,DTX1
7_TF_Targets.gmt	V$TCF1P_Q6	-13.9218	1.46107e-05	266	12	1.98124	2.7003	PPP2R5D,SEMA7A,HMGCS1,TTC9C,GPX1,KIAA0182,BCAS3,MNAT1,SATB1,TFDP2,PLK1,PRKD2
7_TF_Targets.gmt	V$E2F1_Q3	-13.8291	1.55443e-05	244	12	1.99877	2.68682	RAVER1,NUTF2,CLSPN,CCNT1,NDUFA11,RRM2,SOAT1,PKMYT1,GINS3,TFAP4,SASS6,DNMT1
7_TF_Targets.gmt	CAGCTG_V$AP4_Q5	-13.6303	1.8406e-05	1524	31	11.7384	1.49334	RAB27A,LARP4,BAIAP2,TFDP2,SEMA7A,CD247,UBTF,FAM98A,NUTF2,RPL28,SLC12A2,NRBF2,BCAS3,TFAP4,DENR,SMAP2,PPP2R5C,VEZF1,C12orf35,TCF12,TOLLIP,GPX1,LEF1,MAP1A,TCF7,TRIT1,AAK1,PPP1R9B,GCAT,CTSD,NDUFA4
7_TF_Targets.gmt	V$AHRARNT_01	-13.2554	2.54837e-05	140	9	1.09582	3.16108	TFAP4,SESN2,MOV10,PDP1,SOAT1,DTX1,VEZF1,TRIM23,REPIN1
7_TF_Targets.gmt	SGCGSSAAA_V$E2F1DP2_01	-13.2268	2.54837e-05	168	10	1.41142	2.93513	PKMYT1,RAVER1,GINS3,TFAP4,HIST1H4A,HIST1H3A,DNMT1,CLSPN,RRM2,UNG
7_TF_Targets.gmt	RYTTCCTG_V$ETS2_B	-13.2204	2.54837e-05	1085	25	8.43343	1.65356	PPP2R5C,C17orf59,SRPR,IKBKB,CD4,CD5,ATP2B4,CD247,TCF12,CLSPN,GPX1,UBTF,DNMT1,ARHGAP15,FHL1,RPL23,VCL,PPP1R9B,NFKB1,ERBB2IP,FTH1,STRBP,SLC30A7,BUB1B,NDUFA4
7_TF_Targets.gmt	CTTTAAR_UNKNOWN	-12.9885	3.12891e-05	972	23	7.42527	1.71483	C17orf59,LIG3,IKBKB,GAN,SEMA7A,GLT25D1,TOP1,SALL2,NUCB1,NME3,PIR,TCF7,RRM2,RPL7,RPL7A,GCAT,BCAS3,ERBB2IP,SATB1,ERC1,NXN,DTX1,GMFB
7_TF_Targets.gmt	MYAATNNNNNNNGGC_UNKNOWN	-12.9455	3.18246e-05	111	8	0.850356	3.37068	PPP2R5D,C17orf59,CDC20,SYNE2,NUTF2,GPX1,BCAS3,CDK17
7_TF_Targets.gmt	GGCNRNWCTTYS_UNKNOWN	-12.2232	6.38965e-05	83	7	0.666258	3.54232	DDX24,RNF168,SUN2,GLTSCR2,PCYT1A,SMAP2,RPL18A
7_TF_Targets.gmt	GGCNKCCATNK_UNKNOWN	-12.0704	7.26312e-05	118	8	0.955555	3.18783	VAMP2,RPL4,TTC9C,RPS8,RPL18A,CD4,GNL3L,DYM
7_TF_Targets.gmt	MGGAAGTG_V$GABP_B	-11.9608	7.91091e-05	757	20	6.24179	1.7582	OSTF1,IKBKB,CD247,TCF12,HSPH1,ECD,WDR74,DIAPH1,DNMT1,ARHGAP15,GNL3L,TCF7,RPS6,ZNF24,AAK1,LCP2,NRBF2,BCAS3,AURKA,SLC30A7
7_TF_Targets.gmt	CTTTGA_V$LEF1_Q2	-11.8705	8.45752e-05	1232	25	9.11722	1.53575	PPP2R5C,OSTF1,TSHZ3,HLTF,TFDP2,CD247,C1orf212,C12orf35,RNF2,TCF12,ITGAM,LEF1,KIAA0020,TCF7,SYNE2,C15orf24,MNAT1,EIF2B4,TSR1,MOV10,SH2D1A,RBM42,SATB1,AURKA,TFAP4
7_TF_Targets.gmt	V$MYCMAX_B	-11.7947	8.91643e-05	268	11	2.03384	2.52455	SEMA7A,SUN2,NUTF2,DLGAP4,PES1,ZNF574,WEE1,TFAP4,DIAPH1,PPP1R9B,DYM
7_TF_Targets.gmt	V$ETS_Q4	-11.7541	9.07936e-05	247	11	2.04261	2.518	CD247,TCF12,TSHZ3,SRPR,STRBP,SLC30A7,IKBKB,ARHGAP15,LCP2,NDUFA4,PPP1R9B
7_TF_Targets.gmt	V$CETS1P54_01	-11.515	0.000112812	258	11	2.09521	2.47934	TCF7,WDR74,ITM2C,ZNF24,CGGBP1,LYPLA2,RPL6,SLC30A7,PPIG,DNMT1,SMAP2
7_TF_Targets.gmt	TGCGCANK_UNKNOWN	-11.2582	0.000142742	545	16	4.43588	1.92601	RPL19,RPL14,KIF3A,FAM98A,ZNF295,REPIN1,DNAJB12,SNW1,TOLLIP,COX7A2L,HMMR,RPL7L1,PKMYT1,AURKA,TFAP4,DNMT1
7_TF_Targets.gmt	STTTCRNTTT_V$IRF_Q6	-10.9431	0.000191528	188	9	1.45525	2.72317	B2M,MOV10,BCOR,TRIM21,SYNE2,TCF12,RPL23,TFDP2,PRKD2
7_TF_Targets.gmt	CAGGTG_V$E12_Q6	-10.6282	0.000257067	2485	39	19.1286	1.116	VPRBP,BPTF,UGDH,PCYOX1L,TRIM23,LARP4,CCM2,CD247,C12orf5,UBTF,RPS8,FAM98A,RPL28,REPIN1,CDK9,BMP3,KIAA0182,SMAP2,VAMP2,GPX1,RRAGC,LIMA1,LEF1,PRKD2,KIAA0020,MAP1A,HMGCS1,TCF7,SYNE2,ZNF295,RBM3,AAK1,PPP1R9B,SMPD3,EIF2B4,RFC1,CGGBP1,ERC1,WDR6
7_TF_Targets.gmt	V$NFY_C	-10.4832	0.000291218	245	10	1.92864	2.45747	PPP2R5C,UHRF1,BCAS3,KIF20A,FDFT1,SESN2,SPC25,HIST1H4A,HIST1H3A,KIF23
7_TF_Targets.gmt	V$EGR2_01	-10.3918	0.000312302	199	9	1.56045	2.61654	SUN2,ZNF281,KIAA0182,CGGBP1,UPRT,TFAP4,DIAPH1,GLTSCR2,MAP1A
7_TF_Targets.gmt	GGGYGTGNY_UNKNOWN	-10.3741	0.000312302	664	17	5.30377	1.75101	SPAG5,HMGCS1,FHL1,MTMR3,RBM3,WEE1,VAMP2,SLC7A1,PXN,MOV10,CCDC90B,KIAA0182,CDK17,TMX4,TFAP4,NUCB1,DTX1
7_TF_Targets.gmt	V$NFKB_C	-10.1804	0.000371903	263	10	1.99877	2.40329	CD247,SUN2,VEZF1,TOP1,CGGBP1,LYPLA2,SESN2,WRN,UBE2I,SMPD3
7_TF_Targets.gmt	V$MYOGENIN_Q6	-10.1435	0.00037875	255	10	2.00754	2.39665	CD247,FAM98A,C12orf5,BCAS3,VEZF1,UBTF,VAMP2,RRAGC,MAP1A,SMAP2
7_TF_Targets.gmt	V$ERR1_Q2	-10.0702	0.000392991	259	10	2.02507	2.38348	PPP2R5D,SEMA7A,TCF7,RNF2,VCL,SATB1,VAMP2,DIAPH1,BUB1B,MAP1A
7_TF_Targets.gmt	V$E2F_03	-10.0702	0.000392991	245	10	2.02507	2.38348	RFC1,NUTF2,UNG,RPL28,PKMYT1,TOP1,SASS6,DNMT1,SLBP,PPP1R9B
7_TF_Targets.gmt	V$AP4_01	-10.0339	0.000400387	262	10	2.03384	2.37693	SEMA7A,TCF7,TTC9C,NUTF2,MTMR3,VEZF1,TFAP4,SESN2,NDUFA4,PPP1R9B
7_TF_Targets.gmt	V$NERF_Q2	-9.9977	0.00040797	247	10	2.04261	2.37042	BCOR,TCF12,SRPR,UBTF,VCL,LYPLA2,SLC30A7,IKBKB,GMFB,PPP1R9B
7_TF_Targets.gmt	WCAANNNYCAG_UNKNOWN	-9.96174	0.000415741	254	10	2.05137	2.36393	DCAKD,BCOR,NUTF2,EPB41L2,NUMA1,TRIM23,AAK1,RPL7,CDK9,BUB1B
7_TF_Targets.gmt	V$NGFIC_01	-9.89038	0.00043905	255	10	2.06891	2.35104	TSR1,SUN2,TTC9C,KIAA0182,CDK17,UBTF,CGGBP1,TFAP4,DIAPH1,LEF1
7_TF_Targets.gmt	TMTCGCGANR_UNKNOWN	-9.70741	0.000518557	160	8	1.32375	2.68488	TSR1,WDR6,DENR,RPS6,NDUFA11,BCAS3,LRSAM1,SLC12A2
7_TF_Targets.gmt	WGTTNNNNNAAA_UNKNOWN	-9.63611	0.000539206	547	14	4.02385	1.86653	PPP2R5C,PTPRF,GLIPR2,SYNE2,ZNF281,RALY,ZNF423,DNAJB12,BCOR,GPX1,SH2D1A,KIAA0182,SPC25,KLHL11
7_TF_Targets.gmt	YGCGYRCGC_UNKNOWN	-9.64998	0.000539206	319	11	2.5686	2.17101	RAVER1,TTC9C,FAM98A,KIAA0182,MTMR3,DLGAP4,UBTF,PKMYT1,AKAP8,TFAP4,DIAPH1
7_TF_Targets.gmt	V$MAX_01	-9.54451	0.000581695	262	10	2.15657	2.28827	CXorf56,BCOR,GPX1,SLC25A32,BCAS3,RLF,TOP1,TFAP4,ZNF318,DYM
7_TF_Targets.gmt	GCGNNANTTCC_UNKNOWN	-9.35516	0.000683813	123	7	1.03445	2.85514	DDX24,RNF168,SUN2,PCYT1A,BCOR,IKBKB,GLTSCR2
7_TF_Targets.gmt	TTCYNRGAA_V$STAT5B_01	-9.352	0.000683813	335	11	2.65627	2.12043	CD247,NOB1,C12orf35,ATP11C,HTRA2,SLC30A7,ZNF423,ZYX,LCP2,PPP1R9B,SMPD3
7_TF_Targets.gmt	V$E2F_Q2	-9.30165	0.00070127	176	8	1.40265	2.59655	PPP2R5A,DNAJB12,RRAGC,RNF2,ZNF281,KANK4,SMAP2,RLF
7_TF_Targets.gmt	TTANTCA_UNKNOWN	-9.29694	0.00070127	952	19	6.95188	1.51642	TSHZ3,UGDH,C20orf4,BAIAP2,CA8,HSPH1,GPX1,HMMR,DLGAP4,TCF7,NUMA1,SELO,SESN2,ZNF423,DDX52,PDP1,ERBB2IP,MED15,SMAP2
7_TF_Targets.gmt	V$USF_C	-9.18377	0.000773919	279	10	2.253	2.22221	RPL19,SEMA7A,WDR46,GPX1,HSPH1,BCAS3,WEE1,TFAP4,PPP1R9B,SCFD2
7_TF_Targets.gmt	GCTNWTTGK_UNKNOWN	-9.15194	0.000787536	306	10	2.26177	2.21635	PPP2R5C,RAVER1,OSTF1,CDK17,TACC3,TFDP2,ZNF423,DENR,KIF23,PPP1R9B
7_TF_Targets.gmt	V$E2F_Q3	-9.081	0.000833524	227	9	1.84974	2.35819	RFC1,NDUFA11,UNG,C12orf5,ERBB2IP,PKMYT1,WEE1,SASS6,DNMT1
7_TF_Targets.gmt	V$IRF1_01	-9.00972	0.000882669	250	9	1.86728	2.34392	B2M,SEMA7A,BCOR,TRIM21,SYNE2,AAK1,SALL2,KANK4,KIAA0020
7_TF_Targets.gmt	RNGTGGGC_UNKNOWN	-8.99028	0.000887671	766	17	5.94373	1.5799	VPRBP,SUN2,DUSP11,RALY,LARP4,ATP2B4,BCOR,DIAPH1,NUCB1,MAP1A,REPIN1,TSR1,BMP3,KIAA0182,CGGBP1,UPRT,GLTSCR2
7_TF_Targets.gmt	V$ZF5_01	-8.93927	0.000909213	238	9	1.88481	2.32978	SEMA7A,NUTF2,C11orf68,RLF,UBTF,RRAGC,KCTD12,RRP8,SMPD3
7_TF_Targets.gmt	TCCATTKW_UNKNOWN	-8.93927	0.000909213	239	9	1.88481	2.32978	PPP2R5C,SPAG5,NOB1,ZNF281,BPTF,AURKA,DIAPH1,FTH1,TFDP2
7_TF_Targets.gmt	ACAWNRNSRCGG_UNKNOWN	-8.91997	0.000914734	63	5	0.490927	3.48649	RBM3,AKAP8,ZNF638,MTMR3,SMPD3
7_TF_Targets.gmt	V$NFKB_Q6	-8.76664	0.00105247	254	9	1.92864	2.29503	NOB1,BCOR,VEZF1,TOP1,SATB1,ZNF423,WRN,UBE2I,RRP8
7_TF_Targets.gmt	V$ICSBP_Q6	-8.56581	0.00127006	248	9	1.98124	2.25439	PPP2R5C,B2M,MOV10,ATP11C,SYNE2,NFKB1,TOP1,TFDP2,PRKD2
7_TF_Targets.gmt	V$STAT1_03	-8.53298	0.00129583	248	9	1.99001	2.24773	VPRBP,EIF2B4,ITM2C,VEZF1,RPL28,MED15,NUCB1,PPP1R9B,SMPD3
7_TF_Targets.gmt	TGACATY_UNKNOWN	-8.50676	0.00129949	665	15	5.04077	1.63447	PPP2R5C,ASCC3,SPAG5,SYNE2,TSHZ3,VEZF1,TRIT1,TFDP2,SMPD3,CD247,EIF2B4,ATP5L,HERC2,BCHE,RTTN
7_TF_Targets.gmt	RGAANNTTC_V$HSF1_01	-8.50517	0.00129949	446	12	3.42772	1.87061	PPP2R5C,HSPA1A,FHL1,VEZF1,LARP4,HSPB1,CCM2,KANK4,RAVER1,NOB1,BMP3,HSPH1
7_TF_Targets.gmt	V$E2F1_Q4	-8.46787	0.00133241	244	9	2.00754	2.23449	RFC1,CLSPN,UNG,ERBB2IP,PKMYT1,WEE1,SASS6,SLBP,PPP1R9B
7_TF_Targets.gmt	V$HSF1_01	-8.37153	0.00144949	267	9	2.03384	2.21486	PPP2R5C,NOB1,TSHZ3,HSPH1,FHL1,LARP4,HSPB1,CCM2,WRN
7_TF_Targets.gmt	V$ETS1_B	-8.15271	0.00178257	259	9	2.09521	2.17005	SRPR,DLGAP4,UBTF,SLC30A7,SLC7A1,IKBKB,ARHGAP15,LCP2,PPP1R9B
7_TF_Targets.gmt	V$SRF_C	-8.05492	0.00194258	211	8	1.68318	2.31992	SUN2,BCAS3,ERBB2IP,VCL,TOP1,AAK1,SLC7A1,MAP1A
7_TF_Targets.gmt	GTGACGY_V$E4F1_Q6	-7.93594	0.00216256	658	15	5.3213	1.5533	RPL18,PDPR,SRPR,SOAT1,RLF,VAMP2,HIST1H4A,NOC4L,HIST1H3A,IKBKB,PDP1,ASCC3,CCNT1,NUPL2,ERC1
7_TF_Targets.gmt	GGAMTNNNNNTCCY_UNKNOWN	-7.83733	0.00235925	117	6	0.946788	2.75148	AAK1,NUTF2,CLSPN,HSPH1,PRKCI,TRUB1
7_TF_Targets.gmt	V$GABP_B	-7.79585	0.00243124	259	9	2.20041	2.0963	WDR74,RPL34,ZNF24,AAK1,AURKA,DIAPH1,SLC30A7,CDK9,GNL3L
7_TF_Targets.gmt	YNGTTNNNATT_UNKNOWN	-7.71063	0.00261776	365	10	2.70887	1.94496	PPP2R5A,TCF12,TSHZ3,VEZF1,SATB1,AURKA,WEE1,ZNF638,TFDP2,CWF19L2
7_TF_Targets.gmt	CATTGTYY_V$SOX9_B1	-7.61079	0.00286047	358	10	2.74393	1.92567	SUN2,NOTCH3,RRM2,BPTF,VCL,TOP1,WEE1,TFDP2,NXN,DTX1
7_TF_Targets.gmt	V$NFKAPPAB65_01	-7.4922	0.00318523	237	8	1.83221	2.19191	TP53,VEZF1,TATDN1,WRN,UBE2I,RRP8,SLC12A2,SMPD3
7_TF_Targets.gmt	V$E4F1_Q6	-7.40613	0.00343379	289	9	2.32314	2.01474	ZNF295,SRPR,ECD,ZNF24,MED15,ERC1,IKBKB,PDP1,MAP1A
7_TF_Targets.gmt	V$IRF1_Q6	-7.36808	0.00349107	258	8	1.86728	2.16336	KIF3A,TRIM21,SYNE2,TRIM23,RPL23,RRAGC,PRKD2,PPP1R12C
7_TF_Targets.gmt	WTGAAAT_UNKNOWN	-7.36909	0.00349107	616	13	4.45341	1.60084	CCNA2,TSHZ3,MTMR3,MNAT1,RALY,ZNF423,CCM2,EHMT1,KIF23,DNAJB12,DLGAP4,UPRT,KIAA0020
7_TF_Targets.gmt	V$IRF_Q6	-7.2769	0.00375778	242	8	1.89358	2.1423	B2M,MOV10,BCOR,TRIM21,SYNE2,TOP1,TFDP2,PRKD2
7_TF_Targets.gmt	WTTGKCTG_UNKNOWN	-7.27341	0.00375778	516	12	3.93618	1.66338	PPP2R5D,SESN2,PDP1,C1orf212,BCOR,OSBPL5,NOTCH3,HERC2,DLGAP4,MRPS36,RNF25,NXN
7_TF_Targets.gmt	V$SREBP1_Q6	-7.18732	0.00405341	245	8	1.91988	2.12155	DCAKD,LDLR,MTMR3,DLGAP4,ERC1,PRKD2,DTX1,MAP1A
7_TF_Targets.gmt	V$CEBP_C	-7.16533	0.00410123	200	7	1.48155	2.30813	SEMA7A,TTC9C,GPX1,NUMA1,RLF,ERC1,UNG
7_TF_Targets.gmt	V$ZIC2_01	-7.12845	0.00421232	247	8	1.93741	2.10788	NME3,HSPH1,TP53,DLGAP4,MORF4L1,ZNF574,SESN2,MAP1A
7_TF_Targets.gmt	V$NF1_Q6	-7.04141	0.00429193	261	8	1.96371	2.08761	B2M,MOV10,ATP11C,KIAA0182,AAK1,RNF25,SESN2,ZNF423
7_TF_Targets.gmt	V$RP58_01	-7.06221	0.00429193	207	7	1.50785	2.28156	TCF12,KIF21A,UBTF,LARP4,TFAP4,CNPY3,PPP1R9B
7_TF_Targets.gmt	V$MTF1_Q4	-7.04141	0.00429193	252	8	1.96371	2.08761	PPP2R5D,VPRBP,KIF3A,NDUFA11,REPIN1,KCTD12,CNPY3,DTX1
7_TF_Targets.gmt	V$TEL2_Q6	-7.07026	0.00429193	233	8	1.95494	2.09434	CD247,TCF12,CGGBP1,LYPLA2,SLC30A7,IKBKB,ARHGAP15,SMAP2
7_TF_Targets.gmt	SNACANNNYSYAGA_UNKNOWN	-7.08478	0.00429193	90	5	0.727624	2.87268	DCAKD,AAK1,BUB1B,SESN2,DYM
7_TF_Targets.gmt	CAGGTA_V$AREB6_01	-7.05161	0.00429193	792	15	5.80346	1.42342	SEMA7A,TCF12,LYPLA2,DIAPH1,PTPRF,NUMA1,SELO,RPL24,REPIN1,PXN,MOV10,SH2D1A,ERBB2IP,WDR6,WRN
7_TF_Targets.gmt	RTAAACA_V$FREAC2_01	-7.09526	0.00429193	919	17	7.02201	1.32986	TFDP2,DNAJB12,NOB1,TCF12,GPX1,KIF21A,KIF20A,TCF7,WDR46,WEE1,ZNF423,LCP2,BMP3,KIAA0182,BCAS3,TFAP4,KCTD12
7_TF_Targets.gmt	V$ISRE_01	-6.9842	0.00437935	247	8	1.98124	2.07425	PPP2R5C,B2M,MOV10,TRIM21,GPX1,TOP1,ERC1,PRKD2
7_TF_Targets.gmt	V$HEB_Q6	-6.9842	0.00437935	265	8	1.98124	2.07425	SEMA7A,FAM98A,NUTF2,UBTF,AAK1,TFAP4,RPL4,DTX1
7_TF_Targets.gmt	V$OSF2_Q6	-6.9842	0.00437935	264	8	1.98124	2.07425	RAB27A,NOB1,TCF12,GPX1,MTMR3,AKAP8,WRN,PPP1R12C
7_TF_Targets.gmt	V$E2F1_Q3_01	-6.9842	0.00437935	247	8	1.98124	2.07425	CGGBP1,SATB1,WEE1,DNMT1,ZNF318,CDK9,KLHL11,MAP1A
7_TF_Targets.gmt	GCANCTGNY_V$MYOD_Q6	-6.97426	0.00438325	924	17	7.10091	1.31311	VPRBP,BPTF,VEZF1,TRIM23,TCF12,C12orf5,RRAGC,LIMA1,LEF1,MAP1A,TCF7,TRIT1,RPL4,BCAS3,TFAP4,NDUFA4,SMAP2
7_TF_Targets.gmt	TTAYRTAA_V$E4BP4_01	-6.92764	0.00455144	265	8	1.99877	2.06101	UTRN,DCAKD,HIST1H1B,WEE1,ZNF638,TFDP2,PDP1,SMAP2
7_TF_Targets.gmt	V$ATF_01	-6.8996	0.00463946	259	8	2.00754	2.05444	CCNA2,ZNF295,SRPR,RPL34,TRAPPC10,TOP1,NUPL2,IKBKB
7_TF_Targets.gmt	V$CMYB_01	-6.8164	0.00499774	249	8	2.03384	2.0349	ZNF281,MNAT1,RALY,MORF4L1,SASS6,RPL4,PPIG,DTX1
7_TF_Targets.gmt	V$ZIC1_01	-6.78897	0.00500499	261	8	2.04261	2.02844	ATP2B4,DUSP11,BCOR,RALY,CGGBP1,ZNF318,LEF1,MAP1A
7_TF_Targets.gmt	V$STAT1_02	-6.78897	0.00500499	252	8	2.04261	2.02844	VPRBP,EIF2B4,ITM2C,VEZF1,RPL28,MED15,NUCB1,SMPD3
7_TF_Targets.gmt	V$MAZ_Q6	-6.79778	0.00500499	193	7	1.57798	2.21301	DNAJB12,ATP2B4,PTPRF,MOV10,RNF2,SESN2,KANK4
7_TF_Targets.gmt	V$MYCMAX_02	-6.7076	0.00538329	268	8	2.06891	2.00924	SEMA7A,BCOR,HSPH1,TP53,TOP1,TFAP4,LEF1,PPP1R9B
7_TF_Targets.gmt	V$SP1_Q6	-6.54879	0.00625683	256	8	2.12151	1.97158	VPRBP,SPAST,C11orf68,CGGBP1,ERC1,VAMP2,RPL7,SLBP
7_TF_Targets.gmt	V$ATF1_Q6	-6.51727	0.00629837	231	7	1.65688	2.13957	PPP2R5C,KIAA0182,TOP1,ERC1,RPL4,IKBKB,PDP1
7_TF_Targets.gmt	V$EGR_Q6	-6.52282	0.00629837	275	8	2.13027	1.96539	DLGAP4,UBTF,LYPLA2,VAMP2,DIAPH1,RRP8,MAP1A,PPP1R9B
7_TF_Targets.gmt	TTCNRGNNNNTTC_V$HSF_Q6	-6.5177	0.00629837	152	6	1.21855	2.36767	HSPA1A,SESN2,REXO4,NUTF2,HSPH1,CDK17
7_TF_Targets.gmt	V$USF_02	-6.47129	0.00654116	272	8	2.14781	1.95311	CXorf56,RFC1,UTP14A,TCF12,GPX1,SLC25A32,RLF,TFAP4
7_TF_Targets.gmt	V$EGR1_01	-6.44573	0.00665638	269	8	2.15657	1.947	TTC9C,CDK17,UBTF,CGGBP1,LYPLA2,VAMP2,LEF1,GLTSCR2
7_TF_Targets.gmt	V$AP2_Q6_01	-6.39501	0.00694665	272	8	2.17411	1.93486	PPP2R5A,BCOR,ZNF281,DLGAP4,UBTF,TFAP4,CDK9,CPSF4
7_TF_Targets.gmt	V$TITF1_Q3	-6.1684	0.00864433	239	7	1.76208	2.04708	GCAT,PXN,DLGAP4,RBM3,SATB1,TFDP2,KLHL11
7_TF_Targets.gmt	CTGCAGY_UNKNOWN	-6.13033	0.00890909	765	14	5.74209	1.33391	PPP2R5C,TSHZ3,EXOC8,TFDP2,ATP2B4,BCOR,PRKD2,MAP1A,FHL1,RPL28,CDK9,SATB1,TFAP4,NDUFA4
7_TF_Targets.gmt	V$NFKB_Q6_01	-6.0853	0.00924655	232	7	1.78838	2.02485	SUN2,TP53,VEZF1,TOP1,UBE2I,RRP8,SMPD3
7_TF_Targets.gmt	GATGKMRGCG_UNKNOWN	-6.07206	0.00929721	65	4	0.552293	2.95059	RBM3,RPL7A,RPL24,UBTF
7_TF_Targets.gmt	TAATTA_V$CHX10_01	-6.04809	0.00944947	810	14	5.79469	1.32028	DCAKD,ATP11C,TFDP2,IFI16,ATP2B4,SEMA7A,GPX1,DLGAP4,SPAG5,SYNE2,AAK1,SESN2,ZNF423,KIAA0182
7_TF_Targets.gmt	V$CEBPDELTA_Q6	-6.00376	0.00980241	240	7	1.81468	2.00295	TSHZ3,DLGAP4,C20orf4,ZNF423,DDX52,KANK4,NDUFA4
7_TF_Targets.gmt	V$FREAC3_01	-5.97691	0.00999283	251	7	1.82344	1.99572	C12orf35,TSHZ3,KIAA0182,DLGAP4,TFAP4,LEF1,LCP2
7_TF_Targets.gmt	V$MYB_Q3	-5.92372	0.0104596	250	7	1.84098	1.98138	GCAT,SEMA7A,AURKA,SESN2,RPL4,EHMT1,GAN
7_TF_Targets.gmt	GGCNNMSMYNTTG_UNKNOWN	-5.90203	0.0106091	75	4	0.578593	2.87894	CD4,BCAS3,RPS8,RPL18A
7_TF_Targets.gmt	YTCCCRNNAGGY_UNKNOWN	-5.84732	0.0111227	72	4	0.587359	2.85583	RPS6KB2,CDK9,TFAP4,BCAS3
7_TF_Targets.gmt	V$FOXO1_02	-5.74257	0.012194	240	7	1.90234	1.93225	DNAJB12,OSBPL5,TCF7,WDR46,TSHZ3,KIF20A,TFAP4
7_TF_Targets.gmt	KTGGYRSGAA_UNKNOWN	-5.74066	0.012194	76	4	0.604892	2.81068	WEE1,UHRF1,BCAS3,DLGAP4
7_TF_Targets.gmt	V$NFY_01	-5.71731	0.0122146	254	7	1.91111	1.92537	PPP2R5C,HSPA1A,TACC3,SESN2,PLK1,KIF23,PDP1
7_TF_Targets.gmt	V$TGIF_01	-5.71731	0.0122146	247	7	1.91111	1.92537	GCAT,SEMA7A,C12orf35,RPL4,PPP1R12C,KIAA0020,SLC12A2
7_TF_Targets.gmt	V$ATF3_Q6	-5.71731	0.0122146	248	7	1.91111	1.92537	CCNA2,SRPR,KIAA0182,TOP1,RPL4,IKBKB,PDP1
7_TF_Targets.gmt	V$TAL1BETAITF2_01	-5.64243	0.013071	256	7	1.93741	1.90491	RAB27A,TCF12,TFAP4,TFDP2,LIMA1,LEF1,MAP1A
7_TF_Targets.gmt	AAANWWTGC_UNKNOWN	-5.60145	0.0131696	193	6	1.46401	2.09117	ATP2B4,ITM2C,DLGAP4,TFAP4,SESN2,TFDP2
7_TF_Targets.gmt	V$MMEF2_Q6	-5.59324	0.0131696	272	7	1.95494	1.89142	GCAT,HIST1H1B,DLGAP4,RALY,HSPB1,TFDP2,GAN
7_TF_Targets.gmt	V$USF_Q6_01	-5.59324	0.0131696	239	7	1.95494	1.89142	RPL19,TCF7,WEE1,TFAP4,DIAPH1,ZNF318,DYM
7_TF_Targets.gmt	V$SP1_Q2_01	-5.59324	0.0131696	245	7	1.95494	1.89142	VPRBP,NOTCH3,TCF12,CGGBP1,ERC1,VAMP2,SESN2
7_TF_Targets.gmt	SMTTTTGT_UNKNOWN	-5.6057	0.0131696	402	9	3.02446	1.61994	TCF7,RBM3,AKAP8L,SLC7A1,CD4,SMPD3,KIAA0182,AKAP8,ZNF638
7_TF_Targets.gmt	TTTNNANAGCYR_UNKNOWN	-5.61009	0.0131696	133	5	1.01692	2.36265	HIST1H4A,LIMA1,HIST1H3A,HIST1H1B,SLC12A2
7_TF_Targets.gmt	V$AP2_Q3	-5.56886	0.0134034	251	7	1.96371	1.88473	VPRBP,MOV10,TCF7,SPAST,UBTF,CDK9,CPSF4
7_TF_Targets.gmt	V$NFKAPPAB_01	-5.54463	0.0134594	251	7	1.97248	1.87807	SUN2,TP53,VEZF1,SESN2,UBE2I,SLC12A2,SMPD3
7_TF_Targets.gmt	V$RFX1_01	-5.54463	0.0134594	256	7	1.97248	1.87807	HMGCS1,TCF12,GPX1,PES1,RNF25,SALL2,ARHGAP15
7_TF_Targets.gmt	V$STAT5B_01	-5.54463	0.0134594	247	7	1.97248	1.87807	NOB1,C12orf35,ATP11C,HTRA2,ZNF423,ZYX,LCP2
7_TF_Targets.gmt	CATRRAGC_UNKNOWN	-5.50141	0.0139613	138	5	1.04322	2.32409	RAVER1,DIAPH1,RER1,BCOR,ZNF423
7_TF_Targets.gmt	V$CREBP1_Q2	-5.47276	0.0142732	254	7	1.99877	1.85825	ZNF295,ERC1,NOC4L,PPIG,IKBKB,PDP1,PPP1R12C
7_TF_Targets.gmt	V$MYCMAX_03	-5.44908	0.0144267	252	7	2.00754	1.85171	LIG3,UTP14A,RLF,TFAP4,ZNF318,LEF1,DYM
7_TF_Targets.gmt	V$MAF_Q6	-5.44908	0.0144267	259	7	2.00754	1.85171	PPP2R5C,HMGCS1,GPX1,MAP1S,SATB1,ERC1,CD5
7_TF_Targets.gmt	V$MYOD_01	-5.40213	0.0150232	265	7	2.02507	1.83871	VPRBP,FAM98A,KIAA0182,RBM3,AAK1,TFAP4,KIAA0020
7_TF_Targets.gmt	V$CEBP_01	-5.37885	0.015246	272	7	2.03384	1.83225	SYNE2,TSHZ3,GPX1,RALY,TOP1,WRN,DDX52
7_TF_Targets.gmt	V$MYC_Q2	-5.37443	0.015246	185	6	1.53415	2.02096	PTPRF,WEE1,DNTTIP2,RRAGC,RRP8,RLF
7_TF_Targets.gmt	TCANNTGAY_V$SREBP1_01	-5.36836	0.015246	475	10	3.72579	1.4684	RAB27A,PTPRF,RPL28,LARP4,AS3MT,TOLLIP,CGGBP1,TFAP4,RRAGC,CTSD
7_TF_Targets.gmt	V$CREB_02	-5.28707	0.0164338	254	7	2.06891	1.80671	RFC1,C12orf5,ERC1,VAMP2,NOC4L,PDP1,SCFD2
7_TF_Targets.gmt	V$USF2_Q6	-5.26444	0.0167055	251	7	2.07767	1.80039	PTPRF,ZNHIT6,RLF,WEE1,DNTTIP2,RRAGC,RRP8
7_TF_Targets.gmt	CCAWYNNGAAR_UNKNOWN	-5.2272	0.0172324	145	5	1.11335	2.22599	PPP2R5D,MAGT1,SPC25,TTC9C,GAN
7_TF_Targets.gmt	V$MYCMAX_01	-5.21957	0.0172577	255	7	2.09521	1.78784	SLC25A32,BCAS3,TOP1,TFAP4,DIAPH1,PPP1R9B,DYM
7_TF_Targets.gmt	V$PAX4_01	-5.19733	0.0175384	262	7	2.10397	1.7816	NOB1,KIAA0182,UBTF,LARP4,TFAP4,CDK9,DTX1
7_TF_Targets.gmt	V$USF_Q6	-5.13132	0.0186042	259	7	2.13027	1.76305	GPX1,CDK17,LARP4,WEE1,DIAPH1,PPP1R9B,DYM
7_TF_Targets.gmt	YTATTTTNR_V$MEF2_02	-5.12621	0.0186042	697	12	5.11967	1.2708	ZNF281,RALY,AAK1,PHKA2,GTF3C3,GCAT,C12orf35,SH2D1A,DLGAP4,TOP1,SPC25,MAP1A
7_TF_Targets.gmt	V$TFIII_Q6	-5.10857	0.0187098	205	6	1.62181	1.93771	NUTF2,TCF12,UBTF,TFAP4,PPIG,PPP1R9B
7_TF_Targets.gmt	V$SP1_Q4_01	-5.10956	0.0187098	258	7	2.13904	1.75692	VPRBP,SPAST,C11orf68,CGGBP1,ERC1,VAMP2,SLBP
7_TF_Targets.gmt	V$OLF1_01	-5.045	0.0197034	272	7	2.16534	1.73868	RAVER1,TTC9C,UBTF,VCL,SALL2,CDK9,SMPD3
7_TF_Targets.gmt	V$ETS2_B	-5.045	0.0197034	274	7	2.16534	1.73868	TCF12,CLSPN,DLGAP4,VCL,STRBP,IKBKB,PPP1R9B
7_TF_Targets.gmt	V$ELK1_01	-4.98148	0.0207714	269	7	2.19164	1.72066	VPRBP,TCF7,CCNT1,MRPL13,RPL28,VCL,PPIG
7_TF_Targets.gmt	RGAGGAARY_V$PU1_Q6	-4.98051	0.0207714	502	10	3.94495	1.38324	VPRBP,MAP1S,RPL28,RALY,SLC7A1,LCP2,CD5,TAX1BP3,TCF12,TFAP4
7_TF_Targets.gmt	V$NKX3A_01	-4.90887	0.0221851	237	6	1.69195	1.87439	TCF12,TSHZ3,HP1BP3,LARP4,ZNF423,LCP2
7_TF_Targets.gmt	V$NMYC_01	-4.85749	0.0232207	271	7	2.24424	1.68529	SEMA7A,LIG3,PES1,RBM3,TOP1,WEE1,SCFD2
7_TF_Targets.gmt	V$NRF2_01	-4.8372	0.023438	270	7	2.253	1.67948	TCF7,HSPH1,WDR74,ITM2C,RPL34,RPL6,DNMT1
7_TF_Targets.gmt	SYATTGTG_UNKNOWN	-4.83674	0.023438	235	6	1.71824	1.85133	PPP2R5C,TSR1,ZNF281,KIF21A,CGGBP1,TFAP4
7_TF_Targets.gmt	TGCCAAR_V$NF1_Q6	-4.82262	0.023637	722	12	5.33007	1.21075	RAB27A,BPTF,RLF,RALY,LARP4,AAK1,VAMP2,CD4,PPP1R9B,KIF21A,LEF1,MAP1A
7_TF_Targets.gmt	AAAYRNCTG_UNKNOWN	-4.8144	0.0236983	374	8	2.8316	1.54023	DCAKD,PXN,ATP5L,KIAA0182,MRPL13,TFAP4,TFDP2,PPP1R9B
7_TF_Targets.gmt	V$GATA2_01	-4.8001	0.0239052	104	4	0.78899	2.40613	RPL8,PRKD2,VEZF1,UBTF
7_TF_Targets.gmt	GTTRYCATRR_UNKNOWN	-4.70931	0.0260317	172	5	1.26238	2.03727	ATP2B4,KIF3A,HSPH1,ZNF24,TRIT1
7_TF_Targets.gmt	V$PAX2_01	-4.63908	0.0277715	58	3	0.438328	2.86047	RBM3,VCL,MAP1A
7_TF_Targets.gmt	V$PBX1_01	-4.62875	0.0279055	252	6	1.79714	1.78429	RAVER1,TCF7,GPX1,NVL,ARHGAP15,LEF1
7_TF_Targets.gmt	V$MEF2_03	-4.58417	0.0288608	238	6	1.81468	1.7698	SEMA7A,RALY,AAK1,PHKA2,HIST1H4A,HIST1H3A
7_TF_Targets.gmt	V$SMAD4_Q6	-4.58417	0.0288608	241	6	1.81468	1.7698	RPS8,NOTCH3,DLGAP4,VEZF1,LARP4,PDP1
7_TF_Targets.gmt	GGATTA_V$PITX2_Q2	-4.55584	0.0295295	587	10	4.20795	1.28715	TCF7,ZNF281,VEZF1,TATDN1,CNPY3,UTRN,TTC9C,UBTF,CGGBP1,LIMA1
7_TF_Targets.gmt	V$MZF1_02	-4.54015	0.0296757	232	6	1.83221	1.75545	PTPRF,TP53,ZNF24,CGGBP1,LYPLA2,TFDP2
7_TF_Targets.gmt	V$FOXO3_01	-4.54015	0.0296757	245	6	1.83221	1.75545	WDR46,KIF20A,TFAP4,NXN,PRKCI,LCP2
7_TF_Targets.gmt	V$TAL1BETAE47_01	-4.51835	0.0300088	248	6	1.84098	1.74833	TCF12,GPX1,TFAP4,TFDP2,LIMA1,LEF1
7_TF_Targets.gmt	V$TAL1ALPHAE47_01	-4.51835	0.0300088	252	6	1.84098	1.74833	RAB27A,TCF12,TFAP4,TFDP2,LIMA1,MAP1A
7_TF_Targets.gmt	V$MEIS1AHOXA9_01	-4.47371	0.0310501	117	4	0.867889	2.26226	SATB1,TFAP4,TCF3,SH2D1A
7_TF_Targets.gmt	GGAANCGGAANY_UNKNOWN	-4.47371	0.0310501	106	4	0.867889	2.26226	BMS1,RNF25,HSPH1,RPL28
7_TF_Targets.gmt	V$OCT1_06	-4.45377	0.0313471	266	6	1.86728	1.72718	NME3,SYNE2,DLGAP4,SATB1,VAMP2,KLHL11
7_TF_Targets.gmt	V$ZF5_B	-4.45377	0.0313471	239	6	1.86728	1.72718	EIF2B4,MTMR3,TFAP4,DIAPH1,CDK9,NDUFA4
7_TF_Targets.gmt	V$CIZ_01	-4.3904	0.0332257	246	6	1.89358	1.70633	PPP2R5D,C17orf59,GPX1,REPIN1,VCL,MAP1A
7_TF_Targets.gmt	TTANWNANTGGM_UNKNOWN	-4.37956	0.0334158	65	3	0.482161	2.71446	PPP2R5C,ZNF281,PDP1
7_TF_Targets.gmt	AGCYRWTTC_UNKNOWN	-4.37279	0.0334711	122	4	0.894189	2.21732	PPP2R5D,TFAP4,KIAA0182,PDP1
7_TF_Targets.gmt	V$YY1_01	-4.34881	0.0337665	246	6	1.91111	1.69259	PPP2R5C,BPTF,TFAP4,AKAP8L,LCP2,CD4
7_TF_Targets.gmt	V$AREB6_04	-4.34881	0.0337665	252	6	1.91111	1.69259	PXN,NFKB1,WRN,MAP1A,CWF19L2,PPP1R9B
7_TF_Targets.gmt	V$TFIIA_Q6	-4.34881	0.0337665	251	6	1.91111	1.69259	C17orf59,VAMP2,TFAP4,GAN,NKRF,DTX1
7_TF_Targets.gmt	V$GR_Q6	-4.3282	0.0341265	271	6	1.91988	1.68577	SUN2,C12orf35,SH2D1A,LARP4,RBM3,ZNF423
7_TF_Targets.gmt	KRCTCNNNNMANAGC_UNKNOWN	-4.33089	0.0341265	66	3	0.490927	2.68695	HIST1H1B,HIST1H4A,HIST1H3A
7_TF_Targets.gmt	V$P300_01	-4.30773	0.034161	249	6	1.92864	1.67898	HMGCS1,KIAA0182,CDK17,ERBB2IP,IKBKB,SMPD3
7_TF_Targets.gmt	V$MYB_Q6	-4.30773	0.034161	255	6	1.92864	1.67898	GCAT,SEMA7A,MAP1S,CDK17,ZYX,CD5
7_TF_Targets.gmt	V$TCF11_01	-4.30773	0.034161	253	6	1.92864	1.67898	CD247,GPX1,RBM3,ITGAM,TFDP2,MAP1A
7_TF_Targets.gmt	V$AR_Q2	-4.30749	0.034161	125	4	0.911722	2.18811	LARP4,RBM3,ZNF423,TSHZ3
7_TF_Targets.gmt	V$P53_02	-4.26715	0.0353947	254	6	1.94618	1.6655	SEMA7A,BCOR,GPX1,REPIN1,RPS27L,TFDP2
7_TF_Targets.gmt	V$AP2ALPHA_01	-4.24704	0.035939	241	6	1.95494	1.65881	NOTCH3,ZNF281,UBTF,TFAP4,CDK9,PPP1R12C
7_TF_Targets.gmt	V$CREBP1_01	-4.23878	0.0360629	179	5	1.42018	1.86103	WEE1,ZNF638,ZNF295,PDP1,RPL23
7_TF_Targets.gmt	V$LFA1_Q6	-4.22706	0.0362703	246	6	1.96371	1.65214	MOV10,TCF7,TTC9C,COX7A2L,DLGAP4,RABGGTA
7_TF_Targets.gmt	TTCYRGAA_UNKNOWN	-4.22348	0.0362703	326	7	2.5423	1.49958	BCOR,GLIPR2,GPX1,HSPH1,TOP1,HSPB1,PDP1
7_TF_Targets.gmt	V$SOX5_01	-4.18745	0.0374225	265	6	1.98124	1.6389	TCF12,TP53,BPTF,RPL23,TFDP2,ARHGAP15
7_TF_Targets.gmt	V$CREL_01	-4.16783	0.0376291	256	6	1.99001	1.63233	TP53,VEZF1,TATDN1,WRN,SLC12A2,SMPD3
7_TF_Targets.gmt	V$SREBP_Q3	-4.16783	0.0376291	258	6	1.99001	1.63233	LDLR,SRPR,KIAA0182,VEZF1,DTX1,MAP1A
7_TF_Targets.gmt	RACCACAR_V$AML_Q6	-4.16783	0.0376291	261	6	1.99001	1.63233	TCF7,NUTF2,TCF12,GPX1,MTMR3,PPP1R12C
7_TF_Targets.gmt	V$SP1_Q6_01	-4.14832	0.0381918	243	6	1.99877	1.62579	NOTCH3,SPAST,C11orf68,ERC1,VAMP2,LIMA1
7_TF_Targets.gmt	V$HNF3ALPHA_Q6	-4.14329	0.0382069	208	5	1.45525	1.82461	TSHZ3,BAIAP2,TFDP2,LCP2,UNG
7_TF_Targets.gmt	V$EFC_Q6	-4.12894	0.0385539	268	6	2.00754	1.61927	SELO,RNF25,PCYT1A,SLC7A1,MAP1A,SMAP2
7_TF_Targets.gmt	RACTNNRTTTNC_UNKNOWN	-4.12045	0.0385539	123	4	0.964321	2.10386	VPRBP,MED15,GPX1,SMPD3
7_TF_Targets.gmt	YGCANTGCR_UNKNOWN	-4.12045	0.0385539	126	4	0.964321	2.10386	HAUS6,SEMA7A,TTC9C,PDCL3
7_TF_Targets.gmt	V$SF1_Q6	-4.10966	0.0387952	257	6	2.01631	1.61279	SEMA7A,C11orf68,VCL,VAMP2,CTSD,BUB1B
7_TF_Targets.gmt	V$SMAD_Q6	-4.07146	0.0399429	255	6	2.03384	1.5999	ATP2B4,BCOR,NOTCH3,KIAA0182,HTRA2,RPL7
7_TF_Targets.gmt	V$NFAT_Q4_01	-4.07146	0.0399429	266	6	2.03384	1.5999	TSHZ3,GTF2E1,TFAP4,TFDP2,NKRF,SMPD3
7_TF_Targets.gmt	V$STAT4_01	-4.05252	0.0401636	266	6	2.04261	1.5935	GPX1,C20orf4,AAK1,SATB1,TFAP4,SMAP2
7_TF_Targets.gmt	V$ATF4_Q2	-4.05252	0.0401636	258	6	2.04261	1.5935	HP1BP3,NUPL2,NOC4L,ZNF423,IKBKB,PDP1
7_TF_Targets.gmt	V$ARNT_02	-4.05252	0.0401636	248	6	2.04261	1.5935	PTPRF,RABGAP1,PES1,RRAGC,ALG1,GMFB
7_TF_Targets.gmt	V$MEIS1BHOXA9_01	-4.03158	0.0408319	145	4	0.990621	2.0635	LARP4,TFAP4,TFDP2,TCF3
7_TF_Targets.gmt	V$E2F_01	-4.01613	0.0409714	67	3	0.552293	2.50776	CASP2,WEE1,DNMT1
7_TF_Targets.gmt	V$CREB_01	-4.01499	0.0409714	262	6	2.06014	1.58078	CCNA2,ZNF295,NUPL2,NOC4L,IKBKB,PDP1
7_TF_Targets.gmt	V$NRF1_Q6	-4.01499	0.0409714	252	6	2.06014	1.58078	RAVER1,COX7A2L,HMMR,ZNF638,DNMT1,SMAP2
7_TF_Targets.gmt	V$GR_01	-4.00553	0.0411808	204	5	1.50785	1.77164	PXN,TCF12,SH2D1A,LARP4,RBM3
7_TF_Targets.gmt	TATAAA_V$TATA_01	-3.99949	0.0412509	1296	16	8.88929	0.883883	DCAKD,TSHZ3,VEZF1,HIST1H4A,TFDP2,HIST1H3A,UTRN,TCF12,GPX1,KIAA0020,HMGCS1,TCF7,SYNE2,ZNF423,AKAP8L,TAX1BP3
7_TF_Targets.gmt	YCATTAA_UNKNOWN	-3.99003	0.0414635	556	9	3.93618	1.22768	TSHZ3,RPS6KB2,ZNF423,NOB1,BCOR,KIAA0182,KIF21A,SATB1,NDUFA4
7_TF_Targets.gmt	V$TAXCREB_02	-3.98297	0.0415077	26	2	0.210397	3.36793	DIAPH1,VPRBP
7_TF_Targets.gmt	V$LMO2COM_01	-3.97789	0.0415077	264	6	2.07767	1.56818	PPP2R5C,EIF2B4,TRIM23,RPL28,LARP4,SMPD3
7_TF_Targets.gmt	CTAWWWATA_V$RSRFC4_Q2	-3.97612	0.0415077	361	7	2.6738	1.42461	ATP2B4,RALY,HSPB1,PHKA2,HIST1H4A,SLC7A1,HIST1H3A
7_TF_Targets.gmt	V$USF_01	-3.95951	0.0418469	256	6	2.08644	1.56191	GPX1,RLF,TFAP4,ZNF318,ALG1,DOHH
7_TF_Targets.gmt	V$HNF3B_01	-3.961	0.0418469	221	5	1.52538	1.7544	TSHZ3,BAIAP2,TFAP4,TFDP2,LCP2
7_TF_Targets.gmt	V$HAND1E47_01	-3.92305	0.0428579	277	6	2.10397	1.54947	ECD,LARP4,RNF25,TFDP2,WRN,LCP2
7_TF_Targets.gmt	V$ARNT_01	-3.92305	0.0428579	261	6	2.10397	1.54947	CXorf56,RLF,DNTTIP2,TFAP4,LEF1,DYM
7_TF_Targets.gmt	TGTTTGY_V$HNF3_Q6	-3.9267	0.0428579	738	11	5.33883	1.07675	SLC29A1,SYNE2,TSHZ3,HIST1H1B,BPTF,VEZF1,TFDP2,PPP1R9B,DLGAP4,TFAP4,WRN
7_TF_Targets.gmt	V$PR_02	-3.91754	0.042916	136	4	1.02569	2.01139	LARP4,RBM3,PXN,SH2D1A
7_TF_Targets.gmt	V$AP1_C	-3.86916	0.0444896	275	6	2.13027	1.531	TSR1,TCF7,KIAA0182,VCL,MAP1A,PPP1R9B
7_TF_Targets.gmt	YKACATTT_UNKNOWN	-3.86916	0.0444896	276	6	2.13027	1.531	EIF2B4,SYNE2,TSHZ3,TRIT1,TFDP2,SMPD3
7_TF_Targets.gmt	TGAYRTCA_V$ATF3_Q6	-3.87689	0.0444896	538	9	4.01508	1.19818	PPP2R5C,CCNA2,RBM3,NOC4L,TFDP2,IKBKB,PDP1,DLGAP4,NUPL2
7_TF_Targets.gmt	V$AP1FJ_Q2	-3.8514	0.0449185	268	6	2.13904	1.52489	TCF12,RPL23,DIAPH1,MAP1A,SMAP2,PPP1R9B
7_TF_Targets.gmt	V$HSF_Q6	-3.85258	0.0449185	201	5	1.56921	1.71218	HSPA1A,NUTF2,HSPH1,RPL28,PPP1R9B
7_TF_Targets.gmt	V$HEN1_02	-3.81033	0.0464245	198	5	1.58675	1.69563	RAB27A,TSHZ3,ZNF574,NDUFA4,MAP1A
7_TF_Targets.gmt	V$HEN1_01	-3.81033	0.0464245	196	5	1.58675	1.69563	RAB27A,TCF7,TCF12,TSHZ3,TFAP4

## Sheet: TF targets DE phosphoprotein
Gene_Class	Gene_Set	Log_p	Q	Sample_Size	Genes_Observed	Genes_Expected	Log_Odds_Ratio	Names_Genes_Observed
7_TF_Targets.gmt	V$E2F1_Q6_01	-27.6517	3.85933e-10	238	13	0.756163	4.30168	RAVER1,FXR2,UNG,NCBP1,NUFIP2,STMN1,TFAP4,TMPO,CDC5L,MCM2,MCM3,MCM4,NCL
7_TF_Targets.gmt	V$E2F_02	-24.8316	1.07921e-09	235	12	0.746213	4.18977	RAVER1,UNG,NUFIP2,STMN1,TFAP4,HIST1H4A,TMPO,CDC5L,MCM2,MCM3,MCM4,NCL
7_TF_Targets.gmt	V$E2F1_Q6	-24.9358	1.07921e-09	232	12	0.73958	4.20344	RAVER1,UNG,NUFIP2,STMN1,TFAP4,HIST1H4A,TMPO,CDC5L,MCM2,MCM3,MCM4,NCL
7_TF_Targets.gmt	V$E2F1DP1_01	-24.8836	1.07921e-09	235	12	0.742897	4.19658	RAVER1,UNG,NUFIP2,STMN1,TFAP4,HIST1H4A,TMPO,CDC5L,MCM2,MCM3,MCM4,NCL
7_TF_Targets.gmt	V$E2F1DP2_01	-24.8836	1.07921e-09	235	12	0.742897	4.19658	RAVER1,UNG,NUFIP2,STMN1,TFAP4,HIST1H4A,TMPO,MCM2,CDC5L,MCM3,NCL,MCM4
7_TF_Targets.gmt	V$E2F4DP2_01	-24.8836	1.07921e-09	235	12	0.742897	4.19658	RAVER1,UNG,NUFIP2,STMN1,TFAP4,HIST1H4A,TMPO,MCM2,CDC5L,MCM3,MCM4,NCL
7_TF_Targets.gmt	V$E2F4DP1_01	-24.6772	1.07952e-09	239	12	0.756163	4.1695	RAVER1,UNG,NUFIP2,STMN1,TFAP4,HIST1H4A,TMPO,CDC5L,MCM2,MCM3,MCM4,NCL
7_TF_Targets.gmt	V$E2F_Q6	-22.1246	1.21292e-08	232	11	0.732947	4.07487	RAVER1,UNG,NUFIP2,STMN1,TFAP4,HIST1H4A,TMPO,MCM2,MCM3,NCL,MCM4
7_TF_Targets.gmt	GGGCGGR_V$SP1_Q6	-21.8603	1.40431e-08	2940	32	9.00099	2.08664	PDS5B,BRAF,TRIM28,CAD,TP53BP1,BCL11B,BCL11A,SETDB1,TMPO,OSBP,CFL1,FXR2,PUM1,PI4KB,RAVER1,GTF2I,TFAP4,DENR,SPTAN1,CHCHD3,ATXN2L,STIM1,STMN1,LRRFIP2,NUFIP2,MAP1A,LUC7L2,PCM1,REPS1,G3BP1,DCP1A,RSF1
7_TF_Targets.gmt	V$E2F_Q4	-19.2194	1.70436e-07	234	10	0.73958	3.90697	RAVER1,UNG,NUFIP2,STMN1,TFAP4,TMPO,MCM2,MCM3,NCL,MCM4
7_TF_Targets.gmt	YGCGYRCGC_UNKNOWN	-19.1634	1.70436e-07	319	11	0.971736	3.64736	PDS5B,ALKBH5,RAVER1,HNRNPH1,GTF2I,ATXN2L,TFAP4,RPRD2,CFL1,BCLAF1,SPTAN1
7_TF_Targets.gmt	V$E2F1DP1RB_01	-16.7095	1.81755e-06	231	9	0.722998	3.77266	RAVER1,UNG,NUFIP2,STMN1,TFAP4,TMPO,MCM2,MCM3,NCL
7_TF_Targets.gmt	V$E2F_Q6_01	-16.5156	2.03659e-06	240	9	0.73958	3.7384	PDS5B,LUC7L2,UNG,ACIN1,STMN1,MCM2,MCM3,MCM4,NCL
7_TF_Targets.gmt	SGCGSSAAA_V$E2F1DP2_01	-16.4096	2.10258e-06	168	8	0.533957	4.04471	RAVER1,TFAP4,HIST1H4A,MCM2,MCM3,MCM4,NCL,UNG
7_TF_Targets.gmt	V$E2F1_Q3	-16.3265	2.13254e-06	244	9	0.756163	3.70492	PDS5B,RAVER1,NUFIP2,STMN1,TFAP4,TMPO,MCM2,MCM3,NCL
7_TF_Targets.gmt	TGGAAA_V$NFAT_Q4_01	-15.846	3.23263e-06	1896	21	5.43575	2.12047	CAD,TP53BP1,BCL11A,SPTBN1,PPP4R2,RCOR1,FXR2,SRPK2,ARHGEF2,WRAP53,NONO,TFAP4,N4BP1,STMN1,EDC4,HNRNPC,GTPBP1,NUFIP2,CDC5L,NCL,PLCL1
7_TF_Targets.gmt	GATTGGY_V$NFY_Q6_01	-14.5039	1.16432e-05	1160	16	3.48896	2.33756	CHCHD3,HIST1H1B,STIM1,STMN1,HIST1H4A,GTPBP1,NUFIP2,RPRD2,OSBP,DGCR8,LUC7L2,FXR2,RAVER1,GTF2I,G3BP1,MCM4
7_TF_Targets.gmt	V$E2F_Q4_01	-13.86	2.09366e-05	237	8	0.746213	3.53858	PDS5B,LUC7L2,UNG,STMN1,MCM2,MCM3,MCM4,NCL
7_TF_Targets.gmt	V$STAT6_01	-13.6953	2.32522e-05	264	8	0.762796	3.50556	CHCHD3,BCL11A,MTA2,NUFIP2,STMN1,UBAP2L,N4BP1,HNRNPC
7_TF_Targets.gmt	CTTTGT_V$LEF1_Q2	-13.6181	2.32522e-05	1972	20	5.7077	1.9647	BRAF,SMARCC2,LMNB1,BCL11B,BCL11A,RCOR1,FXR2,ARHGEF2,DYNC1LI1,WRAP53,NONO,GTF2I,PNN,TFAP4,STMN1,HNRNPC,NUFIP2,SMARCAD1,MTA2,G3BP1
7_TF_Targets.gmt	RCGCANGCGY_V$NRF1_Q6	-13.6009	2.32522e-05	918	14	2.85551	2.42108	TRIM28,NCBP1,ATXN2L,RPRD2,CFL1,FXR2,CDC5L,BCLAF1,ALKBH5,RAVER1,HNRNPH1,TBC1D15,ACIN1,MCM4
7_TF_Targets.gmt	V$ER_Q6_01	-13.5029	2.44813e-05	269	8	0.782695	3.4669	PDHA1,GTPBP1,SRPK2,TBC1D15,STMN1,DGCR8,LCP1,SPTAN1
7_TF_Targets.gmt	SCGGAAGY_V$ELK1_02	-11.9337	0.000112472	1199	15	3.77418	2.1152	CHORDC1,NCBP1,STIM1,EDC4,LRRFIP2,TMX1,SETDB1,SMARCAD1,MTA2,WRAP53,RAVER1,HNRNPH1,TOMM22,ACIN1,DCP1A
7_TF_Targets.gmt	V$E2F_Q3	-11.8247	0.00012019	227	7	0.699782	3.42581	PDS5B,UNG,STMN1,MCM2,MCM3,MCM4,NCL
7_TF_Targets.gmt	V$PAX4_03	-11.4943	0.000158946	253	7	0.736264	3.3497	LUC7L2,BCL11A,ACIN1,NUFIP2,STMN1,MAP1A,SPTAN1
7_TF_Targets.gmt	V$E2F_Q3_01	-11.4652	0.000158946	235	7	0.73958	3.34298	PDS5B,UNG,STMN1,MCM2,MCM3,NCL,MCM4
7_TF_Targets.gmt	V$E2F_03	-11.2372	0.000192249	245	7	0.766113	3.29026	PDS5B,LUC7L2,UNG,STMN1,MCM2,MCM3,MCM4
7_TF_Targets.gmt	V$NRF1_Q6	-11.1265	0.000207087	252	7	0.779379	3.26461	RAVER1,HNRNPH1,FXR2,TRIM28,ATXN2L,RPRD2,CFL1
7_TF_Targets.gmt	V$RFX1_02	-11.0448	0.000209729	278	7	0.789328	3.24566	BRAF,CHCHD3,STX18,TP53BP1,EFHD2,PUM1,EDC4
7_TF_Targets.gmt	CRGAARNNNNCGA_UNKNOWN	-11.068	0.000209729	47	4	0.149243	4.90975	BCL11B,ACIN1,MTA2,SPTAN1
7_TF_Targets.gmt	CACGTG_V$MYC_Q2	-10.7387	0.000275675	1032	13	3.19379	2.13534	LDHA,STMN1,CAD,GTPBP1,LMNB1,BCL11B,DNTTIP2,ARHGAP17,CFL1,NCL,TBC1D15,TFAP4,MCM2
7_TF_Targets.gmt	V$E4F1_Q6	-10.3579	0.000390797	289	7	0.878874	3.08535	BRAF,TOR1AIP1,FXR2,ZNF295,OSBP,RANBP2,MAP1A
7_TF_Targets.gmt	TGCGCANK_UNKNOWN	-9.84349	0.000633883	545	9	1.67815	2.51404	FXR2,ZNF295,ATXN2L,CDC5L,NONO,HNRNPH1,PNN,TFAP4,TMX1
7_TF_Targets.gmt	TGACCTY_V$ERR1_Q2	-9.68481	0.000721038	1043	12	3.04787	2.07804	BRAF,STIM1,STMN1,SMARCC2,GTPBP1,TP53BP1,NUFIP2,RPRD2,DGCR8,MAP1A,TBC1D15,SPTAN1
7_TF_Targets.gmt	GCCATNTTG_V$YY1_Q6	-9.58571	0.000773402	427	8	1.3465	2.65793	PDS5B,PUM1,HNRNPC,LMNB1,TP53BP1,NUFIP2,LIMA1,PPP4R2
7_TF_Targets.gmt	V$TAL1ALPHAE47_01	-9.47435	0.000821627	252	6	0.696466	3.19383	ARHGEF2,BCL11B,NUFIP2,TFAP4,LIMA1,MAP1A
7_TF_Targets.gmt	ACCTGTTG_UNKNOWN	-9.46966	0.000821627	154	5	0.431146	3.63034	NONO,CHCHD3,DGCR8,OSBPL11,BCL11A
7_TF_Targets.gmt	V$CIZ_01	-9.31959	0.000929535	246	6	0.716365	3.15183	SLC4A1AP,BCL11B,BCL11A,STIM1,TMPO,MAP1A
7_TF_Targets.gmt	AACTTT_UNKNOWN	-9.23802	0.000934745	1890	16	5.33957	1.69838	PDS5B,BCL11B,BCL11A,PPP4R2,ARHGEF2,WRAP53,TOMM22,TFAP4,STIM1,LRRFIP2,LUC7L2,PCM1,REPS1,FIP1L1,G3BP1,PLCL1
7_TF_Targets.gmt	V$CACBINDINGPROTEIN_Q6	-9.244	0.000934745	242	6	0.726314	3.13127	BCL11A,ACIN1,NUFIP2,RPRD2,WRAP53,MAP1A
7_TF_Targets.gmt	V$E2F1_Q4_01	-9.26907	0.000934745	228	6	0.722998	3.13809	UNG,STMN1,MCM2,MCM3,NCL,MCM4
7_TF_Targets.gmt	V$TCF1P_Q6	-9.07206	0.00105216	266	6	0.74953	3.0844	ALKBH5,FIP1L1,BCL11B,ACIN1,PI4KB,EDC4
7_TF_Targets.gmt	V$E2F1_Q3_01	-9.07206	0.00105216	247	6	0.74953	3.0844	NONO,BRAF,FXR2,STMN1,MAP1A,RSF1
7_TF_Targets.gmt	V$NFKB_C	-9.02403	0.00105683	263	6	0.756163	3.07129	ARHGEF2,G3BP1,BCL11A,LRRFIP2,SMARCAD1,RSF1
7_TF_Targets.gmt	V$E2F1_Q4	-9.00019	0.00105683	244	6	0.759479	3.06477	LUC7L2,UNG,TRIM28,STMN1,DGCR8,MCM4
7_TF_Targets.gmt	CAGGTG_V$E12_Q6	-9.02124	0.00105683	2485	19	7.23661	1.51883	SMARCC2,TP53BP1,RABEP1,BCL11B,BCL11A,CFL1,GTF2I,N4BP1,SPTAN1,CHCHD3,NUFIP2,LIMA1,MAP1A,PCM1,ZNF295,LCP1,FIP1L1,IGF2BP2,RSF1
7_TF_Targets.gmt	V$STAT5A_03	-8.97647	0.00105917	265	6	0.762796	3.05829	CHCHD3,BCL11A,NUFIP2,STMN1,UBAP2L,N4BP1
7_TF_Targets.gmt	V$MYOD_01	-8.95286	0.00106188	265	6	0.766113	3.05183	CHCHD3,TOR1AIP1,ARHGEF2,STIM1,TFAP4,CFL1
7_TF_Targets.gmt	SMTTTTGT_UNKNOWN	-8.7128	0.00132245	402	7	1.14419	2.69323	LUC7L2,RCOR1,SRPK2,STMN1,LCP1,HNRNPC,BCL11A
7_TF_Targets.gmt	V$NFY_Q6_01	-8.67828	0.00134152	264	6	0.805911	2.9765	TP53BP1,PNN,ATXN2L,STMN1,HIST1H4A,RPRD2
7_TF_Targets.gmt	V$ER_Q6	-8.65609	0.00134473	276	6	0.809227	2.97039	BRAF,RCOR1,NUFIP2,LCP1,MAP1A,SPTAN1
7_TF_Targets.gmt	V$AP2_Q6_01	-8.56836	0.0014398	272	6	0.822493	2.94622	TRIM28,DYNC1LI1,NUFIP2,STMN1,TFAP4,DGCR8
7_TF_Targets.gmt	TTGTTT_V$FOXO4_01	-8.31451	0.00182086	2061	16	5.79393	1.57508	STX18,BCL11B,RCOR1,SRPK2,PUM1,WRAP53,TFAP4,STMN1,EDC4,NUFIP2,RPRD2,CWF19L2,FIP1L1,UNG,ACIN1,RSF1
7_TF_Targets.gmt	GTTGNYNNRGNAAC_UNKNOWN	-7.97756	0.00250318	108	4	0.328334	3.6958	PUM1,EDC4,STX18,TP53BP1
7_TF_Targets.gmt	GGGAGGRR_V$MAZ_Q6	-7.94822	0.00253086	2274	17	6.60648	1.4748	PDS5B,LMNB1,BCL11B,BCL11A,CFL1,FXR2,PI4KB,WRAP53,ALKBH5,HNRNPH1,PNN,TFAP4,DENR,ATXN2L,NUFIP2,LUC7L2,RSF1
7_TF_Targets.gmt	V$AHR_Q5	-7.68278	0.0032413	215	5	0.633452	3.05509	RAVER1,BCL11B,BCL11A,ATXN2L,CFL1
7_TF_Targets.gmt	SYATTGTG_UNKNOWN	-7.56546	0.00358084	235	5	0.650035	3.01667	HNRNPH1,BCL11A,NUFIP2,TFAP4,RSF1
7_TF_Targets.gmt	TCCCRNNRTGC_UNKNOWN	-7.49667	0.00364689	213	5	0.659984	2.99409	PCM1,CHCHD3,PUM1,STMN1,TFAP4
7_TF_Targets.gmt	CAGCTG_V$AP4_Q5	-7.49589	0.00364689	1524	13	4.4408	1.64247	TP53BP1,BCL11B,SPTBN1,ARHGEF2,PI4KB,TFAP4,DENR,SPTAN1,TOR1AIP1,STIM1,EDC4,MAP1A,REPS1
7_TF_Targets.gmt	GGGTGGRR_V$PAX4_03	-7.49622	0.00364689	1294	12	3.87368	1.72029	UNG,HNRNPC,TP53BP1,NUFIP2,RPRD2,CFL1,MAP1A,LUC7L2,ARHGEF2,WRAP53,ACIN1,SPTAN1
7_TF_Targets.gmt	TCANNTGAY_V$SREBP1_01	-7.46099	0.00371451	475	7	1.40951	2.38429	BRAF,PCM1,LCP1,TP53BP1,RABEP1,TFAP4,C17orf85
7_TF_Targets.gmt	CGGAARNGGCNG_UNKNOWN	-7.37682	0.00397549	51	3	0.165825	4.2881	IGF2BP2,CFL1,HNRNPH1
7_TF_Targets.gmt	V$SOX9_B1	-7.3406	0.00405671	237	5	0.6832	2.94274	PDS5B,BCL11B,PUM1,SPTBN1,N4BP1
7_TF_Targets.gmt	V$FREAC3_01	-7.29711	0.00410667	251	5	0.689833	2.92839	LUC7L2,BRAF,BCL11B,BCL11A,TFAP4
7_TF_Targets.gmt	V$HIF1_Q3	-7.29711	0.00410667	230	5	0.689833	2.92839	LDHA,BCL11B,BCL11A,ATXN2L,STMN1
7_TF_Targets.gmt	V$SP1_01	-7.25408	0.00422225	237	5	0.696466	2.91419	FXR2,BCL11B,PI4KB,STMN1,OSBP
7_TF_Targets.gmt	V$IRF1_Q6	-7.19041	0.00443266	258	5	0.706415	2.89314	RCOR1,NUFIP2,EDC4,PPP1R12C,RSF1
7_TF_Targets.gmt	V$HLF_01	-7.10709	0.004747	254	5	0.719681	2.86553	HNRNPH1,ZNF295,NUFIP2,RPRD2,SMARCAD1
7_TF_Targets.gmt	V$TAL1BETAITF2_01	-7.02549	0.00486446	256	5	0.732947	2.83844	BCL11B,NUFIP2,TFAP4,LIMA1,MAP1A
7_TF_Targets.gmt	V$ZIC2_01	-7.02549	0.00486446	247	5	0.732947	2.83844	TP53BP1,PI4KB,WRAP53,MAP1A,RSF1
7_TF_Targets.gmt	V$CRX_Q4	-7.04573	0.00486446	269	5	0.729631	2.84517	CHORDC1,TKT,SRPK2,BCL11A,UBAP2L
7_TF_Targets.gmt	V$DR3_Q4	-7.0394	0.00486446	145	4	0.421196	3.32228	STIM1,TFAP4,TMPO,RSF1
7_TF_Targets.gmt	V$HIF1_Q5	-7.00535	0.00489541	244	5	0.736264	2.83175	LDHA,BCL11B,BCL11A,ATXN2L,STMN1
7_TF_Targets.gmt	V$AP2ALPHA_01	-6.98531	0.00492699	241	5	0.73958	2.82508	LUC7L2,G3BP1,NUFIP2,TFAP4,PPP1R12C
7_TF_Targets.gmt	V$P53_DECAMER_Q2	-6.96538	0.00495916	256	5	0.742897	2.81845	RCOR1,ZNF295,BCL11B,MTA2,EDC4
7_TF_Targets.gmt	V$YY1_02	-6.94555	0.00499193	242	5	0.746213	2.81185	OSBPL11,BCL11B,PUM1,TFAP4,RPRD2
7_TF_Targets.gmt	V$SREBP_Q3	-6.90619	0.00507787	258	5	0.752846	2.79873	BCL11A,DYNC1LI1,NUFIP2,MAP1A,RSF1
7_TF_Targets.gmt	GTGACGY_V$E4F1_Q6	-6.9025	0.00507787	658	8	2.01312	2.06194	BRAF,HIST1H4A,ALKBH5,HNRNPH1,BCL11B,BCL11A,OSBP,RANBP2
7_TF_Targets.gmt	V$CREBP1_Q2	-6.88666	0.00509369	254	5	0.756163	2.79221	BRAF,ZNF295,BCL11A,RANBP2,PPP1R12C
7_TF_Targets.gmt	V$EFC_Q6	-6.86722	0.00512873	268	5	0.759479	2.78573	NONO,TP53BP1,MTA2,EDC4,MAP1A
7_TF_Targets.gmt	V$CMYB_01	-6.8095	0.0052743	249	5	0.769429	2.76644	TOR1AIP1,ATXN2L,NUFIP2,STMN1,EDC4
7_TF_Targets.gmt	V$MYCMAX_B	-6.8095	0.0052743	268	5	0.769429	2.76644	FXR2,BCL11B,STMN1,TFAP4,NCL
7_TF_Targets.gmt	V$ATF4_Q2	-6.79044	0.0052743	258	5	0.772746	2.76007	ALKBH5,BRAF,STIM1,CDC5L,SMARCAD1
7_TF_Targets.gmt	GGCKCATGS_UNKNOWN	-6.79578	0.0052743	66	3	0.202307	3.98437	ACIN1,RSF1,FXR2
7_TF_Targets.gmt	CGTSACG_V$PAX3_B	-6.75829	0.00538257	148	4	0.454361	3.20921	ALKBH5,BRAF,BCL11B,BCL11A
7_TF_Targets.gmt	V$E2F_01	-6.70223	0.00559364	67	3	0.20894	3.9354	MCM2,MCM3,MCM4
7_TF_Targets.gmt	V$CREB_Q2	-6.69657	0.00559364	263	5	0.789328	2.72862	LDHA,ALKBH5,BRAF,FXR2,ZNF295
7_TF_Targets.gmt	V$ARNT_01	-6.65965	0.00573804	261	5	0.795961	2.71623	BCL11B,TBC1D15,STMN1,DNTTIP2,TFAP4
7_TF_Targets.gmt	RYTTCCTG_V$ETS2_B	-6.52252	0.00650748	1085	10	3.19048	1.72398	BRAF,STIM1,NUFIP2,ARHGEF2,PUM1,LCP1,PGM1,SLC4A1AP,RSF1,SPTAN1
7_TF_Targets.gmt	YTAATTAA_V$LHX3_01	-6.49901	0.00658827	184	4	0.487526	3.10431	ALKBH5,FIP1L1,SRPK2,EDC4
7_TF_Targets.gmt	V$GABP_B	-6.46275	0.00675644	259	5	0.832443	2.64989	TOMM22,NCBP1,ACIN1,EDC4,TMX1
7_TF_Targets.gmt	CTGCAGY_UNKNOWN	-6.42285	0.00695502	765	8	2.17231	1.94924	GTPBP1,BCL11A,DGCR8,CFL1,MAP1A,RCOR1,ACIN1,TFAP4
7_TF_Targets.gmt	V$NKX22_01	-6.37662	0.00719618	190	4	0.504109	3.05458	PITPNM2,SRPK2,ACIN1,EDC4
7_TF_Targets.gmt	CAGGTA_V$AREB6_01	-6.35668	0.00719618	792	8	2.19553	1.9335	OSBPL11,EDC4,LRRFIP2,BCL11B,BCL11A,RPRD2,SRPK2,HNRNPH1
7_TF_Targets.gmt	TAATTA_V$CHX10_01	-6.36608	0.00719618	810	8	2.19221	1.93573	EDC4,GTPBP1,TP53BP1,PITPNM2,SRPK2,ARHGEF2,ALKBH5,FIP1L1
7_TF_Targets.gmt	CTTTAAR_UNKNOWN	-6.1296	0.00893666	972	9	2.80908	1.74976	PDHA1,TP53BP1,BCL11B,RCOR1,SRPK2,ALKBH5,FIP1L1,PLCL1,DCP1A
7_TF_Targets.gmt	V$MYC_Q2	-5.86637	0.0115078	185	4	0.580388	2.84547	LDHA,STMN1,DNTTIP2,CFL1
7_TF_Targets.gmt	TTCYRGAA_UNKNOWN	-5.83789	0.0117194	326	5	0.961786	2.43639	PGM1,CHORDC1,SRPK2,PAPOLA,MTA2
7_TF_Targets.gmt	V$EGR2_01	-5.80543	0.0118639	199	4	0.590338	2.82029	ATXN2L,TFAP4,CFL1,MAP1A
7_TF_Targets.gmt	V$LHX3_01	-5.80543	0.0118639	224	4	0.590338	2.82029	NONO,GTPBP1,FIP1L1,SRPK2
7_TF_Targets.gmt	V$TFIII_Q6	-5.66767	0.0134815	205	4	0.613553	2.76317	BCL11A,PI4KB,MTA2,TFAP4
7_TF_Targets.gmt	V$SRF_C	-5.53571	0.0152324	211	4	0.636769	2.70821	CFL1,LCP1,MAP1A,RSF1
7_TF_Targets.gmt	RGAGGAARY_V$PU1_Q6	-5.51055	0.0154689	502	6	1.49243	2.06445	BRAF,PI4KB,CDC5L,NUFIP2,TFAP4,TMPO
7_TF_Targets.gmt	V$EVI1_04	-5.49902	0.0154978	238	4	0.643402	2.69288	RCOR1,BCL11B,BCL11A,C17orf85
7_TF_Targets.gmt	V$AP4_Q6	-5.44478	0.01577	226	4	0.653351	2.67019	ARHGEF2,BCL11B,TFAP4,SPTBN1
7_TF_Targets.gmt	ATGGYGGA_UNKNOWN	-5.44386	0.01577	102	3	0.325017	3.27136	NONO,NUFIP2,BCL11B
7_TF_Targets.gmt	V$SRF_Q5_01	-5.46275	0.01577	220	4	0.650035	2.67772	CFL1,LCP1,MAP1A,RSF1
7_TF_Targets.gmt	KCCGNSWTTT_UNKNOWN	-5.44386	0.01577	105	3	0.325017	3.27136	NONO,HNRNPH1,BCL11A
7_TF_Targets.gmt	TGTTTGY_V$HNF3_Q6	-5.4303	0.0158387	738	7	2.01975	1.85234	SRPK2,HIST1H1B,PI4KB,BCL11B,BCL11A,ACIN1,TFAP4
7_TF_Targets.gmt	V$HP1SITEFACTOR_Q6	-5.40915	0.0160302	230	4	0.659984	2.65526	RCOR1,BCL11A,DYNC1LI1,TFAP4
7_TF_Targets.gmt	AGCYRWTTC_UNKNOWN	-5.33226	0.0171555	122	3	0.338283	3.21174	ALKBH5,NUFIP2,TFAP4
7_TF_Targets.gmt	V$NFKB_Q6_01	-5.32184	0.0171804	232	4	0.676567	2.61858	ARHGEF2,G3BP1,WRAP53,RSF1
7_TF_Targets.gmt	V$CHOP_01	-5.2876	0.0176215	238	4	0.6832	2.60416	SRPK2,BCL11A,STMN1,TFAP4
7_TF_Targets.gmt	V$NFKAPPAB65_01	-5.23696	0.0179031	237	4	0.693149	2.5828	ARHGEF2,G3BP1,WRAP53,RSF1
7_TF_Targets.gmt	V$EVI1_02	-5.25166	0.0179031	132	3	0.348233	3.16858	SRPK2,C17orf85,BCL11B
7_TF_Targets.gmt	V$SRF_Q6	-5.23696	0.0179031	241	4	0.693149	2.5828	LDHA,CFL1,MAP1A,RSF1
7_TF_Targets.gmt	V$FOXO3_01	-5.23696	0.0179031	245	4	0.693149	2.5828	BRAF,BCL11B,TFAP4,RSF1
7_TF_Targets.gmt	RTAAACA_V$FREAC2_01	-5.2073	0.0182857	919	8	2.65652	1.65115	BRAF,CAD,BCL11B,BCL11A,SRPK2,ARHGEF2,ALKBH5,TFAP4
7_TF_Targets.gmt	TGANTCA_V$AP1_C	-5.1931	0.0183914	1121	9	3.24354	1.53613	TOR1AIP1,LRRFIP2,OSBP,MAP1A,SRPK2,ARHGEF2,REPS1,DYNC1LI1,N4BP1
7_TF_Targets.gmt	CCTNTMAGA_UNKNOWN	-5.14805	0.018875	127	3	0.361499	3.11296	DCP1A,TP53BP1,BCL11B
7_TF_Targets.gmt	V$ER_Q6_02	-5.1544	0.018875	252	4	0.709732	2.54788	BRAF,NUFIP2,STMN1,LCP1
7_TF_Targets.gmt	GCANCTGNY_V$MYOD_Q6	-5.14224	0.018875	924	8	2.68637	1.63459	TOR1AIP1,STIM1,EDC4,LIMA1,MAP1A,PCM1,SRPK2,TFAP4
7_TF_Targets.gmt	V$P300_01	-5.05823	0.0197211	249	4	0.729631	2.50705	SRPK2,BCL11A,ACIN1,MTA2
7_TF_Targets.gmt	V$NFY_C	-5.05823	0.0197211	245	4	0.729631	2.50705	FXR2,GTF2I,HIST1H4A,RPRD2
7_TF_Targets.gmt	V$FREAC2_01	-5.05823	0.0197211	260	4	0.729631	2.50705	BRAF,BCL11B,BCL11A,TFAP4
7_TF_Targets.gmt	V$TFIIA_Q6	-5.08994	0.0197211	251	4	0.722998	2.52054	SRPK2,TRIM28,DCP1A,TFAP4
7_TF_Targets.gmt	V$ELF1_Q6	-5.05823	0.0197211	244	4	0.729631	2.50705	BRAF,PUM1,NUFIP2,STIM1
7_TF_Targets.gmt	V$P53_02	-5.02685	0.0201908	254	4	0.736264	2.4937	BRAF,BCL11B,BCL11A,MTA2
7_TF_Targets.gmt	V$E47_01	-4.9958	0.0203308	253	4	0.742897	2.48046	BCL11B,CFL1,MAP1A,SPTAN1
7_TF_Targets.gmt	V$AP4_01	-4.87476	0.0203308	262	4	0.769429	2.42868	TP53BP1,BCL11A,PI4KB,TFAP4
7_TF_Targets.gmt	V$SOX5_01	-4.96507	0.0203308	265	4	0.74953	2.46734	BCL11A,PUM1,WRAP53,SPTAN1
7_TF_Targets.gmt	V$NFKAPPAB_01	-4.98039	0.0203308	251	4	0.746213	2.47389	G3BP1,NUFIP2,WRAP53,RSF1
7_TF_Targets.gmt	V$TATA_C	-4.98039	0.0203308	283	4	0.746213	2.47389	FIP1L1,SRPK2,ARHGEF2,BCL11B
7_TF_Targets.gmt	V$GFI1_01	-4.87476	0.0203308	262	4	0.769429	2.42868	ARHGEF2,NUFIP2,STMN1,RPRD2
7_TF_Targets.gmt	V$XBP1_01	-4.88348	0.0203308	133	3	0.397981	2.97018	RPRD2,OSBP,BCL11B
7_TF_Targets.gmt	V$HNF4_01_B	-5.01128	0.0203308	253	4	0.73958	2.48706	TP53BP1,GTF2I,BCL11A,WRAP53
7_TF_Targets.gmt	V$ERR1_Q2	-4.88962	0.0203308	259	4	0.766113	2.43505	SRPK2,TBC1D15,SMARCC2,MAP1A
7_TF_Targets.gmt	V$MYCMAX_03	-4.91957	0.0203308	252	4	0.759479	2.44788	TBC1D15,STMN1,TFAP4,MCM2
7_TF_Targets.gmt	V$MAF_Q6	-4.91957	0.0203308	259	4	0.759479	2.44788	PI4KB,NUFIP2,CDC5L,RSF1
7_TF_Targets.gmt	V$SMAD_Q6	-4.87476	0.0203308	255	4	0.769429	2.42868	PI4KB,STMN1,RPRD2,SPTAN1
7_TF_Targets.gmt	V$YY1_Q6	-4.90455	0.0203308	245	4	0.762796	2.44146	GTPBP1,OSBPL11,BCL11A,PUM1
7_TF_Targets.gmt	V$MYOD_Q6_01	-4.88962	0.0203308	257	4	0.766113	2.43505	STMN1,TFAP4,CFL1,SPTAN1
7_TF_Targets.gmt	V$SP1_Q6_01	-4.93466	0.0203308	243	4	0.756163	2.45434	TRIM28,NUFIP2,STMN1,LIMA1
7_TF_Targets.gmt	V$PXR_Q2	-4.96507	0.0203308	256	4	0.74953	2.46734	GTPBP1,NUFIP2,EDC4,MAP1A
7_TF_Targets.gmt	TTTNNANAGCYR_UNKNOWN	-4.97645	0.0203308	133	3	0.384715	3.02049	HIST1H4A,LIMA1,HIST1H1B
7_TF_Targets.gmt	WTGAAAT_UNKNOWN	-4.93456	0.0203308	616	6	1.68478	1.88553	LUC7L2,SRPK2,STMN1,PLCL1,BCL11B,SPTAN1
7_TF_Targets.gmt	RACCACAR_V$AML_Q6	-4.94982	0.0203308	261	4	0.752846	2.46083	ARHGEF2,ACIN1,EDC4,PPP1R12C
7_TF_Targets.gmt	GGGNNTTTCC_V$NFKB_Q6_01	-4.88348	0.0203308	134	3	0.397981	2.97018	WRAP53,G3BP1,N4BP1
7_TF_Targets.gmt	RNGTGGGC_UNKNOWN	-4.86288	0.0204357	766	7	2.24859	1.69365	ATXN2L,TP53BP1,NUFIP2,MAP1A,NONO,RSF1,SPTAN1
7_TF_Targets.gmt	V$NGFIC_01	-4.81606	0.0211598	255	4	0.782695	2.40347	LUC7L2,BCL11B,NUFIP2,TFAP4
7_TF_Targets.gmt	V$COREBINDINGFACTOR_Q6	-4.80157	0.0211598	273	4	0.786012	2.39723	ARHGEF2,ACIN1,EDC4,PPP1R12C
7_TF_Targets.gmt	V$USF2_Q6	-4.80157	0.0211598	251	4	0.786012	2.39723	LDHA,STMN1,DNTTIP2,CFL1
7_TF_Targets.gmt	CTTTGA_V$LEF1_Q2	-4.80928	0.0211598	1232	9	3.44916	1.44472	SMARCC2,TP53BP1,C17orf85,PPP4R2,PCM1,UBAP2L,ACIN1,TFAP4,SPTAN1
7_TF_Targets.gmt	V$TAXCREB_01	-4.79388	0.0211845	137	3	0.411247	2.92156	LUC7L2,BRAF,OSBP
7_TF_Targets.gmt	V$MYCMAX_01	-4.7728	0.0213914	255	4	0.792645	2.38484	STMN1,TFAP4,CAD,NCL
7_TF_Targets.gmt	V$AP2_Q6	-4.75852	0.0213914	258	4	0.795961	2.37868	FXR2,TRIM28,MTA2,RPRD2
7_TF_Targets.gmt	V$HAND1E47_01	-4.75852	0.0213914	277	4	0.795961	2.37868	STX18,BCL11A,STMN1,TMPO
7_TF_Targets.gmt	V$PAX4_01	-4.75852	0.0213914	262	4	0.795961	2.37868	BCL11A,NUFIP2,TFAP4,SPTAN1
7_TF_Targets.gmt	V$CREB_Q4	-4.7021	0.0224906	268	4	0.809227	2.35431	LDHA,ALKBH5,BRAF,ZNF295
7_TF_Targets.gmt	V$MAX_01	-4.6743	0.0229801	262	4	0.81586	2.34228	STMN1,TFAP4,CAD,CFL1
7_TF_Targets.gmt	V$OLF1_01	-4.6605	0.0231547	272	4	0.819177	2.3363	RAVER1,PITPNM2,FXR2,NUFIP2
7_TF_Targets.gmt	V$AP1_Q4	-4.6331	0.0236511	271	4	0.82581	2.32441	RABEP1,SRPK2,LRRFIP2,MAP1A
7_TF_Targets.gmt	RGAANNTTC_V$HSF1_01	-4.59932	0.0243137	446	5	1.29675	1.99564	CHORDC1,RAVER1,NUFIP2,RPRD2,RSF1
7_TF_Targets.gmt	GCTNWTTGK_UNKNOWN	-4.51295	0.0263453	306	4	0.855658	2.27209	NONO,RAVER1,DENR,SPTAN1
7_TF_Targets.gmt	V$AR_01	-4.48459	0.0269389	157	3	0.460994	2.7525	STIM1,TP53BP1,SPTBN1
7_TF_Targets.gmt	V$PAX2_01	-4.41761	0.0284599	58	2	0.165825	3.66339	LRRFIP2,MAP1A
7_TF_Targets.gmt	RYTAAWNNNTGAY_UNKNOWN	-4.41761	0.0284599	62	2	0.165825	3.66339	LRRFIP2,GTPBP1
7_TF_Targets.gmt	GTTRYCATRR_UNKNOWN	-4.38977	0.0290893	172	3	0.477577	2.70026	CHCHD3,TP53BP1,SMARCAD1
7_TF_Targets.gmt	RNTCANNRNNYNATTW_UNKNOWN	-4.27081	0.0325702	63	2	0.179091	3.54779	SRPK2,GTPBP1
7_TF_Targets.gmt	TMTCGCGANR_UNKNOWN	-4.26312	0.0326286	160	3	0.500792	2.63014	LUC7L2,DENR,CDC5L
7_TF_Targets.gmt	ACTAYRNNNCCCR_UNKNOWN	-4.21411	0.0339745	449	5	1.42941	1.85215	PCM1,STMN1,WRAP53,TFAP4,CFL1
7_TF_Targets.gmt	V$SREBP1_01	-4.19371	0.0339745	168	3	0.514058	2.59154	STMN1,MCM2,LCP1
7_TF_Targets.gmt	V$FREAC7_01	-4.19371	0.0339745	195	3	0.514058	2.59154	ALKBH5,BRAF,BCL11B
7_TF_Targets.gmt	KRCTCNNNNMANAGC_UNKNOWN	-4.20171	0.0339745	66	2	0.185724	3.49328	HIST1H1B,HIST1H4A
7_TF_Targets.gmt	YAATNANRNNNCAG_UNKNOWN	-4.20171	0.0339745	66	2	0.185724	3.49328	PGM1,RSF1
7_TF_Targets.gmt	TGCCAAR_V$NF1_Q6	-4.11791	0.0364416	722	6	2.01643	1.62036	PDHA1,STIM1,LRRFIP2,STX18,TOMM22,MAP1A
7_TF_Targets.gmt	WTTGKCTG_UNKNOWN	-4.05537	0.0385744	516	5	1.48911	1.79189	RCOR1,ATXN2L,STMN1,HNRNPC,PNN
7_TF_Targets.gmt	V$HNF3ALPHA_Q6	-4.01295	0.0400198	208	3	0.55054	2.4904	ARHGEF2,BCL11B,UNG
7_TF_Targets.gmt	AAANWWTGC_UNKNOWN	-3.9972	0.0404279	193	3	0.553856	2.48155	BCL11A,TFAP4,C17orf85
7_TF_Targets.gmt	V$GNCF_01	-3.89187	0.044178	78	2	0.218889	3.24787	BCL11B,BCL11A
7_TF_Targets.gmt	GCGSCMNTTT_UNKNOWN	-3.89187	0.044178	69	2	0.218889	3.24787	PDS5B,BCLAF1
7_TF_Targets.gmt	TATAAA_V$TATA_01	-3.89636	0.044178	1296	8	3.36294	1.30127	BRAF,STIM1,EDC4,HIST1H4A,RCOR1,ARHGEF2,LCP1,SPTAN1
7_TF_Targets.gmt	CATTGTYY_V$SOX9_B1	-3.87423	0.0447185	358	4	1.03807	1.98762	PDS5B,BCL11A,NUFIP2,STMN1
7_TF_Targets.gmt	KTGGYRSGAA_UNKNOWN	-3.80875	0.0474855	76	2	0.228839	3.18169	LUC7L2,MCM3
7_TF_Targets.gmt	V$MAZ_Q6	-3.80192	0.0475521	193	3	0.596971	2.3711	ARHGEF2,SETDB1,RPRD2
7_TF_Targets.gmt	V$HNF6_Q6	-3.78759	0.0479795	234	3	0.600287	2.36294	SRPK2,BCL11B,UNG
7_TF_Targets.gmt	AAAYRNCTG_UNKNOWN	-3.7729	0.0484287	374	4	1.07123	1.94136	PDS5B,TRIM28,MTA2,TFAP4
