# Supplementary material for: Proteo-Transcriptomic Dynamics of Cellular Response to HIV-1 Infection
Source: Sci Rep. 2019 Jan 18;9:213. doi: 10.1038/s41598-018-36135-3 (PMC6338737; doi:10.1038/s41598-018-36135-3)
Supplement: Supplementary file 7 — S6 [file 41598_2018_36135_MOESM7_ESM.xlsx]

## Sheet: Protein Up
Gene name
AAK1
ATP2B4
BAIAP2
BCAS3
C11orf68
C9orf46
CHI3L2
DLGAP4
GCAT
GLIPR2
ITM2C
KCTD12
LCP2
LIMA1
MICAL1
MVK
MYO1G
NFKB1
NME3
NXN
PXN
RNF168
ZYX
HMGCS1
SMPD3
ARHGAP15
ARIH2
AS3MT
ASCC3
ATG7
ATP11C
ATP5L
AURKA
B2M
BCHE
BEND3
BIRC5
BPTF
BUB1B
C12orf5
C15orf24
C1orf163
C1orf212
C20orf4
CA8
CCDC90B
CCM2
CD1E
CD5
CD97
CDC20
CDK17
CDS2
CKAP2
CPSF4
CTSD
CXorf56
DENR
DERA
DIAPH1
DNAJB12
DNAJC19
DTX1
EFTUD1
EHMT1
EIF2B4
ENDOD1
EPB41L2
EPM2AIP1
ERBB2IP
ERC1
ERCC6L
EXOC8
FADS2
FAM98A
FDFT1
FHL1
FRMD4B
FTH1
GAN
GINS3
GMFB
GMPPA
GPX1
GTF2E1
HAUS6
HERC2
HMGCL
HMMR
HSPB1
HSPH1
HTRA2
IDI1
IKBKB
INCENP
KANK4
KCTD20
KCTD9
KIF11
KIF21A
KIF23
KIFC1
LDLR
LGMN
LRSAM1
LYPLA2
MAP1A
MAP1S
MAP2K4
MED15
MED17
MED18
MIF
MMAB
MNAT1
MOCS2
MOV10
MRPL13
MRPS36
MTMR3
NDUFA11
NDUFA4
NQO2
NRBF2
NUPL2
NUTF2
NVL
OSTF1
PCYT1A
PDCL3
PDP1
PDPR
PHKA2
PIR
PLK1
PPIG
PPP1R12C
PPP1R9B
PRC1
PRKCI
PRKD2
PTGES3
RAB27A
RABGAP1
RABGGTA
RBM3
RER1
REXO4
RNF2
RNF25
RPS27L
RPTOR
RRAGC
SC4MOL
SCD5
SCFD2
SESN2
SLC12A2
SLC30A7
SMAP2
SOAT1
SPAG5
SPAST
SPC25
STK17B
SUMF2
SUN2
SYNE2
TACC3
TATDN1
TAX1BP3
TK1
TMED7
TMX4
TP53
TRAPPC10
TRIM21
TRIM23
TSGA14
TSHZ3
TTC9C
UBE2I
UGDH
UQCRB
UTRN
VAMP7
VCL
VPS28
WDR46
WDR6
ZNF295
ZNF318

## Sheet: RNA down, protein up
Gene name
HMGCS1
SMPD3

## Sheet: RNA not DE, protein up
Gene name
ARHGAP15
ARIH2
AS3MT
ASCC3
ATG7
ATP11C
ATP5L
AURKA
B2M
BCHE
BEND3
BIRC5
BPTF
BUB1B
C12orf5
C15orf24
C1orf163
C1orf212
C20orf4
CA8
CCDC90B
CCM2
CD1E
CD5
CD97
CDC20
CDK17
CDS2
CKAP2
CPSF4
CTSD
CXorf56
DENR
DERA
DIAPH1
DNAJB12
DNAJC19
DTX1
EFTUD1
EHMT1
EIF2B4
ENDOD1
EPB41L2
EPM2AIP1
ERBB2IP
ERC1
ERCC6L
EXOC8
FADS2
FAM98A
FDFT1
FHL1
FRMD4B
FTH1
GAN
GINS3
GMFB
GMPPA
GPX1
GTF2E1
HAUS6
HERC2
HMGCL
HMMR
HSPB1
HSPH1
HTRA2
IDI1
IKBKB
INCENP
KANK4
KCTD20
KCTD9
KIF11
KIF21A
KIF23
KIFC1
LDLR
LGMN
LRSAM1
LYPLA2
MAP1A
MAP1S
MAP2K4
MED15
MED17
MED18
MIF
MMAB
MNAT1
MOCS2
MOV10
MRPL13
MRPS36
MTMR3
NDUFA11
NDUFA4
NQO2
NRBF2
NUPL2
NUTF2
NVL
OSTF1
PCYT1A
PDCL3
PDP1
PDPR
PHKA2
PIR
PLK1
PPIG
PPP1R12C
PPP1R9B
PRC1
PRKCI
PRKD2
PTGES3
RAB27A
RABGAP1
RABGGTA
RBM3
RER1
REXO4
RNF2
RNF25
RPS27L
RPTOR
RRAGC
SC4MOL
SCD5
SCFD2
SESN2
SLC12A2
SLC30A7
SMAP2
SOAT1
SPAG5
SPAST
SPC25
STK17B
SUMF2
SUN2
SYNE2
TACC3
TATDN1
TAX1BP3
TK1
TMED7
TMX4
TP53
TRAPPC10
TRIM21
TRIM23
TSGA14
TSHZ3
TTC9C
UBE2I
UGDH
UQCRB
UTRN
VAMP7
VCL
VPS28
WDR46
WDR6
ZNF295
ZNF318

## Sheet: RNA up, protein up
Gene name
AAK1
ATP2B4
BAIAP2
BCAS3
C11orf68
C9orf46
CHI3L2
DLGAP4
GCAT
GLIPR2
ITM2C
KCTD12
LCP2
LIMA1
MICAL1
MVK
MYO1G
NFKB1
NME3
NXN
PXN
RNF168
ZYX

## Sheet: Protein down
Gene name
ARHGAP31
AGPAT5
CCNA2
CCNI2
DDX21
GCET2
GNA15
HIST1H1B
IFI16
ITGA4
KIAA0182
KIF20A
KIF3A
LARP4
MKI67IP
NOTCH3
RLF
RRM2
SATB1
SH2D1A
SLC29A1
TFAP4
TRIM36
UBTF
UHRF1
UNG
AASDHPPT
ACAD8
AKAP8
AKAP8L
ALG1
ARHGAP19
BAZ1B
BCOR
BMS1
C12orf35
C14orf156
C17orf59
CASP2
CCNT1
CD247
CD4
CDC2L5
CDCA2
CDK9
CENPC1
CGGBP1
CHAC2
CLSPN
CNPY3
COX7A2L
CWF19L2
DCAKD
DDX24
DDX27
DDX52
DDX54
DDX56
DIMT1L
DNAJB6
DNMT1
DNTT
DNTTIP2
DOHH
DTL
DUSP11
DYM
ECD
ERCC3
EXOSC10
FRG1
GLT25D1
GLTSCR2
GNL3L
GTF3C3
GTPBP4
HEATR1
HLTF
HP1BP3
KIAA0020
KLHL11
LEF1
LIG3
LSM14B
MAGT1
MMACHC
MORF4L1
MRPL23
MRPL46
MRPS25
MRPS7
MYCBP2
NCAPG2
NKRF
NOB1
NOC4L
NOL7
NOP14
NOP2
NSA2
NSUN5
NUCB1
NUMA1
OSBPL5
PARD3
PCYOX1L
PES1
PKMYT1
PLEKHG1
PNO1
POLE
POLM
PPP2R5A
PPP2R5C
PPP2R5D
PTPRF
RALY
RAVER1
RBM28
RBM42
REPIN1
RFC1
RG9MTD1
RPL13
RPL14
RPL18
RPL18A
RPL19
RPL23
RPL24
RPL28
RPL34
RPL35
RPL37A
RPL4
RPL7
RPL7A
RPL7L1
RPL8
RPS13
RPS6
RPS6KB2
RPS8
RPS9
RRN3
RRP12
RRP1B
RRP7A
RRP8
RTTN
SALL2
SASS6
SDAD1
SEMA7A
SLBP
SLC25A32
SLC7A1
SNW1
SRPR
STRBP
SUN1
TAF7
TBC1D9B
TCF12
TCF3
TCF7
TFDP1
TFDP2
TOLLIP
TOP1
TOP2B
TPX2
TRIT1
TRMT61A
TRUB1
TSR1
TYMS
UBAP2
UPRT
UTP14A
UTP20
VAMP2
VEZF1
VPRBP
WDR74
WDR76
WEE1
WRN
WRNIP1
ZGPAT
ZNF24
ZNF281
ZNF423
ZNF574
ZNF638
ZNHIT6

## Sheet: RNA up, protein down
Gene name
ARHGAP31

## Sheet: RNA not DE, protein down
Gene name
AASDHPPT
ACAD8
AKAP8
AKAP8L
ALG1
ARHGAP19
BAZ1B
BCOR
BMS1
C12orf35
C14orf156
C17orf59
CASP2
CCNT1
CD247
CD4
CDC2L5
CDCA2
CDK9
CENPC1
CGGBP1
CHAC2
CLSPN
CNPY3
COX7A2L
CWF19L2
DCAKD
DDX24
DDX27
DDX52
DDX54
DDX56
DIMT1L
DNAJB6
DNMT1
DNTT
DNTTIP2
DOHH
DTL
DUSP11
DYM
ECD
ERCC3
EXOSC10
FRG1
GLT25D1
GLTSCR2
GNL3L
GTF3C3
GTPBP4
HEATR1
HLTF
HP1BP3
KIAA0020
KLHL11
LEF1
LIG3
LSM14B
MAGT1
MMACHC
MORF4L1
MRPL23
MRPL46
MRPS25
MRPS7
MYCBP2
NCAPG2
NKRF
NOB1
NOC4L
NOL7
NOP14
NOP2
NSA2
NSUN5
NUCB1
NUMA1
OSBPL5
PARD3
PCYOX1L
PES1
PKMYT1
PLEKHG1
PNO1
POLE
POLM
PPP2R5A
PPP2R5C
PPP2R5D
PTPRF
RALY
RAVER1
RBM28
RBM42
REPIN1
RFC1
RG9MTD1
RPL13
RPL14
RPL18
RPL18A
RPL19
RPL23
RPL24
RPL28
RPL34
RPL35
RPL37A
RPL4
RPL7
RPL7A
RPL7L1
RPL8
RPS13
RPS6
RPS6KB2
RPS8
RPS9
RRN3
RRP12
RRP1B
RRP7A
RRP8
RTTN
SALL2
SASS6
SDAD1
SEMA7A
SLBP
SLC25A32
SLC7A1
SNW1
SRPR
STRBP
SUN1
TAF7
TBC1D9B
TCF12
TCF3
TCF7
TFDP1
TFDP2
TOLLIP
TOP1
TOP2B
TPX2
TRIT1
TRMT61A
TRUB1
TSR1
TYMS
UBAP2
UPRT
UTP14A
UTP20
VAMP2
VEZF1
VPRBP
WDR74
WDR76
WEE1
WRN
WRNIP1
ZGPAT
ZNF24
ZNF281
ZNF423
ZNF574
ZNF638
ZNHIT6

## Sheet: RNA down, protein down
Gene name
AGPAT5
CCNA2
CCNI2
DDX21
GCET2
GNA15
HIST1H1B
IFI16
ITGA4
KIAA0182
KIF20A
KIF3A
LARP4
MKI67IP
NOTCH3
RLF
RRM2
SATB1
SH2D1A
SLC29A1
TFAP4
TRIM36
UBTF
UHRF1
UNG
