# Supplementary material for: Proteo-Transcriptomic Dynamics of Cellular Response to HIV-1 Infection
Source: Sci Rep. 2019 Jan 18;9:213. doi: 10.1038/s41598-018-36135-3 (PMC6338737; doi:10.1038/s41598-018-36135-3)
Supplement: Supplementary file 8 — S7 [file 41598_2018_36135_MOESM8_ESM.xlsx]

## Sheet: Literature_genes
Gene name
A26B1
A4GALT
AAA1
AAAS
AADACL1
AARSD1
AASS
ABCA7
ABCB1
ABCB10
ABCD3
ABCE1
ABHD8
ABLIM1
ABLIM3
ABO
ABTB1
ABTB2
AC012652.1.1
ACACA
ACACB
ACADSB
ACBD3
ACBD5
ACIN1
ACO1
ACOT8
ACP1
ACP2
ACPL2
ACSL3
ACSL5
ACSS1
ACTA1
ACTA2
ACTB
ACTC1
ACTG1
ACTG2
ACTL6B
ACTN1
ACY1
AD035
ADAM10
ADAM7
ADAMDEC1
ADAMTS5
ADAR
ADCY1
ADD2
ADD3
ADFP
ADHFE1
ADK
ADM
ADRBK1
AEBP2
AES
AFF1
AFF2
AFF4
AFG3L1
AFG3L2
AGAP2
AGBL5
AGPAT9
AGPS
AGTRAP
AGXT2L2
AHCTF1
AHCY
AHCYL1
AHCYL2
AHNAK
AHNAK2
AHSA2
AIM1
AIM2
AIMP1
AIMP2
AK1
AK2
AKAP13
AKAP17A
AKAP7
AKAP8L
AKAP9
AKNA
AKR1B1
AKT1
AKT3
ALAS1
ALDH18A1
ALDH1A1
ALG14
ALKBH2
ALKBH8
ALMS1
ALOX5
ALOX5AP
ALPK2
AMBRA1
AMD1
AMICA1
AMMECR1
AMOT
AMPD2
AMPH
AMT
AMY2A
ANAPC1
ANAPC2
ANGPT1
ANGPTL1
ANK1
ANKFY1
ANKHD1
ANKRD10
ANKRD12
ANKRD13A
ANKRD17
ANKRD22
ANKRD28
ANKRD30A
ANKRD43
ANKRD44
ANKRD6
ANKRD9
ANKS1B
ANO8
ANO9
ANP32A
ANXA2
ANXA5
AP1B1
AP1G1
AP1G2
AP1GBP1
AP1M1
AP1M2
AP1S1
AP1S2
AP1S3
AP2A1
AP2A2
AP2B1
AP2M1
AP2S1
AP3D1
APAF1
APBA2BP
APBB1IP
APEX1
APJ
APOA1
APOBEC3F
APOBEC3G
APOL1
APOL2
APOL3
APOL6
APOLD1
APP
APPBP2
APPL2
AQP11
AQP9
AQR
ARF1
ARFGAP2
ARFGEF1
ARFGEF2
ARG2
ARGLU1
ARHGAP12
ARHGAP15
ARHGAP25
ARHGAP35
ARHGAP4
ARHGAP9
ARHGDIA
ARHGEF1
ARHGEF12
ARHGEF18
ARHGEF19
ARHGEF2
ARHGEF3
ARHGEF6
ARHGEF7
ARID1A
ARID5A
ARL2BP
ARL6IP5
ARMET
ARNTL
ARPC1A
ARPC1B
ARPC5L
ARRB2
ARRDC2
ARRDC4
ARS2
ARSA
ARSG
ASB2
ASMT
ASPH
ASPHD2
ASXL2
ATAD3A
ATAD3B
ATF3
ATF6
ATF7IP2
ATG12
ATG14
ATG16L1
ATG16L2
ATG2A
ATG5
ATG7
ATIC
ATL3
ATM
ATOX1
ATP10D
ATP1B3
ATP2A2
ATP2A3
ATP2B1
ATP2B4
ATP5A1
ATP5B
ATP5C1
ATP5D
ATP5F1
ATP5G1
ATP5H
ATP5I
ATP5J
ATP5J2
ATP5O
ATP6V0A1
ATP6V0A2
ATP6V0B
ATP6V0C
ATP6V1G1
ATP6V1H
ATP8B4
ATP9B
ATXN1
ATXN10
ATXN2
AUH
AUTS2
AXUD1
B2M
B3GALT4
B3GNT2
B4GALT5
BACE2
BAG1
BAG6
BAHD1
BAIAP2L2
BAK1
BANF1
BAT3
BATF2
BATF3
BAX
BAZ1A
BAZ2B
BBS10
BCAP29
BCAP31
BCL11A
BCL11B
BCL2L1
BCL2L12
BCL2L14
BCL3
BCL9
BCLAF1
BCR
BDH1
Beta4GalNAc-T4
BICD2
BIN1
BIN2
BIN3
BIRC4
BIRC5
BLK
BLVRA
BLZF1
BMF
BMP1
BMP2K
BMPR2
BMS1
BNIP1
BOD1L
BOLA3
BPGM
BRCA1
BRD1
BRD3
BRDT
BRI3BP
BSG
BST2
BTAF1
BTBD1
BTBD14A
BTD
BTF3
BTG2
BTLA
BTN2A1
BTN3A1
BTN3A2
BTN3A3
BTRC
BUD13
BXDC1
BXDC2
BYSL
BZW2
C10orf10
C10orf104
C10orf125
C10orf128
C10orf26
C10orf33
C10orf54
C11orf48
C11orf60
C11orf75
C11orf9
C12orf24
C12orf35
C13orf1
C13orf25
C14orf106
C14orf156
C14orf159
C14orf28
C14orf72
C14orf85
C15orf23
C15orf48
C15orf52
C15orf53
C16orf30
C16orf86
C17orf28
C17orf44
C17orf48
C17orf51
C17orf53
C17orf58
C17orf59
C17orf72
C18orf1
C18orf11
C18orf55
C19orf10
C19orf22
C19orf48
C1orf103
C1orf109
C1orf152
C1orf163
C1orf176
C1orf24
C1orf63
C1orf71
C1QA
C1QB
C1QBP
C1QG
C1QTNF6
C1S
C20orf174
C20orf24
C20orf45
C21orf24
C21orf42
C22orf28
C2CD2
C2orf25
C2orf31
C3
C3orf26
C3orf56
C4orf32
C4orf33
C5
C5orf13
c5orf18
C5orf27
C5orf34
C5orf39
C5orf41
C6orf1
C6orf10
C6orf125
C6orf129
C6orf150
C6orf190
C6orf66
C6orf81
C7orf20
C8orf13
C8orf14
C8orf32
C8orf33
C8orf44
C8orf45
C9
C9orf103
C9orf121
C9orf131
C9orf19
C9orf5
c9orf66
C9orf76
C9orf91
C9orf95
CA2
Cab45
CACNA1I
CACNA2D4
CACNG1
CACYBP
CAD
CADM3
CALCOCO1
CALCOCO2
CALHM2
CALM1
CALR
CALU
CAMK1D
CAMK2G
CAMKK2
CAMTA1
CAND2
CANT1
CANX
CAPN1
CAPN3
CAPN6
CAPSL
CAPZB
CARM1
CASC3
CASP2
CASP3
CASP4
CASP7
CAT
CATSPER2
CAV1
CAV2
CBFA2T2
CBFB
CBL
CBLN3
CBWD5
CBX3
CBX7
CCAR1
CCBE1
CCDC109B
CCDC134
CCDC146
CCDC28A
CCDC28B
CCDC46
CCDC47
CCDC59
CCDC65
CCDC75
CCDC89
CCDC91
CCDC92
CCL11
CCL17
CCL20
CCL27
CCL3
CCL3L1
CCL3L3
CCL4
CCL4L2
CCL5
CCL7
CCM2
CCNA1
CCND2
CCND3
CCNDBP1
CCNE1
CCNG2
CCNH
CCNT1
CCNT2
CCNY
CCPG1
CCR1
CCR2
CCR3
CCR4
CCR5
CCR6
CCR8
CCRN4L
CCT2
CCT4
CCT6A
CCT7
CD14
CD152
CD163
CD164
CD1A
CD209
CD247
CD274
CD28
CD28LG2
CD2BP2
CD38
CD3E
CD3EAP
CD3G
CD4
CD40
CD44
CD5
CD52
CD53
CD55
CD59
CD6
CD63
CD69
CD74
CD80
CD81
CD83
CD84
CD86
CD8B
CD8B1
CD9
CD96
CD97
CDC14A
CDC16
CDC2
CDC25A
CDC25B
CDC2L6
CDC40
CDC42EP3
CDC42SE2
CDC45L
CDC6
CDC73
CDCA4
CDH22
CDK16
CDK19
CDK2
CDK4
CDK6
CDK7
CDK9
CDKN1A
CDKN1B
CDKN2A
CDKN2C
CDR2L
CEACAM4
CEBPB
CEBPD
CECR1
CENPI
CENPO
CENTB2
CENTG1
CEP170
CEP57
CEP68
CEP85
CERK
CERS2
CES1
CETN
CETN2
CETN3
CFB
CFL1
CFLAR
CGGBP1
CGI-14
CGI-51
CGREF1
CHADL
CHAF1A
CHAF1B
CHCHD1
CHEK1
CHERP
CHI3L2
CHMP2A
CHMP5
CHMP7
CHN1
CHORDC1
CHP
CHPF
CHRNA5
CHRNA7
CHRNB1
CHRNB2
CHST1
CHST14
CHST7
CIAO1
CIB2
CIRBP
CISH
CITED2
CKAP4
CKLF
CKMT1A
CKMT1A;	CKMT1B
CKMT1B
CLASP2
CLCA4
CLCF1
CLDN3
CLDND1
CLEC2B
CLEC4D
CLEC4E
CLEC4K
CLEC4M
CLECL1
CLGN
CLIC3
CLIPR-59
CLN3
CLN5
CLN6
CLNS1A
CLOCK
CLPTM1
CLSTN1
CLTA
CMAH
CMBL
CMC1
CMKBR9
CMKLR1
CNN2
CNTNAP1
COASY
COBRA1
COG1
COG2
COG3
COG4
COL5A1
COMMD3
COMT
COP1
COPA
COPB1
COPS2
COPS3
COPS4
COPS5
COPS6
COPS8
COQ2
CORIN
CORO2A
CORO6
COX4I1
COX5A
COX6B1
COX6B2
COX7A2
CPEB3
CPNE3
CPT1
CPT1A
CPT1B
CPT1C
CR2
CRB3
CRBN
CREB1
CREB3
CREB3L3
CREBBP
CREG1
CRIM1
CRIP2
CRIPAK
CRLF3
CRLS1
CRNKL1
CRP
CRSP2
CRTAP
CRTC2
CRTC3
CRY1
CRYAB
CRYGS
CS
CSAD
CSDA
CSDE1
CSF1R
CSGALNACT1
CSK
CSN2
CSNK1G1
CSNK1G2
CSNK2A1
CSNK2A1P
CSNK2A2
CSNK2B
CSPP1
CSTF1
CSTF3
CTBP1
CTCFL
CTDP1
CTDSP1
CTDSP2
CTNNA3
CTNS
CTPS
CTSA
CTSB
CTSC
CTSD
CTSF
CTSH
CTSO
CTSS
CTSZ
CTTN
CUGBP2
CUL1
CUL2
CUL4A
CUL5
CX3CL1
CXCL9
CXCR3
CXCR4
CXCR5
CXorf1
CXorf50
CXXC4
CYB561
CYB5R1
CYBB
CYCS
CYCSL1
CYP1B1
CYP2C8
CYP3A4
CYP46A1
CYTH1
CYTH3
DAAM1
DACT1
DAD1
DAGLB
DAMC-259M15.1-001
DAP3
DAPK2
DARS
DASS-397D15.3-001
DAZAP2
DAZL
DBI
DBN1
DBNL
DBP
DC2
DCAF11
DCAF16
DCAF8
DCBLD1
DCP1B
DCP2
DCUN1D5
DDA1
DDB1
DDIT4
DDO
DDX1
DDX10
DDX19B
DDX20
DDX21
DDX23
DDX31
DDX3X
DDX47
DDX49
DDX50
DDX51
DDX53
DDX55
DDX6
DDX60L
DEDD2
DEF4
DEF6
DEFA3
DEFA4
DEFB1
DEK
DEPC-1
DEPDC5
DGCR2
DGKA
DGKQ
DHCR24
DHODH
DHRS12
DHRS2
DHRS3
DHX15
DHX33
DHX58
DIAPH1
DIAPH3
DICER1
DIDO1
DIMT1L
DKC1
DKFZp547C195
DKFZP564D172
DKFZP564J0123
DKFZP586I1420
DKFZp686O24166
DLEC1
DLGAP4
DLST
DMC1
DMPK
DMXL1
DNA2
DNAH1
DNAH8
DNAJA1
DNAJA2
DNAJA3
DNAJA4
DNAJB1
DNAJB11
DNAJB2
DNAJB6
DNAJC12
DNAJC22
DNAJC3
DNAJC7
DNAJC9
DNAL1
DNAPTP6
DNASE1L3
DNCH1
DNM1L
DNM2
DNMT1
DNMT3A
DOCK10
DOCK11
DOCK2
DOCK8
DOCK9
DOHH
DOK1
DOK6
DPAGT1
DPEP2
DPH2
DPM1
DPP3
DPP4
DPY19L1
DPY19L3
DPYD
DPYSL5
DRG1
DSC3
DSP
DTD1
DTNA
DTX2
DTX3L
DTX4
DUSP11
DUSP12
DUSP16
DUSP19
DUSP22
DUSP5
DUSP6
DUXAP3
DVL1
DW462575
DYNC1H1
DYNC1I2
DYNC1LI1
DYNLT1
DYRK2
DYRK3
DYSF
E2F2
E2F4
E2F5
E2F6
E4F1
EAF2
EBP
ECD
ECE2
ECGF1
ECHDC2
EDARADD
EDC4
EDEM3
EDG1
EDNRA
EEF1A1
EEF1B2
EEF1E1
EFEMP1
EFHC2
EGF
EGFL6
EGFR
EGLN3
EGR1
EGR2
EGR3
EHD4
EID2B
EIF2AK2
EIF2B4
EIF2B5
EIF2C3
EIF2C4
EIF2S1
EIF3A
EIF3B
EIF3C
EIF3C/EIF3CL
EIF3D
EIF3E
EIF3F
EIF3G
EIF3H
EIF3I
EIF3K
EIF3L
EIF3M
EIF4A2
EIF4E3
EIF4G1
EIF5A
EIF5B
ELF1
ELL
ELL2
ELMO1
ELYS
EMILIN2
EML3
EML4
ENC1
ENDOD1
ENO3
ENOPH1
ENPP1
ENPP3
env
EOMES
EP300
EPAS1
EPB41
EPB41L2
EPHA4
EPHB6
EPPK1
EPRS
EPS8
EPSTI1
ERCC1
ERCC2
ERCC3
ERCC5
ERCC8
ERGIC1
ERGIC2
ERGIC3
ERH
ERLEC1
ERLIN1
ERMAP
ERN2
ERP27
ERP44
ESM1
ESYT2
ETF1
ETFA
ETHE1
ETNK1
ETS1
ETS2
ETV3
ETV6
ETV7
EVC
EVI1
EVI2A
EVI2B
EVL
EXDL2
EXO1
EXOC1
EXOC2
EXOC4
EXOC7
EXOD1
EXOSC10
EXOSC2
EXOSC3
EXOSC4
EXOSC5
EXOSC7
EXOSC8
EXT1
EXTL2
EZH2
EZR
F12
F2
FABP1
FAH
FAIM3
FAM100B
FAM102A
FAM104A
FAM107B
FAM108C1
FAM117A
FAM118A
FAM125B
FAM129A
FAM133B
FAM134B
FAM149A
FAM164A
FAM176B
FAM195A
FAM203A
FAM208A
FAM46A
FAM50B
FAM53B
FAM54A
FAM5B
FAM62A
FAM62B
FAM63A
FAM64A
FAM65B
FAM70A
FAM73A
FAM73B
FAM76B
FAM86A
FAM86B1
FAM89A
FAM96B
FAM98A
FANCM
FAPP1
FARSA
FAS
FASN
FASTKD2
FBLP-1
FBN2
FBXL16
FBXO18
FBXO21
FBXO22
FBXO3
FBXO6
FBXW11
FCAR
FCER1G
FCGR1A
FCGR3A
FDFT1
FECH
FEN1
FER1L3
FETUB
FEZF2
FGD3
FGD6
FGF7
FGF9
FGR
FHL3
FIG4
FIGNL1
FKBP15
FKBP1A
FKBP4
FKBP5
FKSG2
FLAD1
FLCN
FLII
FLJ10154
FLJ10916
FLJ12334
FLJ12436
FLJ13305
FLJ14712
FLJ20507
FLJ20699
FLJ21478
FLJ23420
FLJ23556
FLJ32569
FLJ32682
FLJ39639
FLJ39739
FLJ39827
FLJ40125
FLJ40722
FLJ43663
FLJ43860
FLJ46026
FLJ46066
FLJ90680
FLOT1
Fluc
FLVCR2
FLYWCH2
FN1
FNDC4
FNIP1
FNTA
FOSL1
FOXA3
FOXC1
FOXJ2
FOXN2
FOXO3
FPGS
FRAT1
FSCN1
FST
FTSJ1
FUNDC2
FURIN
FUSIP1
FUT4
FUT7
FUT8
FVT1
FXR1
FXYD5
FXYD7
FYB
FYN
G3BP1
G3BP2
G6PC
GAA
GABARAP
GABARAPL2	(ATG8)
GABBR1
GABPB2
GAD1
GADD45G
gag
gag-pol
GAGE6
GAK
GALC
GALE
GALIG
GALK2
GALNT2
GALR2
GANAB
GANC
GAPVD1
GARNL4
GATA1
GATA3
GATC
GATS
GBA3
GBAS
GBL
GBP1
GBP2
GBP3
GBP4
GBP5
GCA
GCAT
GCH1
GCK
GCLM
GCN5L2
GCNT1
GDPD5
GEM
GEMIN2
GEMIN4
GEMIN6
GEMIN7
GFAP
GFOD1
GFPT1
GGCT
GH2
GIG20
GIMAP2
GIMAP5
GINS3
GJA4
GJB2
GJB6
GK
GLB1
GLCCI1
GLG1
GLIPR1
GLO1
GLT25D1
GM2A
GMA
GMDS
GML
GMPR
GNA11
GNAO1
GNAS
GNB2L1
GNB5
GNG10
GNL1
GNL3
GNPTAB
GOLGA1
GOLGA9P
GOLM1
GOLPH3
GORASP1
GORASP2
GOSR2
GPA33
GPATCH4
GPD2
GPI
GPLD1
GPR13
GPR137B
GPR15
GPR155
GPR18
GPR180
GPR182
GPR34
GPR56
GPR65
GPR68
GPR84
GPRIN3
GPS1
GPS2
GPSN2
GPT2
GPX2
GRAP
GRAP2
GRB2
GRIN1
GRIN2A
GRIN3B
GRINA
GRN
GRPEL1
GRTP1
GSC
GSTK1
GTF2A1
GTF2A2
GTF2B
GTF2E1
GTF2E2
GTF2F1
GTF2F2
GTF2H1
GTF2H2
GTF2H3
GTF2H4
GTPBP1
GTPBP2
GTPBP4
GUF1
GVIN1
GZMB
GZMH
GZMK
H2AFB
H2AFO
H2AFV
H2AFX
H2AFY
H2AFZ
H3F3A
H3F3B
H4FL
HADHA
HADHB
HAGHL
HARS2
HAT1
HAX1
HBP1
HBXIP
HCAR3
hCG_1811016
hCG_22033
hCG_27800
hCG_28338
hCG_38324
HCG27
HCK
HCNGP
HDAC1
HDAC2
HDAC3
HDAC4
HDDC2
HDGFRP2
HDHD2
HEATR1
HEATR5B
HEBP2
HEG1
HEMK1
HERC1
HERC2
HERC4
HERC6
HERPUD2
HES1
HES4
HESX1
HGS
HGSNAT
HIBCH
HIP1R
HIRIP3
HIST1H1C
HIST1H1E
HIST1H2AA
HIST1H2AC
HIST1H2AD
HIST1H2AG
HIST1H2AH
HIST1H2AJ
HIST1H2BA
HIST1H2BB
HIST1H2BC
HIST1H2BD
HIST1H2BH
HIST1H2BJ
HIST1H2BK
HIST1H2BL
HIST1H2BM
HIST1H2BN
HIST1H2BO
HIST1H3A
HIST1H3B
HIST1H3D
HIST1H3E
HIST1H3H
HIST1H3I
HIST1H3J
HIST1H3x
HIST1H4A
HIST1H4H
HIST2H2AB
HIST2H2AC
HIST2H2BE
HIST3H2A
HIST3H2BB
HIST3H3
HIVEP2
HK2
HLA-A
HLA-B
HLA-C
HLA-DMA
HLA-DMB
HLA-DOA
HLA-DOB
HLA-DPA1
HLA-DPB1
HLA-DQA1
HLA-DQA2
HLA-DRA
HLA-DRB3
HLA-DRB5
HLA-DZA
HLA-E
HLA-F
HLA-G
HLF
HM13
HMBS
HMCN2
HMGA1
HMGB1
HMGCS1
HMHA1
HMOX1
HMX1
HNRNPA1
HNRNPAB
HNRNPH3
HNRNPU
HNRNPUL2
HNRPDL
HNRPF
HNRPH1
HNRPUL1
HOMER2
HOXB3
HP1BP3
HPDL
HPGD
HPSE
HRAS
HRB
HRB2
HSD17B1
HSD17B11
HSD17B12
HSD17B7
HSH2D
HSP90AB1
HSP90B1
HSPA13
HSPA14
HSPA1L
HSPA5BP1
HSPA6
HSPA7
HSPA9
HSPC072
HSPD1
HSPH1
HTATSF1
HTR4
HUWE1
HYOU1
IARS
IBP4
IBSP
IBTK
ICA1
ICAM2
ICK
IDH1
IDH3A
IDO1
IDUA
IER3
IFI16
IFI27
IFI30
IFI35
IFI44
IFI44L
IFI6
IFIT1
IFIT2
IFIT3
IFIT5
IFITM2
IFITM3
IFNA2
IFNAR2
IFNB1
IFNG
IFNGR1
IFRD2
IFT122
IFT20
IGBP1
IGF2BP2
IGF2BP3
IGFBP2
IGHMBP2
IGSF3
IIP45
IK
IKBKG
IKZF1
IKZF3
IL10RB
IL11RA
IL12RB1
IL15
IL15RA
IL16
IL17F
IL17RA
IL17RB
IL18R1
IL1A
IL1F9
IL1R
IL1RN
IL22
IL26
IL28RA
IL2RA
IL3
IL3RA
IL4
IL5
IL5RA
IL6
IL6ST
IL7R
IL9
ILF2
IMPA2
INADL
ING4
INO80C
INPP5D
INPP5F
INTS12
INTS6
INTS7
IPO11
IPO4
IPO5
IPO7
IPO9
IQCA
IQGAP2
IQUB
IRAK1BP1
IRF1
IRF2
IRF3
IRF4
IRF7
IRF8
IRF9
IRS2
ISCU
ISG15
ISG20
ISG20L2
ISY1
ITCH
ITGA4
ITGA5
ITGAL
ITGAV
ITGB1
ITGB2
ITGB3
ITGB5
ITGB7
ITM2B
ITPKA
ITPR1
ITPRIPL2
ITSN2
IVD
IVNS1ABP
JAG1
JAK1
JARID1D
JAZF1
JHDM1D
JMJD2D
JMJD7-PLA2G4B
JSRP1
JUN
JUNB
KANK1
KARS
KBTBD7
KCNG1
KCNIP3
KCNJ11
KCNJ13
KCNJ5
KCNK5
KCNK9
KCTD18
KCTD5
KDELR2
KDM5B
KEL
KHDRBS1
KHDRBS3
KHK
KIAA0020
KIAA0040
KIAA0082
KIAA0090
KIAA0240
KIAA0355
KIAA0408
KIAA0430
KIAA0431
KIAA0494
KIAA0528
KIAA0556
KIAA0892
KIAA0922
KIAA0999
KIAA1012
KIAA1076
KIAA1267
KIAA1324
KIAA1324L
KIAA1370
KIAA1407
KIAA1429
KIAA1536
KIAA1545
KIAA1553
KIAA1618
KIAA1632
KIAA1751
KIAA1967
KIAA1973
KIAA2013
KIF11
KIF17
KIF21B
KIF22
KIF2A
KIF2B
KIF3A
KIF3C
KIF4A
KIFAP3
KIFC2
KIR2DL3
KIR2DL4
KIR3DL1
KIR3DL2
KIT
KLC4
KLF11
KLF12
KLF13
KLF2
KLF6
KLHDC2
KLHDC5
KLHL1
KLHL23
KLHL24
KLHL3
KLHL5
KLK12
KLRB1
KLRC2
KPNA1
KPNA2
KPNA3
KPNA4
KPNA5
KPNA6
KPNB1
KRAS
KRBA2
KRR1
KRT17
KRT4
KRT5
KRTAP20-2
KRTCAP2
L3MBTL3
LAB7
LAMP1
LAMP3
LAMTOR1
LAP3
LAPTM5
LARP1
LARP7
LARS
LASS2
LAT
LAT2
LAX1
LBA1
LCE3C
LCK
LCP1
LCP2
LDHA
LDLR
LDOC1
LEF1
LEFTY1
LEMD3
LEPR
LEPROTL1
LGALS3
LGALS3BP
LGALS9
LGMN
LIF
LIG1
LIG3
LIG4
LILRB3
LIMD1
LIME1
LIMK2
LIMS1
LIN52
LIN7B
LIN7C
LINCR
LINGO4
LIPA
LMAN1
LMAN2
LMNA
LMNB1
LMNB2
LMO2
LMO4
LMO7
LMTK3
LNX2
LOC144383
LOC150763
LOC196549
LOC201725
LOC202134
LOC255275
LOC26010
LOC284214
LOC285359
LOC285550
LOC285908
LOC286187
LOC286467
LOC338758
LOC338799
LOC374491
LOC375190
LOC388681
LOC388969
LOC390530
LOC390876
LOC391352
LOC391429
LOC391800
LOC391811
LOC392447
LOC399942
LOC400723
LOC401152
LOC401397
LOC402117
LOC440145
LOC440359
LOC440398
LOC440585
LOC440871
LOC441032
LOC441050
LOC441241
LOC441294
LOC441470
LOC442597
LOC51149
LOC51252
LOC554206
LOC641825
LOC642113
LOC642161
LOC642178
LOC643300
LOC643668
LOC643977
LOC644347
LOC644584
LOC644799
LOC645937
LOC646197
LOC646567
LOC646675
LOC646817
LOC647000
LOC647389
LOC648024
LOC649095
LOC650751
LOC650761
LOC650795
LOC650799
LOC651158
LOC651309
LOC651341
LOC652184
LOC652226
LOC652388
LOC652481
LOC652595
LOC652615
LOC652773
LOC652826
LOC652864
LOC652903
LOC653119
LOC654191
LOC654244
LOC729446
LOC729776
LOC729843
LOC730273
LOC730358
LOC730432
LOC730994
LOC732007
LOC88523
LOC90586
LOC91942
LONRF3
LPAR2
LPAR3
LPIN1
LPL
LRCH3
LRCH4
LRG1
LRMP
LRP10
LRP11
LRP8
LRPPRC
LRRC16A
LRRC29
LRRC37B
LRRC47
LRRC8D
LRRN3
LSM12
LSM14A
LSM14B
LSM3
LSP1
LTA
LTF
LY6D
LY6E
LY9
LYAR
LYN
LYPD4
LYPLA1
LYSP100
M6PRBP1
MAB21L2
MACROH2A2
MAD2L1
MAFB
MAFF
MAGEA9
MAGEA9B
MAGED1
MAGT1
MAN1A1
MAN2B2
MANBA
MAOA
MAP3K1
MAP3K14
MAP3K4
MAP3K5
MAP3K7
MAP3K9
MAP4
MAP4K1
MAP4K4
MAPBPIP
MAPK1
MAPK14
MAPK3
MAPK6
MAPKAP1
MAPKAPK3
MARCKS
MARK2
MARS
MAST3
MASTL
MAT2A
MAT2B
MATK
MATN2
MATR3
MAX
MBD4
MBL
MBOAT7
MBP
MBTD1
MCL1
MCM3AP
MCM4
MCM6
MCM7
MCOLN2
MDFIC
MDM2
MDN1
MDS032
ME2
MED11
MED14
MED17
MED19
MED20
MED21
MED22
MED26
MED27
MED28
MED30
MED31
MED4
MED6
MED7
MED8
MEF2D
MELK
MEPCE
MESDC2
MESP1
METT10D
METT11D1
METTL11A
METTL9
MFGE8
MFSD11
MGAT1
MGAT4B
MGC2749
MGC29891
MGC5457
MGC59937
MGEA5
MIAT
[truncated: 1,744 more rows]

## Sheet: Factors_in_literature
Gene name
AKAP8L
ARHGAP15
ATG7
ATP2B4
B2M
BIRC5
BMS1
C12orf35
C14orf156
C17orf59
C1orf163
CASP2
CCM2
CCNT1
CD247
CD4
CD5
CD97
CDK9
CGGBP1
CHI3L2
CTSD
DDX21
DIAPH1
DIMT1L
DLGAP4
DNAJB6
DNMT1
DOHH
DUSP11
ECD
EIF2B4
ENDOD1
EPB41L2
ERCC3
EXOSC10
FAM98A
FDFT1
GCAT
GINS3
GLT25D1
GTF2E1
GTPBP4
HEATR1
HERC2
HMGCS1
HP1BP3
HSPH1
IFI16
ITGA4
KIAA0020
KIF11
KIF3A
LCP2
LDLR
LEF1
LGMN
LIG3
LSM14B
MAGT1
MED17
MICAL1
MNAT1
MOV10
MRPL23
MRPL46
MVK
MYCBP2
NFKB1
NUPL2
NUTF2
OSTF1
PCYT1A
PLK1
POLE
PPIG
PPP1R12C
PPP2R5A
PPP2R5C
PPP2R5D
PRKD2
PTGES3
RAB27A
RABGAP1
RBM28
RBM3
REPIN1
RER1
RPL13
RPL14
RPL18
RPL18A
RPL24
RPL34
RPL35
RPL4
RPL7A
RPL7L1
RPL8
RPS6
RRM2
SH2D1A
SLC29A1
SLC30A7
SLC7A1
SNW1
SPAG5
SPAST
SRPR
SUMF2
SUN1
SYNE2
TAF7
TATDN1
TCF12
TFAP4
TFDP2
TOP1
TOP2B
TP53
TRIM21
TSR1
UNG
VEZF1
VPRBP
VPS28
WRNIP1
ZGPAT
ZNF281
ZYX

## Sheet: HDFs_in_literature
Gene name
ARHGAP15
ATG7
ATP2B4
B2M
BIRC5
C1orf163
CCM2
CD5
CD97
CHI3L2
CTSD
DIAPH1
DLGAP4
EIF2B4
ENDOD1
EPB41L2
FAM98A
FDFT1
GCAT
GINS3
GTF2E1
HERC2
HMGCS1
HSPH1
KIF11
LCP2
LDLR
LGMN
MED17
MICAL1
MNAT1
MOV10
MVK
NFKB1
NUPL2
NUTF2
OSTF1
PCYT1A
PLK1
PPIG
PPP1R12C
PRKD2
PTGES3
RAB27A
RABGAP1
RBM3
RER1
SLC30A7
SPAG5
SPAST
SUMF2
SYNE2
TATDN1
TP53
TRIM21
VPS28
ZYX

## Sheet: HIFs_in_literature
Gene name
AKAP8L
BMS1
C12orf35
C14orf156
C17orf59
CASP2
CCNT1
CD247
CD4
CDK9
CGGBP1
DDX21
DIMT1L
DNAJB6
DNMT1
DOHH
DUSP11
ECD
ERCC3
EXOSC10
GLT25D1
GTPBP4
HEATR1
HP1BP3
IFI16
ITGA4
KIAA0020
KIF3A
LEF1
LIG3
LSM14B
MAGT1
MRPL23
MRPL46
MYCBP2
POLE
PPP2R5A
PPP2R5C
PPP2R5D
RBM28
REPIN1
RPL13
RPL14
RPL18
RPL18A
RPL24
RPL34
RPL35
RPL4
RPL7A
RPL7L1
RPL8
RPS6
RRM2
SH2D1A
SLC29A1
SLC7A1
SNW1
SRPR
SUN1
TAF7
TCF12
TFAP4
TFDP2
TOP1
TOP2B
TSR1
UNG
VEZF1
VPRBP
WRNIP1
ZGPAT
ZNF281

## Sheet: Factors_not_in_literature
Gene name
AAK1
BAIAP2
BCAS3
C11orf68
C9orf46
GLIPR2
ITM2C
KCTD12
LIMA1
MYO1G
NME3
NXN
PXN
RNF168
SMPD3
ARIH2
AS3MT
ASCC3
ATP11C
ATP5L
AURKA
BCHE
BEND3
BPTF
BUB1B
C12orf5
C15orf24
C1orf212
C20orf4
CA8
CCDC90B
CD1E
CDC20
CDK17
CDS2
CKAP2
CPSF4
CXorf56
DENR
DERA
DNAJB12
DNAJC19
DTX1
EFTUD1
EHMT1
EPM2AIP1
ERBB2IP
ERC1
ERCC6L
EXOC8
FADS2
FHL1
FRMD4B
FTH1
GAN
GMFB
GMPPA
GPX1
HAUS6
HMGCL
HMMR
HSPB1
HTRA2
IDI1
IKBKB
INCENP
KANK4
KCTD20
KCTD9
KIF21A
KIF23
KIFC1
LRSAM1
LYPLA2
MAP1A
MAP1S
MAP2K4
MED15
MED18
MIF
MMAB
MOCS2
MRPL13
MRPS36
MTMR3
NDUFA11
NDUFA4
NQO2
NRBF2
NVL
PDCL3
PDP1
PDPR
PHKA2
PIR
PPP1R9B
PRC1
PRKCI
RABGGTA
REXO4
RNF2
RNF25
RPS27L
RPTOR
RRAGC
SC4MOL
SCD5
SCFD2
SESN2
SLC12A2
SMAP2
SOAT1
SPC25
STK17B
SUN2
TACC3
TAX1BP3
TK1
TMED7
TMX4
TRAPPC10
TRIM23
TSGA14
TSHZ3
TTC9C
UBE2I
UGDH
UQCRB
UTRN
VAMP7
VCL
WDR46
WDR6
ZNF295
ZNF318
ARHGAP31
AGPAT5
CCNA2
CCNI2
GCET2
GNA15
HIST1H1B
KIAA0182
KIF20A
LARP4
MKI67IP
NOTCH3
RLF
SATB1
TRIM36
UBTF
UHRF1
AASDHPPT
ACAD8
AKAP8
ALG1
ARHGAP19
BAZ1B
BCOR
CDC2L5
CDCA2
CENPC1
CHAC2
CLSPN
CNPY3
COX7A2L
CWF19L2
DCAKD
DDX24
DDX27
DDX52
DDX54
DDX56
DNTT
DNTTIP2
DTL
DYM
FRG1
GLTSCR2
GNL3L
GTF3C3
HLTF
KLHL11
MMACHC
MORF4L1
MRPS25
MRPS7
NCAPG2
NKRF
NOB1
NOC4L
NOL7
NOP14
NOP2
NSA2
NSUN5
NUCB1
NUMA1
OSBPL5
PARD3
PCYOX1L
PES1
PKMYT1
PLEKHG1
PNO1
POLM
PTPRF
RALY
RAVER1
RBM42
RFC1
RG9MTD1
RPL19
RPL23
RPL28
RPL37A
RPL7
RPS13
RPS6KB2
RPS8
RPS9
RRN3
RRP12
RRP1B
RRP7A
RRP8
RTTN
SALL2
SASS6
SDAD1
SEMA7A
SLBP
SLC25A32
STRBP
TBC1D9B
TCF3
TCF7
TFDP1
TOLLIP
TPX2
TRIT1
TRMT61A
TRUB1
TYMS
UBAP2
UPRT
UTP14A
UTP20
VAMP2
WDR74
WDR76
WEE1
WRN
ZNF24
ZNF423
ZNF574
ZNF638
ZNHIT6
