# Supplementary material for: Proteo-Transcriptomic Dynamics of Cellular Response to HIV-1 Infection
Source: Sci Rep. 2019 Jan 18;9:213. doi: 10.1038/s41598-018-36135-3 (PMC6338737; doi:10.1038/s41598-018-36135-3)
Supplement: Supplementary file 9 — S8 [file 41598_2018_36135_MOESM9_ESM.xlsx]

## Sheet: Enrichment Upregulated
Gene_Class	Gene_Set	Log_p	Q	Sample_Size	Genes_Observed	Genes_Expected	Log_Odds_Ratio	Names_Genes_Observed
4_Reactome_Gene_Sets.gmt	REACTOME_METABOLISM_OF_LIPIDS_AND_LIPOPROTEINS	-24.2526	2.40467e-09	478	16	1.73185	3.36982	FDFT1,SUMF2,HMGCL,HMGCS1,IDI1,LDLR,MVK,PCYT1A,MED15,MED18,SMPD3,LGMN,CDS2,MTMR3,FADS2,MED17
4_Reactome_Gene_Sets.gmt	REACTOME_CELL_CYCLE	-21.2856	2.33655e-08	421	14	1.525	3.34553	SYNE2,SUN2,BIRC5,INCENP,MNAT1,PLK1,ERCC6L,SPC25,AURKA,BUB1B,TP53,UBE2I,KIF23,CDC20
4_Reactome_Gene_Sets.gmt	REACTOME_ADAPTIVE_IMMUNE_SYSTEM	-20.0982	5.10686e-08	539	15	1.97926	3.06392	ARIH2,ATG7,CTSD,IKBKB,KIF11,LCP2,LGMN,B2M,RNF25,TRIM21,GAN,HERC2,LRSAM1,KIF23,CDC20
HIV_collection.gmt	HIV_human_PPI_All	-19.5069	6.07478e-08	443	14	1.75213	3.13629	LDLR,SUMF2,HSPH1,CTSD,CHI3L2,RER1,ENDOD1,SPAG5,RABGAP1,SLC30A7,DIAPH1,HERC2,FAM98A,PTGES3
4_Reactome_Gene_Sets.gmt	REACTOME_IMMUNE_SYSTEM	-16.999	8.49543e-07	933	17	3.27713	2.50919	ARIH2,ATG7,NUPL2,CTSD,IKBKB,KIF11,LCP2,LGMN,B2M,MAP2K4,RNF25,TRIM21,GAN,HERC2,LRSAM1,KIF23,CDC20
4_Reactome_Gene_Sets.gmt	REACTOME_MITOTIC_PROMETAPHASE	-16.6104	1.0024e-06	87	7	0.344747	4.51306	BIRC5,INCENP,PLK1,ERCC6L,SPC25,BUB1B,CDC20
4_Reactome_Gene_Sets.gmt	REACTOME_MITOTIC_M_M_G1_PHASES	-14.9141	4.55576e-06	172	8	0.648936	3.74873	BIRC5,INCENP,PLK1,ERCC6L,SPC25,BUB1B,KIF23,CDC20
4_Reactome_Gene_Sets.gmt	REACTOME_CELL_CYCLE_MITOTIC	-14.7296	4.69595e-06	325	10	1.19242	3.18055	BIRC5,INCENP,MNAT1,PLK1,ERCC6L,SPC25,AURKA,BUB1B,KIF23,CDC20
4_Reactome_Gene_Sets.gmt	REACTOME_CLASS_I_MHC_MEDIATED_ANTIGEN_PROCESSING_PRESENTATION	-14.5081	5.1277e-06	251	9	0.936902	3.37788	ARIH2,ATG7,B2M,RNF25,TRIM21,GAN,HERC2,LRSAM1,CDC20
4_Reactome_Gene_Sets.gmt	REACTOME_DNA_REPLICATION	-14.0627	7.11554e-06	192	8	0.725998	3.57822	BIRC5,INCENP,PLK1,ERCC6L,SPC25,BUB1B,KIF23,CDC20
4_Reactome_Gene_Sets.gmt	REACTOME_ANTIGEN_PROCESSING_UBIQUITINATION_PROTEASOME_DEGRADATION	-13.4582	1.10851e-05	212	8	0.786835	3.45645	ARIH2,ATG7,RNF25,TRIM21,GAN,HERC2,LRSAM1,CDC20
4_Reactome_Gene_Sets.gmt	REACTOME_CHOLESTEROL_BIOSYNTHESIS	-13.4187	1.10851e-05	24	4	0.0851729	5.88231	FDFT1,HMGCS1,IDI1,MVK
4_Reactome_Gene_Sets.gmt	REACTOME_TCA_CYCLE_AND_RESPIRATORY_ELECTRON_TRANSPORT	-11.6833	5.76296e-05	141	6	0.470479	3.78595	ATP5L,NDUFA11,NDUFA4,PDP1,PDPR,UQCRB
4_Reactome_Gene_Sets.gmt	REACTOME_PPARA_ACTIVATES_GENE_EXPRESSION	-10.0619	0.000269188	104	5	0.38125	3.82145	FDFT1,HMGCS1,MED15,MED18,MED17
4_Reactome_Gene_Sets.gmt	REACTOME_FATTY_ACID_TRIACYLGLYCEROL_AND_KETONE_BODY_METABOLISM	-9.96996	0.000274023	168	6	0.636769	3.32765	FDFT1,HMGCL,HMGCS1,MED15,MED18,MED17
4_Reactome_Gene_Sets.gmt	REACTOME_INSULIN_SYNTHESIS_AND_PROCESSING	-9.87893	0.00028013	21	3	0.0730053	5.64025	SLC30A7,EXOC8,RAB27A
HIV_collection.gmt	HIV_human_PPI_GP41	-9.94078	0.000433529	54	4	0.198737	4.47706	RER1,ENDOD1,SPAG5,RABGAP1
4_Reactome_Gene_Sets.gmt	REACTOME_KINESINS	-9.25576	0.000489742	24	3	0.0892288	5.29909	KIF11,KIFC1,KIF23
HIV_collection.gmt	HIV_human_PPI_GP160	-8.95138	0.000777348	80	4	0.255519	4.08584	LDLR,CTSD,CHI3L2,HSPH1
4_Reactome_Gene_Sets.gmt	REACTOME_REGULATION_OF_MITOTIC_CELL_CYCLE	-8.22518	0.00129186	85	4	0.308245	3.79816	PLK1,AURKA,BUB1B,CDC20
4_Reactome_Gene_Sets.gmt	REACTOME_RESPIRATORY_ELECTRON_TRANSPORT_ATP_SYNTHESIS_BY_CHEMIOSMOTIC_COUPLING_AND_HEAT_PRODUCTION_BY_UNCOUPLING_PROTEINS_	-8.02855	0.0014852	98	4	0.324468	3.72003	ATP5L,NDUFA11,NDUFA4,UQCRB
HIV_collection.gmt	HIV_Konig_et_al_2008	-7.98481	0.00153268	295	6	0.916623	2.78257	HMGCS1,DLGAP4,ZYX,PLK1,PTGES3,PPP1R12C
4_Reactome_Gene_Sets.gmt	REACTOME_MHC_CLASS_II_ANTIGEN_PRESENTATION	-7.7528	0.0018538	91	4	0.348803	3.61023	CTSD,KIF11,LGMN,KIF23
4_Reactome_Gene_Sets.gmt	REACTOME_PHOSPHOLIPID_METABOLISM	-7.19398	0.00293285	198	5	0.705718	2.89385	SUMF2,PCYT1A,SMPD3,CDS2,MTMR3
4_Reactome_Gene_Sets.gmt	REACTOME_P75NTR_RECRUITS_SIGNALLING_COMPLEXES	-7.23514	0.00293285	12	2	0.0405585	5.95478	IKBKB,PRKCI
4_Reactome_Gene_Sets.gmt	REACTOME_LATE_PHASE_OF_HIV_LIFE_CYCLE	-7.10944	0.00304649	104	4	0.413697	3.35258	NUPL2,GTF2E1,MNAT1,VPS28
HIV_collection.gmt	HIV Late Phase of HIV Life Cycle	-7.0369	0.00316384	104	4	0.421809	3.32337	GTF2E1,MNAT1,NUPL2,VPS28
4_Reactome_Gene_Sets.gmt	REACTOME_REGULATION_OF_PYRUVATE_DEHYDROGENASE_PDH_COMPLEX	-6.85749	0.00344908	13	2	0.0486702	5.63279	PDP1,PDPR
4_Reactome_Gene_Sets.gmt	REACTOME_P75NTR_SIGNALS_VIA_NFKB	-6.85749	0.00344908	14	2	0.0486702	5.63279	IKBKB,PRKCI
4_Reactome_Gene_Sets.gmt	REACTOME_FACTORS_INVOLVED_IN_MEGAKARYOCYTE_DEVELOPMENT_AND_PLATELET_PRODUCTION	-6.89633	0.00344908	132	4	0.438032	3.26666	KIF11,KIFC1,TP53,KIF23
HIV_collection.gmt	HIV HIV Infection	-6.59659	0.00351002	199	5	0.807115	2.69405	B2M,GTF2E1,MNAT1,NUPL2,VPS28
HIV_collection.gmt	HIV HIV Life Cycle	-6.60006	0.00351002	117	4	0.474535	3.14665	GTF2E1,MNAT1,NUPL2,VPS28
HIV_collection.gmt	HIV_human_PPI_GP120	-6.36544	0.00386995	58	3	0.235239	3.76455	LDLR,SUMF2,HSPH1
4_Reactome_Gene_Sets.gmt	REACTOME_HIV_INFECTION	-6.68619	0.00387667	207	5	0.790891	2.72423	NUPL2,GTF2E1,MNAT1,VPS28,B2M
4_Reactome_Gene_Sets.gmt	REACTOME_HIV_LIFE_CYCLE	-6.66366	0.00387667	125	4	0.466423	3.17247	NUPL2,GTF2E1,MNAT1,VPS28
4_Reactome_Gene_Sets.gmt	REACTOME_DIABETES_PATHWAYS	-6.60006	0.00398368	133	4	0.474535	3.14665	SLC30A7,EXOC8,RAB27A,BCHE
4_Reactome_Gene_Sets.gmt	REACTOME_CYCLIN_A_B1_ASSOCIATED_EVENTS_DURING_G2_M_TRANSITION	-6.54163	0.00407778	15	2	0.0567819	5.36969	MNAT1,PLK1
4_Reactome_Gene_Sets.gmt	REACTOME_INHIBITION_OF_THE_PROTEOLYTIC_ACTIVITY_OF_APC_C_REQUIRED_FOR_THE_ONSET_OF_ANAPHASE_BY_MITOTIC_SPINDLE_CHECKPOINT_COMPONENTS	-6.03272	0.00578573	24	2	0.0730053	4.95453	BUB1B,CDC20
4_Reactome_Gene_Sets.gmt	REACTOME_PYRUVATE_METABOLISM	-6.03272	0.00578573	19	2	0.0730053	4.95453	PDP1,PDPR
4_Reactome_Gene_Sets.gmt	REACTOME_RESPIRATORY_ELECTRON_TRANSPORT	-6.08294	0.00578573	79	3	0.259575	3.61499	NDUFA11,NDUFA4,UQCRB
4_Reactome_Gene_Sets.gmt	REACTOME_APC_C_CDH1_MEDIATED_DEGRADATION_OF_CDC20_AND_OTHER_APC_C_CDH1_TARGETED_PROTEINS_IN_LATE_MITOSIS_EARLY_G1	-6.08294	0.00578573	72	3	0.259575	3.61499	PLK1,AURKA,CDC20
4_Reactome_Gene_Sets.gmt	REACTOME_MEIOTIC_SYNAPSIS	-6.08294	0.00578573	73	3	0.259575	3.61499	SYNE2,SUN2,UBE2I
4_Reactome_Gene_Sets.gmt	REACTOME_TRANSCRIPTIONAL_REGULATION_OF_WHITE_ADIPOCYTE_DIFFERENTIATION	-5.99509	0.00583593	72	3	0.267686	3.56839	MED15,MED18,MED17
4_Reactome_Gene_Sets.gmt	REACTOME_APC_CDC20_MEDIATED_DEGRADATION_OF_NEK2A	-5.72404	0.0074403	28	2	0.0851729	4.70651	BUB1B,CDC20
4_Reactome_Gene_Sets.gmt	REACTOME_PRE_NOTCH_TRANSCRIPTION_AND_TRANSLATION	-5.22633	0.0119082	29	2	0.109508	4.3104	MOV10,TP53
4_Reactome_Gene_Sets.gmt	REACTOME_HEMOSTASIS	-5.04761	0.0138638	466	6	1.64262	1.91818	KIF11,KIFC1,LCP2,TP53,VCL,KIF23
4_Reactome_Gene_Sets.gmt	REACTOME_GLYCOSPHINGOLIPID_METABOLISM	-4.89382	0.0154415	38	2	0.129787	4.04721	SUMF2,SMPD3
4_Reactome_Gene_Sets.gmt	REACTOME_SIGNALING_BY_NOTCH	-4.88853	0.0154415	103	3	0.397474	2.97483	DTX1,MOV10,TP53
4_Reactome_Gene_Sets.gmt	REACTOME_MEIOSIS	-4.83319	0.0159221	116	3	0.405585	2.94471	SYNE2,SUN2,UBE2I
4_Reactome_Gene_Sets.gmt	REACTOME_CELL_CYCLE_CHECKPOINTS	-4.70008	0.017756	124	3	0.425865	2.87205	BUB1B,TP53,CDC20
4_Reactome_Gene_Sets.gmt	REACTOME_CHROMOSOME_MAINTENANCE	-4.59861	0.018759	122	3	0.442088	2.81643	SYNE2,SUN2,UBE2I
4_Reactome_Gene_Sets.gmt	REACTOME_IL1_SIGNALING	-4.61237	0.018759	39	2	0.150067	3.82467	IKBKB,MAP2K4
4_Reactome_Gene_Sets.gmt	REACTOME_TOLL_RECEPTOR_CASCADES	-4.5739	0.0188011	118	3	0.446144	2.80285	IKBKB,LGMN,MAP2K4
HIV_collection.gmt	HIV HIV-1 Transcription Initiation	-4.51095	0.0197784	39	2	0.158178	3.74444	GTF2E1,MNAT1
HIV_collection.gmt	HIV RNA Polymerase II HIV-1 Promoter Escape	-4.51095	0.0197784	39	2	0.158178	3.74444	GTF2E1,MNAT1
4_Reactome_Gene_Sets.gmt	REACTOME_PYRUVATE_METABOLISM_AND_CITRIC_ACID_TCA_CYCLE	-4.46231	0.0201262	48	2	0.162234	3.70593	PDP1,PDPR
4_Reactome_Gene_Sets.gmt	REACTOME_RNA_POL_II_TRANSCRIPTION_PRE_INITIATION_AND_PROMOTER_OPENING	-4.46231	0.0201262	41	2	0.162234	3.70593	GTF2E1,MNAT1
4_Reactome_Gene_Sets.gmt	REACTOME_MEMBRANE_TRAFFICKING	-4.40771	0.0203879	129	3	0.474535	2.71122	FTH1,VPS28,VAMP7
4_Reactome_Gene_Sets.gmt	REACTOME_PRE_NOTCH_EXPRESSION_AND_PROCESSING	-4.41494	0.0203879	44	2	0.16629	3.66843	MOV10,TP53
4_Reactome_Gene_Sets.gmt	REACTOME_TCR_SIGNALING	-4.11455	0.0267867	54	2	0.194681	3.43005	IKBKB,LCP2
4_Reactome_Gene_Sets.gmt	REACTOME_TRANSMEMBRANE_TRANSPORT_OF_SMALL_MOLECULES	-4.07474	0.0268024	413	5	1.48039	1.797	NUPL2,SLC30A7,FTH1,ATP11C,SLC12A2
4_Reactome_Gene_Sets.gmt	REACTOME_CYTOKINE_SIGNALING_IN_IMMUNE_SYSTEM	-4.08245	0.0268024	270	4	0.973405	2.08041	NUPL2,IKBKB,B2M,MAP2K4
HIV_collection.gmt	HIV_human_PPI_PR	-4.03733	0.0280988	52	2	0.202793	3.36859	DIAPH1,HERC2
HIV_collection.gmt	HIV_A0EXJ2_TAT	-3.91376	0.0280988	166	3	0.571875	2.43484	NFKB1,TP53,MNAT1
HIV_collection.gmt	HIV_Zhou_et_al_2008	-3.89745	0.0280988	291	4	1.03019	1.99683	CD97,NFKB1,MED17,TATDN1
4_Reactome_Gene_Sets.gmt	REACTOME_GOLGI_ASSOCIATED_VESICLE_BIOGENESIS	-3.96338	0.0293944	53	2	0.210904	3.30964	FTH1,VAMP7
HIV_collection.gmt	HIV Transcription of the HIV genome	-3.69563	0.0319267	60	2	0.243351	3.09527	GTF2E1,MNAT1
4_Reactome_Gene_Sets.gmt	REACTOME_SPHINGOLIPID_METABOLISM	-3.79122	0.0342702	69	2	0.231184	3.17198	SUMF2,SMPD3
HIV_collection.gmt	HIV_Schoggins_et_al_2011	-3.54058	0.0347959	331	4	1.15186	1.83241	RAB27A,TRIM21,LGMN,PRKD2
4_Reactome_Gene_Sets.gmt	REACTOME_TRANS_GOLGI_NETWORK_VESICLE_BUDDING	-3.7269	0.0358822	60	2	0.239295	3.12039	FTH1,VAMP7
4_Reactome_Gene_Sets.gmt	REACTOME_RNA_POL_II_PRE_TRANSCRIPTION_EVENTS	-3.69563	0.0363609	61	2	0.243351	3.09527	GTF2E1,MNAT1
4_Reactome_Gene_Sets.gmt	REACTOME_METABOLISM_OF_NUCLEOTIDES	-3.54737	0.0407174	72	2	0.26363	2.97581	GPX1,TK1
4_Reactome_Gene_Sets.gmt	REACTOME_APC_C_CDC20_MEDIATED_DEGRADATION_OF_MITOTIC_PROTEINS	-3.54737	0.0407174	73	2	0.26363	2.97581	BUB1B,CDC20
4_Reactome_Gene_Sets.gmt	REACTOME_NFKB_AND_MAP_KINASES_ACTIVATION_MEDIATED_BY_TLR4_SIGNALING_REPERTOIRE	-3.49155	0.0423256	72	2	0.271742	2.93066	IKBKB,MAP2K4
4_Reactome_Gene_Sets.gmt	REACTOME_TRIF_MEDIATED_TLR3_SIGNALING	-3.41116	0.0451041	74	2	0.28391	2.86548	IKBKB,MAP2K4
4_Reactome_Gene_Sets.gmt	REACTOME_TRAF6_MEDIATED_INDUCTION_OF_NFKB_AND_MAP_KINASES_UPON_TLR7_8_OR_9_ACTIVATION	-3.35965	0.0467096	77	2	0.292021	2.8236	IKBKB,MAP2K4
4_Reactome_Gene_Sets.gmt	REACTOME_MITOTIC_G2_G2_M_PHASES	-3.33449	0.0471272	81	2	0.296077	2.8031	MNAT1,PLK1
4_Reactome_Gene_Sets.gmt	REACTOME_GLYCEROPHOSPHOLIPID_BIOSYNTHESIS	-3.30971	0.0475429	82	2	0.300133	2.78289	PCYT1A,CDS2
4_Reactome_Gene_Sets.gmt	REACTOME_P75_NTR_RECEPTOR_MEDIATED_SIGNALLING	-3.2853	0.0479566	81	2	0.304189	2.76296	IKBKB,PRKCI
4_Reactome_Gene_Sets.gmt	REACTOME_MYD88_MAL_CASCADE_INITIATED_ON_PLASMA_MEMBRANE	-3.23754	0.0495284	83	2	0.312301	2.72391	IKBKB,MAP2K4

## Sheet: Categories Upregulated
Gene set	Category	Genes	P
REACTOME_METABOLISM_OF_LIPIDS_AND_LIPOPROTEINS	REACTOME_METABOLISM	FDFT1,SUMF2,HMGCL,HMGCS1,IDI1,LDLR,MVK,PCYT1A,MED15,MED18,SMPD3,LGMN,CDS2,MTMR3,FADS2,MED17	2.40467e-09
REACTOME_CELL_CYCLE	REACTOME_DISEASE	SYNE2,SUN2,BIRC5,INCENP,MNAT1,PLK1,ERCC6L,SPC25,AURKA,BUB1B,TP53,UBE2I,KIF23,CDC20	2.33655e-08
REACTOME_ADAPTIVE_IMMUNE_SYSTEM	REACTOME_IMMUNE_SYSTEM	ARIH2,ATG7,CTSD,IKBKB,KIF11,LCP2,LGMN,B2M,RNF25,TRIM21,GAN,HERC2,LRSAM1,KIF23,CDC20	5.10686e-08
HIV_human_PPI_All	HIV	LDLR,SUMF2,HSPH1,CTSD,CHI3L2,RER1,ENDOD1,SPAG5,RABGAP1,SLC30A7,DIAPH1,HERC2,FAM98A,PTGES3	6.07478e-08
REACTOME_IMMUNE_SYSTEM	REACTOME_IMMUNE_SYSTEM	ARIH2,ATG7,NUPL2,CTSD,IKBKB,KIF11,LCP2,LGMN,B2M,MAP2K4,RNF25,TRIM21,GAN,HERC2,LRSAM1,KIF23,CDC20	8.49543e-07
REACTOME_MITOTIC_PROMETAPHASE	REACTOME_CELL_CYCLE	BIRC5,INCENP,PLK1,ERCC6L,SPC25,BUB1B,CDC20	1.0024e-06
REACTOME_MITOTIC_M_M_G1_PHASES	REACTOME_CELL_CYCLE	BIRC5,INCENP,PLK1,ERCC6L,SPC25,BUB1B,KIF23,CDC20	4.55576e-06
REACTOME_CELL_CYCLE_MITOTIC	REACTOME_CELL_CYCLE	BIRC5,INCENP,MNAT1,PLK1,ERCC6L,SPC25,AURKA,BUB1B,KIF23,CDC20	4.69595e-06
REACTOME_CLASS_I_MHC_MEDIATED_ANTIGEN_PROCESSING_PRESENTATION	REACTOME_IMMUNE_SYSTEM	ARIH2,ATG7,B2M,RNF25,TRIM21,GAN,HERC2,LRSAM1,CDC20	5.1277e-06
REACTOME_DNA_REPLICATION	REACTOME_GENE_EXPRESSION	BIRC5,INCENP,PLK1,ERCC6L,SPC25,BUB1B,KIF23,CDC20	7.11554e-06
REACTOME_ANTIGEN_PROCESSING_UBIQUITINATION_PROTEASOME_DEGRADATION	REACTOME_IMMUNE_SYSTEM	ARIH2,ATG7,RNF25,TRIM21,GAN,HERC2,LRSAM1,CDC20	1.10851e-05
REACTOME_CHOLESTEROL_BIOSYNTHESIS	REACTOME_EXTRACELLULAR_MATRIX_ORGANIZATION	FDFT1,HMGCS1,IDI1,MVK	1.10851e-05
REACTOME_TCA_CYCLE_AND_RESPIRATORY_ELECTRON_TRANSPORT	REACTOME_METABOLISM	ATP5L,NDUFA11,NDUFA4,PDP1,PDPR,UQCRB	5.76296e-05
REACTOME_PPARA_ACTIVATES_GENE_EXPRESSION	REACTOME_CIRCADIAN_CLOCK	FDFT1,HMGCS1,MED15,MED18,MED17	0.000269188
REACTOME_FATTY_ACID_TRIACYLGLYCEROL_AND_KETONE_BODY_METABOLISM	REACTOME_METABOLISM	FDFT1,HMGCL,HMGCS1,MED15,MED18,MED17	0.000274023
REACTOME_INSULIN_SYNTHESIS_AND_PROCESSING	REACTOME_DISEASE	SLC30A7,EXOC8,RAB27A	0.00028013
HIV_human_PPI_GP41	HIV	RER1,ENDOD1,SPAG5,RABGAP1	0.000433529
REACTOME_KINESINS	REACTOME_PROGRAMMED_CELL_DEATH	KIF11,KIFC1,KIF23	0.000489742
HIV_human_PPI_GP160	HIV	LDLR,CTSD,CHI3L2,HSPH1	0.000777348
REACTOME_REGULATION_OF_MITOTIC_CELL_CYCLE	REACTOME_CELL_CYCLE	PLK1,AURKA,BUB1B,CDC20	0.00129186
REACTOME_RESPIRATORY_ELECTRON_TRANSPORT_ATP_SYNTHESIS_BY_CHEMIOSMOTIC_COUPLING_AND_HEAT_PRODUCTION_BY_UNCOUPLING_PROTEINS_	REACTOME_METABOLISM	ATP5L,NDUFA11,NDUFA4,UQCRB	0.0014852
HIV_Konig_et_al_2008	HIV	HMGCS1,DLGAP4,ZYX,PLK1,PTGES3,PPP1R12C	0.00153268
REACTOME_MHC_CLASS_II_ANTIGEN_PRESENTATION	REACTOME_IMMUNE_SYSTEM	CTSD,KIF11,LGMN,KIF23	0.0018538
REACTOME_PHOSPHOLIPID_METABOLISM	REACTOME_METABOLISM	SUMF2,PCYT1A,SMPD3,CDS2,MTMR3	0.00293285
REACTOME_P75NTR_RECRUITS_SIGNALLING_COMPLEXES	REACTOME_SIGNAL_TRANSDUCTION	IKBKB,PRKCI	0.00293285
REACTOME_LATE_PHASE_OF_HIV_LIFE_CYCLE	REACTOME_DISEASE	NUPL2,GTF2E1,MNAT1,VPS28	0.00304649
HIV Late Phase of HIV Life Cycle	HIV	GTF2E1,MNAT1,NUPL2,VPS28	0.00316384
REACTOME_REGULATION_OF_PYRUVATE_DEHYDROGENASE_PDH_COMPLEX	REACTOME_METABOLISM	PDP1,PDPR	0.00344908
REACTOME_P75NTR_SIGNALS_VIA_NFKB	REACTOME_SIGNAL_TRANSDUCTION	IKBKB,PRKCI	0.00344908
REACTOME_FACTORS_INVOLVED_IN_MEGAKARYOCYTE_DEVELOPMENT_AND_PLATELET_PRODUCTION	REACTOME_HEMOSTASIS	KIF11,KIFC1,TP53,KIF23	0.00344908
HIV HIV Infection	HIV	B2M,GTF2E1,MNAT1,NUPL2,VPS28	0.00351002
HIV HIV Life Cycle	HIV	GTF2E1,MNAT1,NUPL2,VPS28	0.00351002
HIV_human_PPI_GP120	HIV	LDLR,SUMF2,HSPH1	0.00386995
REACTOME_HIV_INFECTION	REACTOME_DISEASE	NUPL2,GTF2E1,MNAT1,VPS28,B2M	0.00387667
REACTOME_HIV_LIFE_CYCLE	REACTOME_DISEASE	NUPL2,GTF2E1,MNAT1,VPS28	0.00387667
REACTOME_DIABETES_PATHWAYS	NA	SLC30A7,EXOC8,RAB27A,BCHE	0.00398368
REACTOME_CYCLIN_A_B1_ASSOCIATED_EVENTS_DURING_G2_M_TRANSITION	REACTOME_CELL_CYCLE	MNAT1,PLK1	0.00407778
REACTOME_INHIBITION_OF_THE_PROTEOLYTIC_ACTIVITY_OF_APC_C_REQUIRED_FOR_THE_ONSET_OF_ANAPHASE_BY_MITOTIC_SPINDLE_CHECKPOINT_COMPONENTS	REACTOME_CELL_CYCLE	BUB1B,CDC20	0.00578573
REACTOME_PYRUVATE_METABOLISM	REACTOME_METABOLISM	PDP1,PDPR	0.00578573
REACTOME_RESPIRATORY_ELECTRON_TRANSPORT	REACTOME_METABOLISM	NDUFA11,NDUFA4,UQCRB	0.00578573
REACTOME_APC_C_CDH1_MEDIATED_DEGRADATION_OF_CDC20_AND_OTHER_APC_C_CDH1_TARGETED_PROTEINS_IN_LATE_MITOSIS_EARLY_G1	REACTOME_CELL_CYCLE	PLK1,AURKA,CDC20	0.00578573
REACTOME_MEIOTIC_SYNAPSIS	REACTOME_CELL_CYCLE	SYNE2,SUN2,UBE2I	0.00578573
REACTOME_TRANSCRIPTIONAL_REGULATION_OF_WHITE_ADIPOCYTE_DIFFERENTIATION	REACTOME_DEVELOPMENTAL_BIOLOGY	MED15,MED18,MED17	0.00583593
REACTOME_APC_CDC20_MEDIATED_DEGRADATION_OF_NEK2A	REACTOME_CELL_CYCLE	BUB1B,CDC20	0.0074403
REACTOME_PRE_NOTCH_TRANSCRIPTION_AND_TRANSLATION	REACTOME_SIGNAL_TRANSDUCTION	MOV10,TP53	0.0119082
REACTOME_HEMOSTASIS	REACTOME_HEMOSTASIS	KIF11,KIFC1,LCP2,TP53,VCL,KIF23	0.0138638
REACTOME_GLYCOSPHINGOLIPID_METABOLISM	REACTOME_METABOLISM	SUMF2,SMPD3	0.0154415
REACTOME_SIGNALING_BY_NOTCH	REACTOME_DEVELOPMENTAL_BIOLOGY	DTX1,MOV10,TP53	0.0154415
REACTOME_MEIOSIS	REACTOME_HEMOSTASIS	SYNE2,SUN2,UBE2I	0.0159221
REACTOME_CELL_CYCLE_CHECKPOINTS	REACTOME_CELL_CYCLE	BUB1B,TP53,CDC20	0.017756
REACTOME_CHROMOSOME_MAINTENANCE	REACTOME_CELL_CYCLE	SYNE2,SUN2,UBE2I	0.018759
REACTOME_IL1_SIGNALING	REACTOME_DEVELOPMENTAL_BIOLOGY	IKBKB,MAP2K4	0.018759
REACTOME_TOLL_RECEPTOR_CASCADES	REACTOME_IMMUNE_SYSTEM	IKBKB,LGMN,MAP2K4	0.0188011
HIV HIV-1 Transcription Initiation	HIV	GTF2E1,MNAT1	0.0197784
HIV RNA Polymerase II HIV-1 Promoter Escape	HIV	GTF2E1,MNAT1	0.0197784
REACTOME_PYRUVATE_METABOLISM_AND_CITRIC_ACID_TCA_CYCLE	REACTOME_METABOLISM	PDP1,PDPR	0.0201262
REACTOME_RNA_POL_II_TRANSCRIPTION_PRE_INITIATION_AND_PROMOTER_OPENING	REACTOME_GENE_EXPRESSION	GTF2E1,MNAT1	0.0201262
REACTOME_MEMBRANE_TRAFFICKING	REACTOME_VESICLE-MEDIATED_TRANSPORT	FTH1,VPS28,VAMP7	0.0203879
REACTOME_PRE_NOTCH_EXPRESSION_AND_PROCESSING	REACTOME_SIGNAL_TRANSDUCTION	MOV10,TP53	0.0203879
REACTOME_TCR_SIGNALING	REACTOME_DEVELOPMENTAL_BIOLOGY	IKBKB,LCP2	0.0267867
REACTOME_TRANSMEMBRANE_TRANSPORT_OF_SMALL_MOLECULES	REACTOME_TRANSMEMBRANE_TRANSPORT_OF_SMALL_MOLECULES	NUPL2,SLC30A7,FTH1,ATP11C,SLC12A2	0.0268024
REACTOME_CYTOKINE_SIGNALING_IN_IMMUNE_SYSTEM	REACTOME_IMMUNE_SYSTEM	NUPL2,IKBKB,B2M,MAP2K4	0.0268024
HIV_human_PPI_PR	HIV	DIAPH1,HERC2	0.0280988
HIV_A0EXJ2_TAT	HIV	NFKB1,TP53,MNAT1	0.0280988
HIV_Zhou_et_al_2008	HIV	CD97,NFKB1,MED17,TATDN1	0.0280988
REACTOME_GOLGI_ASSOCIATED_VESICLE_BIOGENESIS	REACTOME_VESICLE-MEDIATED_TRANSPORT	FTH1,VAMP7	0.0293944
HIV Transcription of the HIV genome	HIV	GTF2E1,MNAT1	0.0319267
REACTOME_SPHINGOLIPID_METABOLISM	REACTOME_METABOLISM	SUMF2,SMPD3	0.0342702
HIV_Schoggins_et_al_2011	HIV	RAB27A,TRIM21,LGMN,PRKD2	0.0347959
REACTOME_TRANS_GOLGI_NETWORK_VESICLE_BUDDING	REACTOME_VESICLE-MEDIATED_TRANSPORT	FTH1,VAMP7	0.0358822
REACTOME_RNA_POL_II_PRE_TRANSCRIPTION_EVENTS	REACTOME_GENE_EXPRESSION	GTF2E1,MNAT1	0.0363609
REACTOME_METABOLISM_OF_NUCLEOTIDES	REACTOME_METABOLISM	GPX1,TK1	0.0407174
REACTOME_APC_C_CDC20_MEDIATED_DEGRADATION_OF_MITOTIC_PROTEINS	REACTOME_CELL_CYCLE	BUB1B,CDC20	0.0407174
REACTOME_NFKB_AND_MAP_KINASES_ACTIVATION_MEDIATED_BY_TLR4_SIGNALING_REPERTOIRE	NA	IKBKB,MAP2K4	0.0423256
REACTOME_TRIF_MEDIATED_TLR3_SIGNALING	REACTOME_SIGNAL_TRANSDUCTION	IKBKB,MAP2K4	0.0451041
REACTOME_TRAF6_MEDIATED_INDUCTION_OF_NFKB_AND_MAP_KINASES_UPON_TLR7_8_OR_9_ACTIVATION	REACTOME_IMMUNE_SYSTEM	IKBKB,MAP2K4	0.0467096
REACTOME_MITOTIC_G2_G2_M_PHASES	REACTOME_CELL_CYCLE	MNAT1,PLK1	0.0471272
REACTOME_GLYCEROPHOSPHOLIPID_BIOSYNTHESIS	REACTOME_METABOLISM	PCYT1A,CDS2	0.0475429
REACTOME_P75_NTR_RECEPTOR_MEDIATED_SIGNALLING	REACTOME_SIGNAL_TRANSDUCTION	IKBKB,PRKCI	0.0479566
REACTOME_MYD88_MAL_CASCADE_INITIATED_ON_PLASMA_MEMBRANE	REACTOME_IMMUNE_SYSTEM	IKBKB,MAP2K4	0.0495284

## Sheet: Enrichment Downregulated
Gene_Class	Gene_Set	Log_p	Q	Sample_Size	Genes_Observed	Genes_Expected	Log_Odds_Ratio	Names_Genes_Observed
4_Reactome_Gene_Sets.gmt	REACTOME_PEPTIDE_CHAIN_ELONGATION	-62.4907	6.52918e-26	153	19	0.35193	6.25866	RPL35,RPL4,RPL7,RPL7A,RPL8,RPL13,RPL18,RPL18A,RPL19,RPL24,RPL28,RPL34,RPL37A,RPS6,RPS8,RPS9,RPS13,RPL14,RPL23
4_Reactome_Gene_Sets.gmt	REACTOME_SRP_DEPENDENT_COTRANSLATIONAL_PROTEIN_TARGETING_TO_MEMBRANE	-61.62	7.79785e-26	179	20	0.447158	5.92513	RPL35,RPL4,RPL7,RPL7A,RPL8,RPL13,RPL18,RPL18A,RPL19,RPL24,RPL28,RPL34,RPL37A,RPS6,RPS8,RPS9,RPS13,SRPR,RPL14,RPL23
4_Reactome_Gene_Sets.gmt	REACTOME_INFLUENZA_VIRAL_RNA_TRANSCRIPTION_AND_REPLICATION	-58.9019	7.87682e-25	169	19	0.418175	5.94501	RPL35,RPL4,RPL7,RPL7A,RPL8,RPL13,RPL18,RPL18A,RPL19,RPL24,RPL28,RPL34,RPL37A,RPS6,RPS8,RPS9,RPS13,RPL14,RPL23
4_Reactome_Gene_Sets.gmt	REACTOME_3_UTR_MEDIATED_TRANSLATIONAL_REGULATION	-58.1048	1.04881e-24	176	19	0.434737	5.87618	RPL35,RPL4,RPL7,RPL7A,RPL8,RPL13,RPL18,RPL18A,RPL19,RPL24,RPL28,RPL34,RPL37A,RPS6,RPS8,RPS9,RPS13,RPL14,RPL23
4_Reactome_Gene_Sets.gmt	REACTOME_NONSENSE_MEDIATED_DECAY_ENHANCED_BY_THE_EXON_JUNCTION_COMPLEX	-58.3008	1.04881e-24	176	19	0.430596	5.89308	RPL35,RPL4,RPL7,RPL7A,RPL8,RPL13,RPL18,RPL18A,RPL19,RPL24,RPL28,RPL34,RPL37A,RPS6,RPS8,RPS9,RPS13,RPL14,RPL23
4_Reactome_Gene_Sets.gmt	REACTOME_TRANSLATION	-55.5018	1.1802e-23	222	20	0.59621	5.42926	RPL35,RPL4,RPL7,RPL7A,RPL8,RPL13,RPL18,RPL18A,RPL19,RPL24,RPL28,RPL34,RPL37A,RPS6,RPS8,RPS9,RPS13,SRPR,RPL14,RPL23
4_Reactome_Gene_Sets.gmt	REACTOME_INFLUENZA_LIFE_CYCLE	-53.0319	1.19587e-22	203	19	0.558947	5.44354	RPL35,RPL4,RPL7,RPL7A,RPL8,RPL13,RPL18,RPL18A,RPL19,RPL24,RPL28,RPL34,RPL37A,RPS6,RPS8,RPS9,RPS13,RPL14,RPL23
4_Reactome_Gene_Sets.gmt	REACTOME_METABOLISM_OF_MRNA	-44.598	4.8139e-19	284	19	0.861193	4.73704	RPL35,RPL4,RPL7,RPL7A,RPL8,RPL13,RPL18,RPL18A,RPL19,RPL24,RPL28,RPL34,RPL37A,RPS6,RPS8,RPS9,RPS13,RPL14,RPL23
4_Reactome_Gene_Sets.gmt	REACTOME_METABOLISM_OF_RNA	-40.8827	1.75736e-17	330	19	1.04751	4.42753	RPL35,RPL4,RPL7,RPL7A,RPL8,RPL13,RPL18,RPL18A,RPL19,RPL24,RPL28,RPL34,RPL37A,RPS6,RPS8,RPS9,RPS13,RPL14,RPL23
4_Reactome_Gene_Sets.gmt	REACTOME_METABOLISM_OF_PROTEINS	-40.2522	2.97131e-17	518	22	1.67684	3.94827	RPL35,ALG1,RPL4,RPL7,RPL7A,RPL8,RPL13,RPL18,RPL18A,RPL19,RPL24,RPL28,RPL34,RPL37A,RPS6,RPS8,RPS9,RPS13,SRPR,DOHH,RPL14,RPL23
4_Reactome_Gene_Sets.gmt	REACTOME_CELL_CYCLE_MITOTIC	-21.6813	3.13884e-09	325	13	1.21726	3.56644	KIF20A,CENPC1,NUMA1,POLE,PPP2R5A,PPP2R5C,PPP2R5D,RRM2,TFDP1,TYMS,WEE1,CCNA2,PKMYT1
4_Reactome_Gene_Sets.gmt	REACTOME_CELL_CYCLE	-18.7188	5.56676e-08	421	13	1.55677	3.19452	KIF20A,CENPC1,NUMA1,POLE,PPP2R5A,PPP2R5C,PPP2R5D,RRM2,TFDP1,TYMS,WEE1,CCNA2,PKMYT1
4_Reactome_Gene_Sets.gmt	REACTOME_G1_S_TRANSITION	-15.4843	1.30488e-06	112	7	0.405754	4.25929	POLE,RRM2,TFDP1,TYMS,WEE1,CCNA2,PKMYT1
HIV_collection.gmt	HIV_human_PPI_All	-15.015	3.91759e-06	443	12	1.78863	2.859	ITGA4,GLT25D1,MAGT1,SUN1,HEATR1,RRM2,POLE,DOHH,CCNT1,CDK9,AKAP8L,UNG
HIV_collection.gmt	HIV_A0EXJ1_VPR	-15.2031	3.91759e-06	33	5	0.136632	5.46104	VPRBP,UNG,PPP2R5A,PPP2R5C,PPP2R5D
4_Reactome_Gene_Sets.gmt	REACTOME_MITOTIC_G1_G1_S_PHASES	-14.0462	5.10397e-06	137	7	0.500982	3.93349	POLE,RRM2,TFDP1,TYMS,WEE1,CCNA2,PKMYT1
4_Reactome_Gene_Sets.gmt	REACTOME_COSTIMULATION_BY_THE_CD28_FAMILY	-12.4134	2.43837e-05	63	5	0.236	4.56722	PPP2R5A,PPP2R5C,PPP2R5D,CD247,CD4
HIV_collection.gmt	HIV_Brass_et_al_2008	-11.8887	5.95212e-05	281	8	0.972982	3.13666	CCNT1,CD4,DIMT1L,ERCC3,HEATR1,TFAP4,TFDP2,VPRBP
4_Reactome_Gene_Sets.gmt	REACTOME_DNA_REPLICATION	-11.4489	5.99664e-05	192	7	0.741123	3.33833	KIF20A,CENPC1,POLE,PPP2R5A,PPP2R5C,PPP2R5D,CCNA2
4_Reactome_Gene_Sets.gmt	REACTOME_TRANSCRIPTION	-11.0968	8.0262e-05	210	7	0.782526	3.25649	CDK9,ERCC3,RRN3,UBTF,SLBP,CCNT1,GTF3C3
HIV_collection.gmt	HIV Interactions of Tat with host cellular proteins	-10.979	0.00011086	2	2	0.0082807	Inf	CCNT1,CDK9
4_Reactome_Gene_Sets.gmt	REACTOME_CYCLIN_A_B1_ASSOCIATED_EVENTS_DURING_G2_M_TRANSITION	-10.6127	0.00011653	15	3	0.0579649	6.05749	WEE1,CCNA2,PKMYT1
4_Reactome_Gene_Sets.gmt	REACTOME_PLATELET_SENSITIZATION_BY_LDL	-10.6127	0.00011653	16	3	0.0579649	6.05749	PPP2R5A,PPP2R5C,PPP2R5D
4_Reactome_Gene_Sets.gmt	REACTOME_G1_S_SPECIFIC_TRANSCRIPTION	-10.3926	0.000137957	19	3	0.0621052	5.93193	RRM2,TFDP1,TYMS
4_Reactome_Gene_Sets.gmt	REACTOME_CTNNB1_PHOSPHORYLATION_CASCADE	-10.1881	0.000161214	16	3	0.0662456	5.81642	PPP2R5A,PPP2R5C,PPP2R5D
4_Reactome_Gene_Sets.gmt	REACTOME_FORMATION_OF_THE_TERNARY_COMPLEX_AND_SUBSEQUENTLY_THE_43S_COMPLEX	-9.86069	0.00021349	74	4	0.202877	4.44656	RPS6,RPS8,RPS9,RPS13
4_Reactome_Gene_Sets.gmt	REACTOME_MITOTIC_M_M_G1_PHASES	-9.75033	0.000228034	172	6	0.662456	3.26836	KIF20A,CENPC1,POLE,PPP2R5A,PPP2R5C,PPP2R5D
4_Reactome_Gene_Sets.gmt	REACTOME_CTLA4_INHIBITORY_SIGNALING	-9.48944	0.000283675	21	3	0.082807	5.42928	PPP2R5A,PPP2R5C,PPP2R5D
4_Reactome_Gene_Sets.gmt	REACTOME_ACTIVATION_OF_THE_MRNA_UPON_BINDING_OF_THE_CAP_BINDING_COMPLEX_AND_EIFS_AND_SUBSEQUENT_BINDING_TO_43S	-9.26363	0.000341319	84	4	0.236	4.21025	RPS6,RPS8,RPS9,RPS13
4_Reactome_Gene_Sets.gmt	REACTOME_SIGNALING_BY_TGF_BETA_RECEPTOR_COMPLEX	-9.12842	0.000375704	63	4	0.244281	4.15675	CDK9,PARD3,TFDP1,CCNT1
4_Reactome_Gene_Sets.gmt	REACTOME_SMAD2_SMAD3_SMAD4_HETEROTRIMER_REGULATES_TRANSCRIPTION	-8.9276	0.000426461	27	3	0.0993684	5.1243	CDK9,TFDP1,CCNT1
4_Reactome_Gene_Sets.gmt	REACTOME_RNA_POL_I_TRANSCRIPTION_INITIATION	-8.9276	0.000426461	25	3	0.0993684	5.1243	ERCC3,RRN3,UBTF
4_Reactome_Gene_Sets.gmt	REACTOME_IMMUNE_SYSTEM	-8.77628	0.00047902	933	12	3.3454	1.92496	KIF20A,CNPY3,TOLLIP,PPP2R5A,PPP2R5C,PPP2R5D,TRIM36,RPS6KB2,CASP2,CD247,CD4,VPRBP
4_Reactome_Gene_Sets.gmt	REACTOME_E2F_MEDIATED_REGULATION_OF_DNA_REPLICATION	-8.68326	0.000508194	35	3	0.107649	4.993	RRM2,TFDP1,TYMS
4_Reactome_Gene_Sets.gmt	REACTOME_PRE_NOTCH_TRANSCRIPTION_AND_TRANSLATION	-8.56853	0.000551591	29	3	0.111789	4.93156	SNW1,NOTCH3,TFDP1
4_Reactome_Gene_Sets.gmt	REACTOME_ADAPTIVE_IMMUNE_SYSTEM	-8.42945	0.000614086	539	9	2.02049	2.22917	KIF20A,PPP2R5A,PPP2R5C,PPP2R5D,TRIM36,RPS6KB2,CD247,CD4,VPRBP
4_Reactome_Gene_Sets.gmt	REACTOME_MITOTIC_G2_G2_M_PHASES	-8.30167	0.000676643	81	4	0.302246	3.82916	NUMA1,WEE1,CCNA2,PKMYT1
4_Reactome_Gene_Sets.gmt	REACTOME_TRANSCRIPTIONAL_ACTIVITY_OF_SMAD2_SMAD3_SMAD4_HETEROTRIMER	-7.78749	0.00109824	38	3	0.144912	4.51628	CDK9,TFDP1,CCNT1
4_Reactome_Gene_Sets.gmt	REACTOME_MITOTIC_PROMETAPHASE	-7.71959	0.00114182	87	4	0.35193	3.59746	CENPC1,PPP2R5A,PPP2R5C,PPP2R5D
HIV_collection.gmt	HIV_Konig_et_al_2008	-7.87523	0.00164685	295	6	0.935719	2.75175	EXOSC10,RPL18,REPIN1,KIF3A,SNW1,ZGPAT
HIV_collection.gmt	HIV_A0EXJ2_TAT	-8.05702	0.00164685	166	5	0.583789	3.17762	CCNT1,CDK9,TAF7,ERCC3,SNW1
4_Reactome_Gene_Sets.gmt	REACTOME_PRE_NOTCH_EXPRESSION_AND_PROCESSING	-7.31795	0.0016588	44	3	0.169754	4.26817	SNW1,NOTCH3,TFDP1
HIV_collection.gmt	HIV_P04326	-7.19424	0.00177484	10	2	0.0414035	5.9246	CCNT1,CDK9
HIV_collection.gmt	HIV Formation of HIV-1 elongation complex containing HIV-1 Tat	-7.31795	0.00177484	41	3	0.169754	4.26817	CCNT1,CDK9,ERCC3
HIV_collection.gmt	HIV Formation of HIV-1 elongation complex in the absence of HIV-1 Tat	-7.24688	0.00177484	42	3	0.173895	4.23067	CCNT1,CDK9,ERCC3
HIV_collection.gmt	HIV HIV-1 Transcription Elongation	-7.31795	0.00177484	41	3	0.169754	4.26817	CCNT1,CDK9,ERCC3
HIV_collection.gmt	HIV Tat-mediated elongation of the HIV-1 transcript	-7.31795	0.00177484	41	3	0.169754	4.26817	CCNT1,CDK9,ERCC3
4_Reactome_Gene_Sets.gmt	REACTOME_RNA_POL_II_TRANSCRIPTION	-7.22097	0.00177833	105	4	0.401614	3.39779	CDK9,ERCC3,SLBP,CCNT1
4_Reactome_Gene_Sets.gmt	REACTOME_FORMATION_OF_RNA_POL_II_ELONGATION_COMPLEX_	-7.11002	0.00193471	45	3	0.182175	4.15845	CDK9,ERCC3,CCNT1
4_Reactome_Gene_Sets.gmt	REACTOME_TRANSLOCATION_OF_ZAP_70_TO_IMMUNOLOGICAL_SYNAPSE	-6.9963	0.00211214	14	2	0.0455438	5.75464	CD247,CD4
4_Reactome_Gene_Sets.gmt	REACTOME_NOTCH_HLH_TRANSCRIPTION_PATHWAY	-6.81671	0.00240436	13	2	0.0496842	5.60261	SNW1,NOTCH3
4_Reactome_Gene_Sets.gmt	REACTOME_RNA_POL_I_RNA_POL_III_AND_MITOCHONDRIAL_TRANSCRIPTION	-6.82017	0.00240436	122	4	0.447158	3.23617	ERCC3,RRN3,UBTF,GTF3C3
4_Reactome_Gene_Sets.gmt	REACTOME_PHOSPHORYLATION_OF_CD3_AND_TCR_ZETA_CHAINS	-6.65238	0.00276631	16	2	0.0538245	5.46507	CD247,CD4
4_Reactome_Gene_Sets.gmt	REACTOME_HIV_INFECTION	-6.5952	0.00281628	207	5	0.807368	2.69357	CDK9,ERCC3,CCNT1,CD247,CD4
4_Reactome_Gene_Sets.gmt	REACTOME_HIV_LIFE_CYCLE	-6.58796	0.00281628	125	4	0.47614	3.14198	CDK9,ERCC3,CCNT1,CD4
HIV_collection.gmt	HIV HIV Infection	-6.50588	0.00298925	199	5	0.82393	2.66339	CCNT1,CD247,CD4,CDK9,ERCC3
HIV_collection.gmt	HIV HIV Life Cycle	-6.52449	0.00298925	117	4	0.484421	3.11615	CCNT1,CD4,CDK9,ERCC3
HIV_collection.gmt	HIV_human_PPI_GP120	-6.30672	0.00326728	58	3	0.24014	3.73422	ITGA4,GLT25D1,MAGT1
HIV_collection.gmt	HIV Host Interactions of HIV factors	-6.22435	0.00326728	127	4	0.525824	2.99351	CCNT1,CD247,CD4,CDK9
HIV_collection.gmt	HIV Transcription of the HIV genome	-6.2093	0.00326728	60	3	0.248421	3.68263	CCNT1,CDK9,ERCC3
4_Reactome_Gene_Sets.gmt	REACTOME_PD1_SIGNALING	-6.36058	0.00338158	18	2	0.0621052	5.22401	CD247,CD4
4_Reactome_Gene_Sets.gmt	REACTOME_HOST_INTERACTIONS_OF_HIV_FACTORS	-6.37098	0.00338158	132	4	0.505123	3.05353	CDK9,CCNT1,CD247,CD4
4_Reactome_Gene_Sets.gmt	REACTOME_RNA_POL_II_PRE_TRANSCRIPTION_EVENTS	-6.2093	0.00385015	61	3	0.248421	3.68263	CDK9,ERCC3,CCNT1
4_Reactome_Gene_Sets.gmt	REACTOME_CYCLIN_E_ASSOCIATED_EVENTS_DURING_G1_S_TRANSITION_	-6.1619	0.00395295	65	3	0.252561	3.6575	WEE1,CCNA2,PKMYT1
4_Reactome_Gene_Sets.gmt	REACTOME_SIGNALING_BY_WNT	-6.06957	0.00424683	65	3	0.260842	3.60853	PPP2R5A,PPP2R5C,PPP2R5D
4_Reactome_Gene_Sets.gmt	REACTOME_PLATELET_HOMEOSTASIS	-5.81056	0.00539234	78	3	0.285684	3.47085	PPP2R5A,PPP2R5C,PPP2R5D
4_Reactome_Gene_Sets.gmt	REACTOME_RNA_POL_I_TRANSCRIPTION_TERMINATION	-5.68377	0.00600129	22	2	0.0869473	4.67633	ERCC3,UBTF
HIV_collection.gmt	HIV_human_PPI_TAT	-5.50292	0.0061662	23	2	0.095228	4.53188	CCNT1,CDK9
HIV_collection.gmt	HIV_Zhou_et_al_2008	-5.4564	0.0061662	291	5	1.05165	2.30161	LSM14B,CD4,MRPL23,DNAJB6,POLE
4_Reactome_Gene_Sets.gmt	REACTOME_G0_AND_EARLY_G1	-5.59117	0.00643843	25	2	0.0910877	4.6023	TFDP1,CCNA2
4_Reactome_Gene_Sets.gmt	REACTOME_RNA_POL_I_TRANSCRIPTION	-5.57499	0.00643843	89	3	0.310526	3.34513	ERCC3,RRN3,UBTF
4_Reactome_Gene_Sets.gmt	REACTOME_MYOGENESIS	-5.50292	0.00679142	28	2	0.095228	4.53188	TCF3,TCF12
4_Reactome_Gene_Sets.gmt	REACTOME_GENERATION_OF_SECOND_MESSENGER_MOLECULES	-5.41863	0.00725438	27	2	0.0993684	4.46474	CD247,CD4
HIV_collection.gmt	HIV The role of Nef in HIV-1 replication and disease pathogenesis	-5.11499	0.00821878	28	2	0.11593	4.22361	CD247,CD4
HIV_collection.gmt	HIV HIV-1 elongation arrest and recovery	-4.91598	0.0082844	31	2	0.128351	4.06597	CCNT1,CDK9
HIV_collection.gmt	HIV Pausing and recovery of HIV-1 elongation	-4.91598	0.0082844	31	2	0.128351	4.06597	CCNT1,CDK9
HIV_collection.gmt	HIV Pausing and recovery of Tat-mediated HIV-1 elongation	-4.97996	0.0082844	30	2	0.12421	4.11663	CCNT1,CDK9
HIV_collection.gmt	HIV Tat-mediated HIV-1 elongation arrest and recovery	-4.97996	0.0082844	30	2	0.12421	4.11663	CCNT1,CDK9
4_Reactome_Gene_Sets.gmt	REACTOME_THE_ROLE_OF_NEF_IN_HIV1_REPLICATION_AND_DISEASE_PATHOGENESIS	-5.11499	0.00965255	28	2	0.11593	4.22361	CD247,CD4
HIV_collection.gmt	HIV Late Phase of HIV Life Cycle	-4.67024	0.0101509	104	3	0.430596	2.85596	CCNT1,CDK9,ERCC3
4_Reactome_Gene_Sets.gmt	REACTOME_HEMOSTASIS	-4.95043	0.0111795	466	6	1.67684	1.88736	KIF20A,GNA15,PPP2R5A,PPP2R5C,PPP2R5D,WEE1
4_Reactome_Gene_Sets.gmt	REACTOME_DOWNSTREAM_TCR_SIGNALING	-4.91598	0.0113718	37	2	0.128351	4.06597	CD247,CD4
4_Reactome_Gene_Sets.gmt	REACTOME_ELONGATION_ARREST_AND_RECOVERY	-4.85415	0.0118921	32	2	0.132491	4.01703	CDK9,CCNT1
4_Reactome_Gene_Sets.gmt	REACTOME_SIGNALING_BY_NOTCH	-4.83228	0.0119525	103	3	0.405754	2.9445	SNW1,NOTCH3,TFDP1
4_Reactome_Gene_Sets.gmt	REACTOME_GLOBAL_GENOMIC_NER_GG_NER	-4.79434	0.0120142	35	2	0.136632	3.9697	ERCC3,POLE
4_Reactome_Gene_Sets.gmt	REACTOME_S_PHASE	-4.80451	0.0120142	109	3	0.409895	2.92936	POLE,WEE1,CCNA2
4_Reactome_Gene_Sets.gmt	REACTOME_LATE_PHASE_OF_HIV_LIFE_CYCLE	-4.72306	0.012697	104	3	0.422316	2.88487	CDK9,ERCC3,CCNT1
4_Reactome_Gene_Sets.gmt	REACTOME_DNA_REPAIR	-4.64425	0.0135235	112	3	0.434737	2.84171	ERCC3,LIG3,POLE
4_Reactome_Gene_Sets.gmt	REACTOME_INTEGRATION_OF_ENERGY_METABOLISM	-4.61854	0.0136622	120	3	0.438877	2.82761	GNA15,PPP2R5D,VAMP2
4_Reactome_Gene_Sets.gmt	REACTOME_GENERIC_TRANSCRIPTION_PATHWAY	-4.54754	0.0144453	352	5	1.31249	1.97427	CDK9,SNW1,NOTCH3,TFDP1,CCNT1
4_Reactome_Gene_Sets.gmt	REACTOME_INNATE_IMMUNE_SYSTEM	-4.37887	0.0168442	279	4	0.890175	2.21222	CNPY3,PPP2R5D,CASP2,CD4
4_Reactome_Gene_Sets.gmt	REACTOME_TRANSCRIPTION_COUPLED_NER_TC_NER	-4.24093	0.0190511	45	2	0.182175	3.53124	ERCC3,POLE
HIV_collection.gmt	HIV_human_PPI_PR	-3.99865	0.0190739	52	2	0.207017	3.33841	POLE,DOHH
4_Reactome_Gene_Sets.gmt	REACTOME_METABOLISM_OF_VITAMINS_AND_COFACTORS	-4.03678	0.0220677	51	2	0.202877	3.36882	AASDHPPT,SLC25A32
4_Reactome_Gene_Sets.gmt	REACTOME_TCR_SIGNALING	-4.07576	0.0220677	54	2	0.198737	3.39987	CD247,CD4
4_Reactome_Gene_Sets.gmt	REACTOME_NUCLEOTIDE_EXCISION_REPAIR	-4.03678	0.0220677	51	2	0.202877	3.36882	ERCC3,POLE
4_Reactome_Gene_Sets.gmt	REACTOME_APOPTOTIC_EXECUTION_PHASE	-4.03678	0.0220677	54	2	0.202877	3.36882	HIST1H1B,SATB1
4_Reactome_Gene_Sets.gmt	REACTOME_APOPTOSIS	-3.91616	0.0245558	148	3	0.571368	2.43631	HIST1H1B,SATB1,TFDP1
4_Reactome_Gene_Sets.gmt	REACTOME_METABOLISM_OF_NUCLEOTIDES	-3.50951	0.0363788	72	2	0.269123	2.94563	RRM2,TYMS

## Sheet: Categories Downregulated
Gene set	Category	Genes	P
REACTOME_PEPTIDE_CHAIN_ELONGATION	REACTOME_GENE_EXPRESSION	RPL35,RPL4,RPL7,RPL7A,RPL8,RPL13,RPL18,RPL18A,RPL19,RPL24,RPL28,RPL34,RPL37A,RPS6,RPS8,RPS9,RPS13,RPL14,RPL23	6.52918e-26
REACTOME_SRP_DEPENDENT_COTRANSLATIONAL_PROTEIN_TARGETING_TO_MEMBRANE	REACTOME_GENE_EXPRESSION	RPL35,RPL4,RPL7,RPL7A,RPL8,RPL13,RPL18,RPL18A,RPL19,RPL24,RPL28,RPL34,RPL37A,RPS6,RPS8,RPS9,RPS13,SRPR,RPL14,RPL23	7.79785e-26
REACTOME_INFLUENZA_VIRAL_RNA_TRANSCRIPTION_AND_REPLICATION	REACTOME_DISEASE	RPL35,RPL4,RPL7,RPL7A,RPL8,RPL13,RPL18,RPL18A,RPL19,RPL24,RPL28,RPL34,RPL37A,RPS6,RPS8,RPS9,RPS13,RPL14,RPL23	7.87682e-25
REACTOME_3_UTR_MEDIATED_TRANSLATIONAL_REGULATION	NA	RPL35,RPL4,RPL7,RPL7A,RPL8,RPL13,RPL18,RPL18A,RPL19,RPL24,RPL28,RPL34,RPL37A,RPS6,RPS8,RPS9,RPS13,RPL14,RPL23	1.04881e-24
REACTOME_NONSENSE_MEDIATED_DECAY_ENHANCED_BY_THE_EXON_JUNCTION_COMPLEX	REACTOME_GENE_EXPRESSION	RPL35,RPL4,RPL7,RPL7A,RPL8,RPL13,RPL18,RPL18A,RPL19,RPL24,RPL28,RPL34,RPL37A,RPS6,RPS8,RPS9,RPS13,RPL14,RPL23	1.04881e-24
REACTOME_TRANSLATION	REACTOME_DNA_REPAIR	RPL35,RPL4,RPL7,RPL7A,RPL8,RPL13,RPL18,RPL18A,RPL19,RPL24,RPL28,RPL34,RPL37A,RPS6,RPS8,RPS9,RPS13,SRPR,RPL14,RPL23	1.1802e-23
REACTOME_INFLUENZA_LIFE_CYCLE	REACTOME_DISEASE	RPL35,RPL4,RPL7,RPL7A,RPL8,RPL13,RPL18,RPL18A,RPL19,RPL24,RPL28,RPL34,RPL37A,RPS6,RPS8,RPS9,RPS13,RPL14,RPL23	1.19587e-22
REACTOME_METABOLISM_OF_MRNA	REACTOME_METABOLISM	RPL35,RPL4,RPL7,RPL7A,RPL8,RPL13,RPL18,RPL18A,RPL19,RPL24,RPL28,RPL34,RPL37A,RPS6,RPS8,RPS9,RPS13,RPL14,RPL23	4.8139e-19
REACTOME_METABOLISM_OF_RNA	REACTOME_METABOLISM	RPL35,RPL4,RPL7,RPL7A,RPL8,RPL13,RPL18,RPL18A,RPL19,RPL24,RPL28,RPL34,RPL37A,RPS6,RPS8,RPS9,RPS13,RPL14,RPL23	1.75736e-17
REACTOME_METABOLISM_OF_PROTEINS	REACTOME_METABOLISM	RPL35,ALG1,RPL4,RPL7,RPL7A,RPL8,RPL13,RPL18,RPL18A,RPL19,RPL24,RPL28,RPL34,RPL37A,RPS6,RPS8,RPS9,RPS13,SRPR,DOHH,RPL14,RPL23	2.97131e-17
REACTOME_CELL_CYCLE_MITOTIC	REACTOME_CELL_CYCLE	KIF20A,CENPC1,NUMA1,POLE,PPP2R5A,PPP2R5C,PPP2R5D,RRM2,TFDP1,TYMS,WEE1,CCNA2,PKMYT1	3.13884e-09
REACTOME_CELL_CYCLE	REACTOME_DISEASE	KIF20A,CENPC1,NUMA1,POLE,PPP2R5A,PPP2R5C,PPP2R5D,RRM2,TFDP1,TYMS,WEE1,CCNA2,PKMYT1	5.56676e-08
REACTOME_G1_S_TRANSITION	REACTOME_DNA_REPLICATION	POLE,RRM2,TFDP1,TYMS,WEE1,CCNA2,PKMYT1	1.30488e-06
HIV_human_PPI_All	HIV	ITGA4,GLT25D1,MAGT1,SUN1,HEATR1,RRM2,POLE,DOHH,CCNT1,CDK9,AKAP8L,UNG	3.91759e-06
HIV_A0EXJ1_VPR	HIV	VPRBP,UNG,PPP2R5A,PPP2R5C,PPP2R5D	3.91759e-06
REACTOME_MITOTIC_G1_G1_S_PHASES	REACTOME_CELL_CYCLE	POLE,RRM2,TFDP1,TYMS,WEE1,CCNA2,PKMYT1	5.10397e-06
REACTOME_COSTIMULATION_BY_THE_CD28_FAMILY	REACTOME_IMMUNE_SYSTEM	PPP2R5A,PPP2R5C,PPP2R5D,CD247,CD4	2.43837e-05
HIV_Brass_et_al_2008	HIV	CCNT1,CD4,DIMT1L,ERCC3,HEATR1,TFAP4,TFDP2,VPRBP	5.95212e-05
REACTOME_DNA_REPLICATION	REACTOME_GENE_EXPRESSION	KIF20A,CENPC1,POLE,PPP2R5A,PPP2R5C,PPP2R5D,CCNA2	5.99664e-05
REACTOME_TRANSCRIPTION	REACTOME_DNA_REPAIR	CDK9,ERCC3,RRN3,UBTF,SLBP,CCNT1,GTF3C3	8.0262e-05
HIV Interactions of Tat with host cellular proteins	HIV	CCNT1,CDK9	0.00011086
REACTOME_CYCLIN_A_B1_ASSOCIATED_EVENTS_DURING_G2_M_TRANSITION	REACTOME_CELL_CYCLE	WEE1,CCNA2,PKMYT1	0.00011653
REACTOME_PLATELET_SENSITIZATION_BY_LDL	REACTOME_HEMOSTASIS	PPP2R5A,PPP2R5C,PPP2R5D	0.00011653
REACTOME_G1_S_SPECIFIC_TRANSCRIPTION	REACTOME_CELL_CYCLE	RRM2,TFDP1,TYMS	0.000137957
REACTOME_CTNNB1_PHOSPHORYLATION_CASCADE	NA	PPP2R5A,PPP2R5C,PPP2R5D	0.000161214
REACTOME_FORMATION_OF_THE_TERNARY_COMPLEX_AND_SUBSEQUENTLY_THE_43S_COMPLEX	REACTOME_GENE_EXPRESSION	RPS6,RPS8,RPS9,RPS13	0.00021349
REACTOME_MITOTIC_M_M_G1_PHASES	REACTOME_CELL_CYCLE	KIF20A,CENPC1,POLE,PPP2R5A,PPP2R5C,PPP2R5D	0.000228034
REACTOME_CTLA4_INHIBITORY_SIGNALING	REACTOME_IMMUNE_SYSTEM	PPP2R5A,PPP2R5C,PPP2R5D	0.000283675
REACTOME_ACTIVATION_OF_THE_MRNA_UPON_BINDING_OF_THE_CAP_BINDING_COMPLEX_AND_EIFS_AND_SUBSEQUENT_BINDING_TO_43S	REACTOME_GENE_EXPRESSION	RPS6,RPS8,RPS9,RPS13	0.000341319
REACTOME_SIGNALING_BY_TGF_BETA_RECEPTOR_COMPLEX	REACTOME_SIGNAL_TRANSDUCTION	CDK9,PARD3,TFDP1,CCNT1	0.000375704
REACTOME_SMAD2_SMAD3_SMAD4_HETEROTRIMER_REGULATES_TRANSCRIPTION	REACTOME_GENE_EXPRESSION	CDK9,TFDP1,CCNT1	0.000426461
REACTOME_RNA_POL_I_TRANSCRIPTION_INITIATION	REACTOME_DISEASE	ERCC3,RRN3,UBTF	0.000426461
REACTOME_IMMUNE_SYSTEM	REACTOME_IMMUNE_SYSTEM	KIF20A,CNPY3,TOLLIP,PPP2R5A,PPP2R5C,PPP2R5D,TRIM36,RPS6KB2,CASP2,CD247,CD4,VPRBP	0.00047902
REACTOME_E2F_MEDIATED_REGULATION_OF_DNA_REPLICATION	REACTOME_CELL_CYCLE	RRM2,TFDP1,TYMS	0.000508194
REACTOME_PRE_NOTCH_TRANSCRIPTION_AND_TRANSLATION	REACTOME_SIGNAL_TRANSDUCTION	SNW1,NOTCH3,TFDP1	0.000551591
REACTOME_ADAPTIVE_IMMUNE_SYSTEM	REACTOME_IMMUNE_SYSTEM	KIF20A,PPP2R5A,PPP2R5C,PPP2R5D,TRIM36,RPS6KB2,CD247,CD4,VPRBP	0.000614086
REACTOME_MITOTIC_G2_G2_M_PHASES	REACTOME_CELL_CYCLE	NUMA1,WEE1,CCNA2,PKMYT1	0.000676643
REACTOME_TRANSCRIPTIONAL_ACTIVITY_OF_SMAD2_SMAD3_SMAD4_HETEROTRIMER	REACTOME_GENE_EXPRESSION	CDK9,TFDP1,CCNT1	0.00109824
REACTOME_MITOTIC_PROMETAPHASE	REACTOME_CELL_CYCLE	CENPC1,PPP2R5A,PPP2R5C,PPP2R5D	0.00114182
HIV_Konig_et_al_2008	HIV	EXOSC10,RPL18,REPIN1,KIF3A,SNW1,ZGPAT	0.00164685
HIV_A0EXJ2_TAT	HIV	CCNT1,CDK9,TAF7,ERCC3,SNW1	0.00164685
REACTOME_PRE_NOTCH_EXPRESSION_AND_PROCESSING	REACTOME_SIGNAL_TRANSDUCTION	SNW1,NOTCH3,TFDP1	0.0016588
HIV_P04326	HIV	CCNT1,CDK9	0.00177484
HIV Formation of HIV-1 elongation complex containing HIV-1 Tat	HIV	CCNT1,CDK9,ERCC3	0.00177484
HIV Formation of HIV-1 elongation complex in the absence of HIV-1 Tat	HIV	CCNT1,CDK9,ERCC3	0.00177484
HIV HIV-1 Transcription Elongation	HIV	CCNT1,CDK9,ERCC3	0.00177484
HIV Tat-mediated elongation of the HIV-1 transcript	HIV	CCNT1,CDK9,ERCC3	0.00177484
REACTOME_RNA_POL_II_TRANSCRIPTION	REACTOME_GENE_EXPRESSION	CDK9,ERCC3,SLBP,CCNT1	0.00177833
REACTOME_FORMATION_OF_RNA_POL_II_ELONGATION_COMPLEX_	REACTOME_GENE_EXPRESSION	CDK9,ERCC3,CCNT1	0.00193471
REACTOME_TRANSLOCATION_OF_ZAP_70_TO_IMMUNOLOGICAL_SYNAPSE	REACTOME_IMMUNE_SYSTEM	CD247,CD4	0.00211214
REACTOME_NOTCH_HLH_TRANSCRIPTION_PATHWAY	REACTOME_GENE_EXPRESSION	SNW1,NOTCH3	0.00240436
REACTOME_RNA_POL_I_RNA_POL_III_AND_MITOCHONDRIAL_TRANSCRIPTION	NA	ERCC3,RRN3,UBTF,GTF3C3	0.00240436
REACTOME_PHOSPHORYLATION_OF_CD3_AND_TCR_ZETA_CHAINS	REACTOME_IMMUNE_SYSTEM	CD247,CD4	0.00276631
REACTOME_HIV_INFECTION	REACTOME_DISEASE	CDK9,ERCC3,CCNT1,CD247,CD4	0.00281628
REACTOME_HIV_LIFE_CYCLE	REACTOME_DISEASE	CDK9,ERCC3,CCNT1,CD4	0.00281628
HIV HIV Infection	HIV	CCNT1,CD247,CD4,CDK9,ERCC3	0.00298925
HIV HIV Life Cycle	HIV	CCNT1,CD4,CDK9,ERCC3	0.00298925
HIV_human_PPI_GP120	HIV	ITGA4,GLT25D1,MAGT1	0.00326728
HIV Host Interactions of HIV factors	HIV	CCNT1,CD247,CD4,CDK9	0.00326728
HIV Transcription of the HIV genome	HIV	CCNT1,CDK9,ERCC3	0.00326728
REACTOME_PD1_SIGNALING	REACTOME_DEVELOPMENTAL_BIOLOGY	CD247,CD4	0.00338158
REACTOME_HOST_INTERACTIONS_OF_HIV_FACTORS	REACTOME_DISEASE	CDK9,CCNT1,CD247,CD4	0.00338158
REACTOME_RNA_POL_II_PRE_TRANSCRIPTION_EVENTS	REACTOME_GENE_EXPRESSION	CDK9,ERCC3,CCNT1	0.00385015
REACTOME_CYCLIN_E_ASSOCIATED_EVENTS_DURING_G1_S_TRANSITION_	REACTOME_CELL_CYCLE	WEE1,CCNA2,PKMYT1	0.00395295
REACTOME_SIGNALING_BY_WNT	REACTOME_DEVELOPMENTAL_BIOLOGY	PPP2R5A,PPP2R5C,PPP2R5D	0.00424683
REACTOME_PLATELET_HOMEOSTASIS	REACTOME_HEMOSTASIS	PPP2R5A,PPP2R5C,PPP2R5D	0.00539234
REACTOME_RNA_POL_I_TRANSCRIPTION_TERMINATION	REACTOME_DISEASE	ERCC3,UBTF	0.00600129
HIV_human_PPI_TAT	HIV	CCNT1,CDK9	0.0061662
HIV_Zhou_et_al_2008	HIV	LSM14B,CD4,MRPL23,DNAJB6,POLE	0.0061662
REACTOME_G0_AND_EARLY_G1	REACTOME_CELL_CYCLE	TFDP1,CCNA2	0.00643843
REACTOME_RNA_POL_I_TRANSCRIPTION	REACTOME_GENE_EXPRESSION	ERCC3,RRN3,UBTF	0.00643843
REACTOME_MYOGENESIS	REACTOME_DEVELOPMENTAL_BIOLOGY	TCF3,TCF12	0.00679142
REACTOME_GENERATION_OF_SECOND_MESSENGER_MOLECULES	REACTOME_IMMUNE_SYSTEM	CD247,CD4	0.00725438
HIV The role of Nef in HIV-1 replication and disease pathogenesis	HIV	CD247,CD4	0.00821878
HIV HIV-1 elongation arrest and recovery	HIV	CCNT1,CDK9	0.0082844
HIV Pausing and recovery of HIV-1 elongation	HIV	CCNT1,CDK9	0.0082844
HIV Pausing and recovery of Tat-mediated HIV-1 elongation	HIV	CCNT1,CDK9	0.0082844
HIV Tat-mediated HIV-1 elongation arrest and recovery	HIV	CCNT1,CDK9	0.0082844
REACTOME_THE_ROLE_OF_NEF_IN_HIV1_REPLICATION_AND_DISEASE_PATHOGENESIS	REACTOME_DISEASE	CD247,CD4	0.00965255
HIV Late Phase of HIV Life Cycle	HIV	CCNT1,CDK9,ERCC3	0.0101509
REACTOME_HEMOSTASIS	REACTOME_HEMOSTASIS	KIF20A,GNA15,PPP2R5A,PPP2R5C,PPP2R5D,WEE1	0.0111795
REACTOME_DOWNSTREAM_TCR_SIGNALING	REACTOME_IMMUNE_SYSTEM	CD247,CD4	0.0113718
REACTOME_ELONGATION_ARREST_AND_RECOVERY	REACTOME_DISEASE	CDK9,CCNT1	0.0118921
REACTOME_SIGNALING_BY_NOTCH	REACTOME_DEVELOPMENTAL_BIOLOGY	SNW1,NOTCH3,TFDP1	0.0119525
REACTOME_GLOBAL_GENOMIC_NER_GG_NER	NA	ERCC3,POLE	0.0120142
REACTOME_S_PHASE	REACTOME_PROGRAMMED_CELL_DEATH	POLE,WEE1,CCNA2	0.0120142
REACTOME_LATE_PHASE_OF_HIV_LIFE_CYCLE	REACTOME_DISEASE	CDK9,ERCC3,CCNT1	0.012697
REACTOME_DNA_REPAIR	REACTOME_DNA_REPLICATION	ERCC3,LIG3,POLE	0.0135235
REACTOME_INTEGRATION_OF_ENERGY_METABOLISM	REACTOME_METABOLISM	GNA15,PPP2R5D,VAMP2	0.0136622
REACTOME_GENERIC_TRANSCRIPTION_PATHWAY	REACTOME_GENE_EXPRESSION	CDK9,SNW1,NOTCH3,TFDP1,CCNT1	0.0144453
REACTOME_INNATE_IMMUNE_SYSTEM	REACTOME_IMMUNE_SYSTEM	CNPY3,PPP2R5D,CASP2,CD4	0.0168442
REACTOME_TRANSCRIPTION_COUPLED_NER_TC_NER	REACTOME_DNA_REPAIR	ERCC3,POLE	0.0190511
HIV_human_PPI_PR	HIV	POLE,DOHH	0.0190739
REACTOME_METABOLISM_OF_VITAMINS_AND_COFACTORS	REACTOME_METABOLISM	AASDHPPT,SLC25A32	0.0220677
REACTOME_TCR_SIGNALING	REACTOME_DEVELOPMENTAL_BIOLOGY	CD247,CD4	0.0220677
REACTOME_NUCLEOTIDE_EXCISION_REPAIR	REACTOME_DNA_REPAIR	ERCC3,POLE	0.0220677
REACTOME_APOPTOTIC_EXECUTION_PHASE	REACTOME_PROGRAMMED_CELL_DEATH	HIST1H1B,SATB1	0.0220677
REACTOME_APOPTOSIS	REACTOME_PROGRAMMED_CELL_DEATH	HIST1H1B,SATB1,TFDP1	0.0245558
REACTOME_METABOLISM_OF_NUCLEOTIDES	REACTOME_METABOLISM	RRM2,TYMS	0.0363788

## Sheet: Enrichment summary
Category	RNA	p_RNA	Protein	p_Protein	Phosph.	p_Phosph.
HIV	5	0.0010087	34	0.000651719	15	0.00584547
REACTOME_CELL_CYCLE	7	0.000142134	18	0.000152328	12	0.00158758
REACTOME_CELL-CELL_COMMUNICATION	0	0	1	0.0291896	0	0
REACTOME_CIRCADIAN_CLOCK	0	0	1	0.00424703	0	0
REACTOME_DEVELOPMENTAL_BIOLOGY	12	0.000879205	8	0.0117524	4	0.0212771
REACTOME_DISEASE	3	0.00869092	13	4.09686e-07	3	0.000175678
REACTOME_DNA_REPAIR	1	0.0145124	5	1.54838e-06	1	0.0356561
REACTOME_DNA_REPLICATION	0	0	2	0.000718094	7	0.000628691
REACTOME_EXTRACELLULAR_MATRIX_ORGANIZATION	3	0.00317405	1	0.000173771	0	0
REACTOME_GENE_EXPRESSION	3	0.000177225	18	2.78202e-06	12	0.00259289
REACTOME_HEMOSTASIS	8	0.00127427	5	0.00131344	0	0
REACTOME_IMMUNE_SYSTEM	8	0.00127074	17	0.000648782	0	0
REACTOME_METABOLISM	8	0.0153182	16	2.89378e-05	8	0.0105616
REACTOME_METABOLISM_OF_PROTEINS	2	0.0187669	2	0.0287853	0	0
REACTOME_NEURONAL_SYSTEM	6	0.0048415	1	0.0467868	0	0
REACTOME_PROGRAMMED_CELL_DEATH	4	0.0022912	5	0.0102235	5	0.000286185
REACTOME_SIGNAL_TRANSDUCTION	17	0.00235006	9	0.00449236	2	0.000959712
REACTOME_TRANSMEMBRANE_TRANSPORT_OF_SMALL_MOLECULES	7	0.000651777	0	0	0	0
REACTOME_VESICLE-MEDIATED_TRANSPORT	0	0	4	0.0253527	0	0
No category	5	0.00726414	7	1.83704e-05	0	0

## Sheet: TF targets Upregulated
Gene_Class	Gene_Set	Log_p	Q	Sample_Size	Genes_Observed	Genes_Expected	Log_Odds_Ratio	Names_Genes_Observed
7_TF_Targets.gmt	GGGCGGR_V$SP1_Q6	-38.8279	5.10295e-15	2940	47	11.0076	2.43455	RAB27A,SUN2,PDCL3,UGDH,MTMR3,RABGGTA,DERA,C12orf5,CDK17,DLGAP4,PPIG,NUTF2,RNF168,SESN2,PLK1,PDP1,SLC12A2,MOCS2,TAX1BP3,SLC30A7,DENR,SMAP2,PDPR,TP53,RABGAP1,LRSAM1,HTRA2,PRC1,FDFT1,RNF2,HSPH1,C11orf68,DIAPH1,RRAGC,PRKCI,PRKD2,MAP1A,HMGCS1,VCL,HSPB1,ASCC3,SMPD3,EIF2B4,SPAST,ERC1,NXN,DTX1
7_TF_Targets.gmt	AACTTT_UNKNOWN	-23.0201	1.87071e-08	1890	28	6.52992	2.29791	ATP11C,BPTF,CDK17,DLGAP4,KCTD9,ITM2C,SESN2,SLC12A2,SLC30A7,TP53,RABGAP1,KANK4,ATP2B4,GPX1,HSPH1,DIAPH1,BCHE,PRKCI,PRKD2,SYNE2,NDUFA11,SOAT1,VCL,AAK1,HSPB1,GCAT,EIF2B4,NVL
7_TF_Targets.gmt	TCCCRNNRTGC_UNKNOWN	-21.0914	8.58118e-08	213	11	0.807115	3.92411	EIF2B4,NUTF2,HSPH1,TRIM23,HAUS6,VCL,SPC25,PLK1,KIF11,BUB1B,SMPD3
7_TF_Targets.gmt	SCGGAAGY_V$ELK1_02	-20.1435	1.6607e-07	1199	22	4.61556	2.41624	CXorf56,TP53,TRAPPC10,RPS27L,RABGGTA,RNF2,HSPH1,LYPLA2,DIAPH1,PPIG,WDR46,NUTF2,ITM2C,AAK1,RNF168,PCYT1A,SLC12A2,SCFD2,MED15,AURKA,SLC30A7,SMAP2
7_TF_Targets.gmt	GGGAGGRR_V$MAZ_Q6	-18.3297	8.14893e-07	2274	28	8.07926	1.97372	RABGGTA,DNAJB12,CDK17,LYPLA2,PPIG,ARHGAP15,GLIPR2,NUTF2,ITM2C,SESN2,MOV10,FTH1,DENR,LDLR,TP53,LRSAM1,TTC9C,RNF2,DIAPH1,PRKCI,PRKD2,SYNE2,VCL,HSPB1,PPP1R9B,SMPD3,ERC1,DTX1
7_TF_Targets.gmt	GATTGGY_V$NFY_Q6_01	-16.4673	4.37252e-06	1160	19	4.26676	2.29359	B2M,FDFT1,TACC3,EPM2AIP1,KIF23,GAN,C1orf212,TTC9C,C12orf5,SPC25,PRKD2,HMGCS1,SESN2,PLK1,PDP1,BCAS3,AURKA,FTH1,SMAP2
7_TF_Targets.gmt	CTTTGT_V$LEF1_Q2	-14.3186	3.2133e-05	1972	23	6.98012	1.86502	B2M,SUN2,BPTF,CDK17,DLGAP4,GLIPR2,FHL1,TAX1BP3,ERBB2IP,SLC30A7,TP53,HSPH1,KIF21A,BCHE,UBE2I,HMGCS1,PPP1R9B,SMPD3,EIF2B4,CCDC90B,ERC1,NXN,KCTD12
7_TF_Targets.gmt	TTGTTT_V$FOXO4_01	-14.0626	3.63198e-05	2061	23	7.08557	1.84227	SUN2,BPTF,CDK17,DLGAP4,WDR46,SESN2,NRBF2,CDS2,ERBB2IP,GMFB,PDPR,TP53,RABGAP1,TTC9C,PRKCI,PRKD2,VCL,AAK1,LCP2,SMPD3,GCAT,SPAST,NXN
7_TF_Targets.gmt	ACTAYRNNNCCCR_UNKNOWN	-13.2508	7.27054e-05	449	11	1.74807	2.75731	TP53,TRIM23,AAK1,SESN2,DNAJB12,EIF2B4,CCDC90B,HSPH1,LGMN,SPC25,BUB1B
7_TF_Targets.gmt	MYAATNNNNNNNGGC_UNKNOWN	-12.7191	0.00011136	111	6	0.393418	4.0601	CDC20,SYNE2,NUTF2,GPX1,BCAS3,CDK17
7_TF_Targets.gmt	TTANTCA_UNKNOWN	-12.1766	0.000174149	952	14	3.21629	2.22698	TSHZ3,UGDH,C20orf4,BAIAP2,CA8,HSPH1,GPX1,HMMR,DLGAP4,SESN2,PDP1,ERBB2IP,MED15,SMAP2
7_TF_Targets.gmt	V$ELK1_02	-12.0087	0.000184827	248	8	0.957181	3.16143	ITM2C,MRPL13,AAK1,MED15,LYPLA2,PCYT1A,SLC30A7,PPIG
7_TF_Targets.gmt	GGGTGGRR_V$PAX4_03	-11.95	0.000184827	1294	17	4.73724	1.9568	TP53,CDK17,KCTD9,CD97,PRKD2,MAP1A,FHL1,MNAT1,RBM3,VCL,AAK1,PPP1R9B,PXN,MOV10,TAX1BP3,KCTD12,DTX1
7_TF_Targets.gmt	V$AHRARNT_01	-11.2555	0.000302224	140	6	0.506982	3.67222	SESN2,MOV10,PDP1,SOAT1,DTX1,TRIM23
7_TF_Targets.gmt	TGGAAA_V$NFAT_Q4_01	-11.2506	0.000302224	1896	20	6.64754	1.70924	ARIH2,CDK17,DLGAP4,ITM2C,PDP1,FTH1,SLC30A7,TP53,KANK4,ATP2B4,GPX1,HSPH1,KIF21A,DIAPH1,PRKD2,SYNE2,TATDN1,SMPD3,GCAT,MRPL13
7_TF_Targets.gmt	RCGCANGCGY_V$NRF1_Q6	-11.2549	0.000302224	918	14	3.49209	2.10413	PDCL3,RABGAP1,EXOC8,EPM2AIP1,DNAJB12,ATP5L,HMMR,C12orf5,FAM98A,CPSF4,MOCS2,CDS2,AURKA,SMAP2
7_TF_Targets.gmt	V$TCF1P_Q6	-10.0857	0.00074131	266	7	0.916623	3.01935	HMGCS1,TTC9C,GPX1,BCAS3,MNAT1,PLK1,PRKD2
7_TF_Targets.gmt	V$SREBP1_Q6	-10.2852	0.00074131	245	7	0.888232	3.06643	LDLR,MTMR3,DLGAP4,ERC1,PRKD2,DTX1,MAP1A
7_TF_Targets.gmt	GGGYGTGNY_UNKNOWN	-10.0915	0.00074131	664	11	2.45379	2.25185	SPAG5,HMGCS1,FHL1,MTMR3,RBM3,PXN,MOV10,CCDC90B,CDK17,TMX4,DTX1
7_TF_Targets.gmt	TMTCGCGANR_UNKNOWN	-10.1876	0.00074131	160	6	0.612434	3.38633	WDR6,DENR,NDUFA11,BCAS3,LRSAM1,SLC12A2
7_TF_Targets.gmt	RYTTCCTG_V$ETS2_B	-10.0461	0.00074131	1085	14	3.90173	1.93845	IKBKB,CD5,ATP2B4,GPX1,ARHGAP15,FHL1,VCL,PPP1R9B,NFKB1,ERBB2IP,FTH1,SLC30A7,BUB1B,NDUFA4
7_TF_Targets.gmt	CACGTG_V$MYC_Q2	-10.0349	0.00074131	1032	14	3.90579	1.9369	PDPR,CXorf56,RABGAP1,ZNF318,GPX1,HSPH1,DIAPH1,RRAGC,WDR46,RBM3,PPP1R9B,SCFD2,BCAS3,GMFB
7_TF_Targets.gmt	GCCATNTTG_V$YY1_Q6	-9.97053	0.000756258	427	9	1.64668	2.53391	SYNE2,MTMR3,RBM3,ZNF318,EIF2B4,TAX1BP3,CDK17,LYPLA2,LIMA1
7_TF_Targets.gmt	V$ETS_Q4	-9.8931	0.000783095	247	7	0.945014	2.97374	TSHZ3,SLC30A7,IKBKB,ARHGAP15,LCP2,NDUFA4,PPP1R9B
7_TF_Targets.gmt	V$NFY_Q6_01	-9.6291	0.000978901	264	7	0.985572	2.91097	SUN2,TTC9C,RBM3,FDFT1,SESN2,PLK1,PDP1
7_TF_Targets.gmt	CAGGTG_V$E12_Q6	-9.38667	0.00119947	2485	22	8.84987	1.43045	BPTF,UGDH,TRIM23,CCM2,C12orf5,FAM98A,SMAP2,GPX1,RRAGC,LIMA1,PRKD2,MAP1A,HMGCS1,SYNE2,ZNF295,RBM3,AAK1,PPP1R9B,SMPD3,EIF2B4,ERC1,WDR6
7_TF_Targets.gmt	V$MAZ_Q6	-9.21411	0.0013726	193	6	0.730053	3.1224	DNAJB12,ATP2B4,MOV10,RNF2,SESN2,KANK4
7_TF_Targets.gmt	CAGCTG_V$AP4_Q5	-8.98331	0.00166717	1524	16	5.43079	1.65479	RAB27A,BAIAP2,FAM98A,NUTF2,SLC12A2,NRBF2,BCAS3,DENR,SMAP2,GPX1,MAP1A,AAK1,PPP1R9B,GCAT,CTSD,NDUFA4
7_TF_Targets.gmt	V$SRF_C	-8.86164	0.00181796	211	6	0.778724	3.02582	SUN2,BCAS3,ERBB2IP,VCL,AAK1,MAP1A
7_TF_Targets.gmt	MGGAAGTG_V$GABP_B	-8.65969	0.00215063	757	11	2.88777	2.00958	OSTF1,IKBKB,HSPH1,DIAPH1,ARHGAP15,AAK1,LCP2,NRBF2,BCAS3,AURKA,SLC30A7
7_TF_Targets.gmt	TGACAGNY_V$MEIS1_01	-8.54005	0.00234577	827	11	2.92833	1.98884	SUN2,TSHZ3,MTMR3,C20orf4,MAP1A,HMGCS1,SESN2,ASCC3,SLC12A2,SCFD2,GCAT
7_TF_Targets.gmt	V$IRF1_Q6	-8.30107	0.00286809	258	6	0.863897	2.87085	TRIM21,SYNE2,TRIM23,RRAGC,PRKD2,PPP1R12C
7_TF_Targets.gmt	GGCNRNWCTTYS_UNKNOWN	-8.22518	0.00286809	83	4	0.308245	3.79816	RNF168,SUN2,PCYT1A,SMAP2
7_TF_Targets.gmt	TTCNRGNNNNTTC_V$HSF_Q6	-8.21765	0.00286809	152	5	0.563763	3.22972	SESN2,REXO4,NUTF2,HSPH1,CDK17
7_TF_Targets.gmt	TTCYNRGAA_V$STAT5B_01	-8.27032	0.00286809	335	7	1.22892	2.58231	ATP11C,HTRA2,SLC30A7,ZYX,LCP2,PPP1R9B,SMPD3
7_TF_Targets.gmt	V$ZIC2_01	-8.10392	0.00312431	247	6	0.896343	2.8159	NME3,HSPH1,TP53,DLGAP4,SESN2,MAP1A
7_TF_Targets.gmt	V$NFKAPPAB_01	-8.00839	0.00316754	251	6	0.912567	2.78918	SUN2,TP53,SESN2,UBE2I,SLC12A2,SMPD3
7_TF_Targets.gmt	V$NF1_Q6	-8.03209	0.00316754	261	6	0.908511	2.79581	B2M,MOV10,ATP11C,AAK1,RNF25,SESN2
7_TF_Targets.gmt	V$ISRE_01	-7.98481	0.00316754	247	6	0.916623	2.78257	B2M,MOV10,TRIM21,GPX1,ERC1,PRKD2
7_TF_Targets.gmt	V$ICSBP_Q6	-7.98481	0.00316754	248	6	0.916623	2.78257	B2M,MOV10,ATP11C,SYNE2,NFKB1,PRKD2
7_TF_Targets.gmt	V$CREBP1_Q2	-7.93802	0.00323549	254	6	0.924734	2.76946	ZNF295,ERC1,PPIG,IKBKB,PDP1,PPP1R12C
7_TF_Targets.gmt	V$MYOGENIN_Q6	-7.9148	0.00323549	255	6	0.92879	2.76294	FAM98A,C12orf5,BCAS3,RRAGC,MAP1A,SMAP2
7_TF_Targets.gmt	V$AP4_01	-7.84584	0.00338509	262	6	0.940958	2.74357	TTC9C,NUTF2,MTMR3,SESN2,NDUFA4,PPP1R9B
7_TF_Targets.gmt	V$NERF_Q2	-7.82308	0.00338509	247	6	0.945014	2.73717	VCL,LYPLA2,SLC30A7,IKBKB,GMFB,PPP1R9B
7_TF_Targets.gmt	V$ETS1_B	-7.68886	0.0037853	259	6	0.969349	2.69935	DLGAP4,SLC30A7,IKBKB,ARHGAP15,LCP2,PPP1R9B
7_TF_Targets.gmt	V$E2F_Q2	-7.57295	0.00415808	176	5	0.648936	3.01904	DNAJB12,RRAGC,RNF2,KANK4,SMAP2
7_TF_Targets.gmt	WTTGKCTG_UNKNOWN	-7.53595	0.00422303	516	8	1.82108	2.20312	SESN2,PDP1,C1orf212,HERC2,DLGAP4,MRPS36,RNF25,NXN
7_TF_Targets.gmt	TGACATY_UNKNOWN	-7.39491	0.00466421	665	9	2.33212	2.01702	ASCC3,SPAG5,SYNE2,TSHZ3,SMPD3,EIF2B4,ATP5L,HERC2,BCHE
7_TF_Targets.gmt	STTTCRNTTT_V$IRF_Q6	-7.40611	0.00466421	188	5	0.673272	2.96406	B2M,MOV10,TRIM21,SYNE2,PRKD2
7_TF_Targets.gmt	V$USF_C	-7.3086	0.00498298	279	6	1.04235	2.59144	WDR46,GPX1,HSPH1,BCAS3,PPP1R9B,SCFD2
7_TF_Targets.gmt	GCTNWTTGK_UNKNOWN	-7.28839	0.004985	306	6	1.04641	2.58567	OSTF1,CDK17,TACC3,DENR,KIF23,PPP1R9B
7_TF_Targets.gmt	CTTTAAR_UNKNOWN	-7.20744	0.00530135	972	11	3.43531	1.75129	IKBKB,GAN,NME3,PIR,GCAT,BCAS3,ERBB2IP,ERC1,NXN,DTX1,GMFB
7_TF_Targets.gmt	V$E4F1_Q6	-7.14948	0.00551175	289	6	1.0748	2.54593	ZNF295,MED15,ERC1,IKBKB,PDP1,MAP1A
7_TF_Targets.gmt	GGAMTNNNNNTCCY_UNKNOWN	-6.89633	0.00696804	117	4	0.438032	3.26666	AAK1,NUTF2,HSPH1,PRKCI
7_TF_Targets.gmt	V$PAX2_01	-6.79548	0.00756729	58	3	0.202793	3.99157	RBM3,VCL,MAP1A
7_TF_Targets.gmt	WTGAAAT_UNKNOWN	-6.74215	0.00783927	616	8	2.06037	2.02015	TSHZ3,MTMR3,MNAT1,CCM2,EHMT1,KIF23,DNAJB12,DLGAP4
7_TF_Targets.gmt	GCGNNANTTCC_UNKNOWN	-6.56872	0.00916033	123	4	0.478591	3.13391	RNF168,SUN2,PCYT1A,IKBKB
7_TF_Targets.gmt	ACAWNRNSRCGG_UNKNOWN	-6.46668	0.00996942	63	3	0.227128	3.81806	RBM3,MTMR3,SMPD3
7_TF_Targets.gmt	V$CEBPDELTA_Q6	-6.4235	0.0102329	240	5	0.839561	2.63551	TSHZ3,DLGAP4,C20orf4,KANK4,NDUFA4
7_TF_Targets.gmt	V$NFKAPPAB65_01	-6.38144	0.0103226	237	5	0.847673	2.62123	TP53,TATDN1,UBE2I,SLC12A2,SMPD3
7_TF_Targets.gmt	V$HFH1_01	-6.38144	0.0103226	243	5	0.847673	2.62123	DNAJB12,WDR46,GPX1,KCTD12,LCP2
7_TF_Targets.gmt	V$MYB_Q3	-6.36058	0.0103702	250	5	0.851729	2.61415	GCAT,AURKA,SESN2,EHMT1,GAN
7_TF_Targets.gmt	V$IRF1_01	-6.2987	0.0108571	250	5	0.863897	2.59309	B2M,TRIM21,SYNE2,AAK1,KANK4
7_TF_Targets.gmt	V$ZF5_01	-6.25801	0.01096	238	5	0.872008	2.57923	NUTF2,C11orf68,RRAGC,KCTD12,SMPD3
7_TF_Targets.gmt	TCCATTKW_UNKNOWN	-6.25801	0.01096	239	5	0.872008	2.57923	SPAG5,BPTF,AURKA,DIAPH1,FTH1
7_TF_Targets.gmt	V$IRF_Q6	-6.23782	0.011014	242	5	0.876064	2.57234	B2M,MOV10,TRIM21,SYNE2,PRKD2
7_TF_Targets.gmt	V$P300_01	-6.15818	0.0112456	249	5	0.892288	2.54513	HMGCS1,CDK17,ERBB2IP,IKBKB,SMPD3
7_TF_Targets.gmt	V$MYB_Q6	-6.15818	0.0112456	255	5	0.892288	2.54513	GCAT,MAP1S,CDK17,ZYX,CD5
7_TF_Targets.gmt	V$NFY_C	-6.15818	0.0112456	245	5	0.892288	2.54513	BCAS3,FDFT1,SESN2,SPC25,KIF23
7_TF_Targets.gmt	V$NFY_01	-6.19779	0.0112456	254	5	0.884176	2.55867	TACC3,SESN2,PLK1,KIF23,PDP1
7_TF_Targets.gmt	V$TEL2_Q6	-6.09955	0.0117566	233	5	0.904455	2.52504	LYPLA2,SLC30A7,IKBKB,ARHGAP15,SMAP2
7_TF_Targets.gmt	V$HOXA4_Q2	-6.08021	0.0118197	267	5	0.908511	2.51841	ATP2B4,SYNE2,TSHZ3,GPX1,SESN2
7_TF_Targets.gmt	V$E2F_Q4_01	-6.06098	0.0118842	237	5	0.912567	2.5118	NUTF2,NDUFA11,ERBB2IP,GINS3,PPP1R9B
7_TF_Targets.gmt	V$STAT1_03	-6.02281	0.0120174	248	5	0.920679	2.49869	EIF2B4,ITM2C,MED15,PPP1R9B,SMPD3
7_TF_Targets.gmt	CGTSACG_V$PAX3_B	-6.02391	0.0120174	148	4	0.555652	2.91093	PDPR,IKBKB,PDP1,SOAT1
7_TF_Targets.gmt	V$NFKB_C	-6.00387	0.012086	263	5	0.924734	2.49217	SUN2,LYPLA2,SESN2,UBE2I,SMPD3
7_TF_Targets.gmt	V$MAF_Q6	-5.98503	0.0121559	259	5	0.92879	2.48569	HMGCS1,GPX1,MAP1S,ERC1,CD5
7_TF_Targets.gmt	V$HSF1_01	-5.92908	0.0123733	267	5	0.940958	2.4664	TSHZ3,HSPH1,FHL1,HSPB1,CCM2
7_TF_Targets.gmt	V$MYCMAX_B	-5.92908	0.0123733	268	5	0.940958	2.4664	SUN2,NUTF2,DLGAP4,DIAPH1,PPP1R9B
7_TF_Targets.gmt	V$ERR1_Q2	-5.94763	0.0123733	259	5	0.936902	2.4728	RNF2,VCL,DIAPH1,BUB1B,MAP1A
7_TF_Targets.gmt	WCAANNNYCAG_UNKNOWN	-5.89226	0.0126789	254	5	0.949069	2.45368	NUTF2,EPB41L2,TRIM23,AAK1,BUB1B
7_TF_Targets.gmt	V$CETS1P54_01	-5.8018	0.01371	258	5	0.969349	2.42237	ITM2C,LYPLA2,SLC30A7,PPIG,SMAP2
7_TF_Targets.gmt	V$EGR_Q6	-5.73104	0.014538	275	5	0.985572	2.39779	DLGAP4,LYPLA2,DIAPH1,MAP1A,PPP1R9B
7_TF_Targets.gmt	SNACANNNYSYAGA_UNKNOWN	-5.34831	0.0210631	90	3	0.336636	3.22322	AAK1,BUB1B,SESN2
7_TF_Targets.gmt	AAANWWTGC_UNKNOWN	-5.3176	0.0214644	193	4	0.677327	2.61656	ATP2B4,ITM2C,DLGAP4,SESN2
7_TF_Targets.gmt	TAATTA_V$CHX10_01	-5.14247	0.0252754	810	8	2.68092	1.63026	ATP11C,ATP2B4,GPX1,DLGAP4,SPAG5,SYNE2,AAK1,SESN2
7_TF_Targets.gmt	GCANCTGNY_V$MYOD_Q6	-5.09795	0.0261224	924	9	3.28524	1.50872	BPTF,TRIM23,C12orf5,RRAGC,LIMA1,MAP1A,BCAS3,NDUFA4,SMAP2
7_TF_Targets.gmt	V$HEN1_02	-5.03639	0.0274653	198	4	0.734109	2.49726	RAB27A,TSHZ3,NDUFA4,MAP1A
7_TF_Targets.gmt	TTCYRGAA_UNKNOWN	-4.99171	0.0283977	326	5	1.1762	2.13635	GLIPR2,GPX1,HSPH1,HSPB1,PDP1
7_TF_Targets.gmt	YGCGYRCGC_UNKNOWN	-4.94954	0.0292917	319	5	1.18836	2.12115	TTC9C,FAM98A,MTMR3,DLGAP4,DIAPH1
7_TF_Targets.gmt	V$SRF_Q5_01	-4.76199	0.034946	220	4	0.794947	2.37944	SUN2,ERBB2IP,VCL,MAP1A
7_TF_Targets.gmt	V$TITF1_Q3	-4.67598	0.0372656	239	4	0.815226	2.3422	GCAT,PXN,DLGAP4,RBM3
7_TF_Targets.gmt	CATTGTYY_V$SOX9_B1	-4.68142	0.0372656	358	5	1.26948	2.02367	SUN2,BPTF,VCL,NXN,DTX1
7_TF_Targets.gmt	V$BRN2_01	-4.64228	0.0381326	237	4	0.823338	2.32756	REXO4,GPX1,AAK1,ASCC3
7_TF_Targets.gmt	V$NFKB_Q6_01	-4.62558	0.0383666	232	4	0.827394	2.3203	SUN2,TP53,UBE2I,SMPD3
7_TF_Targets.gmt	V$IRF2_01	-4.59861	0.0387897	125	3	0.442088	2.81643	B2M,SYNE2,PRKD2
7_TF_Targets.gmt	V$CEBPA_01	-4.54352	0.0387897	244	4	0.847673	2.28452	B2M,NXN,PDP1,CA8
7_TF_Targets.gmt	V$SRF_Q6	-4.54352	0.0387897	241	4	0.847673	2.28452	RAB27A,SUN2,VCL,MAP1A
7_TF_Targets.gmt	V$FOXO3_01	-4.54352	0.0387897	245	4	0.847673	2.28452	WDR46,NXN,PRKCI,LCP2
7_TF_Targets.gmt	RACTNNRTTTNC_UNKNOWN	-4.5739	0.0387897	123	3	0.446144	2.80285	MED15,GPX1,SMPD3
7_TF_Targets.gmt	YGCANTGCR_UNKNOWN	-4.5739	0.0387897	126	3	0.446144	2.80285	HAUS6,TTC9C,PDCL3
7_TF_Targets.gmt	CTTTGA_V$LEF1_Q2	-4.56735	0.0387897	1232	10	4.21809	1.29872	OSTF1,TSHZ3,C1orf212,RNF2,SYNE2,C15orf24,MNAT1,EIF2B4,MOV10,AURKA
7_TF_Targets.gmt	V$GATA1_03	-4.52739	0.0390377	245	4	0.851729	2.27747	EIF2B4,CCM2,ARHGAP15,PRKCI
7_TF_Targets.gmt	V$ZF5_B	-4.47954	0.0405573	239	4	0.863897	2.25652	EIF2B4,MTMR3,DIAPH1,NDUFA4
7_TF_Targets.gmt	V$AREB6_04	-4.40157	0.042617	252	4	0.884176	2.22226	PXN,NFKB1,MAP1A,PPP1R9B
7_TF_Targets.gmt	V$E2F1DP1RB_01	-4.40157	0.042617	231	4	0.884176	2.22226	C12orf5,SOAT1,GINS3,PPIG
7_TF_Targets.gmt	V$E2F1_Q4_01	-4.40157	0.042617	228	4	0.884176	2.22226	NDUFA11,ERBB2IP,GINS3,PPP1R9B
7_TF_Targets.gmt	GTGACGY_V$E4F1_Q6	-4.39198	0.042629	658	7	2.4619	1.55356	PDPR,SOAT1,IKBKB,PDP1,ASCC3,NUPL2,ERC1
7_TF_Targets.gmt	V$ATF_01	-4.23736	0.0429905	259	4	0.92879	2.14961	ZNF295,TRAPPC10,NUPL2,IKBKB
7_TF_Targets.gmt	V$CREL_01	-4.26649	0.0429905	256	4	0.920679	2.16255	TP53,TATDN1,SLC12A2,SMPD3
7_TF_Targets.gmt	V$RFX1_01	-4.29594	0.0429905	256	4	0.912567	2.17561	HMGCS1,GPX1,RNF25,ARHGAP15
7_TF_Targets.gmt	V$MMEF2_Q6	-4.32571	0.0429905	272	4	0.904455	2.18879	GCAT,DLGAP4,HSPB1,GAN
7_TF_Targets.gmt	V$E2F1_Q3	-4.25189	0.0429905	244	4	0.924734	2.15606	NUTF2,NDUFA11,SOAT1,GINS3
7_TF_Targets.gmt	V$STAT5B_01	-4.29594	0.0429905	247	4	0.912567	2.17561	ATP11C,HTRA2,ZYX,LCP2
7_TF_Targets.gmt	V$EFC_Q6	-4.23736	0.0429905	268	4	0.92879	2.14961	RNF25,PCYT1A,MAP1A,SMAP2
7_TF_Targets.gmt	V$LFA1_Q6	-4.31079	0.0429905	246	4	0.908511	2.18218	MOV10,TTC9C,DLGAP4,RABGGTA
7_TF_Targets.gmt	V$HEB_Q6	-4.28118	0.0429905	265	4	0.916623	2.16906	FAM98A,NUTF2,AAK1,DTX1
7_TF_Targets.gmt	V$OSF2_Q6	-4.28118	0.0429905	264	4	0.916623	2.16906	RAB27A,GPX1,MTMR3,PPP1R12C
7_TF_Targets.gmt	V$P53_DECAMER_Q2	-4.31079	0.0429905	256	4	0.908511	2.18218	HMGCS1,PXN,ZNF295,ERBB2IP
7_TF_Targets.gmt	V$NF1_Q6_01	-4.23736	0.0429905	268	4	0.92879	2.14961	B2M,MOV10,AAK1,RNF25
7_TF_Targets.gmt	V$E2F_Q3_01	-4.32571	0.0429905	235	4	0.904455	2.18879	NDUFA11,ERBB2IP,GINS3,PPP1R9B
7_TF_Targets.gmt	V$E2F_Q6_01	-4.32571	0.0429905	240	4	0.904455	2.18879	NUTF2,NDUFA11,ERBB2IP,PPP1R9B
7_TF_Targets.gmt	V$SP1_Q6_01	-4.25189	0.0429905	243	4	0.924734	2.15606	SPAST,C11orf68,ERC1,LIMA1
7_TF_Targets.gmt	RACCACAR_V$AML_Q6	-4.26649	0.0429905	261	4	0.920679	2.16255	NUTF2,GPX1,MTMR3,PPP1R12C
7_TF_Targets.gmt	GGGNNTTTCC_V$NFKB_Q6_01	-4.33991	0.0429905	134	3	0.486702	2.67365	TP53,SLC12A2,SMPD3
7_TF_Targets.gmt	V$SF1_Q6	-4.2229	0.0432702	257	4	0.932846	2.14318	C11orf68,VCL,CTSD,BUB1B
7_TF_Targets.gmt	CCAWYNNGAAR_UNKNOWN	-4.18893	0.0441167	145	3	0.515093	2.5896	SPC25,TTC9C,GAN
7_TF_Targets.gmt	V$STAT1_02	-4.18	0.0441167	252	4	0.945014	2.12406	EIF2B4,ITM2C,MED15,SMPD3
7_TF_Targets.gmt	V$STAT4_01	-4.18	0.0441167	266	4	0.945014	2.12406	GPX1,C20orf4,AAK1,SMAP2
7_TF_Targets.gmt	V$CREB_01	-4.15177	0.0446359	262	4	0.953125	2.11145	ZNF295,NUPL2,IKBKB,PDP1
7_TF_Targets.gmt	V$CREB_02	-4.13776	0.0446359	254	4	0.957181	2.10519	C12orf5,ERC1,PDP1,SCFD2
7_TF_Targets.gmt	V$NGFIC_01	-4.13776	0.0446359	255	4	0.957181	2.10519	SUN2,TTC9C,CDK17,DIAPH1
7_TF_Targets.gmt	V$AP1_Q6_01	-4.15177	0.0446359	264	4	0.953125	2.11145	GPX1,VCL,DIAPH1,MAP1A
7_TF_Targets.gmt	V$COREBINDINGFACTOR_Q6	-4.12383	0.0449244	273	4	0.961237	2.09896	NUTF2,GPX1,ARHGAP15,PPP1R12C
7_TF_Targets.gmt	V$CREB_Q2	-4.10997	0.0452141	263	4	0.965293	2.09275	ZNF295,PPIG,IKBKB,PDP1
7_TF_Targets.gmt	V$AP1_Q2	-4.09617	0.0455049	265	4	0.969349	2.08656	BAIAP2,MAP1A,SMAP2,PPP1R9B
7_TF_Targets.gmt	V$AP1FJ_Q2	-4.02827	0.0472158	268	4	0.989628	2.05604	DIAPH1,MAP1A,SMAP2,PPP1R9B
7_TF_Targets.gmt	V$CREB_Q4	-4.02827	0.0472158	268	4	0.989628	2.05604	ZNF295,PPIG,IKBKB,PDP1
7_TF_Targets.gmt	V$USF_Q6	-4.04171	0.0472158	259	4	0.985572	2.06209	GPX1,CDK17,DIAPH1,PPP1R9B
7_TF_Targets.gmt	CTGCAGY_UNKNOWN	-4.01609	0.0472158	765	7	2.65658	1.44104	TSHZ3,EXOC8,ATP2B4,PRKD2,MAP1A,FHL1,NDUFA4
7_TF_Targets.gmt	TGGNNNNNNKCCAR_UNKNOWN	-4.02229	0.0472158	424	5	1.50067	1.77695	TP53,FHL1,VCL,MOV10,LYPLA2
7_TF_Targets.gmt	YKACATTT_UNKNOWN	-4.04171	0.0472158	276	4	0.985572	2.06209	EIF2B4,SYNE2,TSHZ3,SMPD3
7_TF_Targets.gmt	V$MAX_01	-4.00158	0.0475711	262	4	0.99774	2.044	CXorf56,GPX1,BCAS3,ZNF318
7_TF_Targets.gmt	V$ETS2_B	-3.98834	0.0478705	274	4	1.0018	2.03802	DLGAP4,VCL,IKBKB,PPP1R9B
7_TF_Targets.gmt	TGANTCA_V$AP1_C	-3.96523	0.0486516	1121	9	3.96662	1.22879	ATP11C,LRSAM1,GPX1,DIAPH1,MAP1A,VCL,PPP1R9B,BCAS3,MED15
7_TF_Targets.gmt	V$GABP_B	-3.93602	0.0497507	259	4	1.01802	2.01434	AAK1,AURKA,DIAPH1,SLC30A7

## Sheet: TF targets Downregulated
Gene_Class	Gene_Set	Log_p	Q	Sample_Size	Genes_Observed	Genes_Expected	Log_Odds_Ratio	Names_Genes_Observed
7_TF_Targets.gmt	V$E2F1_Q6_01	-22.0917	9.04314e-08	238	12	0.944	3.82464	RPL18,RAVER1,CLSPN,CCNT1,UNG,NUMA1,PKMYT1,WEE1,TFAP4,SASS6,DNMT1,CASP2
7_TF_Targets.gmt	SCGGAAGY_V$ELK1_02	-21.4604	9.04314e-08	1199	23	4.71172	2.45633	VPRBP,DCAKD,SRPR,RPL37A,CNPY3,ECD,WDR74,DNMT1,LEF1,ERCC3,GNL3L,RPL19,TCF7,RPS6,TPX2,ZNF24,RAVER1,CCNT1,KIAA0182,CGGBP1,MKI67IP,NOL7,GLTSCR2
7_TF_Targets.gmt	V$E2F1DP1RB_01	-19.9132	2.83264e-07	231	11	0.902596	3.75297	RAVER1,RFC1,CLSPN,CCNT1,RRM2,UNG,PKMYT1,WEE1,TFAP4,SASS6,DNMT1
7_TF_Targets.gmt	CACGTG_V$MYC_Q2	-19.2359	4.18198e-07	1032	20	3.98716	2.47699	LIG3,ZNHIT6,ZNF574,CNPY3,SEMA7A,BCOR,SLC25A32,TOP1,DNTTIP2,DOHH,LEF1,RRP8,DYM,RPL19,RLF,PES1,WEE1,ALG1,UTP14A,TFAP4
7_TF_Targets.gmt	GGGCGGR_V$SP1_Q6	-18.7069	5.67807e-07	2940	34	11.2369	1.79991	VPRBP,GNA15,LARP4,CNPY3,SEMA7A,UBTF,MRPS7,RPL18,RPL14,RPL8,RAVER1,TFAP4,GLTSCR2,PPP2R5A,PPP2R5D,LIG3,KIF3A,AASDHPPT,VEZF1,RALY,BCOR,TCF12,GLT25D1,TOP1,AKAP8,TCF7,ZNF281,NUMA1,DDX24,WEE1,SLC7A1,CGGBP1,UPRT,ZNF638
7_TF_Targets.gmt	V$E2F_Q4	-17.101	1.41456e-06	234	10	0.923298	3.56628	RAVER1,CLSPN,CCNT1,RRM2,UNG,PKMYT1,WEE1,TFAP4,SASS6,DNMT1
7_TF_Targets.gmt	V$E2F_Q6	-17.1858	1.41456e-06	232	10	0.915017	3.57995	RAVER1,CLSPN,CCNT1,RRM2,UNG,PKMYT1,WEE1,TFAP4,SASS6,DNMT1
7_TF_Targets.gmt	V$E2F_Q3_01	-17.101	1.41456e-06	235	10	0.923298	3.56628	RFC1,UNG,NUMA1,RALY,PKMYT1,TOP1,WEE1,SASS6,DNMT1,CASP2
7_TF_Targets.gmt	V$E2F_Q6_01	-17.101	1.41456e-06	240	10	0.923298	3.56628	RFC1,BCOR,RRM2,UNG,RALY,PKMYT1,WEE1,SASS6,DNMT1,CASP2
7_TF_Targets.gmt	V$E2F1_Q4_01	-17.3147	1.41456e-06	228	10	0.902596	3.60071	RFC1,UNG,NUMA1,RALY,PKMYT1,TOP1,WEE1,SASS6,DNMT1,CASP2
7_TF_Targets.gmt	GATTGGY_V$NFY_Q6_01	-16.1393	3.36425e-06	1160	19	4.35565	2.26049	PPP2R5A,PPP2R5D,PPP2R5C,C17orf59,AASDHPPT,HIST1H1B,CASP2,CLSPN,KIF20A,AKAP8,RPL14,RPS9,ZNF281,TPX2,MYCBP2,WEE1,RAVER1,UHRF1,CGGBP1
7_TF_Targets.gmt	V$E2F_02	-14.5553	1.00216e-05	235	9	0.931579	3.38627	RAVER1,CLSPN,CCNT1,RRM2,UNG,PKMYT1,TFAP4,SASS6,DNMT1
7_TF_Targets.gmt	V$E2F1_Q6	-14.63	1.00216e-05	232	9	0.923298	3.39976	RAVER1,CLSPN,CCNT1,RRM2,UNG,PKMYT1,TFAP4,SASS6,DNMT1
7_TF_Targets.gmt	V$E2F1DP1_01	-14.5926	1.00216e-05	235	9	0.927438	3.393	RAVER1,CLSPN,CCNT1,RRM2,UNG,PKMYT1,TFAP4,SASS6,DNMT1
7_TF_Targets.gmt	V$E2F1DP2_01	-14.5926	1.00216e-05	235	9	0.927438	3.393	RAVER1,CLSPN,CCNT1,RRM2,UNG,PKMYT1,TFAP4,SASS6,DNMT1
7_TF_Targets.gmt	V$E2F4DP2_01	-14.5926	1.00216e-05	235	9	0.927438	3.393	RAVER1,CLSPN,CCNT1,RRM2,UNG,PKMYT1,TFAP4,SASS6,DNMT1
7_TF_Targets.gmt	V$E2F_Q4_01	-14.5553	1.00216e-05	237	9	0.931579	3.38627	RFC1,UNG,PKMYT1,TOP1,WEE1,SASS6,DNMT1,CASP2,SLBP
7_TF_Targets.gmt	GGCNKCCATNK_UNKNOWN	-14.7554	1.00216e-05	118	7	0.451298	4.09432	VAMP2,RPL4,RPS8,RPL18A,CD4,GNL3L,DYM
7_TF_Targets.gmt	V$E2F4DP1_01	-14.4446	1.06058e-05	239	9	0.944	3.36628	RAVER1,CLSPN,CCNT1,RRM2,UNG,PKMYT1,TFAP4,SASS6,DNMT1
7_TF_Targets.gmt	RCGCANGCGY_V$NRF1_Q6	-14.1386	1.36815e-05	918	16	3.56484	2.284	LIG3,KIF3A,CASP2,NOB1,SNW1,TOLLIP,TOP1,AKAP8,DNMT1,CCNA2,ZNF281,RPL7,TAF7,RAVER1,COX7A2L,ZNF638
7_TF_Targets.gmt	AACTTT_UNKNOWN	-13.7508	1.92035e-05	1890	22	6.66596	1.85881	DCAKD,PCYOX1L,LARP4,TFDP2,PARD3,PTPRF,RPL34,SATB1,TFAP4,VEZF1,SNW1,BCOR,TCF12,TOP1,LEF1,NUCB1,KIAA0020,CDCA2,WEE1,SASS6,RFC1,MAGT1
7_TF_Targets.gmt	GGGAGGRR_V$MAZ_Q6	-12.7199	5.13889e-05	2274	24	8.24758	1.67942	VPRBP,PNO1,TFDP2,SEMA7A,NOB1,UBTF,PTPRF,RPL24,CDK9,SATB1,TFAP4,WRN,PPP2R5D,LIG3,VEZF1,RALY,BCOR,TCF12,DNMT1,LEF1,RRP8,ZNF24,TSR1,NOTCH3
7_TF_Targets.gmt	V$NFKB_Q6	-12.3719	6.96163e-05	254	8	0.910877	3.23574	NOB1,BCOR,VEZF1,TOP1,SATB1,ZNF423,WRN,RRP8
7_TF_Targets.gmt	V$E2F1_Q3	-12.1097	8.32467e-05	244	8	0.944	3.18206	RAVER1,CLSPN,CCNT1,RRM2,PKMYT1,TFAP4,SASS6,DNMT1
7_TF_Targets.gmt	SGCGSSAAA_V$E2F1DP2_01	-12.1417	8.32467e-05	168	7	0.666596	3.49836	PKMYT1,RAVER1,TFAP4,DNMT1,CLSPN,RRM2,UNG
7_TF_Targets.gmt	V$E2F_03	-12.0141	8.80805e-05	245	8	0.956421	3.16243	RFC1,UNG,RPL28,PKMYT1,TOP1,SASS6,DNMT1,SLBP
7_TF_Targets.gmt	TGCGCANK_UNKNOWN	-11.5345	0.000137017	545	11	2.09502	2.48629	RPL19,RPL14,KIF3A,REPIN1,SNW1,TOLLIP,COX7A2L,RPL7L1,PKMYT1,TFAP4,DNMT1
7_TF_Targets.gmt	ACTAYRNNNCCCR_UNKNOWN	-11.1533	0.00019342	449	10	1.78449	2.57691	DCAKD,TRUB1,NUMA1,ZNF24,RPS6KB2,RPL7,CDK9,SNW1,TFAP4,WRN
7_TF_Targets.gmt	RNGTGGGC_UNKNOWN	-10.432	0.000384193	766	12	2.80716	2.18625	VPRBP,DUSP11,RALY,LARP4,BCOR,NUCB1,REPIN1,TSR1,KIAA0182,CGGBP1,UPRT,GLTSCR2
7_TF_Targets.gmt	CTTTGT_V$LEF1_Q2	-10.2607	0.000440775	1972	20	7.12554	1.60207	TFDP2,SEMA7A,UBTF,RPL34,CCNT1,KIAA0182,SATB1,TFAP4,KIF3A,VEZF1,VAMP2,CASP2,TCF12,KIF20A,TOP1,SALL2,LEF1,UHRF1,NOTCH3,UPRT
7_TF_Targets.gmt	YNGTTNNNATT_UNKNOWN	-9.92924	0.000594176	365	8	1.27937	2.72731	PPP2R5A,TCF12,VEZF1,SATB1,WEE1,ZNF638,TFDP2,CWF19L2
7_TF_Targets.gmt	V$E2F1_Q4	-9.87201	0.000609514	244	7	0.94814	2.96864	RFC1,CLSPN,UNG,PKMYT1,WEE1,SASS6,SLBP
7_TF_Targets.gmt	V$EGR2_01	-9.16244	0.00120166	199	6	0.736982	3.10832	ZNF281,KIAA0182,CGGBP1,UPRT,TFAP4,GLTSCR2
7_TF_Targets.gmt	CTTTGA_V$LEF1_Q2	-9.00322	0.00136762	1232	14	4.30596	1.78976	PPP2R5C,HLTF,TFDP2,CD247,C12orf35,TCF12,LEF1,KIAA0020,TCF7,TSR1,SH2D1A,RBM42,SATB1,TFAP4
7_TF_Targets.gmt	WGTTNNNNNAAA_UNKNOWN	-8.88333	0.00149776	547	9	1.90042	2.32017	PPP2R5C,PTPRF,ZNF281,RALY,ZNF423,BCOR,SH2D1A,KIAA0182,KLHL11
7_TF_Targets.gmt	CTTTAAR_UNKNOWN	-8.34621	0.00242426	972	12	3.50688	1.85474	C17orf59,LIG3,SEMA7A,GLT25D1,TOP1,SALL2,NUCB1,TCF7,RRM2,RPL7,RPL7A,SATB1
7_TF_Targets.gmt	TGACAGNY_V$MEIS1_01	-8.36164	0.00242426	827	11	2.98933	1.95718	PPP2R5C,TFDP2,BCOR,C12orf35,TOP1,DNMT1,ZNF281,SASS6,RFC1,TFAP4,ZNF638
7_TF_Targets.gmt	V$E2F_Q3	-8.24104	0.00262223	227	6	0.873614	2.8541	RFC1,UNG,PKMYT1,WEE1,SASS6,DNMT1
7_TF_Targets.gmt	GCCATNTTG_V$YY1_Q6	-8.06257	0.00305419	427	8	1.68098	2.32131	RPS8,AKAP8L,CD4,UTP20,RPL18A,AKAP8,MAGT1,ZNF638
7_TF_Targets.gmt	V$E2F1_Q3_01	-7.87523	0.00359141	247	6	0.935719	2.75175	CGGBP1,SATB1,WEE1,DNMT1,CDK9,KLHL11
7_TF_Targets.gmt	V$MYCMAX_03	-7.80542	0.00375712	252	6	0.94814	2.73212	LIG3,UTP14A,RLF,TFAP4,LEF1,DYM
7_TF_Targets.gmt	V$MYCMAX_B	-7.73667	0.0039287	268	6	0.960561	2.71275	SEMA7A,PES1,ZNF574,WEE1,TFAP4,DYM
7_TF_Targets.gmt	V$NGFIC_01	-7.64659	0.00419592	255	6	0.977122	2.68732	TSR1,KIAA0182,UBTF,CGGBP1,TFAP4,LEF1
7_TF_Targets.gmt	V$USF2_Q6	-7.62435	0.00419592	251	6	0.981263	2.68103	PTPRF,ZNHIT6,RLF,WEE1,DNTTIP2,RRP8
7_TF_Targets.gmt	CAGCTG_V$AP4_Q5	-7.59825	0.0041962	1524	15	5.54393	1.52002	LARP4,TFDP2,SEMA7A,CD247,UBTF,RPL28,TFAP4,PPP2R5C,VEZF1,C12orf35,TCF12,TOLLIP,LEF1,TCF7,TRIT1
7_TF_Targets.gmt	TGGAAA_V$NFAT_Q4_01	-7.57983	0.0041962	1896	17	6.78603	1.41433	TFDP2,SEMA7A,NOB1,RPL13,REPIN1,CDK9,UTP14A,TFAP4,PPP2R5D,RALY,BCOR,C12orf35,TCF12,DNTT,KIAA0020,TRIT1,SLC7A1
7_TF_Targets.gmt	V$PAX4_01	-7.55827	0.00419643	262	6	0.993684	2.66232	NOB1,KIAA0182,UBTF,LARP4,TFAP4,CDK9
7_TF_Targets.gmt	V$USF_02	-7.45025	0.00457773	272	6	1.01439	2.63166	RFC1,UTP14A,TCF12,SLC25A32,RLF,TFAP4
7_TF_Targets.gmt	V$MAX_01	-7.42895	0.00458083	262	6	1.01853	2.62561	BCOR,SLC25A32,RLF,TOP1,TFAP4,DYM
7_TF_Targets.gmt	V$AP2_Q6_01	-7.38666	0.0046541	272	6	1.02681	2.61357	PPP2R5A,BCOR,ZNF281,UBTF,TFAP4,CDK9
7_TF_Targets.gmt	SMTTTTGT_UNKNOWN	-7.37308	0.0046541	402	7	1.42842	2.35861	TCF7,AKAP8L,SLC7A1,CD4,KIAA0182,AKAP8,ZNF638
7_TF_Targets.gmt	V$MEIS1AHOXA9_01	-7.14448	0.00562867	117	4	0.409895	3.36703	SATB1,TFAP4,TCF3,SH2D1A
7_TF_Targets.gmt	V$RP58_01	-7.1534	0.00562867	207	5	0.71214	2.88043	TCF12,UBTF,LARP4,TFAP4,CNPY3
7_TF_Targets.gmt	V$MYC_Q2	-7.07589	0.00591668	185	5	0.724561	2.85465	PTPRF,WEE1,DNTTIP2,RRP8,RLF
7_TF_Targets.gmt	TTGTTT_V$FOXO4_01	-6.8788	0.00707461	2061	17	7.23319	1.31791	TFDP2,RRN3,RPL23,KIAA0182,SATB1,TFAP4,VEZF1,BCOR,KIF20A,TOP1,CWF19L2,ZNF24,SLC7A1,RFC1,OSBPL5,UNG,CGGBP1
7_TF_Targets.gmt	V$MEIS1BHOXA9_01	-6.65267	0.00871139	145	4	0.467859	3.16827	LARP4,TFAP4,TFDP2,TCF3
7_TF_Targets.gmt	SYATTGTG_UNKNOWN	-6.57267	0.00927133	235	5	0.811508	2.68597	PPP2R5C,TSR1,ZNF281,CGGBP1,TFAP4
7_TF_Targets.gmt	YGCGYRCGC_UNKNOWN	-6.52938	0.00951456	319	6	1.21312	2.36615	RAVER1,KIAA0182,UBTF,PKMYT1,AKAP8,TFAP4
7_TF_Targets.gmt	TCCCRNNRTGC_UNKNOWN	-6.50588	0.00957575	213	5	0.82393	2.66339	DCAKD,PES1,MORF4L1,TFAP4,RPL7
7_TF_Targets.gmt	V$ATF3_Q6	-6.10836	0.0140124	248	5	0.902596	2.52801	CCNA2,SRPR,KIAA0182,TOP1,RPL4
7_TF_Targets.gmt	V$E2F_01	-6.06957	0.0140487	67	3	0.260842	3.60853	CASP2,WEE1,DNMT1
7_TF_Targets.gmt	V$AP2ALPHA_01	-6.01046	0.0140487	241	5	0.923298	2.49438	NOTCH3,ZNF281,UBTF,TFAP4,CDK9
7_TF_Targets.gmt	GATGKMRGCG_UNKNOWN	-6.06957	0.0140487	65	3	0.260842	3.60853	RPL7A,RPL24,UBTF
7_TF_Targets.gmt	V$USF_Q6_01	-6.01046	0.0140487	239	5	0.923298	2.49438	RPL19,TCF7,WEE1,TFAP4,DYM
7_TF_Targets.gmt	V$SP1_Q2_01	-6.01046	0.0140487	245	5	0.923298	2.49438	VPRBP,NOTCH3,TCF12,CGGBP1,VAMP2
7_TF_Targets.gmt	RYTTCCTG_V$ETS2_B	-6.03803	0.0140487	1085	11	3.98302	1.5301	PPP2R5C,C17orf59,SRPR,CD4,CD247,TCF12,CLSPN,UBTF,DNMT1,RPL23,STRBP
7_TF_Targets.gmt	V$MTF1_Q4	-5.99119	0.0141083	252	5	0.927438	2.48775	PPP2R5D,VPRBP,KIF3A,REPIN1,CNPY3
7_TF_Targets.gmt	V$NFKB_C	-5.91512	0.0143658	263	5	0.944	2.46151	CD247,VEZF1,TOP1,CGGBP1,WRN
7_TF_Targets.gmt	V$TCF1P_Q6	-5.95296	0.0143658	266	5	0.935719	2.47457	PPP2R5D,SEMA7A,KIAA0182,SATB1,TFDP2
7_TF_Targets.gmt	GGCNNMSMYNTTG_UNKNOWN	-5.93687	0.0143658	75	3	0.273263	3.53805	CD4,RPS8,RPL18A
7_TF_Targets.gmt	TTAYRTAA_V$E4BP4_01	-5.91512	0.0143658	265	5	0.944	2.46151	DCAKD,HIST1H1B,WEE1,ZNF638,TFDP2
7_TF_Targets.gmt	YTCCCRNNAGGY_UNKNOWN	-5.89409	0.0144674	72	3	0.277403	3.5153	RPS6KB2,CDK9,TFAP4
7_TF_Targets.gmt	V$CMYB_01	-5.8406	0.0147274	249	5	0.960561	2.43574	ZNF281,RALY,MORF4L1,SASS6,RPL4
7_TF_Targets.gmt	V$ZIC1_01	-5.82221	0.0147274	261	5	0.964701	2.42937	DUSP11,BCOR,RALY,CGGBP1,LEF1
7_TF_Targets.gmt	V$AP2GAMMA_01	-5.82221	0.0147274	250	5	0.964701	2.42937	LIG3,NOTCH3,ZNF281,UBTF,CDK9
7_TF_Targets.gmt	V$ERR1_Q2	-5.85909	0.0147274	259	5	0.956421	2.44214	PPP2R5D,SEMA7A,TCF7,SATB1,VAMP2
7_TF_Targets.gmt	V$ELK1_02	-5.76759	0.0147764	248	5	0.977122	2.41042	RPL19,TCF7,WDR74,CGGBP1,GNL3L
7_TF_Targets.gmt	V$MYCMAX_02	-5.76759	0.0147764	268	5	0.977122	2.41042	SEMA7A,BCOR,TOP1,TFAP4,LEF1
7_TF_Targets.gmt	WCAANNNYCAG_UNKNOWN	-5.80391	0.0147764	254	5	0.968842	2.42303	DCAKD,BCOR,NUMA1,RPL7,CDK9
7_TF_Targets.gmt	MGGAAGTG_V$GABP_B	-5.79253	0.0147764	757	9	2.94793	1.66873	CD247,TCF12,ECD,WDR74,DNMT1,GNL3L,TCF7,RPS6,ZNF24
7_TF_Targets.gmt	V$CETS1P54_01	-5.7138	0.0152987	258	5	0.989544	2.39171	TCF7,WDR74,ZNF24,CGGBP1,DNMT1
7_TF_Targets.gmt	V$AP2_Q6	-5.69604	0.0152987	258	5	0.993684	2.38553	NOTCH3,ECD,KIAA0182,UBTF,CDK9
7_TF_Targets.gmt	V$ARNT_01	-5.69604	0.0152987	261	5	0.993684	2.38553	RLF,DNTTIP2,TFAP4,LEF1,DYM
7_TF_Targets.gmt	V$SP1_Q6	-5.6608	0.0156588	256	5	1.00196	2.37324	VPRBP,CGGBP1,VAMP2,RPL7,SLBP
7_TF_Targets.gmt	GGGTGGRR_V$PAX4_03	-5.61236	0.0162426	1294	12	4.83593	1.37541	PPP2R5A,DCAKD,AASDHPPT,UNG,SEMA7A,CDCA2,CCNA2,PTPRF,RPS6KB2,KIAA0182,MORF4L1,WRN
7_TF_Targets.gmt	V$EGR1_01	-5.59134	0.0163948	269	5	1.01853	2.34897	UBTF,CGGBP1,VAMP2,LEF1,GLTSCR2
7_TF_Targets.gmt	GGCNRNWCTTYS_UNKNOWN	-5.53774	0.0170988	83	3	0.314667	3.3252	DDX24,GLTSCR2,RPL18A
7_TF_Targets.gmt	V$GABP_B	-5.50639	0.0174426	259	5	1.03923	2.31919	WDR74,RPL34,ZNF24,CDK9,GNL3L
7_TF_Targets.gmt	V$NMYC_01	-5.42346	0.018738	271	5	1.05993	2.29001	SEMA7A,LIG3,PES1,TOP1,WEE1
7_TF_Targets.gmt	STTTCRNTTT_V$IRF_Q6	-5.26635	0.0216821	188	4	0.687298	2.59498	BCOR,TCF12,RPL23,TFDP2
7_TF_Targets.gmt	V$CEBP_C	-5.20361	0.0228324	200	4	0.699719	2.56841	SEMA7A,NUMA1,RLF,UNG
7_TF_Targets.gmt	V$GATA2_01	-5.06645	0.0259043	104	3	0.372631	3.07165	RPL8,VEZF1,UBTF
7_TF_Targets.gmt	RTAAACA_V$FREAC2_01	-5.03751	0.0263783	919	9	3.31642	1.49399	TFDP2,NOB1,TCF12,KIF20A,TCF7,WEE1,ZNF423,KIAA0182,TFAP4
7_TF_Targets.gmt	CAGGTA_V$AREB6_01	-5.01354	0.0267307	792	8	2.74091	1.59687	SEMA7A,TCF12,PTPRF,NUMA1,RPL24,REPIN1,SH2D1A,WRN
7_TF_Targets.gmt	V$TCF4_Q5	-4.81596	0.0318914	242	4	0.782526	2.40274	PPP2R5C,TCF7,TFAP4,TFDP2
7_TF_Targets.gmt	V$ATF1_Q6	-4.81596	0.0318914	231	4	0.782526	2.40274	PPP2R5C,KIAA0182,TOP1,RPL4
7_TF_Targets.gmt	V$NKX3A_01	-4.74421	0.0339105	237	4	0.799087	2.37176	TCF12,HP1BP3,LARP4,ZNF423
7_TF_Targets.gmt	AGCYRWTTC_UNKNOWN	-4.72306	0.0339357	122	3	0.422316	2.88487	PPP2R5D,TFAP4,KIAA0182
7_TF_Targets.gmt	TCANNTGAY_V$SREBP1_01	-4.72655	0.0339357	475	6	1.75965	1.81618	PTPRF,RPL28,LARP4,TOLLIP,CGGBP1,TFAP4
7_TF_Targets.gmt	V$OCT1_05	-4.60586	0.037682	254	4	0.83221	2.3117	SEMA7A,TCF12,TFAP4,ZNF423
7_TF_Targets.gmt	CATTGTYY_V$SOX9_B1	-4.59835	0.037682	358	5	1.29593	1.99301	NOTCH3,RRM2,TOP1,WEE1,TFDP2
7_TF_Targets.gmt	V$TAL1BETAE47_01	-4.45785	0.0405554	248	4	0.869473	2.24697	TCF12,TFAP4,TFDP2,LEF1
7_TF_Targets.gmt	V$MZF1_02	-4.47392	0.0405554	232	4	0.865333	2.25403	PTPRF,ZNF24,CGGBP1,TFDP2
7_TF_Targets.gmt	V$RORA1_01	-4.45785	0.0405554	242	4	0.869473	2.24697	PPP2R5D,TCF7,SATB1,VAMP2
7_TF_Targets.gmt	V$FREAC3_01	-4.49008	0.0405554	251	4	0.861193	2.26111	C12orf35,KIAA0182,TFAP4,LEF1
7_TF_Targets.gmt	V$SMAD4_Q6	-4.50633	0.0405554	241	4	0.857052	2.26823	RPS8,NOTCH3,VEZF1,LARP4
7_TF_Targets.gmt	YCATTAA_UNKNOWN	-4.47541	0.0405554	556	6	1.85902	1.73508	RPS6KB2,ZNF423,NOB1,BCOR,KIAA0182,SATB1
7_TF_Targets.gmt	RGAGGAARY_V$PU1_Q6	-4.46534	0.0405554	502	6	1.86316	1.7318	VPRBP,RPL28,RALY,SLC7A1,TCF12,TFAP4
7_TF_Targets.gmt	V$YY1_01	-4.33253	0.0415697	246	4	0.902596	2.19176	PPP2R5C,TFAP4,AKAP8L,CD4
7_TF_Targets.gmt	V$IRF1_01	-4.41019	0.0415697	250	4	0.881894	2.22602	SEMA7A,BCOR,SALL2,KIAA0020
7_TF_Targets.gmt	V$TAL1BETAITF2_01	-4.28696	0.0415697	256	4	0.915017	2.17159	TCF12,TFAP4,TFDP2,LEF1
7_TF_Targets.gmt	V$GR_Q6	-4.31726	0.0415697	271	4	0.906737	2.18501	C12orf35,SH2D1A,LARP4,ZNF423
7_TF_Targets.gmt	CATRRAGC_UNKNOWN	-4.30731	0.0415697	138	3	0.492702	2.65573	RAVER1,BCOR,ZNF423
7_TF_Targets.gmt	V$WHN_B	-4.30207	0.0415697	254	4	0.910877	2.17828	VEZF1,TOP1,TFAP4,LEF1
7_TF_Targets.gmt	V$TGIF_01	-4.33253	0.0415697	247	4	0.902596	2.19176	SEMA7A,C12orf35,RPL4,KIAA0020
7_TF_Targets.gmt	V$POU3F2_02	-4.34789	0.0415697	260	4	0.898456	2.19855	BCOR,TOP1,SATB1,ZNF423
7_TF_Targets.gmt	V$FOXO1_02	-4.34789	0.0415697	240	4	0.898456	2.19855	OSBPL5,TCF7,KIF20A,TFAP4
7_TF_Targets.gmt	V$CRX_Q4	-4.30207	0.0415697	269	4	0.910877	2.17828	TCF7,ZNF281,SATB1,UPRT
7_TF_Targets.gmt	V$TFIIA_Q6	-4.33253	0.0415697	251	4	0.902596	2.19176	C17orf59,VAMP2,TFAP4,NKRF
7_TF_Targets.gmt	V$ZF5_01	-4.37887	0.0415697	238	4	0.890175	2.21222	SEMA7A,RLF,UBTF,RRP8
7_TF_Targets.gmt	GCGNNANTTCC_UNKNOWN	-4.32985	0.0415697	123	3	0.488561	2.66825	DDX24,BCOR,GLTSCR2
7_TF_Targets.gmt	V$OCT_Q6	-4.37887	0.0415697	265	4	0.890175	2.21222	TCF12,TOP1,ZNF423,RTTN
7_TF_Targets.gmt	V$MYB_Q5_01	-4.28696	0.0415697	267	4	0.915017	2.17159	SEMA7A,TCF12,KIF20A,RPL4
7_TF_Targets.gmt	V$OCT1_Q5_01	-4.34789	0.0415697	273	4	0.898456	2.19855	PPP2R5C,TCF12,ZNF423,RTTN
7_TF_Targets.gmt	TCCATTKW_UNKNOWN	-4.37887	0.0415697	239	4	0.890175	2.21222	PPP2R5C,NOB1,ZNF281,TFDP2
7_TF_Targets.gmt	V$P53_02	-4.27194	0.0418641	254	4	0.919158	2.16492	SEMA7A,BCOR,REPIN1,TFDP2
7_TF_Targets.gmt	V$MYOD_01	-4.14032	0.0426914	265	4	0.956421	2.10628	VPRBP,KIAA0182,TFAP4,KIAA0020
7_TF_Targets.gmt	V$AP4_01	-4.12608	0.0426914	262	4	0.960561	2.09991	SEMA7A,TCF7,VEZF1,TFAP4
7_TF_Targets.gmt	V$ATF_01	-4.16902	0.0426914	259	4	0.94814	2.11911	CCNA2,SRPR,RPL34,TOP1
7_TF_Targets.gmt	V$YY1_02	-4.22736	0.0426914	242	4	0.931579	2.14511	VEZF1,UBTF,TFAP4,ZNF638
7_TF_Targets.gmt	V$HSF1_01	-4.12608	0.0426914	267	4	0.960561	2.09991	PPP2R5C,NOB1,LARP4,WRN
7_TF_Targets.gmt	V$CEBP_01	-4.12608	0.0426914	272	4	0.960561	2.09991	RALY,TOP1,WRN,DDX52
7_TF_Targets.gmt	V$AHRARNT_01	-4.17646	0.0426914	140	3	0.517544	2.58279	TFAP4,VEZF1,REPIN1
7_TF_Targets.gmt	V$STAT1_02	-4.11192	0.0426914	252	4	0.964701	2.09356	VPRBP,VEZF1,RPL28,NUCB1
7_TF_Targets.gmt	V$STAT6_01	-4.15463	0.0426914	264	4	0.95228	2.11268	C17orf59,ZNF281,SATB1,SLC7A1
7_TF_Targets.gmt	V$STAT1_03	-4.19803	0.0426914	248	4	0.939859	2.13205	VPRBP,VEZF1,RPL28,NUCB1
7_TF_Targets.gmt	V$NERF_Q2	-4.11192	0.0426914	247	4	0.964701	2.09356	BCOR,TCF12,SRPR,UBTF
7_TF_Targets.gmt	V$HEB_Q6	-4.21266	0.0426914	265	4	0.935719	2.13857	SEMA7A,UBTF,TFAP4,RPL4
7_TF_Targets.gmt	V$MYOGENIN_Q6	-4.16902	0.0426914	255	4	0.94814	2.11911	CD247,VEZF1,UBTF,VAMP2
7_TF_Targets.gmt	V$OSF2_Q6	-4.21266	0.0426914	264	4	0.935719	2.13857	NOB1,TCF12,AKAP8,WRN
7_TF_Targets.gmt	V$ETS_Q4	-4.11192	0.0426914	247	4	0.964701	2.09356	CD247,TCF12,SRPR,STRBP
7_TF_Targets.gmt	V$SMAD_Q6	-4.12608	0.0426914	255	4	0.960561	2.09991	BCOR,NOTCH3,KIAA0182,RPL7
7_TF_Targets.gmt	V$AP2_Q3	-4.24214	0.0426914	251	4	0.927438	2.15169	VPRBP,TCF7,UBTF,CDK9
7_TF_Targets.gmt	V$MYOD_Q6_01	-4.14032	0.0426914	257	4	0.956421	2.10628	VPRBP,UBTF,TFAP4,LEF1
7_TF_Targets.gmt	GGATTA_V$PITX2_Q2	-4.17623	0.0426914	587	6	1.98737	1.63654	TCF7,ZNF281,VEZF1,CNPY3,UBTF,CGGBP1
7_TF_Targets.gmt	V$CP2_01	-4.08381	0.0433108	260	4	0.972982	2.08096	BCOR,VEZF1,SATB1,VAMP2
7_TF_Targets.gmt	V$NRF1_Q6	-4.08381	0.0433108	252	4	0.972982	2.08096	RAVER1,COX7A2L,ZNF638,DNMT1
7_TF_Targets.gmt	CYTAGCAAY_UNKNOWN	-4.05262	0.0443812	147	3	0.542386	2.51334	RAVER1,SALL2,PES1
7_TF_Targets.gmt	V$USF_01	-4.0422	0.044545	256	4	0.985403	2.06225	RLF,TFAP4,ALG1,DOHH
7_TF_Targets.gmt	V$MYCMAX_01	-4.02848	0.0448596	255	4	0.989544	2.05607	SLC25A32,TOP1,TFAP4,DYM
7_TF_Targets.gmt	V$HAND1E47_01	-4.01482	0.0451753	277	4	0.993684	2.04991	ECD,LARP4,TFDP2,WRN
7_TF_Targets.gmt	V$STAT3_02	-3.97364	0.0467648	147	3	0.558947	2.46882	WEE1,VEZF1,UBTF
7_TF_Targets.gmt	V$SP1_Q4_01	-3.96088	0.0470555	258	4	1.01025	2.02554	VPRBP,CGGBP1,VAMP2,SLBP
7_TF_Targets.gmt	V$OLF1_01	-3.92114	0.0482833	272	4	1.02267	2.00753	RAVER1,UBTF,SALL2,CDK9
7_TF_Targets.gmt	CTGCAGY_UNKNOWN	-3.91571	0.0482833	765	7	2.71193	1.41005	PPP2R5C,TFDP2,BCOR,RPL28,CDK9,SATB1,TFAP4
7_TF_Targets.gmt	CAGGTG_V$E12_Q6	-3.92362	0.0482833	2485	16	9.03424	0.884229	VPRBP,PCYOX1L,LARP4,CD247,UBTF,RPS8,RPL28,REPIN1,CDK9,KIAA0182,VAMP2,LEF1,KIAA0020,TCF7,RFC1,CGGBP1
7_TF_Targets.gmt	V$PAX5_01	-3.89732	0.0485568	154	3	0.575509	2.42563	BCOR,CDK9,UBTF
7_TF_Targets.gmt	GCANCTGNY_V$MYOD_Q6	-3.90064	0.0485568	924	8	3.35368	1.29795	VPRBP,VEZF1,TCF12,LEF1,TCF7,TRIT1,RPL4,TFAP4
7_TF_Targets.gmt	V$ELK1_01	-3.882	0.0489965	269	4	1.03509	1.98973	VPRBP,TCF7,CCNT1,RPL28
