# Supplementary material for: Proteo-Transcriptomic Dynamics of Cellular Response to HIV-1 Infection
Source: Sci Rep. 2019 Jan 18;9:213. doi: 10.1038/s41598-018-36135-3 (PMC6338737; doi:10.1038/s41598-018-36135-3)
Supplement: Supplementary file 10 — S9 [file 41598_2018_36135_MOESM10_ESM.xlsx]

## Sheet: DE_phospho_RNA_or_Prot
Gene name
LIMA1
PLCL1
LDHA
UNG
HIST1H1B
NCL
TFAP4
NUFIP2
PPP1R12C
PDPK1;PDPK2
MAP1A
RPTOR
DENR
RGPD1;RGPD2
CWF19L2
TK1
TCF3
HIST1H4A
DNTTIP2
TBC1D9B
RAVER1
ZNF295

## Sheet: Intersection_Wojcechowskyj
Gene name
TP53BP1
ACIN1
CAD
UBAP2L
UBXN7
LCP1
NCL
TMPO
RANBP2
HNRNPU
STIM1
SPTAN1
FKBP15
RPRD2
ARHGEF2
EDC4
LARP1
REPS1
OSBPL11
PNN
DBNL

## Sheet: Validated_Wojcechowskyj
Gene name
ACIN1
NCL
RANBP2
FKBP15
REPS1
PNN
DBNL
