# Supplementary material for: Proteo-Transcriptomic Dynamics of Cellular Response to HIV-1 Infection
Source: Sci Rep. 2019 Jan 18;9:213. doi: 10.1038/s41598-018-36135-3 (PMC6338737; doi:10.1038/s41598-018-36135-3)
Supplement: Supplementary file 11 — S10 [file 41598_2018_36135_MOESM11_ESM.xlsx]

## Sheet: Viral intermediates
Time(h)	Early RT_r1	Early_RT_r2	Earlt_RT_r3	Late_RT_r1	Late_RT_r2	Late_RT_r3	Integration_r1	Integration_r2	Integration_r3	GFP	p24
2	0.1052	0.1252	0.1383	0.0016	0.0016	0.0016	0.0002	0.0002	0.0001	0.1353	0.0308
4	0.4737	0.4226	0.4496	0.1091	0.1009	0.1012	0.001	0.001	0.0007	0.128	0.0299
6	1.2633	1.2445	1.3053	0.8264	0.8057	0.8049	0.0096	0.011	0.0091	0.1313	0.0341
8	1.5796	1.2354	1.4645	1.1702	1.2263	1.0493	0.1514	0.1805	0.1549	0.1313	0.0377
10	1.2529	1.568	1.6591	1.2485	1.2765	1.3229	0.2488	0.2439	0.243	0.1264	0.033
12	1.1011	1.2883	1.2556	1.0693	1.0782	1.0539	0.405	0.5972	0.3423	0.137	0.0274
14	1.4428	1.2255	1.0956	1.3399	1.2783	1.2679	0.9123	1.0661	1.1722	0.1483	0.0327
16	1.3626	1.4205	1.2331	1.3349	1.4192	1.3017	1.1962	1.28	1.1563	0.1848	0.0466
18	1.3407	1.0814	1.0988	1.3819	1.2686	1.0883	1.8071	1.6181	1.8253	0.2763	0.0646
20	0.7689	0.7306	0.7116	0.8198	0.7825	0.7575	1.0172	1.0254	0.9651	0.4327	0.1581
22	1.0381	1.0572	0.3412	0.7892	0.758	0.7856	0.42	NA	1.1868	0.5178	0.5485
24	1.152	0.8836	0.9824	0.8712	1.106	1.0379	1.0575	0.9895	0.9557	1	1

## Sheet: HIV RNA measurements
Gene Name	log2(HIV/Mock) 6h	log2(HIV/Mock) 12h	log2(HIV/Mock) 18h	log2(HIV/Mock) 24h	log2(HIV/Mock) 30h
LTR	1.43172	2.70191	8.19564	9.53913	9.90646
env	4.79607	4.00167	8.4845	10.0713	10.13
gag	4.56421	3.34583	8.61815	9.49114	10.138
gfp	4.73382	4.0179	8.54305	9.79006	10.0405
nef	4.40011	3.9483	8.56393	10.273	10.0333
pol	4.88056	3.67394	8.40615	9.98885	10.2632
rev	0.635772	1.05249	7.64775	9.08778	9.81868
tat	4.07685	3.81151	8.01932	9.69484	10.1383
vif	4.83708	3.82664	8.31175	9.81799	10.3072
vpr	4.7927	3.79948	8.30282	9.49233	9.86796
vpu	4.00986	3.08531	7.85215	9.46949	9.95886

## Sheet: HIV protein relative abundances
Gene Annotation Name	Gene Short Name	log2(HIV/Mock) 2h	log2(HIV/Mock) 6h	log2(HIV/Mock) 12h	log2(HIV/Mock) 18h	log2(HIV/Mock) 24h	peptide count 2h	peptide count 6h	peptide count 12h	peptide count 18h	peptide count 24h
">HIV_GFP_protein;>Q9U6Y5 SWISS-PROT:Q9U6Y5 Green fluorescent protein (GFP-Cter-HisTag);>HIV_Possible_protein_Env_gp120-GFP fusion protein"	GFP	NA	NA	NA	NA	3.54741	0	0	0	0	8
">HIV_Gag-Pol_polyprotein_(RT) GN=gag-pol"	Gag-Pol	NA	NA	NA	NA	1.44454	0	0	0	0	1
">HIV_sp|P12493|133-363 Capsid protein p24 PRO_0000038560 Gag (or Gag-pol) polyprotein OS=Human immunodeficiency virus type 1 group M subtype B (isolate NY5) GN=gag PE=1 SV=3"	Capsid	3.63054	2.46474	3.46256	2.5586	2.66859	5	1	2	3	5
">HIV_sp|P12493|2-132 Matrix protein p17 PRO_0000038559 Gag (or Gag-pol) polyprotein OS=Human immunodeficiency virus type 1 group M subtype B (isolate NY5) GN=gag PE=1 SV=3"	Matrix	3.49403	3.87455	2.15021	2.12582	5.13725	4	5	1	2	4
">HIV_sp|P12493|449-500 p6-gag PRO_0000038564 Gag polyprotein OS=Human immunodeficiency virus type 1 group M subtype B (isolate NY5) GN=gag PE=1 SV=3"	p6	2.23433	NA	NA	3.30572	3.76798	2	0	0	1	2
">HIV_tr|Q72501|Q72501_9HIV1_REV REV protein OS=Human immunodeficiency virus 1 GN=rev PE=4 SV=1"	Rev	NA	NA	NA	3.65303	3.4721	0	0	0	1	4
">HIV_tr|Q90VU7|Q90VU7_9HIV1_Nef Protein Nef OS=Human immunodeficiency virus 1 GN=nef PE=1 SV=1"	Nef	0.105458	NA	0.142656	5.31968	4.5929	2	0	1	4	6

## Sheet: HIV protein IBAQ abundances
Gene Annotation Name	Gene Short Name	IBAQ_2h	IBAQ_6h	IBAQ_12h	IBAQ_18h	IBAQ_24h
HIV_GFP_protein; CON__Q9U6Y5; HIV_Possible_protein_Env_gp120-GFP	GFP	0	0	0	0	6540400
HIV_Gag-Pol_polyprotein_(RT)	Gag_Pol	0	0	0	0	70220
HIV_sp|P12493|133-363	Capsid	5821700	586600	955270	1361000	7342300
HIV_sp|P12493|2-132	Matrix	6583700	3539600	444630	772540	13203000
HIV_sp|P12493|449-500	p6	594990	0	0	301330	7935300
HIV_tr|Q72501|Q72501_9HIV1_REV	Rev	0	0	0	74650	2812200
HIV_tr|Q90VU7|Q90VU7_9HIV1_Nef	Nef	37739	0	11821	1445900	12085000
