# Supplementary material for: Proteo-Transcriptomic Dynamics of Cellular Response to HIV-1 Infection
Source: Sci Rep. 2019 Jan 18;9:213. doi: 10.1038/s41598-018-36135-3 (PMC6338737; doi:10.1038/s41598-018-36135-3)
Supplement: Supplementary file 12 — S11 [file 41598_2018_36135_MOESM12_ESM.zip]

Archive with 3 entries (2 files):
- S11_File_HIVeGFP_sequence.txt
- __MACOSX/
- __MACOSX/._S11_File_HIVeGFP_sequence.txt
