# Supplementary material for: Proteo-Transcriptomic Dynamics of Cellular Response to HIV-1 Infection
Source: Sci Rep. 2019 Jan 18;9:213. doi: 10.1038/s41598-018-36135-3 (PMC6338737; doi:10.1038/s41598-018-36135-3)
Supplement: Supplementary file 12 — S11 [file 41598_2018_36135_MOESM12_ESM.zip › S11_File_HIVeGFP_sequence.txt]

>HIV
TGGAAGGGCTAATTCACTCCCAAAGAAGACAAGATATCCTTGATCTGTGG
ATCTACCACACACAAGGCTACTTCCCTGATTGGCAGAACTACACACCAGG
GCCAGGGGTCAGATATCCACTGACCTTTGGATGGTGCTACAAGCTAGTAC
CAGTTGAGCCAGATAAGGTAGAAGAGGCCAATAAAGGAGAGAACACCAGC
TTGTTACACCCTGTGAGCCTGCATGGAATGGATGACCCTGAGAGAGAAGT
GTTAGAGTGGAGGTTTGACAGCCGCCTAGCATTTCATCACGTGGCCCGAG
AGCTGCATCCGGAGTACTTCAAGAACTGCTGACATCGAGCTTGCTACAAG
GGACTTTCCGCTGGGGACTTTCCAGGGAGGCGTGGCCTGGGCGGGACTGG
GGAGTGGCGAGCCCTCAGATGCTGCATATAAGCAGCTGCTTTTTGCCTGT
ACTGGGTCTCTCTGGTTAGACCAGATCTGAGCCTGGGAGCTCTCTGGCTA
ACTAGGGAACCCACTGCTTAAGCCTCAATAAAGCTTGCCTTGAGTGCTCA
AAGTAGTGTGTGCCCGTCTGTTGTGTGACTCTGGTAACTAGAGATCCCTC
AGACCCTTTTAGTCAGTGTGGAAAATCTCTAGCAGTGGCGCCCGAACAGG
GACTTGAAAGCGAAAGTAAAGCCAGAGGAGATCTCTCGACGCAGGACTCG
GCTTGCTGAAGCGCGCACGGCAAGAGGCGAGGGGCGGCGACTGGTGAGTA
CGCCAAAAATTTTGACTAGCGGAGGCTAGAAGGAGAGAGATGGGTGCGAG
AGCGTCGGTATTAAGCGGGGGAGAATTAGATAAATGGGAAAAAATTCGGT
TAAGGCCAGGGGGAAAGAAACAATATAAACTAAAACATATAGTATGGGCA
AGCAGGGAGCTAGAACGATTCGCAGTTAATCCTGGCCTTTTAGAGACATC
AGAAGGCTGTAGACAAATACTGGGACAGCTACAACCATCCCTTCAGACAG
GATCAGAAGAACTTAGATCATTATATAATACAATAGCAGTCCTCTATTGT
GTGCATCAAAGGATAGATGTAAAAGACACCAAGGAAGCCTTAGATAAGAT
AGAGGAAGAGCAAAACAAAAGTAAGAAAAAGGCACAGCAAGCAGCAGCTG
ACACAGGAAACAACAGCCAGGTCAGCCAAAATTACCCTATAGTGCAGAAC
CTCCAGGGGCAAATGGTACATCAGGCCATATCACCTAGAACTTTAAATGC
ATGGGTAAAAGTAGTAGAAGAGAAGGCTTTCAGCCCAGAAGTAATACCCA
TGTTTTCAGCATTATCAGAAGGAGCCACCCCACAAGATTTAAATACCATG
CTAAACACAGTGGGGGGACATCAAGCAGCCATGCAAATGTTAAAAGAGAC
CATCAATGAGGAAGCTGCAGAATGGGATAGATTGCATCCAGTGCATGCAG
GGCCTATTGCACCAGGCCAGATGAGAGAACCAAGGGGAAGTGACATAGCA
GGAACTACTAGTACCCTTCAGGAACAAATAGGATGGATGACACATAATCC
ACCTATCCCAGTAGGAGAAATCTATAAAAGATGGATAATCCTGGGATTAA
ATAAAATAGTAAGAATGTATAGCCCTACCAGCATTCTGGACATAAGACAA
GGACCAAAGGAACCCTTTAGAGACTATGTAGACCGATTCTATAAAACTCT
AAGAGCCGAGCAAGCTTCACAAGAGGTAAAAAATTGGATGACAGAAACCT
TGTTGGTCCAAAATGCGAACCCAGATTGTAAGACTATTTTAAAAGCATTG
GGACCAGGAGCGACACTAGAAGAAATGATGACAGCATGTCAGGGAGTGGG
GGGACCCGGCCATAAAGCAAGAGTTTTGGCTGAAGCAATGAGCCAAGTAA
CAAATCCAGCTACCATAATGATACAGAAAGGCAATTTTAGGAACCAAAGA
AAGACTGTTAAGTGTTTCAATTGTGGCAAAGAAGGGCACATAGCCAAAAA
TTGCAGGGCCCCTAGGAAAAAGGGCTGTTGGAAATGTGGAAAGGAAGGAC
ACCAAATGAAAGATTGTACTGAGAGACAGGCTAATTTTTTAGGGAAGATC
TGGCCTTCCCACAAGGGAAGGCCAGGGAATTTTCTTCAGAGCAGACCAGA
GCCAACAGCCCCACCAGAAGAGAGCTTCAGGTTTGGGGAAGAGACAACAA
CTCCCTCTCAGAAGCAGGAGCCGATAGACAAGGAACTGTATCCTTTAGCT
TCCCTCAGATCACTCTTTGGCAGCGACCCCTCGTCACAATAAAGATAGGG
GGGCAATTAAAGGAAGCTCTATTAGATACAGGAGCAGATGATACAGTATT
AGAAGAAATGAATTTGCCAGGAAGATGGAAACCAAAAATGATAGGGGGAA
TTGGAGGTTTTATCAAAGTAAGACAGTATGATCAGATACTCATAGAAATC
TGCGGACATAAAGCTATAGGTACAGTATTAGTAGGACCTACACCTGTCAA
CATAATTGGAAGAAATCTGTTGACTCAGATTGGCTGCACTTTAAATTTTC
CCATTAGTCCTATTGAGACTGTACCAGTAAAATTAAAGCCAGGAATGGAT
GGCCCAAAAGTTAAACAATGGCCATTGACAGAAGAAAAAATAAAAGCATT
AGTAGAAATTTGTACAGAAATGGAAAAGGAAGGAAAAATTTCAAAAATTG
GGCCTGAAAATCCATACAATACTCCAGTATTTGCCATAAAGAAAAAAGAC
AGTACTAAATGGAGAAAATTAGTAGATTTCAGAGAACTTAATAAGAGAAC
TCAAGATTTCTGGGAAGTTCAATTAGGAATACCACATCCTGCAGGGTTAA
AACAGAAAAAATCAGTAACAGTACTGGATGTGGGCGATGCATATTTTTCA
GTTCCCTTAGATAAAGACTTCAGGAAGTATACTGCATTTACCATACCTAG
TATAAACAATGAGACACCAGGGATTAGATATCAGTACAATGTGCTTCCAC
AGGGATGGAAAGGATCACCAGCAATATTCCAGTGTAGCATGACAAAAATC
TTAGAGCCTTTTAGAAAACAAAATCCAGACATAGTCATCTATCAATACAT
GGATGATTTGTATGTAGGATCTGACTTAGAAATAGGGCAGCATAGAACAA
AAATAGAGGAACTGAGACAACATCTGTTGAGGTGGGGATTTACCACACCA
GACAAAAAACATCAGAAAGAACCTCCATTCCTTTGGATGGGTTATGAACT
CCATCCTGATAAATGGACAGTACAGCCTATAGTGCTGCCAGAAAAGGACA
GCTGGACTGTCAATGACATACAGAAATTAGTGGGAAAATTGAATTGGGCA
AGTCAGATTTATGCAGGGATTAAAGTAAGGCAATTATGTAAACTTCTTAG
GGGAACCAAAGCACTAACAGAAGTAGTACCACTAACAGAAGAAGCAGAGC
TAGAACTGGCAGAAAACAGGGAGATTCTAAAAGAACCGGTACATGGAGTG
TATTATGACCCATCAAAAGACTTAATAGCAGAAATACAGAAGCAGGGGCA
AGGCCAATGGACATATCAAATTTATCAAGAGCCATTTAAAAATCTGAAAA
CAGGAAAGTATGCAAGAATGAAGGGTGCCCACACTAATGATGTGAAACAA
TTAACAGAGGCAGTACAAAAAATAGCCACAGAAAGCATAGTAATATGGGG
AAAGACTCCTAAATTTAAATTACCCATACAAAAGGAAACATGGGAAGCAT
GGTGGACAGAGTATTGGCAAGCCACCTGGATTCCTGAGTGGGAGTTTGTC
AATACCCCTCCCTTAGTGAAGTTATGGTACCAGTTAGAGAAAGAACCCAT
AATAGGAGCAGAAACTTTCTATGTAGATGGGGCAGCCAATAGGGAAACTA
AATTAGGAAAAGCAGGATATGTAACTGACAGAGGAAGACAAAAAGTTGTC
CCCCTAACGGACACAACAAATCAGAAGACTGAGTTACAAGCAATTCATCT
AGCTTTGCAGGATTCGGGATTAGAAGTAAACATAGTGACAGACTCACAAT
ATGCATTGGGAATCATTCAAGCACAACCAGATAAGAGTGAATCAGAGTTA
GTCAGTCAAATAATAGAGCAGTTAATAAAAAAGGAAAAAGTCTACCTGGC
ATGGGTACCAGCACACAAAGGAATTGGAGGAAATGAACAAGTAGATAAAT
TGGTCAGTGCTGGAATCAGGAAAGTACTATTTTTAGATGGAATAGATAAG
GCCCAAGAAGAACATGAGAAATATCACAGTAATTGGAGAGCAATGGCTAG
TGATTTTAACCTACCACCTGTAGTAGCAAAAGAAATAGTAGCCAGCTGTG
ATAAATGTCAGCTAAAAGGGGAAGCCATGCATGGACAAGTAGACTGTAGC
CCAGGAATATGGCAGCTAGATTGTACACATTTAGAAGGAAAAGTTATCTT
GGTAGCAGTTCATGTAGCCAGTGGATATATAGAAGCAGAAGTAATTCCAG
CAGAGACAGGGCAAGAAACAGCATACTTCCTCTTAAAATTAGCAGGAAGA
TGGCCAGTAAAAACAGTACATACAGACAATGGCAGCAATTTCACCAGTAC
TACAGTTAAGGCCGCCTGTTGGTGGGCGGGGATCAAGCAGGAATTTGGCA
TTCCCTACAATCCCCAAAGTCAAGGAGTAATAGAATCTATGAATAAAGAA
TTAAAGAAAATTATAGGACAGGTAAGAGATCAGGCTGAACATCTTAAGAC
AGCAGTACAAATGGCAGTATTCATCCACAATTTTAAAAGAAAAGGGGGGA
TTGGGGGGTACAGTGCAGGGGAAAGAATAGTAGACATAATAGCAACAGAC
ATACAAACTAAAGAATTACAAAAACAAATTACAAAAATTCAAAATTTTCG
GGTTTATTACAGGGACAGCAGAGATCCAGTTTGGAAAGGACCAGCAAAGC
TCCTCTGGAAAGGTGAAGGGGCAGTAGTAATACAAGATAATAGTGACATA
AAAGTAGTGCCAAGAAGAAAAGCAAAGATCATCAGGGATTATGGAAAACA
GATGGCAGGTGATGATTGTGTGGCAAGTAGACAGGATGAGGATTAACACA
TGGAAAAGATTAGTAAAACACCATATGTATATTTCAAGGAAAGCTAAGGA
CTGGTTTTATAGACATCACTATGAAAGTACTAATCCAAAAATAAGTTCAG
AAGTACACATCCCACTAGGGGATGCTAAATTAGTAATAACAACATATTGG
GGTCTGCATACAGGAGAAAGAGACTGGCATTTGGGTCAGGGAGTCTCCAT
AGAATGGAGGAAAAAGAGATATAGCACACAAGTAGACCCTGACCTAGCAG
ACCAACTAATTCATCTGCACTATTTTGATTGTTTTTCAGAATCTGCTATA
AGAAATACCATATTAGGACGTATAGTTAGTCCTAGGTGTGAATATCAAGC
AGGACATAACAAGGTAGGATCTCTACAGTACTTGGCACTAGCAGCATTAA
TAAAACCAAAACAGATAAAGCCACCTTTGCCTAGTGTTAGGAAACTGACA
GAGGACAGATGGAACAAGCCCCAGAAGACCAAGGGCCACAGAGGGAGCCA
TACAATGAATGGACACTAGAGCTTTTAGAGGAACTTAAGAGTGAAGCTGT
TAGACATTTTCCTAGGATATGGCTCCATAACTTAGGACAACATATCTATG
AAACTTACGGGGATACTTGGGCAGGAGTGGAAGCCATAATAAGAATTCTG
CAACAACTGCTGTTTATCCATTTCAGAATTGGGTGTCGACATAGCAGAAT
AGGCGTTACTCGACAGAGGAGAGCAAGAAATGGAGCCAGTAGATCCTAGA
CTAGAGCCCTGGAAGCATCCAGGAAGTCAGCCTAAAACTGCTTGTACCAA
TTGCTATTGTAAAAAGTGTTGCTTTCATTGCCAAGTTTGTTTCATGACAA
AAGCCTTAGGCATCTCCTATGGCAGGAAGAAGCGGAGACAGCGACGAAGA
GCTCATCAGAACAGTCAGACTCATCAAGCTTCTCTATCAAAGCAGTAAGT
AGTACATGTAATGCAACCTATAATAGTAGCAATAGTAGCATTAGTAGTAG
CAATAATAATAGCAATAGTTGTGTGGTCCATAGTAATCATAGAATATAGG
AAAATATTAAGACAAAGAAAAATAGACAGGTTAATTGATAGACTAATAGA
AAGAGCAGAAGACAGTGGCAATGAGAGTGAAGGAGAAGTATCAGCACTTG
TGGAGATGGGGGTGGAAATGGGGCACCATGCTCCTTGGGATATTGATGAT
CTGTAGTGCTACAGAAAAATTGTGGGTCACAGTCTATTATGGGGTACCTA
AGGCCTATCCACCGGTCGCCACCATGGTGAGCAAGGGCGAGGAGCTGTTC
ACCGGGGTGGTGCCCATCCTGGTCGAGCTGGACGGCGACGTAAACGGCCA
CAAGTTCAGCGTGTCCGGCGAGGGCGAGGGCGATGCCACCTACGGCAAGC
TGACCCTGAAGTTCATCTGCACCACCGGCAAGCTGCCCGTGCCCTGGCCC
ACCCTCGTGACCACCCTGACCTACGGCGTGCAGTGCTTCAGCCGCTACCC
CGACCACATGAAGCAGCACGACTTCTTCAAGTCCGCCATGCCCGAAGGCT
ACGTCCAGGAGCGCACCATCTTCTTCAAGGACGACGGCAACTACAAGACC
CGCGCCGAGGTGAAGTTCGAGGGCGACACCCTGGTGAACCGCATCGAGCT
GAAGGGCATCGACTTCAAGGAGGACGGCAACATCCTGGGGCACAAGCTGG
AGTACAACTACAACAGCCACAACGTCTATATCATGGCCGACAAGCAGAAG
AACGGCATCAAGGTGAACTTCAAGATCCGCCACAACATCGAGGACGGCAG
CGTGCAGCTCGCCGACCACTACCAGCAGAACACCCCCATCGGCGACGGCC
CCGTGCTGCTGCCCGACAACCACTACCTGAGCACCCAGTCCGCCCTGAGC
AAAGACCCCAACGAGAAGCGCGATCACATGGTCCTGCTGGAGTTCGTGAC
CGCCGCCGGGATCACTCTCGGCATGGACGAGCTGTACAAGGACGAGCTGT
AAGCTAGCAAATTAAGAGAACAATTTGGAAATAATAAAACAATAATCTTT
AAGCAATCCTCAGGAGGGGACCCAGAAATTGTAACGCACAGTTTTAATTG
TGGAGGGGAATTTTTCTACTGTAATTCAACACAACTGTTTAATAGTACTT
GGTTTAATAGTACTTGGAGTACTGAAGGGTCAAATAACACTGAAGGAAGT
GACACAATCACACTCCCATGCAGAATAAAACAATTTATAAACATGTGGCA
GGAAGTAGGAAAAGCAATGTATGCCCCTCCCATCAGTGGACAAATTAGAT
GTTCATCAAATATTACTGGGCTGCTATTAACAAGAGATGGTGGTAATAAC
AACAATGGGTCCGAGATCTTCAGACCTGGAGGAGGCGATATGAGGGACAA
TTGGAGAAGTGAATTATATAAATATAAAGTAGTAAAAATTGAACCATTAG
GAGTAGCACCCACCAAGGCAAAGAGAAGAGTGGTGCAGAGAGAAAAAAGA
GCAGTGGGAATAGGAGCTTTGTTCCTTGGGTTCTTGGGAGCAGCAGGAAG
CACTATGGGCGCAGCGTCAATGACGCTGACGGTACAGGCCAGACAATTAT
TGTCTGATATAGTGCAGCAGCAGAACAATTTGCTGAGGGCTATTGAGGCG
CAACAGCATCTGTTGCAACTCACAGTCTGGGGCATCAAACAGCTCCAGGC
AAGAATCCTGGCTGTGGAAAGATACCTAAAGGATCAACAGCTCCTGGGGA
TTTGGGGTTGCTCTGGAAAACTCATTTGCACCACTGCTGTGCCTTGGAAT
GCTAGTTGGAGTAATAAATCTCTGGAACAGATTTGGAATAACATGACCTG
GATGGAGTGGGACAGAGAAATTAACAATTACACAAGCTTAATACACTCCT
TAATTGAAGAATCGCAAAACCAGCAAGAAAAGAATGAACAAGAATTATTG
GAATTAGATAAATGGGCAAGTTTGTGGAATTGGTTTAACATAACAAATTG
GCTGTGGTATATAAAATTATTCATAATGATAGTAGGAGGCTTGGTAGGTT
TAAGAATAGTTTTTGCTGTACTTTCTATAGTGAATAGAGTTAGGCAGGGA
TATTCACCATTATCGTTTCAGACCCACCTCCCAATCCCGAGGGGACCCGA
CAGGCCCGAAGGAATAGAAGAAGAAGGTGGAGAGAGAGACAGAGACAGAT
CCATTCGATTAGTGAACGGATCCTTAGCACTTATCTGGGACGATCTGCGG
AGCCTGTGCCTCTTCAGCTACCACCGCTTGAGAGACTTACTCTTGATTGT
AACGAGGATTGTGGAACTTCTGGGACGCAGGGGGTGGGAAGCCCTCAAAT
ATTGGTGGAATCTCCTACAGTATTGGAGTCAGGAACTAAAGAATAGTGCT
GTTAACTTGCTCAATGCCACAGCCATAGCAGTAGCTGAGGGGACAGATAG
GGTTATAGAAGTATTACAAGCAGCTTATAGAGCTATTCGCCACATACCTA
GAAGAATAAGACAGGGCTTGGAAAGGATTTTGCTATAAGATGGGTGGCAA
GTGGTCAAAAAGTAGTGTGATTGGATGGCCTGCTGTAAGGGAAAGAATGA
GACGAGCTGAGCCAGCAGCAGATGGGGTGGGAGCAGTATCTCGAGACCTA
GAAAAACATGGAGCAATCACAAGTAGCAATACAGCAGCTAACAATGCTGC
TTGTGCCTGGCTAGAAGCACAAGAGGAGGAAGAGGTGGGTTTTCCAGTCA
CACCTCAGGTACCTTTAAGACCAATGACTTACAAGGCAGCTGTAGATCTT
AGCCACTTTTTAAAAGAAAAGGGGGGACTGGAAGGGCTAATTCACTCCCA
AAGAAGACAAGATATCCTTGATCTGTGGATCTACCACACACAAGGCTACT
TCCCTGATTGGCAGAACTACACACCAGGGCCAGGGGTCAGATATCCACTG
ACCTTTGGATGGTGCTACAAGCTAGTACCAGTTGAGCCAGATAAGGTAGA
AGAGGCCAATAAAGGAGAGAACACCAGCTTGTTACACCCTGTGAGCCTGC
ATGGAATGGATGACCCTGAGAGAGAAGTGTTAGAGTGGAGGTTTGACAGC
CGCCTAGCATTTCATCACGTGGCCCGAGAGCTGCATCCGGAGTACTTCAA
GAACTGCTGACATCGAGCTTGCTACAAGGGACTTTCCGCTGGGGACTTTC
CAGGGAGGCGTGGCCTGGGCGGGACTGGGGAGTGGCGAGCCCTCAGATGC
TGCATATAAGCAGCTGCTTTTTGCCTGTACTGGGTCTCTCTGGTTAGACC
AGATCTGAGCCTGGGAGCTCTCTGGCTAACTAGGGAACCCACTGCTTAAG
CCTCAATAAAGCTTGCCTTGAGTGCTCAAAGTAGTGTGTGCCCGTCTGTT
GTGTGACTCTGGTAACTAGAGATCCCTCAGACCCTTTTAGTCAGTGTGGA
AAATCTCTAGCA
