# Supplementary material for: Proteo-Transcriptomic Dynamics of Cellular Response to HIV-1 Infection
Source: Sci Rep. 2019 Jan 18;9:213. doi: 10.1038/s41598-018-36135-3 (PMC6338737; doi:10.1038/s41598-018-36135-3)
Supplement: Supplementary file 13 — S12 [file 41598_2018_36135_MOESM13_ESM.zip › S12_File_HIVeGFP_annotation.txt]

HIV	protein_coding	exon	1	634	.	+	.	gene_id "hiv_5LTR"; transcript_id "hiv_5LTR_t"; exon_number "1";
HIV	protein_coding	exon	790	2292	.	+	.	gene_id "hiv_gag"; transcript_id "hiv_gag_t"; exon_number "1";
HIV	protein_coding	exon	2085	5096	.	+	.	gene_id "hiv_pol"; transcript_id "hiv_pol"; exon_number "1";
HIV	protein_coding	exon	5041	5619	.	+	.	gene_id "hiv_vif"; transcript_id "hiv_vif"; exon_number "1";
HIV	protein_coding	exon	5559	5849	.	+	.	gene_id "hiv_vpr"; transcript_id "hiv_vpr"; exon_number "1";
HIV	protein_coding	exon	5830	6044	.	+	.	gene_id "hiv_tat"; transcript_id "hiv_tat"; exon_number "1";
HIV	protein_coding	exon	5969	6044	.	+	.	gene_id "hiv_rev"; transcript_id "hiv_rev"; exon_number "1";
HIV	protein_coding	exon	6061	6306	.	+	.	gene_id "hiv_vpu"; transcript_id "hiv_vpu"; exon_number "1";
HIV	non_coding	exon	6221	6347	.	+	.	gene_id "hiv_env"; transcript_id "hiv_env"; exon_number "1";
HIV	protein_coding	exon	6374	7102	.	+	.	gene_id "hiv_gfp"; transcript_id "hiv_gfp"; exon_number "1";
HIV	non_coding	exon	7106	8638	.	+	.	gene_id "hiv_env"; transcript_id "hiv_env"; exon_number "2";
HIV	protein_coding	exon	7216	7785	.	-	.	gene_id "hiv_ASP"; transcript_id "hiv_ASP"; exon_number "1";
HIV	protein_coding	exon	8222	8267	.	+	.	gene_id "hiv_tat"; transcript_id "hiv_tat"; exon_number "2";
HIV	protein_coding	exon	8222	8496	.	+	.	gene_id "hiv_rev"; transcript_id "hiv_rev"; exon_number "2";
HIV	protein_coding	exon	8640	9260	.	+	.	gene_id "hiv_nef"; transcript_id "hiv_nef"; exon_number "1";
HIV	protein_coding	exon	8928	9562	.	+	.	gene_id "hiv_3LTR"; transcript_id "hiv_3LTR"; exon_number "1";
